# Supplementary material for: p300/CBP is an essential driver of pathogenic enhancer activity and gene expression in Ewing sarcoma
Source: EMBO Rep. 2025 Sep 1;26(19):4766–93. doi: 10.1038/s44319-025-00552-z (PMC12508431; doi:10.1038/s44319-025-00552-z)
Supplement: Supplementary file 1 — Table EV1 [file 44319_2025_552_MOESM1_ESM.xlsx]

## Sheet: Table EV1
Table EV1. EWS::FLI1 sensitive gene targets
A673-dHALO system	EWS-502 system
FEZF1	CLMP
CHORDC1	FEZF1
PRKCB	KLHL13
GRK5	RTKN2
MANEA	PFKP
DUSP4	IGF1
UFM1	DDX11
THAP1	CDK14
OTX2-AS1	MMS22L
GNG12	IGSF3
CDH8	LPAR4
KCNQ5	RUNX3
DCUN1D5	PRKCB
AHR	POU3F1
TNFAIP6	GRK5
FAM49A	TSPAN13
NEGR1	TMPO-AS1
FAM72D	STARD13
ARHGAP26	A4GALT
AP1S3	GSTM4
EIF4E	RAD18
NETO1	GRIK2
TMX3	KCNE3
MPP6	SEC11C
PPP2R2A	GNG12
C5orf30	MIS18BP1
TOX2	CDH8
SPATA6L	KCNQ5
TBC1D15	SPRY2
ADRB3	SLAIN1
HOOK1	AHR
CAV2	ASAP2
SPRED2	LAMB3
LIN7C	TIPIN
NKX2-2	CHAF1A
LYRM7	ADRB1
ROR1	PXN
LY96	PROSER2
PARD6B	SPDL1
XRCC2	NEGR1
PTGER3	XXYLT1
CCNA1	TMEM229A
WWC2	FAM72D
SCOC	IRS2
EZH2	MCM5
EPHA5	ARHGAP26
OLFM1	VEGFA
SMPD1	TSPAN2
TMEM47	NUF2
TMEM209	GFRA2
EIF5A2	CASP8AP2
DAPK2	ECT2
SRP19	DIAPH3
NCKAP1	NLGN4X
MRPL3	EXT1
SERPINE2	EFNA5
ID4	FCGRT
UTS2	CYP4F22
KCNN1	SNX18
RBM11	NETO1
NTN1	NCAM2
CAV1	SIRPA
CNTNAP2	APOH
FLRT2	RNF152
SLC38A1	LINGO2
KLF15	MPP6
ITGB2-AS1	PLSCR1
VRK1	MTFP1
IGF2BP1	ZNF423
UGT3A2	MYCN
RTKN2	TOX2
CACNA2D1	LRRC8B
RAB3IP	MAFB
UTRN	POLE
TSPAN13	LRRC20
DGKD	SHROOM4
ATP1A1	CDH7
LAMB3	CDCA2
TIPIN	ADRB3
IER3	PPP1R1A
PDSS1	KMO
CNDP2	RGS17
SPDL1	TUBGCP5
CHN2	SLC24A3
CCND1	DEK
WWOX	KCTD3
YES1	NKX2-2
NUF2	LOXHD1
GFRA2	OLFM3
ARHGAP20	ETV1
DIAPH3	AUTS2
RCOR1	ROR1
FCGRT	PPARGC1B
TMEM68	KDSR
CYP4F22	ZKSCAN2
MYEOV	RFC5
LINGO2	CPNE7
PLSCR1	PDE4A
MPP5	HMGB1
SLC39A8	STEAP1
SPRY4	IQGAP2
RGS17	XRCC2
SLC24A3	PTGER3
LOXHD1	ERI1
OLFM3	KLF11
ETV1	RAD51B
ME1	VSTM2L
PPARGC1B	FARSB
FNBP1	CMIP
STEAP1	APOL6
ADRA2C	PLK1
ERI1	DAB1
FARSB	KCNA2
CARD11	EZH2
DAB1	TNNI3
AMN1	PAPPA
KCNA2	PRRT4
CACHD1	MYO10
PM20D2	OLFM1
LDLRAD4	MAPT
TSC22D3	DUSP26
PAPPA	CD58
BEST1	POLA1
CYP7B1	CDCA7L
CYYR1	MCM3
IL1RAP	SLC19A3
DNAJC12	SMPD1
TES	GAS2L3
CCNC	NCAPG2
DHRS3	TNS1
BMPER	IL1RAP
SEL1L	TRIB1
PTPRK	DNAJC12
TPSAB1	RFC4
SYT1	MIAT
IKZF2	DCDC2
DLG2	ANKRD9
CPEB2	BMPER
DENR	COL13A1
OR2A20P	TRPM4
TMEM71	PDIA5
PCDH8	SKA3
GTDC1	SLCO4A1
SORD	MN1
SH2B3	MYOM2
PTS	DUSP6
SLFN13	SERPINE2
IPO11	SLC5A6
ARC	BRIP1
ETV5	UTS2
ENPP1	OR4E2
BMPR1B	PUS7
ELL2	ASIC2
DAW1	KCNN1
ACTA2	SSH1
BCAT1	RIBC2
PHOSPHO1	DOCK10
PDGFC	NKD2
FAM49B	TMEM71
	CELSR1
	PRR5L
	PCDH8
	CDKN2AIP
	GTDC1
	CNTNAP2
	SH2B3
	SLX4IP
	FLRT2
	APCDD1
	IPO11
	ROBO2
	CDH23
	NAF1
	MTSS1
	MMD
	PPFIA1
	ST3GAL3
	ETV5
	SRGAP2D
	GPD2
	CHAF1B
	FOXP1
	ENC1
	SPATA13
	CDH12
	TMEM132B
	DBR1
	PHOSPHO1
	NRG1
	ITGB2-AS1
	FJX1
	NCAPG
	POC1B
	MIB1
	TRIB2
	VRK1
	USP1
	VAV1
