# Supplementary material for: p300/CBP is an essential driver of pathogenic enhancer activity and gene expression in Ewing sarcoma
Source: EMBO Rep. 2025 Sep 1;26(19):4766–93. doi: 10.1038/s44319-025-00552-z (PMC12508431; doi:10.1038/s44319-025-00552-z)
Supplement: Supplementary file 2 — Table EV2 [file 44319_2025_552_MOESM2_ESM.xlsx]

## Sheet: Table EV2
Table EV2. EWS::FLI1 sensitive enhancer regions
A673-dHALO sensitive enhancer region				EWS-502 sensitive enhancer region
Enhancer name	Chr	Start	Stop	Enhancer name	Chr	Start	Stop
Riggi_EWS-FLI1_enhancer_1135_CPEB2	chr4	14743559	14744159	Riggi_EWS-FLI1_enhancer_1652_TRIB1	chr8	125521316	125522208
Riggi_EWS-FLI1_enhancer_1438_UTRN	chr6	144952270	144953166	Riggi_EWS-FLI1_enhancer_524_ANKRD9	chr14	102523240	102523847
Riggi_EWS-FLI1_enhancer_892_AP1S3	chr2	223746723	223747323	Riggi_EWS-FLI1_enhancer_912_SIRPA	chr20	1952865	1953623
Riggi_EWS-FLI1_enhancer_1119_IL1RAP	chr3	190697560	190698163	Riggi_EWS-FLI1_enhancer_1058_PDIA5	chr3	123151599	123152405
Riggi_EWS-FLI1_enhancer_519_VRK1	chr14	97221429	97222029	Riggi_EWS-FLI1_enhancer_87_FAM72D	chr1	144923543	144924143
Riggi_EWS-FLI1_enhancer_1400_MANEA	chr6	95511312	95511912	Riggi_EWS-FLI1_enhancer_86_SRGAP2D	chr1	121355975	121356575
Riggi_EWS-FLI1_enhancer_1163_EIF4E	chr4	98850589	98851189	Riggi_EWS-FLI1_enhancer_1650_EXT1	chr8	118096406	118097020
Riggi_EWS-FLI1_enhancer_360_SYT1	chr12	79317178	79317778	Riggi_EWS-FLI1_enhancer_418_STARD13	chr13	33177473	33178391
Riggi_EWS-FLI1_enhancer_591_PRKCB	chr16	23866647	23867247	Riggi_EWS-FLI1_enhancer_928_NKX2-2	chr20	21555637	21556237
Riggi_EWS-FLI1_enhancer_1319_SPDL1	chr5	169583377	169583977	Riggi_EWS-FLI1_enhancer_679_APCDD1	chr18	10462075	10463046
Riggi_EWS-FLI1_enhancer_1601_TMEM68	chr8	55225935	55226535	Riggi_EWS-FLI1_enhancer_518_VRK1	chr14	97215272	97216002
Riggi_EWS-FLI1_enhancer_1775_TSC22D3	chrX	107737127	107737727	Riggi_EWS-FLI1_enhancer_1370_VEGFA	chr6	43870568	43871168
Riggi_EWS-FLI1_enhancer_1197_SCOC	chr4	140363382	140363982	Riggi_EWS-FLI1_enhancer_1524_FEZF1	chr7	122303137	122303737
Riggi_EWS-FLI1_enhancer_1167_SLC39A8	chr4	102179957	102180557	Riggi_EWS-FLI1_enhancer_512_FLRT2	chr14	86943524	86944258
Riggi_EWS-FLI1_enhancer_1454_CARD11	chr7	3008309	3009078	Riggi_EWS-FLI1_enhancer_419_STARD13	chr13	33434625	33435225
Riggi_EWS-FLI1_enhancer_187_RTKN2	chr10	62443810	62444422	Riggi_EWS-FLI1_enhancer_758_FCGRT	chr19	49511242	49512010
Riggi_EWS-FLI1_enhancer_894_SERPINE2	chr2	224219753	224220353	Riggi_EWS-FLI1_enhancer_986_APOL6	chr22	35689704	35690304
Riggi_EWS-FLI1_enhancer_1691_LINGO2	chr9	28820732	28821346	Riggi_EWS-FLI1_enhancer_1306_ARHGAP26	chr5	142551399	142552066
Riggi_EWS-FLI1_enhancer_1532_TMEM209	chr7	130205187	130205787	Riggi_EWS-FLI1_enhancer_1208_NAF1	chr4	163215992	163216592
Riggi_EWS-FLI1_enhancer_1264_IPO11	chr5	62977568	62978168	Riggi_EWS-FLI1_enhancer_1375_MCM3	chr6	52063561	52064238
Riggi_EWS-FLI1_enhancer_1109_ETV5	chr3	186097710	186098310	Riggi_EWS-FLI1_enhancer_1527_TMEM229A	chr7	124034097	124034697
Riggi_EWS-FLI1_enhancer_1281_ELL2	chr5	96051407	96052007	Riggi_EWS-FLI1_enhancer_1498_CDK14	chr7	90594477	90595229
Riggi_EWS-FLI1_enhancer_192_DNAJC12	chr10	67849215	67849815	Riggi_EWS-FLI1_enhancer_511_FLRT2	chr14	86513341	86513948
Riggi_EWS-FLI1_enhancer_236_LIN7C	chr11	27506485	27507085	Riggi_EWS-FLI1_enhancer_979_MIAT	chr22	26672493	26673158
Riggi_EWS-FLI1_enhancer_1076_PLSCR1	chr3	147514286	147514886	Riggi_EWS-FLI1_enhancer_23_POU3F1	chr1	38062265	38062865
Riggi_EWS-FLI1_enhancer_798_SPRED2	chr2	65747797	65748522	Riggi_EWS-FLI1_enhancer_501_RAD51B	chr14	68684614	68685214
Riggi_EWS-FLI1_enhancer_1162_BMPR1B	chr4	95551515	95552115	Riggi_EWS-FLI1_enhancer_436_DIAPH3	chr13	59543324	59543973
Riggi_EWS-FLI1_enhancer_1405_CCNC	chr6	99568541	99569141	Riggi_EWS-FLI1_enhancer_1355_DCDC2	chr6	24381523	24382300
Riggi_EWS-FLI1_enhancer_1457_ETV1	chr7	13849567	13850415	Riggi_EWS-FLI1_enhancer_733_KCNN1	chr19	17965741	17966341
Riggi_EWS-FLI1_enhancer_87_FAM72D	chr1	144923543	144924143	Riggi_EWS-FLI1_enhancer_925_SLC24A3	chr20	19222450	19223050
Riggi_EWS-FLI1_enhancer_1296_LYRM7	chr5	131170435	131171035	Riggi_EWS-FLI1_enhancer_1499_CDK14	chr7	90621358	90622360
Riggi_EWS-FLI1_enhancer_1108_ETV5	chr3	186014772	186015372	Riggi_EWS-FLI1_enhancer_1724_PAPPA	chr9	115964799	115965399
Riggi_EWS-FLI1_enhancer_1722_PAPPA	chr9	115637366	115637966	Riggi_EWS-FLI1_enhancer_1723_PAPPA	chr9	115864539	115865236
Riggi_EWS-FLI1_enhancer_508_SEL1L	chr14	83294891	83295491	Riggi_EWS-FLI1_enhancer_643_MAPT	chr17	45941268	45941938
Riggi_EWS-FLI1_enhancer_710_TMX3	chr18	68504540	68505628	Riggi_EWS-FLI1_enhancer_1722_PAPPA	chr9	115637366	115637966
Riggi_EWS-FLI1_enhancer_293_PTS	chr11	112292026	112292626	Riggi_EWS-FLI1_enhancer_608_CDH8	chr16	62088810	62089410
Riggi_EWS-FLI1_enhancer_970_ITGB2-AS1	chr21	44930950	44931550	Riggi_EWS-FLI1_enhancer_385_SSH1	chr12	108858996	108859596
Riggi_EWS-FLI1_enhancer_797_SPRED2	chr2	65662166	65662766	Riggi_EWS-FLI1_enhancer_84_CD58	chr1	116463698	116464298
Riggi_EWS-FLI1_enhancer_1110_ETV5	chr3	186107781	186108691	Riggi_EWS-FLI1_enhancer_970_ITGB2-AS1	chr21	44930950	44931550
Riggi_EWS-FLI1_enhancer_712_NETO1	chr18	72692102	72692702	Riggi_EWS-FLI1_enhancer_1592_ADRB3	chr8	37972514	37973114
Riggi_EWS-FLI1_enhancer_799_SPRED2	chr2	65794985	65795585	Riggi_EWS-FLI1_enhancer_1725_PAPPA	chr9	116122952	116123561
Riggi_EWS-FLI1_enhancer_436_DIAPH3	chr13	59543324	59543973	Riggi_EWS-FLI1_enhancer_1118_IL1RAP	chr3	190521958	190522558
Riggi_EWS-FLI1_enhancer_391_SH2B3	chr12	111411444	111412627	Riggi_EWS-FLI1_enhancer_153_PFKP	chr10	2856646	2857272
Riggi_EWS-FLI1_enhancer_1311_PPARGC1B	chr5	149730619	149731219	Riggi_EWS-FLI1_enhancer_269_KCNE3	chr11	74468356	74469032
Riggi_EWS-FLI1_enhancer_888_FARSB	chr2	222518495	222519095	Riggi_EWS-FLI1_enhancer_1125_XXYLT1	chr3	195184823	195185444
Riggi_EWS-FLI1_enhancer_1383_KCNQ5	chr6	73049935	73050535	Riggi_EWS-FLI1_enhancer_593_PRKCB	chr16	24312800	24313400
Riggi_EWS-FLI1_enhancer_554_TIPIN	chr15	66356401	66357001	Riggi_EWS-FLI1_enhancer_242_PRR5L	chr11	36373658	36374260
Riggi_EWS-FLI1_enhancer_1399_MANEA	chr6	94424561	94425161	Riggi_EWS-FLI1_enhancer_1272_IQGAP2	chr5	76684055	76684655
Riggi_EWS-FLI1_enhancer_509_FLRT2	chr14	84064713	84065313	Riggi_EWS-FLI1_enhancer_1523_FEZF1	chr7	122298470	122299070
Riggi_EWS-FLI1_enhancer_1578_DUSP4	chr8	29458945	29459545	Riggi_EWS-FLI1_enhancer_622_CPNE7	chr16	89616517	89617117
Riggi_EWS-FLI1_enhancer_331_SLC38A1	chr12	46300922	46301522	Riggi_EWS-FLI1_enhancer_448_SLAIN1	chr13	77693199	77693888
Riggi_EWS-FLI1_enhancer_359_SYT1	chr12	78739491	78740091	Riggi_EWS-FLI1_enhancer_1232_MYO10	chr5	16889290	16889906
Riggi_EWS-FLI1_enhancer_1677_SPATA6L	chr9	4630724	4631324	Riggi_EWS-FLI1_enhancer_1501_CDK14	chr7	91091490	91092090
Riggi_EWS-FLI1_enhancer_781_FAM49A	chr2	16685328	16685928	Riggi_EWS-FLI1_enhancer_755_TRPM4	chr19	49212239	49212839
Riggi_EWS-FLI1_enhancer_263_MYEOV	chr11	69311829	69312429	Riggi_EWS-FLI1_enhancer_1023_FOXP1	chr3	71203664	71204264
Riggi_EWS-FLI1_enhancer_1693_LINGO2	chr9	29021487	29022087	Riggi_EWS-FLI1_enhancer_1001_RAD18	chr3	8257477	8258290
Riggi_EWS-FLI1_enhancer_1111_ETV5	chr3	186247664	186248264	Riggi_EWS-FLI1_enhancer_1002_RAD18	chr3	8311308	8311908
Riggi_EWS-FLI1_enhancer_1689_LINGO2	chr9	28378110	28378710	Riggi_EWS-FLI1_enhancer_1750_POLA1	chrX	25065936	25066536
Riggi_EWS-FLI1_enhancer_1516_CAV1	chr7	116522862	116524047	Riggi_EWS-FLI1_enhancer_97_NUF2	chr1	163589749	163590370
Riggi_EWS-FLI1_enhancer_1093_EIF5A2	chr3	170908551	170909151	Riggi_EWS-FLI1_enhancer_592_PRKCB	chr16	23901149	23903055
Riggi_EWS-FLI1_enhancer_1224_WWC2	chr4	183336579	183337485	Riggi_EWS-FLI1_enhancer_882_TNS1	chr2	218014635	218015611
Riggi_EWS-FLI1_enhancer_1284_C5orf30	chr5	103393326	103393926	Riggi_EWS-FLI1_enhancer_336_PPP1R1A	chr12	54624604	54625309
Riggi_EWS-FLI1_enhancer_1293_SRP19	chr5	112860933	112861533	Riggi_EWS-FLI1_enhancer_911_SIRPA	chr20	1850342	1851052
Riggi_EWS-FLI1_enhancer_1304_SPRY4	chr5	142356813	142357413	Riggi_EWS-FLI1_enhancer_1465_CDCA7L	chr7	22120589	22121189
Riggi_EWS-FLI1_enhancer_354_TBC1D15	chr12	71877232	71877832	Riggi_EWS-FLI1_enhancer_198_CDH23	chr10	71425053	71425653
Riggi_EWS-FLI1_enhancer_1118_IL1RAP	chr3	190521958	190522558	Riggi_EWS-FLI1_enhancer_1694_LINGO2	chr9	29541142	29541742
Riggi_EWS-FLI1_enhancer_1603_TMEM68	chr8	55529849	55530512	Riggi_EWS-FLI1_enhancer_517_VRK1	chr14	97065727	97066896
Riggi_EWS-FLI1_enhancer_264_CCND1	chr11	69599451	69600051	Riggi_EWS-FLI1_enhancer_451_SPRY2	chr13	80157730	80158330
Riggi_EWS-FLI1_enhancer_1611_CYP7B1	chr8	64891981	64892581	Riggi_EWS-FLI1_enhancer_199_CDH23	chr10	71436322	71436922
Riggi_EWS-FLI1_enhancer_424_UFM1	chr13	38670489	38671089	Riggi_EWS-FLI1_enhancer_1287_EFNA5	chr5	106017442	106018042
Riggi_EWS-FLI1_enhancer_1440_RGS17	chr6	153272167	153272767	Riggi_EWS-FLI1_enhancer_390_SH2B3	chr12	111399741	111400341
Riggi_EWS-FLI1_enhancer_1557_ERI1	chr8	9081954	9082554	Riggi_EWS-FLI1_enhancer_962_CHAF1B	chr21	36487845	36488445
Riggi_EWS-FLI1_enhancer_1306_ARHGAP26	chr5	142551399	142552066	Riggi_EWS-FLI1_enhancer_1000_RAD18	chr3	7309584	7310184
Riggi_EWS-FLI1_enhancer_1349_ID4	chr6	19578306	19578906	Riggi_EWS-FLI1_enhancer_895_DOCK10	chr2	225793815	225794422
Riggi_EWS-FLI1_enhancer_1350_ID4	chr6	19636860	19637460	Riggi_EWS-FLI1_enhancer_520_VRK1	chr14	97235366	97235966
Riggi_EWS-FLI1_enhancer_1662_FAM49B	chr8	129449048	129449741	Riggi_EWS-FLI1_enhancer_28_ST3GAL3	chr1	43857159	43857759
Riggi_EWS-FLI1_enhancer_48_GNG12	chr1	67831811	67832411	Riggi_EWS-FLI1_enhancer_660_APOH	chr17	66221169	66221769
Riggi_EWS-FLI1_enhancer_423_CCNA1	chr13	36480684	36481427	Riggi_EWS-FLI1_enhancer_370_POC1B	chr12	89390145	89390745
Riggi_EWS-FLI1_enhancer_439_DIAPH3	chr13	60019128	60019728	Riggi_EWS-FLI1_enhancer_1726_PAPPA	chr9	116141617	116142217
Riggi_EWS-FLI1_enhancer_714_CNDP2	chr18	74424829	74425518	Riggi_EWS-FLI1_enhancer_420_STARD13	chr13	33528638	33529238
Riggi_EWS-FLI1_enhancer_1751_TMEM47	chrX	34715437	34716037	Riggi_EWS-FLI1_enhancer_159_PROSER2	chr10	11798762	11799362
Riggi_EWS-FLI1_enhancer_440_DIAPH3	chr13	60099649	60100290	Riggi_EWS-FLI1_enhancer_416_HMGB1	chr13	30410373	30411016
Riggi_EWS-FLI1_enhancer_98_NUF2	chr1	163650545	163651145	Riggi_EWS-FLI1_enhancer_1742_NLGN4X	chrX	5752740	5753739
Riggi_EWS-FLI1_enhancer_1602_TMEM68	chr8	55392840	55393748	Riggi_EWS-FLI1_enhancer_368_DUSP6	chr12	89333427	89334027
Riggi_EWS-FLI1_enhancer_135_LAMB3	chr1	209659839	209660439	Riggi_EWS-FLI1_enhancer_591_PRKCB	chr16	23866647	23867247
Riggi_EWS-FLI1_enhancer_319_BCAT1	chr12	24378486	24379086	Riggi_EWS-FLI1_enhancer_75_GSTM4	chr1	109654069	109654669
Riggi_EWS-FLI1_enhancer_1570_PPP2R2A	chr8	26203578	26204209	Riggi_EWS-FLI1_enhancer_1461_TSPAN13	chr7	17041174	17041774
Riggi_EWS-FLI1_enhancer_593_PRKCB	chr16	24312800	24313400	Riggi_EWS-FLI1_enhancer_1777_KLHL13	chrX	117929956	117930556
Riggi_EWS-FLI1_enhancer_1223_WWC2	chr4	183180617	183181267	Riggi_EWS-FLI1_enhancer_48_GNG12	chr1	67831811	67832411
Riggi_EWS-FLI1_enhancer_1726_PAPPA	chr9	116141617	116142217	Riggi_EWS-FLI1_enhancer_708_CDH7	chr18	65990161	65990761
Riggi_EWS-FLI1_enhancer_925_SLC24A3	chr20	19222450	19223050	Riggi_EWS-FLI1_enhancer_1475_BMPER	chr7	34047446	34048046
Riggi_EWS-FLI1_enhancer_1068_MRPL3	chr3	131503234	131503834	Riggi_EWS-FLI1_enhancer_730_CYP4F22	chr19	15501670	15502549
Riggi_EWS-FLI1_enhancer_273_DLG2	chr11	83815728	83816328	Riggi_EWS-FLI1_enhancer_396_PXN	chr12	120282628	120283228
Riggi_EWS-FLI1_enhancer_397_DENR	chr12	122752494	122753102	Riggi_EWS-FLI1_enhancer_20_RUNX3	chr1	25074222	25074830
Riggi_EWS-FLI1_enhancer_1462_AHR	chr7	17043240	17043840	Riggi_EWS-FLI1_enhancer_702_SEC11C	chr18	59101935	59102535
Riggi_EWS-FLI1_enhancer_265_CCND1	chr11	69622001	69622601	Riggi_EWS-FLI1_enhancer_369_DUSP6	chr12	89352322	89352922
Riggi_EWS-FLI1_enhancer_518_VRK1	chr14	97215272	97216002	Riggi_EWS-FLI1_enhancer_471_OR4E2	chr14	21724347	21724947
Riggi_EWS-FLI1_enhancer_796_SPRED2	chr2	65466529	65467129	Riggi_EWS-FLI1_enhancer_440_DIAPH3	chr13	60099649	60100290
Riggi_EWS-FLI1_enhancer_1593_THAP1	chr8	42843090	42843776	Riggi_EWS-FLI1_enhancer_212_ADRB1	chr10	113985374	113986331
Riggi_EWS-FLI1_enhancer_51_PTGER3	chr1	71024927	71025527	Riggi_EWS-FLI1_enhancer_1112_RFC4	chr3	186848023	186848623
Riggi_EWS-FLI1_enhancer_608_CDH8	chr16	62088810	62089410	Riggi_EWS-FLI1_enhancer_439_DIAPH3	chr13	60019128	60019728
Riggi_EWS-FLI1_enhancer_348_RAB3IP	chr12	69821778	69822378	Riggi_EWS-FLI1_enhancer_762_TNNI3	chr19	55151876	55152476
Riggi_EWS-FLI1_enhancer_1359_IER3	chr6	30781755	30782355	Riggi_EWS-FLI1_enhancer_1111_ETV5	chr3	186247664	186248264
Riggi_EWS-FLI1_enhancer_1549_XRCC2	chr7	152676037	152676637	Riggi_EWS-FLI1_enhancer_470_OR4E2	chr14	21657089	21657729
Riggi_EWS-FLI1_enhancer_943_PARD6B	chr20	50689699	50690299	Riggi_EWS-FLI1_enhancer_43_USP1	chr1	62271932	62272532
Riggi_EWS-FLI1_enhancer_1496_STEAP1	chr7	90153855	90154455	Riggi_EWS-FLI1_enhancer_519_VRK1	chr14	97221429	97222029
Riggi_EWS-FLI1_enhancer_320_BCAT1	chr12	24803733	24804333	Riggi_EWS-FLI1_enhancer_706_KDSR	chr18	63377239	63378028
Riggi_EWS-FLI1_enhancer_1513_TES	chr7	116098648	116099248	Riggi_EWS-FLI1_enhancer_607_CDH8	chr16	61852567	61853167
Riggi_EWS-FLI1_enhancer_953_RBM11	chr21	14213010	14213610	Riggi_EWS-FLI1_enhancer_683_MIB1	chr18	21725580	21726180
Riggi_EWS-FLI1_enhancer_1678_SPATA6L	chr9	4656194	4656854	Riggi_EWS-FLI1_enhancer_1094_ECT2	chr3	172840823	172841423
Riggi_EWS-FLI1_enhancer_607_CDH8	chr16	61852567	61853167	Riggi_EWS-FLI1_enhancer_1586_DUSP26	chr8	33614898	33615498
Riggi_EWS-FLI1_enhancer_580_TPSAB1	chr16	1246716	1247316	Riggi_EWS-FLI1_enhancer_223_SMPD1	chr11	6385046	6385876
Riggi_EWS-FLI1_enhancer_733_KCNN1	chr19	17965741	17966341	Riggi_EWS-FLI1_enhancer_365_DUSP6	chr12	89145136	89145736
Riggi_EWS-FLI1_enhancer_1393_PM20D2	chr6	89242346	89242946	Riggi_EWS-FLI1_enhancer_929_NKX2-2	chr20	21576001	21577647
Riggi_EWS-FLI1_enhancer_926_SLC24A3	chr20	19322038	19322698	Riggi_EWS-FLI1_enhancer_1500_CDK14	chr7	90778496	90779096
Riggi_EWS-FLI1_enhancer_1305_SPRY4	chr5	142402684	142403284	Riggi_EWS-FLI1_enhancer_1528_TMEM229A	chr7	124083875	124084475
Riggi_EWS-FLI1_enhancer_1466_MPP6	chr7	24457671	24458271	Riggi_EWS-FLI1_enhancer_268_KCNE3	chr11	74429222	74429822
Riggi_EWS-FLI1_enhancer_525_RCOR1	chr14	102692313	102692913	Riggi_EWS-FLI1_enhancer_71_OLFM3	chr1	102185106	102185718
Riggi_EWS-FLI1_enhancer_1475_BMPER	chr7	34047446	34048046	Riggi_EWS-FLI1_enhancer_1288_EFNA5	chr5	106749805	106750405
Riggi_EWS-FLI1_enhancer_46_CACHD1	chr1	64361870	64362470	Riggi_EWS-FLI1_enhancer_381_GAS2L3	chr12	100513600	100514200
Riggi_EWS-FLI1_enhancer_517_VRK1	chr14	97065727	97066896	Riggi_EWS-FLI1_enhancer_1233_MYO10	chr5	16943882	16944485
Riggi_EWS-FLI1_enhancer_730_CYP4F22	chr19	15501670	15502549	Riggi_EWS-FLI1_enhancer_1409_GRIK2	chr6	102050948	102051599
Riggi_EWS-FLI1_enhancer_205_ACTA2	chr10	88986389	88986990	Riggi_EWS-FLI1_enhancer_1466_MPP6	chr7	24457671	24458271
Riggi_EWS-FLI1_enhancer_619_WWOX	chr16	78098107	78098707	Riggi_EWS-FLI1_enhancer_81_TSPAN2	chr1	115166649	115167249
Riggi_EWS-FLI1_enhancer_830_GTDC1	chr2	144317099	144317699	Riggi_EWS-FLI1_enhancer_1462_AHR	chr7	17043240	17043840
Riggi_EWS-FLI1_enhancer_1667_TMEM71	chr8	132393672	132394272	Riggi_EWS-FLI1_enhancer_50_PTGER3	chr1	70719981	70720824
Riggi_EWS-FLI1_enhancer_1690_LINGO2	chr9	28542897	28543497	Riggi_EWS-FLI1_enhancer_724_VAV1	chr19	6801455	6802055
Riggi_EWS-FLI1_enhancer_627_NTN1	chr17	9106116	9106716	Riggi_EWS-FLI1_enhancer_830_GTDC1	chr2	144317099	144317699
Riggi_EWS-FLI1_enhancer_674_YES1	chr18	830317	830917	Riggi_EWS-FLI1_enhancer_6_UTS2	chr1	7856814	7857414
Riggi_EWS-FLI1_enhancer_1468_CHN2	chr7	29374520	29376669	Riggi_EWS-FLI1_enhancer_989_A4GALT	chr22	42708302	42708902
Riggi_EWS-FLI1_enhancer_223_SMPD1	chr11	6385046	6385876	Riggi_EWS-FLI1_enhancer_266_PPFIA1	chr11	70267318	70267918
Riggi_EWS-FLI1_enhancer_1695_LINGO2	chr9	29625042	29625715	Riggi_EWS-FLI1_enhancer_218_GRK5	chr10	119344540	119345140
Riggi_EWS-FLI1_enhancer_520_VRK1	chr14	97235366	97235966	Riggi_EWS-FLI1_enhancer_705_RNF152	chr18	61606679	61607279
Riggi_EWS-FLI1_enhancer_318_BCAT1	chr12	24307198	24308053	Riggi_EWS-FLI1_enhancer_1440_RGS17	chr6	153272167	153272767
Riggi_EWS-FLI1_enhancer_1515_CAV2	chr7	116468411	116469040	Riggi_EWS-FLI1_enhancer_596_ZKSCAN2	chr16	25457458	25458058
Riggi_EWS-FLI1_enhancer_592_PRKCB	chr16	23901149	23903055	Riggi_EWS-FLI1_enhancer_465_IRS2	chr13	109652472	109653072
Riggi_EWS-FLI1_enhancer_1732_FNBP1	chr9	129965512	129966150	Riggi_EWS-FLI1_enhancer_983_MTFP1	chr22	30435424	30436242
Riggi_EWS-FLI1_enhancer_1618_LY96	chr8	74117909	74118509	Riggi_EWS-FLI1_enhancer_149_KMO	chr1	241553901	241554501
Riggi_EWS-FLI1_enhancer_1546_EZH2	chr7	148838862	148839490	Riggi_EWS-FLI1_enhancer_1403_MMS22L	chr6	97468931	97469531
Riggi_EWS-FLI1_enhancer_37_DAB1	chr1	57622859	57623459	Riggi_EWS-FLI1_enhancer_1504_PUS7	chr7	105429943	105430543
Riggi_EWS-FLI1_enhancer_262_MYEOV	chr11	69296932	69297532	Riggi_EWS-FLI1_enhancer_1119_IL1RAP	chr3	190697560	190698163
Riggi_EWS-FLI1_enhancer_1514_TES	chr7	116210857	116211457	Riggi_EWS-FLI1_enhancer_406_POLE	chr12	132687066	132687666
Riggi_EWS-FLI1_enhancer_271_DLG2	chr11	83734051	83734681	Riggi_EWS-FLI1_enhancer_926_SLC24A3	chr20	19322038	19322698
Riggi_EWS-FLI1_enhancer_186_RTKN2	chr10	62195313	62195913	Riggi_EWS-FLI1_enhancer_635_ASIC2	chr17	33269353	33269984
Riggi_EWS-FLI1_enhancer_97_NUF2	chr1	163589749	163590370	Riggi_EWS-FLI1_enhancer_678_APCDD1	chr18	10285173	10285773
Riggi_EWS-FLI1_enhancer_324_AMN1	chr12	31760668	31761268	Riggi_EWS-FLI1_enhancer_1095_ECT2	chr3	174145812	174146412
Riggi_EWS-FLI1_enhancer_50_PTGER3	chr1	70719981	70720824	Riggi_EWS-FLI1_enhancer_985_MCM5	chr22	35477756	35478356
Riggi_EWS-FLI1_enhancer_1063_KLF15	chr3	126290182	126290815	Riggi_EWS-FLI1_enhancer_1260_SNX18	chr5	54722418	54723542
Riggi_EWS-FLI1_enhancer_553_DAPK2	chr15	63994111	63994711	Riggi_EWS-FLI1_enhancer_1402_MMS22L	chr6	97189625	97190225
Riggi_EWS-FLI1_enhancer_261_MYEOV	chr11	69206179	69206779	Riggi_EWS-FLI1_enhancer_780_MYCN	chr2	15982134	15982734
Riggi_EWS-FLI1_enhancer_1461_TSPAN13	chr7	17041174	17041774	Riggi_EWS-FLI1_enhancer_510_FLRT2	chr14	84814327	84814927
Riggi_EWS-FLI1_enhancer_134_LAMB3	chr1	209624643	209625243	Riggi_EWS-FLI1_enhancer_840_GPD2	chr2	156818918	156819518
Riggi_EWS-FLI1_enhancer_928_NKX2-2	chr20	21555637	21556237	Riggi_EWS-FLI1_enhancer_1585_NRG1	chr8	32609198	32609798
Riggi_EWS-FLI1_enhancer_6_UTS2	chr1	7856814	7857414	Riggi_EWS-FLI1_enhancer_379_TMPO-AS1	chr12	98439486	98440086
Riggi_EWS-FLI1_enhancer_758_FCGRT	chr19	49511242	49512010	Riggi_EWS-FLI1_enhancer_1496_STEAP1	chr7	90153855	90154455
Riggi_EWS-FLI1_enhancer_688_LOXHD1	chr18	46724783	46725383	Riggi_EWS-FLI1_enhancer_1771_LPAR4	chrX	78555437	78556037
Riggi_EWS-FLI1_enhancer_1426_ENPP1	chr6	131761634	131762234	Riggi_EWS-FLI1_enhancer_647_PHOSPHO1	chr17	49227975	49228575
Riggi_EWS-FLI1_enhancer_940_TOX2	chr20	43862307	43862907	Riggi_EWS-FLI1_enhancer_195_COL13A1	chr10	69935964	69936564
Riggi_EWS-FLI1_enhancer_491_OTX2-AS1	chr14	57044085	57044799	Riggi_EWS-FLI1_enhancer_1649_EXT1	chr8	117858491	117859166
Riggi_EWS-FLI1_enhancer_1075_PLSCR1	chr3	146746063	146746663	Riggi_EWS-FLI1_enhancer_197_LRRC20	chr10	70331573	70332173
Riggi_EWS-FLI1_enhancer_292_PTS	chr11	112221329	112221929	Riggi_EWS-FLI1_enhancer_609_CDH8	chr16	63365625	63366225
Riggi_EWS-FLI1_enhancer_647_PHOSPHO1	chr17	49227975	49228575	Riggi_EWS-FLI1_enhancer_786_SLC5A6	chr2	27193420	27194020
Riggi_EWS-FLI1_enhancer_1133_CPEB2	chr4	14559636	14561154	Riggi_EWS-FLI1_enhancer_1457_ETV1	chr7	13849567	13850415
Riggi_EWS-FLI1_enhancer_39_HOOK1	chr1	59845202	59846598	Riggi_EWS-FLI1_enhancer_1352_DCDC2	chr6	23302403	23303003
Riggi_EWS-FLI1_enhancer_1592_ADRB3	chr8	37972514	37973114	Riggi_EWS-FLI1_enhancer_187_RTKN2	chr10	62443810	62444422
Riggi_EWS-FLI1_enhancer_1250_UGT3A2	chr5	36068688	36069288	Riggi_EWS-FLI1_enhancer_383_IGF1	chr12	102480304	102480904
Riggi_EWS-FLI1_enhancer_1151_EPHA5	chr4	65698347	65698947	Riggi_EWS-FLI1_enhancer_371_POC1B	chr12	89450904	89452275
Riggi_EWS-FLI1_enhancer_860_NCKAP1	chr2	183009282	183009882	Riggi_EWS-FLI1_enhancer_1557_ERI1	chr8	9081954	9082554
Riggi_EWS-FLI1_enhancer_859_NCKAP1	chr2	182912528	182913147	Riggi_EWS-FLI1_enhancer_1546_EZH2	chr7	148838862	148839490
Riggi_EWS-FLI1_enhancer_422_CCNA1	chr13	36454824	36455424	Riggi_EWS-FLI1_enhancer_186_RTKN2	chr10	62195313	62195913
Riggi_EWS-FLI1_enhancer_1205_PDGFC	chr4	156517693	156518351	Riggi_EWS-FLI1_enhancer_1075_PLSCR1	chr3	146746063	146746663
Riggi_EWS-FLI1_enhancer_1542_OR2A20P	chr7	144293678	144294278	Riggi_EWS-FLI1_enhancer_447_SLAIN1	chr13	77521752	77522352
Riggi_EWS-FLI1_enhancer_83_ATP1A1	chr1	116356027	116356627	Riggi_EWS-FLI1_enhancer_1025_ROBO2	chr3	76811498	76812098
Riggi_EWS-FLI1_enhancer_681_LDLRAD4	chr18	13464698	13465298	Riggi_EWS-FLI1_enhancer_414_SPATA13	chr13	24278483	24279083
Riggi_EWS-FLI1_enhancer_390_SH2B3	chr12	111399741	111400341	Riggi_EWS-FLI1_enhancer_1108_ETV5	chr3	186014772	186015372
Riggi_EWS-FLI1_enhancer_903_DGKD	chr2	233329694	233330750	Riggi_EWS-FLI1_enhancer_1693_LINGO2	chr9	29021487	29022087
Riggi_EWS-FLI1_enhancer_498_MPP5	chr14	67280402	67281002	Riggi_EWS-FLI1_enhancer_620_CMIP	chr16	81499984	81500584
Riggi_EWS-FLI1_enhancer_1131_ADRA2C	chr4	3806698	3807298	Riggi_EWS-FLI1_enhancer_590_PLK1	chr16	23737177	23737777
Riggi_EWS-FLI1_enhancer_1736_OLFM1	chr9	135156960	135158181	Riggi_EWS-FLI1_enhancer_1691_LINGO2	chr9	28820732	28821346
Riggi_EWS-FLI1_enhancer_876_IKZF2	chr2	212902415	212903083	Riggi_EWS-FLI1_enhancer_1582_NRG1	chr8	32027005	32027605
Riggi_EWS-FLI1_enhancer_1391_ME1	chr6	83369406	83370054	Riggi_EWS-FLI1_enhancer_958_NCAM2	chr21	22409505	22410345
Riggi_EWS-FLI1_enhancer_609_CDH8	chr16	63365625	63366225	Riggi_EWS-FLI1_enhancer_680_APCDD1	chr18	10477405	10478005
Riggi_EWS-FLI1_enhancer_70_OLFM3	chr1	102181251	102181851	Riggi_EWS-FLI1_enhancer_688_LOXHD1	chr18	46724783	46725383
Riggi_EWS-FLI1_enhancer_291_ARHGAP20	chr11	110854250	110854850	Riggi_EWS-FLI1_enhancer_1394_CASP8AP2	chr6	89977996	89978596
Riggi_EWS-FLI1_enhancer_490_OTX2-AS1	chr14	56825959	56826559	Riggi_EWS-FLI1_enhancer_500_RAD51B	chr14	68349844	68350444
Riggi_EWS-FLI1_enhancer_511_FLRT2	chr14	86513341	86513948	Riggi_EWS-FLI1_enhancer_464_IRS2	chr13	109426135	109426821
Riggi_EWS-FLI1_enhancer_1672_ARC	chr8	142608818	142609418	Riggi_EWS-FLI1_enhancer_400_TMEM132B	chr12	127078913	127079513
Riggi_EWS-FLI1_enhancer_278_CHORDC1	chr11	91501932	91502532	Riggi_EWS-FLI1_enhancer_1348_DEK	chr6	18733982	18734602
Riggi_EWS-FLI1_enhancer_929_NKX2-2	chr20	21576001	21577647	Riggi_EWS-FLI1_enhancer_54_NEGR1	chr1	72869524	72870124
Riggi_EWS-FLI1_enhancer_636_SLFN13	chr17	35476134	35476819	Riggi_EWS-FLI1_enhancer_1695_LINGO2	chr9	29625042	29625715
Riggi_EWS-FLI1_enhancer_438_DIAPH3	chr13	59948587	59949187	Riggi_EWS-FLI1_enhancer_378_TMPO-AS1	chr12	98037433	98038033
Riggi_EWS-FLI1_enhancer_645_IGF2BP1	chr17	48981928	48982528	Riggi_EWS-FLI1_enhancer_918_SLX4IP	chr20	10539807	10540407
Riggi_EWS-FLI1_enhancer_173_PDSS1	chr10	26675794	26676394	Riggi_EWS-FLI1_enhancer_1290_EFNA5	chr5	107388967	107389567
Riggi_EWS-FLI1_enhancer_277_CHORDC1	chr11	90250847	90251447	Riggi_EWS-FLI1_enhancer_1408_GRIK2	chr6	101921824	101922424
Riggi_EWS-FLI1_enhancer_1663_FAM49B	chr8	129554366	129554966	Riggi_EWS-FLI1_enhancer_1225_CDKN2AIP	chr4	183399950	183400550
Riggi_EWS-FLI1_enhancer_1724_PAPPA	chr9	115964799	115965399	Riggi_EWS-FLI1_enhancer_36_DAB1	chr1	57273255	57273855
Riggi_EWS-FLI1_enhancer_1544_CNTNAP2	chr7	145909768	145910368	Riggi_EWS-FLI1_enhancer_1240_CDH12	chr5	24145648	24146248
Riggi_EWS-FLI1_enhancer_893_SERPINE2	chr2	224137038	224137638	Riggi_EWS-FLI1_enhancer_509_FLRT2	chr14	84064713	84065313
Riggi_EWS-FLI1_enhancer_45_ROR1	chr1	63787275	63788248	Riggi_EWS-FLI1_enhancer_45_ROR1	chr1	63787275	63788248
Riggi_EWS-FLI1_enhancer_218_GRK5	chr10	119344540	119345140	Riggi_EWS-FLI1_enhancer_899_SLC19A3	chr2	227749522	227750122
Riggi_EWS-FLI1_enhancer_434_PCDH8	chr13	54980469	54981069	Riggi_EWS-FLI1_enhancer_1530_PRRT4	chr7	128365328	128365928
Riggi_EWS-FLI1_enhancer_1610_CYP7B1	chr8	64852128	64852728	Riggi_EWS-FLI1_enhancer_135_LAMB3	chr1	209659839	209660439
Riggi_EWS-FLI1_enhancer_1493_CACNA2D1	chr7	82392675	82393275	Riggi_EWS-FLI1_enhancer_982_MN1	chr22	27610648	27611248
Riggi_EWS-FLI1_enhancer_255_BEST1	chr11	61943923	61944523	Riggi_EWS-FLI1_enhancer_77_KCNA2	chr1	110610731	110611331
Riggi_EWS-FLI1_enhancer_77_KCNA2	chr1	110610731	110611331	Riggi_EWS-FLI1_enhancer_1690_LINGO2	chr9	28542897	28543497
Riggi_EWS-FLI1_enhancer_540_SORD	chr15	44911039	44911658	Riggi_EWS-FLI1_enhancer_893_SERPINE2	chr2	224137038	224137638
Riggi_EWS-FLI1_enhancer_1523_FEZF1	chr7	122298470	122299070	Riggi_EWS-FLI1_enhancer_1736_OLFM1	chr9	135156960	135158181
Riggi_EWS-FLI1_enhancer_1694_LINGO2	chr9	29541142	29541742	Riggi_EWS-FLI1_enhancer_51_PTGER3	chr1	71024927	71025527
Riggi_EWS-FLI1_enhancer_1524_FEZF1	chr7	122303137	122303737	Riggi_EWS-FLI1_enhancer_434_PCDH8	chr13	54980469	54981069
Riggi_EWS-FLI1_enhancer_541_SORD	chr15	45037860	45038460	Riggi_EWS-FLI1_enhancer_1354_DCDC2	chr6	23841044	23841644
Riggi_EWS-FLI1_enhancer_437_DIAPH3	chr13	59756120	59756720	Riggi_EWS-FLI1_enhancer_437_DIAPH3	chr13	59756120	59756720
Riggi_EWS-FLI1_enhancer_1692_LINGO2	chr9	29001004	29001604	Riggi_EWS-FLI1_enhancer_896_DOCK10	chr2	225878466	225879066
Riggi_EWS-FLI1_enhancer_900_DAW1	chr2	227939138	227939876	Riggi_EWS-FLI1_enhancer_53_NEGR1	chr1	72705051	72705659
Riggi_EWS-FLI1_enhancer_1522_FEZF1	chr7	122255934	122256534	Riggi_EWS-FLI1_enhancer_323_DDX11	chr12	31080113	31080713
Riggi_EWS-FLI1_enhancer_960_CYYR1	chr21	26487955	26488555	Riggi_EWS-FLI1_enhancer_602_ZNF423	chr16	49842073	49842673
Riggi_EWS-FLI1_enhancer_36_DAB1	chr1	57273255	57273855	Riggi_EWS-FLI1_enhancer_1404_MMS22L	chr6	97653293	97653893
Riggi_EWS-FLI1_enhancer_1134_CPEB2	chr4	14641839	14642529	Riggi_EWS-FLI1_enhancer_139_KCTD3	chr1	216140928	216141528
Riggi_EWS-FLI1_enhancer_283_DCUN1D5	chr11	102930390	102931016	Riggi_EWS-FLI1_enhancer_1487_AUTS2	chr7	70097957	70098557
Riggi_EWS-FLI1_enhancer_272_DLG2	chr11	83746952	83747631	Riggi_EWS-FLI1_enhancer_1383_KCNQ5	chr6	73049935	73050535
Riggi_EWS-FLI1_enhancer_1723_PAPPA	chr9	115864539	115865236	Riggi_EWS-FLI1_enhancer_933_VSTM2L	chr20	37914725	37915325
Riggi_EWS-FLI1_enhancer_53_NEGR1	chr1	72705051	72705659	Riggi_EWS-FLI1_enhancer_1522_FEZF1	chr7	122255934	122256534
Riggi_EWS-FLI1_enhancer_646_IGF2BP1	chr17	49026384	49026984	Riggi_EWS-FLI1_enhancer_1744_NLGN4X	chrX	6525954	6526834
Riggi_EWS-FLI1_enhancer_1565_GFRA2	chr8	21548019	21549991	Riggi_EWS-FLI1_enhancer_775_ASAP2	chr2	9263343	9263943
Riggi_EWS-FLI1_enhancer_54_NEGR1	chr1	72869524	72870124	Riggi_EWS-FLI1_enhancer_1553_MYOM2	chr8	2178250	2178850
Riggi_EWS-FLI1_enhancer_71_OLFM3	chr1	102185106	102185718	Riggi_EWS-FLI1_enhancer_1239_CDH12	chr5	21880184	21880840
Riggi_EWS-FLI1_enhancer_52_NEGR1	chr1	71909060	71909660	Riggi_EWS-FLI1_enhancer_1096_ECT2	chr3	174720586	174721186
Riggi_EWS-FLI1_enhancer_1725_PAPPA	chr9	116122952	116123561	Riggi_EWS-FLI1_enhancer_952_SLCO4A1	chr20	62651148	62651748
Riggi_EWS-FLI1_enhancer_839_TNFAIP6	chr2	151329547	151330147	Riggi_EWS-FLI1_enhancer_299_CLMP	chr11	123150299	123150899
Riggi_EWS-FLI1_enhancer_1421_PTPRK	chr6	128434818	128435418	Riggi_EWS-FLI1_enhancer_957_NCAM2	chr21	22232367	22232967
Riggi_EWS-FLI1_enhancer_15_DHRS3	chr1	12648121	12648721	Riggi_EWS-FLI1_enhancer_70_OLFM3	chr1	102181251	102181851
Riggi_EWS-FLI1_enhancer_510_FLRT2	chr14	84814327	84814927	Riggi_EWS-FLI1_enhancer_651_MMD	chr17	55451180	55451780
Riggi_EWS-FLI1_enhancer_1307_ARHGAP26	chr5	143002534	143003134	Riggi_EWS-FLI1_enhancer_980_MN1	chr22	27318506	27319106
Riggi_EWS-FLI1_enhancer_512_FLRT2	chr14	86943524	86944258	Riggi_EWS-FLI1_enhancer_940_TOX2	chr20	43862307	43862907
				Riggi_EWS-FLI1_enhancer_1741_NLGN4X	chrX	5278827	5279427
				Riggi_EWS-FLI1_enhancer_134_LAMB3	chr1	209624643	209625243
				Riggi_EWS-FLI1_enhancer_778_TRIB2	chr2	12467126	12467726
				Riggi_EWS-FLI1_enhancer_595_ZKSCAN2	chr16	25291608	25292208
				Riggi_EWS-FLI1_enhancer_1587_DUSP26	chr8	34191621	34192221
				Riggi_EWS-FLI1_enhancer_658_BRIP1	chr17	61809972	61810572
				Riggi_EWS-FLI1_enhancer_721_CHAF1A	chr19	4402180	4402780
				Riggi_EWS-FLI1_enhancer_1485_AUTS2	chr7	69199048	69200367
				Riggi_EWS-FLI1_enhancer_1484_AUTS2	chr7	68680031	68680631
				Riggi_EWS-FLI1_enhancer_1551_NCAPG2	chr7	158704540	158705140
				Riggi_EWS-FLI1_enhancer_1307_ARHGAP26	chr5	143002534	143003134
				Riggi_EWS-FLI1_enhancer_367_DUSP6	chr12	89308690	89309290
				Riggi_EWS-FLI1_enhancer_61_LRRC8B	chr1	89395028	89395628
				Riggi_EWS-FLI1_enhancer_1141_NCAPG	chr4	17810592	17811192
				Riggi_EWS-FLI1_enhancer_52_NEGR1	chr1	71909060	71909660
				Riggi_EWS-FLI1_enhancer_1289_EFNA5	chr5	107196452	107197052
				Riggi_EWS-FLI1_enhancer_1026_ROBO2	chr3	77426404	77427004
				Riggi_EWS-FLI1_enhancer_1076_PLSCR1	chr3	147514286	147514886
				Riggi_EWS-FLI1_enhancer_1268_ENC1	chr5	74543148	74543748
				Riggi_EWS-FLI1_enhancer_959_NCAM2	chr21	22710579	22711179
				Riggi_EWS-FLI1_enhancer_192_DNAJC12	chr10	67849215	67849815
				Riggi_EWS-FLI1_enhancer_366_DUSP6	chr12	89156954	89157554
				Riggi_EWS-FLI1_enhancer_449_SLAIN1	chr13	77863165	77863765
				Riggi_EWS-FLI1_enhancer_1689_LINGO2	chr9	28378110	28378710
				Riggi_EWS-FLI1_enhancer_1544_CNTNAP2	chr7	145909768	145910368
				Riggi_EWS-FLI1_enhancer_936_MAFB	chr20	40073445	40074045
				Riggi_EWS-FLI1_enhancer_554_TIPIN	chr15	66356401	66357001
				Riggi_EWS-FLI1_enhancer_1486_AUTS2	chr7	70043203	70043803
				Riggi_EWS-FLI1_enhancer_1259_SNX18	chr5	54719349	54719949
				Riggi_EWS-FLI1_enhancer_1273_IQGAP2	chr5	76689286	76689886
				Riggi_EWS-FLI1_enhancer_241_FJX1	chr11	35602307	35602907
				Riggi_EWS-FLI1_enhancer_1692_LINGO2	chr9	29001004	29001604
				Riggi_EWS-FLI1_enhancer_1549_XRCC2	chr7	152676037	152676637
				Riggi_EWS-FLI1_enhancer_1057_PDIA5	chr3	123143888	123144488
				Riggi_EWS-FLI1_enhancer_1311_PPARGC1B	chr5	149730619	149731219
				Riggi_EWS-FLI1_enhancer_1271_IQGAP2	chr5	76473550	76474150
				Riggi_EWS-FLI1_enhancer_779_MYCN	chr2	15808609	15809209
				Riggi_EWS-FLI1_enhancer_938_MAFB	chr20	40459534	40460570
				Riggi_EWS-FLI1_enhancer_395_RFC5	chr12	118016398	118016998
				Riggi_EWS-FLI1_enhancer_499_RAD51B	chr14	68153113	68153713
				Riggi_EWS-FLI1_enhancer_1569_CDCA2	chr8	25508738	25509338
				Riggi_EWS-FLI1_enhancer_1761_SHROOM4	chrX	50617987	50618587
				Riggi_EWS-FLI1_enhancer_438_DIAPH3	chr13	59948587	59949187
				Riggi_EWS-FLI1_enhancer_1584_NRG1	chr8	32209477	32210077
				Riggi_EWS-FLI1_enhancer_1110_ETV5	chr3	186107781	186108691
				Riggi_EWS-FLI1_enhancer_37_DAB1	chr1	57622859	57623459
				Riggi_EWS-FLI1_enhancer_984_MCM5	chr22	35458405	35459005
				Riggi_EWS-FLI1_enhancer_1071_DBR1	chr3	138174671	138175271
				Riggi_EWS-FLI1_enhancer_992_RIBC2	chr22	45413290	45413890
				Riggi_EWS-FLI1_enhancer_98_NUF2	chr1	163650545	163651145
				Riggi_EWS-FLI1_enhancer_937_MAFB	chr20	40232161	40232761
				Riggi_EWS-FLI1_enhancer_1109_ETV5	chr3	186097710	186098310
				Riggi_EWS-FLI1_enhancer_1241_CDH12	chr5	26552990	26553590
				Riggi_EWS-FLI1_enhancer_634_ASIC2	chr17	33152672	33153272
				Riggi_EWS-FLI1_enhancer_1565_GFRA2	chr8	21548019	21549991
				Riggi_EWS-FLI1_enhancer_409_SKA3	chr13	21176280	21176880
				Riggi_EWS-FLI1_enhancer_939_MAFB	chr20	40844162	40844762
				Riggi_EWS-FLI1_enhancer_1651_MTSS1	chr8	124751802	124752402
				Riggi_EWS-FLI1_enhancer_981_MN1	chr22	27407461	27408061
				Riggi_EWS-FLI1_enhancer_1743_NLGN4X	chrX	6503404	6504004
				Riggi_EWS-FLI1_enhancer_993_CELSR1	chr22	46580946	46581546
				Riggi_EWS-FLI1_enhancer_24_POU3F1	chr1	38420604	38421204
				Riggi_EWS-FLI1_enhancer_532_TUBGCP5	chr15	23039373	23039973
				Riggi_EWS-FLI1_enhancer_391_SH2B3	chr12	111411444	111412627
				Riggi_EWS-FLI1_enhancer_1264_IPO11	chr5	62977568	62978168
				Riggi_EWS-FLI1_enhancer_1353_DCDC2	chr6	23823194	23823794
				Riggi_EWS-FLI1_enhancer_712_NETO1	chr18	72692102	72692702
				Riggi_EWS-FLI1_enhancer_776_KLF11	chr2	9990563	9991163
				Riggi_EWS-FLI1_enhancer_485_MIS18BP1	chr14	47227066	47227666
				Riggi_EWS-FLI1_enhancer_1319_SPDL1	chr5	169583377	169583977
				Riggi_EWS-FLI1_enhancer_19_RUNX3	chr1	25022218	25022818
				Riggi_EWS-FLI1_enhancer_727_PDE4A	chr19	10420956	10421556
				Riggi_EWS-FLI1_enhancer_85_IGSF3	chr1	116687574	116688174
				Riggi_EWS-FLI1_enhancer_1229_NKD2	chr5	1038767	1039595
				Riggi_EWS-FLI1_enhancer_1583_NRG1	chr8	32207404	32208111
				Riggi_EWS-FLI1_enhancer_894_SERPINE2	chr2	224219753	224220353
				Riggi_EWS-FLI1_enhancer_888_FARSB	chr2	222518495	222519095
				Riggi_EWS-FLI1_enhancer_1667_TMEM71	chr8	132393672	132394272
