# Supplementary material for: p300/CBP is an essential driver of pathogenic enhancer activity and gene expression in Ewing sarcoma
Source: EMBO Rep. 2025 Sep 1;26(19):4766–93. doi: 10.1038/s44319-025-00552-z (PMC12508431; doi:10.1038/s44319-025-00552-z)
Supplement: Supplementary file 3 — Table EV3 [file 44319_2025_552_MOESM3_ESM.xlsx]

## Sheet: Sheet1
Table EV3. Total unique and mapped ChIP-seq reads
Sample name	Total read number	Mapped read number	Drosophila spike-in normalization ratio (where appropriate)
A673-dHALO CBP steadystate	39971276	32787952
A673-dHALO PTIP1 steadystate	40700328	36935396
A673-dHALO RbBP5 steadystate	56906456	51888064
A673-dHALO ASH2L steadystate	49890942	45774052
CBP/PTIP1/RbBP5/ASH2L_steadystate_Input	17987622	15931120
A673-dHALO p300 Control	39054758	33121056
A673-dHALO MLL4 Control	44733566	38420128
A673-dHALO UTX Control	66505332	58945700
MLL4/UTX/P300 Control_Input	23749604	20838858
A673-dHALO WDR5 Control	104493038	92891844
A673-dHALO WDR5 Input	57532160	50537372
A673-dHALO H3K4me1 Control	35281766	30910870
A673-dHALO H3K27ac Control	32457706	29515212
A673 dHALO control histemod input	37938642	34064764
A673 dHALO Control FLI1 24hr	79820806	71539248
A673-dHALO FLI1 VH0032_24h	72041894	64912422
A673-dHALO FLI1 Input	59938982	50624564
A673-dHALO p300 VH0032_24h	37857646	32735418
A673-dHALO MLL4 VH0032_24h	43899632	36927950
A673-dHALO UTX_VH0032_24h	81865526	70918394
MLL4/UTX/p300 24hr_VH0032 Input	20650592	18346522
A673-dHALO WDR5 VH0032_24h	105953046	93691198
A673-dHALO H3K4me1 VH0032_24h	52586826	45095002	0.78
A673-dHALO H3K27ac VH0032_24h	40724970	36455862	0.77
A673 dHALO VH0032 24h histemod input	28320246	24848252
EWS-502 dNEG FLI1_24hr	55958524	43749402
EWS-502 dNEG FLI1_24hr_Input	25915762	21699706
EWS-502 dTAG FLI1_24hr	47178332	35931792
EWS-502 dTAG FLI1_24hr_Input	43406448	38389292
EWS-502 dNEG H3K27ac	42183006	39808122
EWS-502 dTAG1 H3K27ac	44250472	41763754	0.49
EWS-502 dNEG_histonemod_Input	16853738	13114380
EWS-502 dNEG H3K4me1	47764518	45258610
EWS-502 dTAG1 H3K4me1	51896120	49170334	0.76
EWS-502 dTAG_histonemod_Input	35198788	31607854
A673 sgGFP control_H3K4me1	43389616	36646896
A673 sgGFP Control_H3K4me2	21171472	18517440
A673 sgGFP Control_H3K27ac	33459324	28517498
A673 sgGFP Control_histoneInput	61261760	54241926
A673 sgGFP Control p300	9402822	7257010
A673 sgGFP Control p300 Input	14079068	12698914
A673 sgGFP Control FLI1	19898370	16666220
A673 sgGFP Control_FLI1 input	14079068	12698914
A673 sgMLL3/4_H3K4me1	44575760	28623234	0.33
A673 sgMLL3/4_H3K4me2	13332342	10892336	0.8
A673 sgMLL3/4_H3K27ac	37880054	31505718	0.67
A673 sgMLL3/4_histoneInput	117831418	102613174
A673 sgMLL3/4 p300	18817202	9846968
A673 sgMLL3/4 FLI1	19601408	16545554
SKNMC sgGFP control_H3K4me1	43571800	39226806
SKNMC sgGFP Control_H3K4me2	25348836	22283584
SKNMC sgGFP Control_H3K27ac	49622002	44958788
SKNMC sgGFP Control_histoneInput	24823196	21722284
SKNMC sgMLL3/4_H3K4me1	40025236	31083250	0.42
SKNMC sgMLL3/4_H3K4me2	34702058	30033246	0.5
SKNMC sgMLL3/4_H3K27ac	50587604	39665968	1.5
SKNMC sgMLL3/4_histoneInput	22744618	19946582
SKNMC DMSO H3K18ac_6hr	64672732	52091254
SKNMC DMSO_H3K18ac Input_6hr	22403324	17784324
SKNMC dCBP1 H3K18ac_6hr	82538566	28506694	0.17
SKNMC dCBP1 H3K18ac_Input_6hr	27480750	21613642
SKNMC A485 H3K18ac_6hr	80050078	56578766	0.44
SKNMC A45 H3K18ac Input_6hr	25118620	20026872
SKNMC DMSO H3K27ac_6hr	41989376	35516244
SKNMC DMSO H2BK120ac_6hr	50716830	46408812
SKNMC DMSO H3K4me1_6hr	71074244	65941800
SKNMC DMSO_histoneinput_6hr	22403324	17784324
SKNMC A485 H3K27ac_6hr	37352280	29462574	0.64
SKNMC A485 H2BK120ac_6hr	56176108	50791270	0.5
SKNMC A485 H3K4me1_6hr	76220102	72336260	0.83
SKNMC A485_histoneinput_6hr	25118620	20026872
SKNMC DMSO FLI1_6hr	72861916	63586916
SKNMC_FLI1_Input_6hr	24053398	19304234
SKNMC A485 FLI1_6hr	59660284	50784966
SKNMC Input_ RNA Pol II	21019494	19025596
SKNMC DMSO RNA Pol II	30143636	23124690
SKNMC dCBP1 RNA Pol II	21692422	11249094
A673 sgLuc control H3K4me1	64323444	61065592
A673 sgLuc control H3K27ac	72041538	67366602
A673 sgLuc control_Input	25922706	22855688
A673 sgFLI1 gRNA 1 H3K4me1	89162994	84232454	0.73
A673 sgFLI1 gRNA 1 H3K27ac	76653790	71922064	0.8
A673 sgLuc gRNA 1 control_Input	31964174	28214298
