# Supplementary material for: p300/CBP is an essential driver of pathogenic enhancer activity and gene expression in Ewing sarcoma
Source: EMBO Rep. 2025 Sep 1;26(19):4766–93. doi: 10.1038/s44319-025-00552-z (PMC12508431; doi:10.1038/s44319-025-00552-z)
Supplement: Supplementary file 5 — Dataset EV1 [file 44319_2025_552_MOESM5_ESM.xlsx]

## Sheet: Sheet1
Dataset EV1. RNA-seq rpk values at all EWS::FLI1 enhancers
Interval	Gene	Chr	Start	End	Length	A673-dHALO_DMSO_3h_230613_AVG	A673-dHALO_VH0032_3h_230613_AVG	A673-dHALO_DMSO_6h_230613_AVG	A673-dHALO_VH0032_6h_230613_AVG	A673-dHALO_DMSO_24h_230613_AVG	A673-dHALO_VH0032_24h_230613_AVG	A673-sgGFP_RNA_8d_211203_AVG	A673-DKO_RNA_8d_211203_AVG	SKNMC_RNA_DMSO_6h_230418_AVG	SKNMC_RNA_A485_6h_230418_AVG	SKNMC_RNA_dCBP1_6h_230418_AVG	SKNMC_RNA_DMSO_24h_230418_AVG	SKNMC_RNA_A485_24h_230418_AVG	SKNMC_RNA_dCBP1_24h_230418_AVG	A673-dHALO_DMSO_230830_AVG	A673-dHALO_VH0032_230830_AVG	A673-sgLuc_230830_AVG	A673-sgFLI1-1_230830_AVG	A673-sgFLI1-2_230830_AVG	EWS502_dNEG_230830_AVG	EWS502_dTAG1_230830_AVG
Riggi_EWS-FLI1_enhancer_964_BRWD1	BRWD1	chr21	39313442	39314042	600	84.1667	142.853	120.833	162.012	147.5	222.266	291.667	350.334	137.5	191.013	167.644	245.833	301.261	256.714	155.667	169.949	103	82.404	77.9327	65.6667	93.5375
Riggi_EWS-FLI1_enhancer_1543_ARHGEF5	ARHGEF5	chr7	144355347	144355947	600	851.667	1005.33	939.167	889.562	1427.5	1420.68	961.667	994.698	65	75.8325	60.4834	91.6667	210.314	147.15	849	532.695	371.5	179.129	286.207	20.3333	17.4108
Riggi_EWS-FLI1_enhancer_1541_ARHGEF35	ARHGEF35	chr7	144195109	144195709	600	834.167	997.134	905	875.71	1375	1375.59	924.167	952.694	62.5	76.065	59.7079	88.3333	211.276	146.272	856	529.48	370	176.896	281.533	19.6667	14.7364
Riggi_EWS-FLI1_enhancer_1542_OR2A20P	OR2A20P	chr7	144293678	144294278	600	506.667	597.392	585.833	537.621	815	902.748	653.333	637.215	40.8333	52.1909	38.354	55.8333	159.382	93.7101	513.667	323.655	245.5	111.991	173.235	14	10.3289
Riggi_EWS-FLI1_enhancer_924_SNX5	SNX5	chr20	17968556	17969156	600	1193.33	1259.5	1108.33	894.058	1180	1432.39	1339.17	1494.28	840	701.374	804.317	1124.17	642.704	859.538	621	608.02	393	314.476	337.665	521.333	497.712
Riggi_EWS-FLI1_enhancer_682_FAM210A	FAM210A	chr18	13673067	13676514	3447	63.3885	51.9913	64.4038	41.3635	58.7467	29.2709	94.72	108.894	29.3008	20.093	28.5345	22.4833	46.7904	44.6866	84	123.938	190.5	164.662	173.983	65.6667	57.4525
Riggi_EWS-FLI1_enhancer_133_SRGAP2C	SRGAP2C	chr1	206374644	206375244	600	70	90.0299	92.5	69.409	107.5	75.7108	292.5	277.05	82.5	131.973	111.374	112.5	143.505	177.016	135.333	110.756	72	57.1347	67.0319	78.6667	53.7154
Riggi_EWS-FLI1_enhancer_86_SRGAP2D	SRGAP2D	chr1	121355975	121356575	600	70.8333	86.2102	87.5	71.322	114.167	86.4847	280	281.518	76.6667	128.75	105.976	110.833	133.037	162.108	138.667	115.698	74	54.2409	60.2259	80	56.8868
Riggi_EWS-FLI1_enhancer_87_FAM72D	FAM72D	chr1	144923543	144924143	600	79.1667	91.7423	93.3333	71.4144	114.167	84.2713	290	272.581	77.5	131.45	108.778	118.333	140.37	169.996	134.333	115.785	76.5	56.3827	65.3865	78	57.4485
Riggi_EWS-FLI1_enhancer_88_NBPF9	NBPF9	chr1	148791430	148792030	600	30	32.897	24.1667	25.5947	34.1667	23.0724	13.3333	10.7245	5	0.726174	0	2.5	3.13555	0	18	23.0841	1.5	3.26982	1.47714	2.33333	5.31619
Riggi_EWS-FLI1_enhancer_305_KDM5A	KDM5A	chr12	389006	389606	600	808.333	775.252	845	748.353	770.833	1159.36	891.667	911.584	449.167	747.866	651.213	751.667	872.213	898.752	423.667	491.44	303.5	298.651	281.963	234.333	323.459
Riggi_EWS-FLI1_enhancer_307_ZNF384	ZNF384	chr12	6689149	6689749	600	133.333	139.329	123.333	131.522	170.833	249.963	152.5	171.592	182.5	163.247	186.177	219.167	246.431	203.245	79.3333	77.0922	53.5	62.7516	53.0833	50.6667	60.6932
Riggi_EWS-FLI1_enhancer_1674_PUF60	PUF60	chr8	143829168	143829768	600	215.833	226.332	242.5	232.885	298.333	445.06	466.667	571.974	481.667	435.638	530.502	703.333	522.375	601.07	162.667	148.999	145	110.032	133.821	146	138.45
Riggi_EWS-FLI1_enhancer_672_MRPL12	MRPL12	chr17	81703068	81703668	600	265.833	391.775	328.333	431.232	539.167	698.299	1617.5	2108.26	917.5	732.081	951.902	1545	728.973	1012.75	528.333	488.81	441.5	413.593	419.28	448.333	470.335
Riggi_EWS-FLI1_enhancer_1122_HES1	HES1	chr3	194140580	194141180	600	91.6667	128.987	147.5	91.9164	158.333	134.616	185	120.651	15.8333	7.63715	2.91271	20.8333	26.1959	3.50696	33	46.5602	34.5	20.0283	25.728	15	22.3973
Riggi_EWS-FLI1_enhancer_659_CEP95	CEP95	chr17	64506473	64507073	600	168.333	172.293	178.333	196.287	243.333	300.733	361.667	386.976	201.667	248.516	212.788	285	316.126	269.869	158.667	208.219	121.5	94.549	112.131	70.3333	100.845
Riggi_EWS-FLI1_enhancer_913_SNRPB	SNRPB	chr20	2470457	2471057	600	2658.33	2514.15	2512.5	2558.58	2619.17	2610.37	2530	2451.44	2188.33	2205.95	2313.89	2894.17	2543.97	2976.97	1434.33	1310.83	971.5	869.943	889.474	1270.33	989.679
Riggi_EWS-FLI1_enhancer_252_ZFP91	ZFP91	chr11	58578594	58579194	600	380.833	404.45	367.5	332.48	421.667	552.55	757.5	812.382	398.333	503.715	501.027	690	633.264	655.284	289.333	278.155	276.5	178.036	191.391	209.667	228.678
Riggi_EWS-FLI1_enhancer_236_LIN7C	LIN7C	chr11	27506485	27507085	600	254.167	230.349	218.333	232.291	247.5	252.8	396.667	407.531	95.8333	107.34	115.203	125.833	119.068	121.808	77	70.0314	124	110.191	103.119	42.6667	40.8377
Riggi_EWS-FLI1_enhancer_1715_ERCC6L2	ERCC6L2	chr9	95875312	95875912	600	334.167	383.117	329.167	372.086	396.667	603.254	569.167	585.38	382.5	469.85	470.135	537.5	570.305	561.642	212.333	280.475	157.5	159.602	182.154	246.667	285.538
Riggi_EWS-FLI1_enhancer_1384_EEF1A1	EEF1A1	chr6	73520041	73521234	1193	2546.94	2808.66	2351.22	2590.82	3051.55	2992.07	7683.99	8072.15	5542.33	4519.99	4978.29	7253.98	6199.14	6605.68	6213.67	7016.32	5906	5673.09	6074.08	4978	5408.96
Riggi_EWS-FLI1_enhancer_1304_SPRY4	SPRY4	chr5	142356813	142357413	600	11.6667	10.4054	5.83333	5.83134	12.5	9.46203	14.1667	6.25597	0	0	0	1.66667	0	0	8.33333	8.93295	6.5	5.68498	2.54291	7	0.676726
Riggi_EWS-FLI1_enhancer_932_RBM39	RBM39	chr20	35742034	35742704	670	1108.96	1164.05	1094.03	1143.6	1332.09	1405.58	1860.45	1871.99	1208.21	1448.82	1587.28	1670.15	2056.68	1799.14	871.667	877.856	765.5	657.069	662.856	905	920.784
Riggi_EWS-FLI1_enhancer_577_CHSY1	CHSY1	chr15	101127373	101127973	600	10.8333	13.1397	21.6667	20.225	27.5	31.9114	12.5	8.04338	5.83333	2.17852	0.854879	2.5	0	0	9.66667	19.2585	4	7.82679	8.86281	1.66667	4.88603
Riggi_EWS-FLI1_enhancer_132_MDM4	MDM4	chr1	204516106	204516706	600	210.833	216.089	245	249.495	285.833	243.271	203.333	146.568	130.833	169	148.842	164.167	183.106	178.757	148.333	122.792	75	35.8988	67.8358	50.3333	52.5463
Riggi_EWS-FLI1_enhancer_715_TPGS1	TPGS1	chr19	507123	507723	600	334.167	334.149	264.167	299.036	285.833	412.584	457.5	545.163	200	199.259	227.206	317.5	373.462	258.455	153	245.01	127.5	151.478	136.27	119.333	173.477
Riggi_EWS-FLI1_enhancer_870_BZW1	BZW1	chr2	200811494	200812094	600	321.667	371.948	310	367.442	462.5	353.122	1034.17	1090.33	902.5	849.858	930.562	1208.33	1030.62	1102.09	417.333	309.948	394.5	530.084	458.546	269.333	264.538
Riggi_EWS-FLI1_enhancer_83_ATP1A1	ATP1A1	chr1	116356027	116356627	600	22.5	16.3992	17.5	9.74967	22.5	10.4295	13.3333	8.93709	1.66667	1.21982	1.6304	1.66667	2.02401	0.877403	21.6667	9.78668	5.5	0.467117	3.12259	3	2.55056
Riggi_EWS-FLI1_enhancer_1448_MLLT4	MLLT4	chr6	168168322	168169201	879	0	0	0	0	0	0	2.27531	1.22008	0	0	0.875303	0	0	0	0	0	2	2.60893	0.411364	0	0
Riggi_EWS-FLI1_enhancer_257_TRMT112	TRMT112	chr11	64317332	64317932	600	681.667	780.059	651.667	772.497	799.167	1269.07	2067.5	2360.29	1285.83	1239.36	1436.62	2017.5	1655.35	1908	641	846.72	660.5	668.222	606.501	884.333	939.25
Riggi_EWS-FLI1_enhancer_1680_KDM4C	KDM4C	chr9	6681371	6681971	600	21.6667	25.4232	40	20.489	32.5	56.0832	57.5	74.1779	53.3333	55.4139	58.1568	68.3333	82.4533	92.8459	19.3333	28.04	17.5	16.1322	21.7646	26.6667	28.6019
Riggi_EWS-FLI1_enhancer_988_ATF4	ATF4	chr22	39520030	39520630	600	550.833	608.714	510.833	638.113	868.333	864.063	1512.5	1337.88	765	736.748	722.955	1291.67	747.637	1048.76	675	665.675	444.5	361.198	400.62	422	416.616
Riggi_EWS-FLI1_enhancer_251_KBTBD4	KBTBD4	chr11	47578703	47579303	600	372.5	390.521	322.5	459.412	503.333	709.813	1408.33	1587.23	371.667	475.272	534.001	600	511.111	554.583	300	349.561	476	401.892	432.91	220	226.724
Riggi_EWS-FLI1_enhancer_406_POLE	POLE	chr12	132687066	132687666	600	218.333	250.173	205	247.107	280.833	406.537	405.833	355.696	352.5	333.03	333.181	490.833	429.072	373.26	160.333	164.232	125.5	95.0957	117.684	105.333	72.0034
Riggi_EWS-FLI1_enhancer_722_KDM4B	KDM4B	chr19	5096413	5097078	665	38.3459	67.6543	60.1504	66.8148	67.6692	91.1116	133.083	130.629	31.5789	41.0604	51.657	51.1278	60.7426	90.1206	46.6667	60.7454	44	37.7672	40.3876	19.6667	26.6339
Riggi_EWS-FLI1_enhancer_409_SKA3	SKA3	chr13	21176280	21176880	600	478.333	523.758	414.167	391.124	581.667	607.746	1524.17	1788.31	449.167	444.119	465.976	687.5	392.308	468.704	265.667	235.454	448.5	301.716	409.277	186.667	139.195
Riggi_EWS-FLI1_enhancer_309_PRH1-PRR4	PRH1-PRR4	chr12	11171359	11171959	600	999.167	1177.14	1052.5	1275.95	1525.83	1391.69	3075.83	3497.98	1323.33	1758.15	1802.18	2050.83	2622.94	2004.43	1350.33	1210.24	788.5	924.775	841.458	759.333	810.64
Riggi_EWS-FLI1_enhancer_1675_EXOSC4	EXOSC4	chr8	144078291	144078891	600	711.667	738.265	654.167	642.703	786.667	1300.73	1538.33	1925.05	960.833	662.148	905.158	1535	932.518	1200.24	381.667	399.603	394.5	453.24	447.382	580.667	610.219
Riggi_EWS-FLI1_enhancer_601_ZNF48	ZNF48	chr16	30400411	30401011	600	17.5	13.1397	19.1667	31.967	30.8333	26.4512	60	77.7527	20.8333	21.9567	22.5568	27.5	25.8475	28.0266	23.3333	21.8132	20.5	8.39657	12.2284	12.6667	11.5004
Riggi_EWS-FLI1_enhancer_1735_RNU6ATAC	RNU6ATAC	chr9	134164629	134165229	600	9.16667	10.0107	15.8333	4.01067	11.6667	27.9756	30	26.8113	10	12.8957	21.592	37.5	19.9746	15.78	9.33333	15.9328	9.5	4.1014	4.50613	18	16.6695
Riggi_EWS-FLI1_enhancer_1034_NSUN3	NSUN3	chr3	94062761	94063361	600	73.3333	65.6953	76.6667	67.8654	78.3333	85.6493	221.667	206.447	181.667	193.828	185.31	217.5	212.487	186.63	61.6667	61.6797	45.5	42.6887	50.6898	41.3333	34.4268
Riggi_EWS-FLI1_enhancer_582_METTL22	METTL22	chr16	8576168	8577050	882	155.896	79.7044	165.533	48.276	164.966	98.69	416.1	471.173	0	0.987991	1.3459	5.66893	2.85532	3.57403	165	127.153	178.5	54.3435	156.801	68.6667	42.3023
Riggi_EWS-FLI1_enhancer_80_SYT6	SYT6	chr1	114197283	114197883	600	22.5	8.10091	22.5	6.46467	17.5	11.0525	49.1667	24.1302	11.6667	0.726174	2.1372	5.83333	3.13555	4.37378	32.3333	19.4753	24	0.934234	9.18058	9.33333	5.10455
Riggi_EWS-FLI1_enhancer_347_CAND1	CAND1	chr12	67268817	67269417	600	215.833	271.777	223.333	252.503	260.833	409.058	288.333	290.456	297.5	338.375	357.417	523.333	509.12	480.091	138.333	227.395	100.5	76.5483	70.7153	83.6667	89.7356
Riggi_EWS-FLI1_enhancer_1091_SEC62	SEC62	chr3	169966442	169967042	600	217.5	182.135	188.333	157.605	221.667	245.47	198.333	177.848	250	271.546	298.497	289.167	403.59	354.782	107.333	112.401	45.5	60.8832	57.178	92.3333	86.226
Riggi_EWS-FLI1_enhancer_1683_LURAP1L	LURAP1L	chr9	12955762	12956362	600	21.6667	13.3371	35.8333	21.7687	25	42.2749	0	0	0	0	0.42744	0.833333	0	0	15.6667	13.6341	1	2.0507	4.67445	0	0
Riggi_EWS-FLI1_enhancer_1571_DPYSL2	DPYSL2	chr8	26611341	26611941	600	83.3333	111.073	95	115.585	114.167	136.499	299.167	312.798	235	205.741	170.593	360.833	216.469	242.654	95.6667	127.217	87.5	64.7908	87.4499	132.667	113.366
Riggi_EWS-FLI1_enhancer_761_LENG8	LENG8	chr19	54448731	54449331	600	345.833	406.857	371.667	376.928	444.167	351.333	555.833	566.612	480	430.126	352.635	464.167	722.254	601.245	250.333	270.535	221	197.357	207.528	213	243.459
Riggi_EWS-FLI1_enhancer_1360_DDX39B	DDX39B	chr6	31541743	31542343	600	353.333	327.328	366.667	382.364	537.5	380.98	1399.17	1474.62	1256.67	1416.07	1321.15	1631.67	1774.06	1693.74	579.667	505.091	456	470.511	475.411	479.333	463.403
Riggi_EWS-FLI1_enhancer_194_PBLD	PBLD	chr10	68331653	68332253	600	535	659.535	515.833	596.012	794.167	646.672	2315.83	2205.67	1035.83	907.041	877.08	1628.33	1152.54	1449.03	828.667	814.706	619	544.975	570.714	473	425.209
Riggi_EWS-FLI1_enhancer_626_LSMD1	LSMD1	chr17	7857300	7857900	600	254.167	241.974	236.667	257.701	250	328.774	398.333	460.26	428.333	456.285	473.702	695	654.201	618.48	207.333	255.883	124	104.734	103.362	73.3333	96.3455
Riggi_EWS-FLI1_enhancer_968_HSF2BP	HSF2BP	chr21	43581754	43582386	632	3.16456	5.78392	4.74684	2.8557	0.791139	2.16398	3.9557	5.09075	7.12025	3.03264	5.12467	4.74684	2.97678	9.98819	4	4.85405	0.5	2.70005	1.64546	1.33333	0.594186
Riggi_EWS-FLI1_enhancer_929_NKX2-2	NKX2-2	chr20	21576001	21577647	1646	36.1482	7.7786	41.3123	15.4422	48.9064	22.8158	52.8554	12.3794	19.1373	1.77859	2.30823	28.5541	12.0768	11.8154	152.333	67.493	25	4.4774	4.59973	81	13.8121
Riggi_EWS-FLI1_enhancer_1764_XAGE1A	XAGE1A	chrX	52520201	52520843	642	21.8069	6.77071	16.3551	13.5383	28.0374	5.48664	516.355	441.008	250	74.6424	88.2621	285.047	181.562	211.274	53.6667	24.9111	102	10.9028	52.1111	104.333	139.653
Riggi_EWS-FLI1_enhancer_842_MARCH7	MARCH7	chr2	159712130	159712730	600	235.833	240.459	209.167	293.943	263.333	430.313	470	436.13	344.167	427.474	454.332	493.333	601.793	487.1	192	214.903	143.5	140.792	125.855	113.333	121.659
Riggi_EWS-FLI1_enhancer_641_DNAJC7	DNAJC7	chr17	42016892	42017492	600	267.5	289.357	207.5	242.582	258.333	341.747	255	326.204	316.667	354.926	387.834	492.5	456.894	407.389	123.667	125.494	82	100.246	78.0074	94.6667	116.853
Riggi_EWS-FLI1_enhancer_880_IGFBP2	IGFBP2	chr2	216619278	216619878	600	18.3333	23.2809	15	22.679	20.8333	18.1691	17.5	5.36226	0	1.45235	1.28232	1.66667	0	0	11.6667	11.6038	7	3.73694	4.91749	7.66667	9.65857
Riggi_EWS-FLI1_enhancer_625_SLC25A11	SLC25A11	chr17	4939980	4940580	600	413.333	360.887	354.167	378.405	445.833	562.027	659.167	757.865	253.333	376.414	385.776	545	434.63	505.526	325	329.157	218.5	192.823	189.036	155	131.727
Riggi_EWS-FLI1_enhancer_1016_QRICH1	QRICH1	chr3	49093814	49094414	600	48.3333	57.1679	49.1667	36.7957	54.1667	92.7659	50	74.1779	105	137.574	140.923	154.167	161.34	169.093	39.3333	47.8313	25	25.6453	26.5696	49.3333	42.4732
Riggi_EWS-FLI1_enhancer_2_SKI	SKI	chr1	2255316	2256452	1136	24.2077	21.5849	18.4859	32.8064	32.1303	29.482	131.162	132.64	73.9437	59.1608	47.9972	81.8662	102.555	109.649	63.6667	69.2503	104	74.042	100.819	140.333	120.361
Riggi_EWS-FLI1_enhancer_584_PDXDC1	PDXDC1	chr16	15014018	15014618	600	111.667	81.2064	83.3333	114.78	121.667	113.361	309.167	246.664	119.167	116.286	111.105	157.5	191.351	165.575	107	114.332	90.5	77.7328	63.8724	62.3333	66.2885
Riggi_EWS-FLI1_enhancer_673_P4HB	P4HB	chr17	81860782	81861382	600	88.3333	109.033	77.5	117.247	116.667	139.16	130	126.013	71.6667	62.2106	39.4163	86.6667	89.2221	62.2241	74.6667	85.0604	53.5	42.9736	34.3108	51	51.6103
Riggi_EWS-FLI1_enhancer_670_ENDOV	ENDOV	chr17	80454449	80455049	600	15.8333	32.1076	30.8333	30.7004	39.1667	45.2433	58.3333	54.5163	20.8333	20.5329	26.355	41.6667	13.2556	19.279	25.6667	22.1693	15	11.9282	16.3979	23	21.6793
Riggi_EWS-FLI1_enhancer_527_EIF5	EIF5	chr14	103333675	103334275	600	217.5	246.121	209.167	177.83	240	311.785	574.167	732.842	350.833	287.314	376.518	437.5	290.677	346.058	96.6667	140.184	178	176.542	175.218	107.667	101.305
Riggi_EWS-FLI1_enhancer_1762_XAGE1A	XAGE1A	chrX	52492047	52492647	600	18.3333	7.24466	15.8333	11.755	25.8333	4.55877	530.833	457.579	244.167	75.7143	85.2749	283.333	174.396	207.669	50	23.6927	98	10.9028	45.8659	96.3333	129.836
Riggi_EWS-FLI1_enhancer_1734_VAV2	VAV2	chr9	133788833	133789433	600	145	125.696	150.833	131.258	149.167	162.049	145	123.332	95	43.9991	56.4164	130	129.321	121.768	105.667	105.419	25.5	45.5029	51.1948	9	5.9871
Riggi_EWS-FLI1_enhancer_159_PROSER2	PROSER2	chr10	11798762	11799362	600	71.6667	43.0064	63.3333	51.7434	67.5	40.831	27.5	10.7245	0	0	0.854879	0	2.12354	4.38701	26.3333	31.6412	6.5	2.0507	4.18836	2.66667	3.922
Riggi_EWS-FLI1_enhancer_334_CCNT1	CCNT1	chr12	48716601	48717201	600	169.167	149.502	191.667	158.053	194.167	193.205	284.167	256.495	206.667	244.338	254.782	292.5	307.698	294.371	124.333	127.755	70	76.0696	70.2292	77	71.1465
Riggi_EWS-FLI1_enhancer_1392_NT5E	NT5E	chr6	85403502	85404102	600	15.8333	8.10091	5.83333	8.83934	3.33333	5.80472	10.8333	2.68113	1.66667	0	0	0	3.03601	1.74951	5.66667	7.78937	4	19.6754	11.6488	0.333333	0
Riggi_EWS-FLI1_enhancer_89_RPS27	RPS27	chr1	153990353	153990953	600	238.333	285.964	188.333	250.472	460.833	578.005	1635.83	1574.72	1423.33	1218.46	1370.65	1766.67	1886.09	1869.51	679.667	698.465	431.5	419.744	436.781	463	450.111
Riggi_EWS-FLI1_enhancer_322_ERGIC2	ERGIC2	chr12	29380940	29381540	600	109.167	114.301	115	106.956	114.167	83.7289	162.5	152.824	145.833	167.429	190.262	185	164.79	188.358	53.3333	61.0445	49.5	53.2271	45.2862	51.6667	43.0359
Riggi_EWS-FLI1_enhancer_589_UBFD1	UBFD1	chr16	23557233	23557833	600	250.833	296.834	264.167	316.463	303.333	469.327	431.667	470.985	285	270.82	346.78	511.667	313.439	323.264	162	182.133	140	121.823	134.812	142.333	140.314
Riggi_EWS-FLI1_enhancer_353_ZFC3H1	ZFC3H1	chr12	71663646	71664246	600	271.667	313.434	256.667	278.309	285.833	644.635	351.667	329.779	165.833	191.046	171.082	250.833	247.841	258.455	154	181.907	84.5	69.6673	56.935	91	137.783
Riggi_EWS-FLI1_enhancer_29_PRDX1	PRDX1	chr1	45521672	45522272	600	1879.17	1864.15	1826.67	1810.54	1765.83	1875.79	2405	2574.78	1673.33	1505.86	1690.9	2284.17	1547.57	2123.63	798	925.035	975	1040.8	1017.87	884.667	1009.15
Riggi_EWS-FLI1_enhancer_1449_WDR27	WDR27	chr6	169701863	169702463	600	510	696.551	695.833	634.471	752.5	1259.23	951.667	971.462	520.833	459.397	555.795	810	732.656	648.42	431.667	503.244	266	220.621	243.314	207.667	228.06
Riggi_EWS-FLI1_enhancer_1656_FAM84B	FAM84B	chr8	126908506	126909918	1412	16.6431	4.74349	12.7479	5.49405	16.6431	7.01672	70.8215	22.406	2.47875	0.629288	1.02234	2.12465	2.62247	5.20955	23.6667	21.9611	34	5.41163	17.1459	12	9.86492
Riggi_EWS-FLI1_enhancer_1129_HTT	HTT	chr4	3122196	3122796	600	113.333	82.2282	94.1667	73.1557	95.8333	89.9296	171.667	172.486	97.5	90.6703	109.853	119.167	104.054	118.261	66.3333	65.8826	55	32.1618	51.7934	56	55.9921
Riggi_EWS-FLI1_enhancer_552_HERC1	HERC1	chr15	63833759	63834359	600	23.3333	31.35	38.3333	31.0567	52.5	30.5335	93.3333	91.1584	47.5	69.3827	59.836	76.6667	88.8239	108.631	38.3333	51.4584	41.5	33.381	36.8348	28	27.5514
Riggi_EWS-FLI1_enhancer_967_SLC37A1	SLC37A1	chr21	42464982	42465582	600	1.66667	7.63935	1.66667	0.910334	9.16667	4.90326	2.5	1.78742	0	0	0	1.66667	0	0	5.66667	10.6805	1	0	1.8885	0	0
Riggi_EWS-FLI1_enhancer_764_TMEM18	TMEM18	chr2	677223	678328	1105	64.7059	94.6607	88.6878	107.814	119.005	121.977	238.009	209.638	218.552	286.928	248.606	292.308	331.747	270.722	204.667	226.91	135	85.856	97.9582	115.333	121.524
Riggi_EWS-FLI1_enhancer_1564_DLC1	DLC1	chr8	13366609	13367209	600	39.1667	19.7255	40	29.1567	50	37.3717	27.5	25.9176	20	12.8957	10.796	24.1667	39.3022	19.279	30	21.0329	11.5	11.1993	17.2207	7.33333	11.5004
Riggi_EWS-FLI1_enhancer_1072_COPB2	COPB2	chr3	139389382	139389982	600	480	487.535	439.167	486.733	510	490.258	705.833	664.92	555	705.825	642.047	807.5	871.616	735.053	291.667	359.043	229	341.067	261.245	209.333	234.157
Riggi_EWS-FLI1_enhancer_729_IER2	IER2	chr19	13164362	13164962	600	62.5	58.7149	69.1667	53.841	58.3333	59.4766	25	16.9805	1.66667	2.17852	0.854879	4.16667	3.08578	3.50696	24.3333	39.4958	10	6.80144	16.9776	2.33333	2.09764
Riggi_EWS-FLI1_enhancer_386_KCTD10	KCTD10	chr12	109463045	109463645	600	65	72.7108	52.5	74.1584	73.3333	76.8102	148.333	120.651	54.1667	69.8191	52.0933	80.8333	86.0865	66.5873	66.3333	81.7494	33	45.7763	34.8527	19	23.395
Riggi_EWS-FLI1_enhancer_1226_IRF2	IRF2	chr4	184369815	184371455	1640	34.4512	22.252	28.9634	20.5329	26.5244	21.5077	18.2927	14.0596	3.04878	0.892548	0.781902	3.96341	3.8117	3.84427	38.3333	61.6063	12	12.7829	28.7947	4	4.68947
Riggi_EWS-FLI1_enhancer_76_RBM15	RBM15	chr1	110338667	110339329	662	30.2115	12.088	18.1269	12.8783	46.0725	20.9713	52.8701	63.9907	22.6586	33.9807	23.3555	54.3807	47.9963	37.2966	30.6667	27.3248	13.5	17.4309	18.4548	24.6667	12.9713
Riggi_EWS-FLI1_enhancer_371_POC1B	POC1B	chr12	89450904	89452275	1371	61.2691	47.1261	87.1627	54.4584	80.9628	68.0317	83.151	62.5792	20.0584	20.0947	24.4468	27.3523	35.7942	40.627	95	98.5482	43	39.7268	55.5515	22.6667	15.6107
Riggi_EWS-FLI1_enhancer_983_MTFP1	MTFP1	chr22	30435424	30436242	818	59.9022	30.1932	55.6235	25.5186	62.9584	39.5724	202.934	239.925	11.0024	5.17686	10.3106	13.4474	14.3592	7.71121	92.6667	74.0964	84.5	50.3448	94.1623	20	7.94294
Riggi_EWS-FLI1_enhancer_724_VAV1	VAV1	chr19	6801455	6802055	600	42.5	40.3072	49.1667	44.263	35	41.6519	135.833	61.6659	15	10.2522	2.99208	15.8333	2.02401	4.38172	30	24.834	49.5	18.7296	27.8784	10.6667	7.06674
Riggi_EWS-FLI1_enhancer_1514_TES	TES	chr7	116210857	116211457	600	149.167	125.827	176.667	136.008	168.333	165.23	360.833	382.508	6.66667	7.81253	6.86966	15.8333	19.7755	10.5103	80.6667	71.6331	124	126.882	153.415	154.333	289.409
Riggi_EWS-FLI1_enhancer_394_TPCN1	TPCN1	chr12	113245657	113246257	600	89.1667	97.144	73.3333	95.3861	92.5	89.1086	85.8333	51.8351	35.8333	14.4338	23.253	48.3333	34.856	48.1725	51.6667	93.2538	17	27.4111	19.2028	15.3333	13.2004
Riggi_EWS-FLI1_enhancer_1359_IER3	IER3	chr6	30781755	30782355	600	15	24.5001	15.8333	19.13	35	36.1917	7.5	3.57484	3.33333	2.46821	2.91271	5.83333	6.22132	1.75216	10	4.66194	4.5	15.7447	5.16053	1.33333	3.07146
Riggi_EWS-FLI1_enhancer_1358_TRIM27	TRIM27	chr6	28895382	28895982	600	15	9.71473	7.5	12.4807	15.8333	8.42859	28.3333	80.4338	75	37.5817	65.3564	91.6667	27.8218	54.3196	8.66667	6.23302	10.5	17.2487	13.1448	11	8.14929
Riggi_EWS-FLI1_enhancer_1168_UBE2D3	UBE2D3	chr4	102827713	102828313	600	155.833	143.314	155.833	142.182	195.833	250.308	410.833	428.98	308.333	423.962	383.199	487.5	472.721	492.378	133.333	144.838	134.5	142.82	121.667	78.6667	100.025
Riggi_EWS-FLI1_enhancer_19_RUNX3	RUNX3	chr1	25022218	25022818	600	8.33333	6.84997	5.83333	9.84201	9.16667	9.46203	2.5	0.893709	4.16667	0.726174	0	0.833333	0	0	0.666667	0	2	5.86721	2.05682	0	0
Riggi_EWS-FLI1_enhancer_769_RPS7	RPS7	chr2	3976456	3977291	835	0	0	0	0	0	0	3.59281	0	0	0	0	0	0	0	0	0	4.5	0	0	0	0
Riggi_EWS-FLI1_enhancer_109_RGS16	RGS16	chr1	182615946	182616553	607	163.921	165.747	168.863	160.182	174.629	134.309	126.03	74.2058	9.06096	2.1534	1.69004	22.2405	3.001	3.45867	90.6667	104.219	53	30.8401	39.5649	27.3333	24.0862
Riggi_EWS-FLI1_enhancer_1324_HTATSF1P2	HTATSF1P2	chr6	3023727	3024327	600	96.6667	96.0586	89.1667	118.765	123.333	153.752	515	403.063	272.5	146.317	171.601	406.667	270.105	279.463	118.667	114.87	131.5	127.816	117.161	6	8.06675
Riggi_EWS-FLI1_enhancer_976_PPM1F	PPM1F	chr22	21942271	21942871	600	63.3333	64.6099	65	63.934	105.833	121.218	169.167	153.718	46.6667	50.7957	38.0059	60	82.8017	65.7046	111.333	88.1536	65.5	41.7775	66.6953	38.3333	31.7263
Riggi_EWS-FLI1_enhancer_569_CHD2	CHD2	chr15	93296554	93297154	600	0	0	0.833333	5.92367	0.833333	0.967453	0	0	0	0	0	0	0	0	4.33333	6.33821	0	0	0.411364	0	0
Riggi_EWS-FLI1_enhancer_1733_FAM78A	FAM78A	chr9	131256246	131256846	600	2.5	4.47858	2.5	1.00267	5	4.90326	10	6.25597	5	5.08322	2.75399	9.16667	9.3071	7.01128	3.66667	9.61143	8	3.16716	4.02004	6.33333	3.35109
Riggi_EWS-FLI1_enhancer_583_C16orf72	C16orf72	chr16	9090874	9091474	600	7.5	12.4808	12.5	17.758	12.5	15.6112	17.5	18.7679	0	2.46821	3.60887	8.33333	3.13555	11.393	7.66667	12.1723	12.5	7.73568	12.5651	0.666667	4.3011
Riggi_EWS-FLI1_enhancer_1489_STYXL1	STYXL1	chr7	76047703	76048303	600	805	1096.98	923.333	1207.42	1445.83	1988.11	4212.5	4354.15	2040	1822.36	2040.65	3104.17	2047.55	2297.2	1296.67	1379.07	1219	862.971	958.113	864	1057.73
Riggi_EWS-FLI1_enhancer_717_TMEM259	TMEM259	chr19	1020976	1021576	600	762.5	860.972	710.833	699.209	773.333	1725.53	570	598.785	423.333	435.845	496.412	660.833	637.76	531.895	264	305.924	247.5	256.771	225.496	386.667	454.429
Riggi_EWS-FLI1_enhancer_1395_MAP3K7	MAP3K7	chr6	90586867	90587467	600	153.333	195.673	168.333	215.273	295.833	341.007	526.667	505.839	364.167	445.245	472.681	530	503.977	551.943	172	193.328	140.5	135.358	119.049	162.333	171.574
Riggi_EWS-FLI1_enhancer_1551_NCAPG2	NCAPG2	chr7	158704540	158705140	600	152.5	144.167	169.167	165.231	174.167	156.735	318.333	266.325	143.333	216.633	202.377	205	137.218	183.993	100	98.7425	109.5	90.5387	86.7766	66.3333	47.7341
Riggi_EWS-FLI1_enhancer_1590_ZNF703	ZNF703	chr8	37544800	37545683	883	24.9151	12.6876	30.5776	12.1921	20.3851	19.4328	87.769	30.3638	53.7939	19.2219	12.8212	45.3001	40.9325	36.3248	54.3333	44.4797	27.5	2.33559	15.9307	9	7.71966
Riggi_EWS-FLI1_enhancer_618_GLG1	GLG1	chr16	74542520	74543120	600	393.333	371.75	384.167	348.087	366.667	361.521	282.5	270.794	54.1667	43.6522	45.9992	99.1667	51.9937	54.3275	189	132.159	116	42.1304	71.1078	91	81.2138
Riggi_EWS-FLI1_enhancer_1549_XRCC2	XRCC2	chr7	152676037	152676637	600	163.333	165.707	156.667	117.326	171.667	118.118	205	216.278	190	164.063	179.533	238.333	143.439	185.774	68.6667	71.4472	69	50.5155	62.5627	61	31.986
Riggi_EWS-FLI1_enhancer_564_IREB2	IREB2	chr15	78437816	78438416	600	138.333	200.842	162.5	235.616	264.167	259.403	290.833	247.557	190	251.972	247.185	288.333	355.379	340.791	175.667	217.133	100.5	95.4717	98.014	86	104.164
Riggi_EWS-FLI1_enhancer_573_NR2F2	NR2F2	chr15	96837433	96838033	600	10	1.90984	4.16667	5.64667	10	1.31193	20.8333	11.6182	1.66667	0	0	0.833333	0	0	18	6.83665	7	0.467117	6.05798	0.333333	0
Riggi_EWS-FLI1_enhancer_224_ZNF143	ZNF143	chr11	9460733	9461333	600	63.3333	68.4965	69.1667	55.6487	79.1667	76.6122	112.5	118.863	78.3333	113.7	120.045	147.5	156.246	123.518	47.6667	39.345	39.5	45.15	39.3777	44	39.5901
Riggi_EWS-FLI1_enhancer_385_SSH1	SSH1	chr12	108858996	108859596	600	25.8333	15.3456	27.5	19.8687	16.6667	16.3002	41.6667	21.449	19.1667	6.09908	5.6667	15.8333	20.6382	7.89133	20.6667	17.6924	9	2.33559	3.19731	8.33333	2.92437
Riggi_EWS-FLI1_enhancer_1004_XPC	XPC	chr3	14178509	14179109	600	240.833	237.428	195.833	227.093	255.833	239.336	580	529.97	201.667	235.098	247.07	281.667	215.308	273.292	148.333	152.696	147.5	110.123	146.479	119.667	89.0747
Riggi_EWS-FLI1_enhancer_367_DUSP6	DUSP6	chr12	89308690	89309290	600	9.16667	7.44201	10	13.668	16.6667	9.05156	16.6667	9.8308	2.5	1.45235	0.854879	2.5	2.12354	2.62427	25	25.064	11.5	1.95958	2.87955	0	0
Riggi_EWS-FLI1_enhancer_759_NR1H2	NR1H2	chr19	50375997	50376597	600	372.5	372.145	386.667	354.38	415.833	525.198	429.167	410.213	179.167	181.43	165.904	268.333	342.438	262.816	127.667	154.796	147.5	158.041	136.607	121.667	140.205
Riggi_EWS-FLI1_enhancer_1123_TMEM44	TMEM44	chr3	194583597	194584197	600	99.1667	104.949	84.1667	82.3514	70.8333	135.994	95	88.4772	66.6667	84.8895	94.2761	93.3333	133.783	103.391	39	50.7603	24	29.5414	20.0813	59.3333	86.079
Riggi_EWS-FLI1_enhancer_528_TMEM121	TMEM121	chr14	105630522	105631357	835	31.1377	25.3426	23.9521	33.2467	55.6886	19.2544	66.4671	51.3749	0	0.521801	0.307142	0	0.76295	0	36	31.804	16.5	4.19251	5.64662	0.333333	0
Riggi_EWS-FLI1_enhancer_1732_FNBP1	FNBP1	chr9	129965512	129966150	638	411.442	360.233	362.853	281.695	457.68	159.49	914.577	1027.07	159.875	78.0876	85.8353	231.975	167.925	89.8013	443	222.437	281	90.1627	208.013	172.333	98.0148
Riggi_EWS-FLI1_enhancer_137_PTPN14	PTPN14	chr1	214404036	214404636	600	53.3333	45.346	54.1667	31.5184	55.8333	34.3373	100.833	113.501	8.33333	13.7362	9.08622	12.5	30.7582	21.9086	52.6667	55.1377	29.5	35.0557	35.4324	12.6667	14.0004
Riggi_EWS-FLI1_enhancer_1070_AMOTL2	AMOTL2	chr3	134364032	134364632	600	142.5	112.229	150.833	115.783	140.833	231.45	90.8333	61.6659	45	85.9339	60.2272	51.6667	172.074	119.194	33.3333	56.6701	31.5	51.2675	49.2127	17.3333	54.4805
Riggi_EWS-FLI1_enhancer_1371_CDC5L	CDC5L	chr6	44387228	44387828	600	155	185.894	116.667	173.239	159.167	135.598	515.833	520.139	425	618.084	645.681	640.833	700.77	659.689	202	179.75	195	132.464	133.166	179.667	178.962
Riggi_EWS-FLI1_enhancer_523_DYNC1H1	DYNC1H1	chr14	101947862	101948462	600	32.5	26.5754	39.1667	21.2277	28.3333	31.2885	77.5	74.1779	33.3333	26.632	25.5183	54.1667	35.503	35.0617	22.3333	22.1364	28.5	7.55345	19.1092	28	29.1495
Riggi_EWS-FLI1_enhancer_58_ZZZ3	ZZZ3	chr1	77682442	77683042	600	139.167	157.374	149.167	121.509	154.167	122.28	240	245.77	167.5	146.782	123.861	181.667	185.379	179.629	108.667	101.21	77	58.5476	78.1199	60.6667	59.4602
Riggi_EWS-FLI1_enhancer_345_LLPH	LLPH	chr12	66066550	66067530	980	24.4898	13.4273	21.9388	17.7945	36.7347	25.4204	47.9592	13.1321	4.59184	0.889192	1.04679	12.7551	6.4397	0	39	80.4458	24	8.66991	12.3968	15	11.38
Riggi_EWS-FLI1_enhancer_1538_C7orf49	C7orf49	chr7	135170609	135171209	600	115.833	151.053	119.167	109.213	163.333	186.433	187.5	151.931	157.5	215.063	206.615	215	227.651	235.696	89.3333	89.6753	56	76.0581	43.0611	75	69.9023
Riggi_EWS-FLI1_enhancer_554_TIPIN	TIPIN	chr15	66356401	66357001	600	50.8333	59.9658	27.5	24.4073	38.3333	66.3002	63.3333	89.3709	43.3333	65.7804	63.4573	71.6667	71.5203	63.9631	40	30.6555	29	15.198	21.671	15.3333	6.44583
Riggi_EWS-FLI1_enhancer_1727_PSMD5	PSMD5	chr9	120842719	120843319	600	356.667	402.114	330.833	392.852	365	557.534	885.833	975.931	281.667	337.995	375.523	390.833	392.541	415.28	260.333	298.628	215	221.658	230.358	180.667	214.154
Riggi_EWS-FLI1_enhancer_979_MIAT	MIAT	chr22	26672493	26673158	665	57.8947	84.1737	78.9474	60.982	57.8947	96.6597	196.241	205.62	78.1955	60.0575	44.219	93.985	100.858	70.3701	45	50.1139	81.5	99.6873	121.667	103	61.6149
Riggi_EWS-FLI1_enhancer_1496_STEAP1	STEAP1	chr7	90153855	90154455	600	50	60.9876	50.8333	51.0047	70	55.5262	827.5	1002.74	505.833	166.47	315.216	808.333	512.455	548.452	35	26.4198	231.5	33.5516	71.1267	40.3333	16.7399
Riggi_EWS-FLI1_enhancer_1662_FAM49B	FAM49B	chr8	129449048	129449741	693	6.49351	6.84291	16.5945	9.45801	7.93651	7.53859	24.531	20.8919	10.8225	0	0.740155	10.8225	3.50477	5.3153	15.3333	14.631	10.5	0	7.72232	4.33333	7.02838
Riggi_EWS-FLI1_enhancer_903_DGKD	DGKD	chr2	233329694	233330750	1056	12.3106	7.2035	18.9394	2.74356	22.2538	8.67429	15.625	4.06232	10.4167	4.75189	2.73399	7.10227	6.46641	2.48961	26.6667	16.6345	5.5	2.98493	8.86281	0.666667	1.56801
Riggi_EWS-FLI1_enhancer_379_TMPO-AS1	TMPO-AS1	chr12	98439486	98440086	600	13.3333	19.7255	10.8333	14.763	13.3333	9.74052	0	1.78742	0	0	1.20296	0	0	0.877403	2.66667	6.06273	1	0.558232	0	0	1.79182
Riggi_EWS-FLI1_enhancer_110_LAMC1	LAMC1	chr1	183039971	183040571	600	40.8333	66.5516	55.8333	39.8037	49.1667	46.0127	56.6667	50.9414	28.3333	22.2178	25.7383	26.6667	56.556	48.1883	56	54.445	22.5	62.5579	31.2818	4	5.43074
Riggi_EWS-FLI1_enhancer_668_SEC14L1	SEC14L1	chr17	77235407	77236007	600	7.5	4.37991	5	13.0217	11.6667	5.87071	6.66667	7.14967	5	0	0.854879	3.33333	1.06177	2.62956	9	9.23432	2.5	2.98493	0.654407	2.66667	5.87784
Riggi_EWS-FLI1_enhancer_1066_ISY1-RAB43	ISY1-RAB43	chr3	129160937	129161537	600	90	101.591	92.5	108.118	109.167	135.385	225	219.852	136.667	211.889	247.308	210.833	225.942	223.42	73.6667	67.3653	63	51.5754	48.3341	33.3333	46.237
Riggi_EWS-FLI1_enhancer_747_RPS19	RPS19	chr19	41859578	41860401	823	266.1	386.069	297.691	542.841	743.013	709.514	2081.41	2374.9	1684.69	1501.06	1576.47	2294.05	1895.52	2001.08	1013.67	1067.42	1028	965.812	984.14	973.333	1013.72
Riggi_EWS-FLI1_enhancer_1657_MYC	MYC	chr8	127811987	127812779	792	65.6566	65.2385	81.4394	52.1028	71.3384	59.7664	119.949	157.753	87.7525	30.9126	32.9651	125	92.4149	122.725	52	40.9197	56.5	33.005	51.4937	73.6667	74.0656
Riggi_EWS-FLI1_enhancer_567_MFGE8	MFGE8	chr15	88897260	88897860	600	50.8333	54.2045	35	70.504	31.6667	81.303	8.33333	9.8308	18.3333	28.174	16.7008	10.8333	47.6968	45.5747	27.3333	40.1837	9.5	6.34587	7.72232	0.666667	0
Riggi_EWS-FLI1_enhancer_395_RFC5	RFC5	chr12	118016398	118016998	600	288.333	363.191	265.833	229.983	367.5	346.892	843.333	761.44	734.167	999.47	1062.46	1075	686.701	969.039	315.333	285.813	270	194.327	231.386	261.667	148.515
Riggi_EWS-FLI1_enhancer_107_CEP350	CEP350	chr1	179954365	179954965	600	110	117.299	120	105.664	135	155.262	166.667	195.722	102.5	151.306	141.716	122.5	183.288	166.415	91.3333	101.276	58	53.6826	63.0488	50.3333	50.8119
Riggi_EWS-FLI1_enhancer_889_KCNE4	KCNE4	chr2	223043016	223043616	600	11.6667	18.8692	24.1667	8.56234	23.3333	2.62387	33.3333	24.1302	5	1.71346	2.99208	5	0	6.13123	15.3333	8.83397	10	7.2801	13.2753	2.66667	3.51564
Riggi_EWS-FLI1_enhancer_14_MFN2	MFN2	chr1	11985723	11986323	600	131.667	127.44	148.333	115.954	132.5	116.395	375	353.909	140.833	167.486	201.834	192.5	206.266	168.194	126	117.124	124.5	82.0395	125.538	79.3333	64.2467
Riggi_EWS-FLI1_enhancer_1506_SYPL1	SYPL1	chr7	106021053	106021653	600	4.16667	8.29825	3.33333	1.913	3.33333	8.49458	18.3333	13.4056	0.833333	1.94599	2.32655	4.16667	0	2.62691	4.33333	4.44394	9.5	3.07605	4.84277	0.666667	0.676726
Riggi_EWS-FLI1_enhancer_103_SUCO	SUCO	chr1	172933777	172934377	600	0.833333	0	0.833333	0	1.66667	0.967453	4.16667	0.893709	0	0	0	0	0	0	0.333333	1.40699	2	4.01028	0	0	0
Riggi_EWS-FLI1_enhancer_750_CLPTM1	CLPTM1	chr19	44954927	44955527	600	385	417.787	360	453.435	480.833	742.773	492.5	499.584	364.167	460.581	502.212	585.833	652.874	571.214	223.333	270.667	207.5	243.51	224.205	159	168.18
Riggi_EWS-FLI1_enhancer_624_ANKFY1	ANKFY1	chr17	4263693	4264293	600	44.1667	48.9683	52.5	47.284	59.1667	48.9006	83.3333	69.7093	30	44.7252	51.4278	49.1667	70.9563	41.1691	23.6667	35.2867	26.5	25.9186	20.5863	14	13.0533
Riggi_EWS-FLI1_enhancer_228_RNF141	RNF141	chr11	10556448	10557612	1164	11.5979	9.03073	19.7595	3.00584	17.1821	14.2429	17.6117	10.1348	4.72509	1.25754	0.84041	5.58419	1.09461	1.80635	48.3333	40.4842	16	2.14181	9.18058	4.66667	5.03709
Riggi_EWS-FLI1_enhancer_768_TSSC1	TSSC1	chr2	3127152	3127752	600	17.5	17.3223	20	19.407	17.5	28.8111	15.8333	8.04338	1.66667	1.45235	0.42744	0	2.12354	3.50432	31.3333	34.4953	7	0.934234	7.40456	1.66667	2.76511
Riggi_EWS-FLI1_enhancer_656_VMP1	VMP1	chr17	59707295	59707895	600	328.333	336.352	312.5	354.249	357.5	381.149	470.833	444.174	301.667	267.654	276.307	440	361.202	416.131	193	193.949	161.5	177.899	154.276	119.667	118.804
Riggi_EWS-FLI1_enhancer_543_SEMA6D	SEMA6D	chr15	47421926	47423207	1281	9.758	2.8998	7.02576	6.69852	3.9032	1.81256	10.929	8.79058	0.78064	0.340128	0.726479	0	0.994634	1.22917	37	16.5694	2	0	6.97431	0	0.388364
Riggi_EWS-FLI1_enhancer_592_PRKCB	PRKCB	chr16	23901149	23903055	1906	110.178	87.0671	104.407	74.0048	123.557	73.5145	198.059	211.564	72.6653	30.7374	34.4371	113.064	45.7754	91.5467	271.333	180.057	200.5	31.9796	90.1422	71.6667	34.4856
Riggi_EWS-FLI1_enhancer_1255_NNT	NNT	chr5	43772760	43773509	749	20.0267	8.62616	14.0187	19.4144	14.0187	9.62876	8.01068	2.14777	2.00267	0	1.36963	6.00801	0	0	13	7.94989	7.5	5.41163	6.15159	3	6.45509
Riggi_EWS-FLI1_enhancer_113_RGL1	RGL1	chr1	183842442	183843719	1277	29.3657	21.104	31.3234	19.4271	28.5826	33.0693	127.251	96.1595	31.715	9.30622	14.1159	45.8105	28.6152	28.8114	64	54.8713	66	41.39	59.5715	32.3333	28.181
Riggi_EWS-FLI1_enhancer_920_SNRPB2	SNRPB2	chr20	16729591	16730191	600	320.833	308.818	325	326.108	409.167	288.412	635	638.108	494.167	510.646	542.166	695	580.06	576.431	286.667	267.079	184	193.723	216.465	275.667	268.072
Riggi_EWS-FLI1_enhancer_575_LRRC28	LRRC28	chr15	99250982	99251582	600	46.6667	60.6247	61.6667	65.6624	81.6667	90.3545	64.1667	75.0716	25	39.0912	31.5943	37.5	29.9453	41.1903	64.3333	74.8074	23.5	13.8878	15.7624	20	25.1159
Riggi_EWS-FLI1_enhancer_1532_TMEM209	TMEM209	chr7	130205187	130205787	600	75.8333	71.1957	70.8333	65.583	79.1667	74.9413	96.6667	90.2646	71.6667	110.391	111.118	105	89.0728	97.2435	50.3333	37.8854	24.5	24.335	27.1681	31	27.6762
Riggi_EWS-FLI1_enhancer_216_VAX1	VAX1	chr10	117134663	117135263	600	131.667	160.602	135.833	181.814	186.667	230.922	789.167	1123.39	80	38.7691	33.0841	64.1667	127.114	59.5946	187	251.531	236.5	106.83	246.681	201	157.662
Riggi_EWS-FLI1_enhancer_560_PPCDC	PPCDC	chr15	75029519	75030119	600	35	38.9894	25.8333	24.315	32.5	26.0407	70	56.3037	32.5	35.6929	36.9617	54.1667	56.9044	50.802	41.6667	32.7067	26	26.6706	21.409	12.3333	10.594
Riggi_EWS-FLI1_enhancer_105_RASAL2	RASAL2	chr1	177729350	177730238	888	68.6937	41.1627	66.4414	32.9829	51.8018	32.6298	123.311	73.0668	0	0	0	0	0	0	129.333	90.293	55.5	4.56852	32.6464	22.3333	35.8977
Riggi_EWS-FLI1_enhancer_1260_SNX18	SNX18	chr5	54722418	54723542	1124	8.45196	3.86726	12.9004	9.14129	10.6762	8.70117	32.4733	10.4955	15.5694	2.07757	1.14085	11.121	5.45528	0.933903	20.6667	17.358	17.5	2.14181	11.3868	4.66667	0
Riggi_EWS-FLI1_enhancer_1665_ASAP1	ASAP1	chr8	130437511	130438111	600	103.333	108.835	135.833	98.5657	114.167	130.35	462.5	515.67	269.167	133.76	135.83	325	224.83	287.317	84.6667	113.883	106.5	56.1324	73.9873	119.667	85.1284
Riggi_EWS-FLI1_enhancer_933_VSTM2L	VSTM2L	chr20	37914725	37915325	600	22.5	22.2942	24.1667	21.043	24.1667	60.9205	94.1667	51.8351	45	11.1823	23.7598	75.8333	19.4271	17.5136	17	33.5236	22	27.4111	25.0177	66.3333	39.6052
Riggi_EWS-FLI1_enhancer_218_GRK5	GRK5	chr10	119344540	119345140	600	60.8333	30.4938	56.6667	26.9667	62.5	39.651	100	66.1345	52.5	14.1156	27.3993	51.6667	28.9333	53.4369	76	52.9153	32	13.1473	20.9041	7.66667	5.07783
Riggi_EWS-FLI1_enhancer_288_ZC3H12C	ZC3H12C	chr11	110069246	110069846	600	0.833333	4.47858	5	5.739	9.16667	2.90236	5	4.46855	0	0	0	0.833333	0	0	3.66667	5.90982	3.5	1.40135	1.72018	1.33333	0.388364
Riggi_EWS-FLI1_enhancer_1110_ETV5	ETV5	chr3	186107781	186108691	910	116.484	102.158	124.176	82.1598	136.264	82.7026	93.956	81.907	2.1978	0.650956	0.845485	1.64835	0.700069	2.88905	32	20.008	54	44.0105	45.4734	0.666667	0
Riggi_EWS-FLI1_enhancer_1126_LRCH3	LRCH3	chr3	197854796	197855453	657	36.5297	54.493	49.4673	54.0013	37.2907	23.4066	171.233	161.602	68.4932	97.338	74.3468	77.6256	167.584	117.58	61.3333	48.1361	54.5	37.6646	47.6986	38.6667	49.8759
Riggi_EWS-FLI1_enhancer_1651_MTSS1	MTSS1	chr8	124751802	124752402	600	4.16667	5.33482	11.6667	3.826	11.6667	8.0841	4.16667	3.57484	0.833333	0	0	0.833333	2.02401	0	15.3333	16.4628	3	0.467117	1.30881	0	0.297093
Riggi_EWS-FLI1_enhancer_79_RSBN1	RSBN1	chr1	113850008	113850608	600	0	3.42499	2.5	1.913	10.8333	1.31193	11.6667	5.36226	16.6667	4.90784	9.75175	35	20.8373	16.6442	7.66667	7.30565	3	1.49247	4.09476	2.66667	1.11509
Riggi_EWS-FLI1_enhancer_928_NKX2-2	NKX2-2	chr20	21555637	21556237	600	9.16667	8.00224	15	2.00534	14.1667	2.27939	9.16667	3.57484	7.5	0	0.42744	3.33333	2.12354	10.5103	18	11.1348	4	0.467117	1.23409	10.3333	1.52674
Riggi_EWS-FLI1_enhancer_1302_PURA	PURA	chr5	140113708	140114308	600	75	98.3632	91.6667	78.5124	75	172.515	69.1667	73.2842	81.6667	99.8495	110.769	112.5	157.905	132.305	48.6667	67.9189	37	35.2379	35.6007	21	25.0304
Riggi_EWS-FLI1_enhancer_921_PCSK2	PCSK2	chr20	17167724	17168616	892	8.40807	0	3.36323	0.612332	3.92377	2.60301	17.3767	4.8092	2.80269	0.976915	0.287515	3.36323	0	0.590181	9	12.4157	5	0.934234	2.71123	0.333333	0.594186
Riggi_EWS-FLI1_enhancer_1600_MRPL15	MRPL15	chr8	54621699	54622537	838	27.4463	34.3999	23.2697	29.8688	29.2363	27.6971	17.3031	8.95842	8.94988	3.14006	2.83314	13.1265	3.72982	0.626317	55.3333	58.9736	10.5	4.4774	11.7982	12.6667	10.9557
Riggi_EWS-FLI1_enhancer_1340_JARID2	JARID2	chr6	14876954	14877554	600	5.83333	3.62233	9.16667	4.644	5.83333	7.80561	24.1667	5.36226	5.83333	0.726174	1.28232	8.33333	4.14755	1.74951	4.33333	3.40431	4	0	0.411364	2.33333	15.3359
Riggi_EWS-FLI1_enhancer_240_CAPRIN1	CAPRIN1	chr11	34045923	34046523	600	14.1667	9.1545	14.1667	8.65467	8.33333	14.2993	51.6667	33.961	9.16667	3.89198	2.56464	5	9.3071	1.75216	12.3333	6.78273	20.5	8.85214	7.31096	6	4.16856
Riggi_EWS-FLI1_enhancer_488_MAPK1IP1L	MAPK1IP1L	chr14	55051160	55051760	600	103.333	173.643	125.833	158.371	218.333	249.01	632.5	656.876	384.167	344.07	363.176	539.167	569.243	530.933	198.333	207.69	224	227.925	230.096	101.333	128.41
Riggi_EWS-FLI1_enhancer_472_DAD1	DAD1	chr14	22415350	22416461	1111	53.5554	54.7751	49.505	44.0324	54.9055	75.8504	169.217	37.6468	13.0513	3.2784	0.461681	23.4023	6.2538	1.89538	188	261.704	52	11.5637	35.9562	9	11.2348
Riggi_EWS-FLI1_enhancer_1678_SPATA6L	SPATA6L	chr9	4656194	4656854	660	49.2424	32.2416	46.2121	30.2243	59.8485	29.5167	122.727	125.119	32.5758	16.4224	9.74238	23.4848	22.4873	11.9429	46.6667	23.7958	36	16.0411	40.2004	33.6667	18.5962
Riggi_EWS-FLI1_enhancer_819_CCDC74B	CCDC74B	chr2	129606443	129607043	600	3.33333	5.33482	5	5.64667	8.33333	16.9232	2.5	0	0	0	0	0	0	0	4.33333	4.94594	2	0	0	0	0
Riggi_EWS-FLI1_enhancer_311_ETV6	ETV6	chr12	11765980	11766580	600	35.8333	43.2706	40.8333	36.7034	55	43.7993	67.5	47.3666	7.5	11.2394	2.91271	20	16.4907	8.76079	43	37.6196	33.5	27.3995	54.8223	15.3333	16.6282
Riggi_EWS-FLI1_enhancer_718_SCAMP4	SCAMP4	chr19	1905489	1906089	600	89.1667	90.1636	74.1667	93.2624	113.333	110.657	250	251.132	150	165.189	124.893	188.333	211.376	169.996	109.333	113.621	81.5	68.1748	75.8947	87	101.833
Riggi_EWS-FLI1_enhancer_945_ZFP64	ZFP64	chr20	52267378	52267978	600	5	1.81117	10.8333	0	10	6.77217	15.8333	4.46855	9.16667	0	0.854879	5	1.06177	0	9	8.19734	4.5	1.11646	0.654407	1.66667	0
Riggi_EWS-FLI1_enhancer_1677_SPATA6L	SPATA6L	chr9	4630724	4631324	600	48.3333	21.8327	36.6667	18.4967	36.6667	21.8264	80.8333	93.8395	15.8333	7.08636	6.36286	27.5	18.5147	21.0206	25.3333	15.5151	26	17.3398	20.9977	21.3333	11.5057
Riggi_EWS-FLI1_enhancer_874_RPE	RPE	chr2	209943221	209943821	600	49.1667	54.4018	58.3333	45.4634	55.8333	48.9151	23.3333	3.57484	12.5	6.12765	7.45583	18.3333	12.4426	7.88868	17	12.5432	4.5	2.98493	8.60089	0.666667	5.73128
Riggi_EWS-FLI1_enhancer_370_POC1B	POC1B	chr12	89390145	89390745	600	9.16667	4.47858	15.8333	12.3883	5.83333	10.085	11.6667	15.1931	2.5	2.93327	4.2744	2.5	4.04801	3.50167	6	9.50624	3	4.1014	5.32886	0	0.776728
Riggi_EWS-FLI1_enhancer_657_VMP1	VMP1	chr17	59829217	59829817	600	65	78.3417	70.8333	58.3927	71.6667	60.6565	197.5	208.234	114.167	112.394	130.621	152.5	167.113	168.202	65.6667	65.1718	48	74.8736	61.5906	28.3333	30.3223
Riggi_EWS-FLI1_enhancer_1298_C5orf15	C5orf15	chr5	133882680	133883280	600	7.5	2.66741	9.16667	0.910334	7.5	4.55877	19.1667	6.25597	0.833333	0	0	0	0	0	10.3333	8.87317	4.5	1.11646	2.61763	7.66667	4.21856
Riggi_EWS-FLI1_enhancer_387_GIT2	GIT2	chr12	109996146	109996746	600	141.667	201.768	159.167	179.955	194.167	245.221	300.833	300.286	144.167	199.466	182.458	219.167	197.473	224.282	146	142.017	95.5	64.3121	80.382	73.6667	80.0239
Riggi_EWS-FLI1_enhancer_262_MYEOV	MYEOV	chr11	69296932	69297532	600	271.667	204.401	295.833	169.98	346.667	179.61	2538.33	3452.4	508.333	20.7083	70.3326	840	44.5613	143.693	606.333	359.421	885.5	392.231	640.234	17.3333	11.8417
Riggi_EWS-FLI1_enhancer_781_FAM49A	FAM49A	chr2	16685328	16685928	600	0.833333	2.86476	1.66667	1.00267	1.66667	0.967453	40.8333	24.1302	4.16667	0	0	0.833333	1.06177	0	7	5.26558	6.5	0	3.19731	3	3.13019
Riggi_EWS-FLI1_enhancer_1292_MAN2A1	MAN2A1	chr5	109610481	109611919	1438	12.5174	4.32836	14.9513	10.2609	13.5605	4.32413	13.9082	3.72897	0	0	0	0	0	0	44	38.7169	6.5	1.40135	2.37458	2.33333	2.46854
Riggi_EWS-FLI1_enhancer_81_TSPAN2	TSPAN2	chr1	115166649	115167249	600	3.33333	0	1.66667	0	0.833333	1.31193	0	0	0	0	0	0	0	0	0	0.367358	2	2.0507	5.81494	0.666667	0
Riggi_EWS-FLI1_enhancer_1672_ARC	ARC	chr8	142608818	142609418	600	66.6667	26.5754	59.1667	19.5787	53.3333	63.9548	25.8333	42.0043	3.33333	0.493641	1.55103	2.5	4.09778	1.75216	10	9.26997	9.5	7.83834	9.42362	2.33333	2.08891
Riggi_EWS-FLI1_enhancer_1128_NOP14	NOP14	chr4	2963138	2963738	600	365.833	373.791	342.5	363.708	460.833	548.109	644.167	798.082	655	458.606	677.923	895	559.173	591.445	298.333	248.051	203	231.832	241.072	298	275.849
Riggi_EWS-FLI1_enhancer_941_ARFGEF2	ARFGEF2	chr20	48891871	48892554	683	10.981	6.36427	19.0337	4.16076	9.51684	3.1549	35.1391	16.4872	7.32064	0	1.87748	3.66032	2.71079	1.53691	16	22.7338	14.5	0.467117	5.25414	5.66667	1.94182
Riggi_EWS-FLI1_enhancer_239_LMO2	LMO2	chr11	33930343	33930953	610	10.6557	5.05326	6.55738	3.8541	5.7377	7.33882	6.55738	1.75812	0	0	0	0	0	0	5.33333	12.6911	1.5	1.95958	2.13154	0.333333	1.99764
Riggi_EWS-FLI1_enhancer_757_RPS11	RPS11	chr19	49495884	49496525	641	2191.89	2224.03	2023.4	2181.7	2224.65	2921.39	2724.65	2647.67	2520.28	2109.85	2191.33	3022.62	2969.85	3110.38	1243.67	1554.18	1049.5	895.61	899.346	1475.33	1490.51
Riggi_EWS-FLI1_enhancer_402_SLC15A4	SLC15A4	chr12	128605940	128606540	600	5.83333	2.66741	5	1.82067	3.33333	7.11665	0	0	0.833333	0	0	0	0	0	2.33333	5.89865	0.5	0	1.30881	0	0
Riggi_EWS-FLI1_enhancer_427_TPT1	TPT1	chr13	45329594	45330194	600	127.5	84.0394	156.667	71.322	105.833	78.5471	150	156.399	105	71.2104	70.1251	107.5	64.287	92.0267	50.3333	59.3931	64.5	48.4879	65.9103	35.6667	42.0901
Riggi_EWS-FLI1_enhancer_3_SKI	SKI	chr1	2279236	2279836	600	49.1667	47.2558	42.5	61.3877	60	65.2813	113.333	148.356	85.8333	63.3979	69.124	102.5	116.729	120.045	54.6667	43.9811	49	35.9103	49.381	66	57.716
Riggi_EWS-FLI1_enhancer_1737_UBAC1	UBAC1	chr9	135969194	135969794	600	5	8.00224	10	2.00534	14.1667	14.6438	10.8333	2.68113	0	0	0.42744	5	0	0.874756	1.66667	0.967439	2	0	5.16053	0.666667	0.297093
Riggi_EWS-FLI1_enhancer_1293_SRP19	SRP19	chr5	112860933	112861533	600	50.8333	50.614	49.1667	64.6727	65	75.0073	167.5	190.36	147.5	134.988	159.584	177.5	135.857	150.664	54.6667	45.3586	45	43.7256	44.6318	30	27.8082
Riggi_EWS-FLI1_enhancer_1517_CTTNBP2	CTTNBP2	chr7	117971594	117973111	1517	4.28477	2.18807	5.93276	6.19908	7.58075	1.91322	7.58075	5.30216	4.28477	1.05689	0	8.56955	7.30319	4.85002	18.3333	13.2414	2.5	0	4.84277	11	17.4317
Riggi_EWS-FLI1_enhancer_1084_SSR3	SSR3	chr3	156611795	156612456	661	14.3722	0.777228	6.80787	9.42482	7.5643	7.65076	50.6808	23.5258	3.78215	0	0	1.51286	3.76479	0.79403	19.6667	12.0742	9.5	1.40135	8.11481	7.66667	7.92548
Riggi_EWS-FLI1_enhancer_902_ATG16L1	ATG16L1	chr2	233163645	233164245	600	24.1667	28.7813	26.6667	34.7904	35	33.1574	13.3333	0.893709	1.66667	2.2071	1.28232	2.5	4.19732	7.01128	40.3333	32.9002	7.5	2.4267	2.78595	0	0
Riggi_EWS-FLI1_enhancer_701_ZNF532	ZNF532	chr18	59005172	59005772	600	2.5	0	0	2.731	3.33333	0.967453	27.5	8.04338	10.8333	1.45235	2.40591	8.33333	1.012	6.13388	3.66667	6.36765	5.5	1.6747	2.13154	2.33333	4.68947
Riggi_EWS-FLI1_enhancer_369_DUSP6	DUSP6	chr12	89352322	89352922	600	2659.17	2534.77	2615.83	2820.25	3162.5	2510.2	1143.33	1129.65	6.66667	3.42691	5.23926	5.83333	4.04801	5.26177	1318.67	1271.92	363.5	573.399	481.769	53.3333	14.1155
Riggi_EWS-FLI1_enhancer_514_RPS6KA5	RPS6KA5	chr14	91144715	91145315	600	10	16.3005	16.6667	9.288	8.33333	19.0706	41.6667	38.4295	3.33333	0.493641	1.6304	4.16667	3.08578	7.88604	19.6667	31.6939	14.5	12.122	11.2374	2	2.72437
Riggi_EWS-FLI1_enhancer_632_FLOT2	FLOT2	chr17	28896983	28897583	600	270.833	342.807	284.167	377.825	423.333	398.284	579.167	586.273	99.1667	111.089	120.68	155.833	257.845	227.797	313.333	262.469	175	102.205	144.161	88	110.266
Riggi_EWS-FLI1_enhancer_1141_NCAPG	NCAPG	chr4	17810592	17811192	600	983.333	1019.57	984.167	948.546	1056.67	1333.38	1691.67	1575.61	670.833	944.868	854.952	943.333	764.908	905.023	587	589.396	523	384.199	406.528	596	423.023
Riggi_EWS-FLI1_enhancer_1747_PIGA	PIGA	chrX	15298021	15298621	600	30	52.2278	40	36.624	39.1667	26.3192	7.5	1.78742	8.33333	5.14037	3.68823	9.16667	5.15955	7.00863	23.3333	22.1145	5	0.467117	1.06577	1.66667	4.14528
Riggi_EWS-FLI1_enhancer_354_TBC1D15	TBC1D15	chr12	71877232	71877832	600	40.8333	40.1417	61.6667	21.2277	30.8333	18.4476	104.167	60.7722	31.6667	36.2437	30.1714	35	45.8221	49.0446	45	25.8014	27	11.9397	23.3164	13	10.2795
Riggi_EWS-FLI1_enhancer_858_SSFA2	SSFA2	chr2	181779275	181780457	1182	10.5753	10.3135	16.0745	20.6736	8.88325	25.7043	11.4213	3.62928	0	0	0.433949	0.846024	1.07794	0	19.6667	39.7575	6	3.7254	14.7525	0.333333	0
Riggi_EWS-FLI1_enhancer_1418_SMPDL3A	SMPDL3A	chr6	123223372	123223987	615	133.333	74.4061	120.325	100.357	134.959	92.1335	205.691	202.283	24.3902	2.83385	4.50973	19.5122	7.10546	6.83253	137.333	88.1647	64.5	19.8807	69.2571	8.33333	24.059
Riggi_EWS-FLI1_enhancer_970_ITGB2-AS1	ITGB2-AS1	chr21	44930950	44931550	600	168.333	130.337	195	150.006	226.667	278.789	3167.5	3465.8	154.167	77.7213	88.8656	178.333	179.041	140.191	236	281.95	697.5	68.2313	220.112	436.333	253.014
Riggi_EWS-FLI1_enhancer_403_SLC15A4	SLC15A4	chr12	128823814	128824414	600	255.833	297.887	245	220.549	241.667	389.577	96.6667	151.931	97.5	130.169	143.298	139.167	150.357	173.509	93	125.631	44.5	64.2441	74.0621	40.3333	50.8968
Riggi_EWS-FLI1_enhancer_1_AURKAIP1	AURKAIP1	chr1	1375146	1375746	600	191.667	208.978	195.833	219.745	282.5	382.908	846.667	938.395	557.5	636.781	774.654	850.833	606.438	672.76	215.333	230.324	232.5	219.05	227.347	279.667	306.328
Riggi_EWS-FLI1_enhancer_574_TTC23	TTC23	chr15	99249289	99249889	600	117.5	101.788	118.333	119.226	125.833	124.281	150.833	114.395	60	95.1988	61.2895	97.5	137.881	93.7498	173.667	142.268	42.5	43.7821	50.9706	4.33333	4.18655
Riggi_EWS-FLI1_enhancer_1364_SNRPC	SNRPC	chr6	34757076	34757676	600	189.167	143.575	120.833	179.994	220.833	120.624	560.833	515.67	560	625.509	690.49	801.667	680.961	774.478	222.333	185.045	165.5	195.797	171.161	200	161.276
Riggi_EWS-FLI1_enhancer_741_SUPT5H	SUPT5H	chr19	39445276	39445876	600	577.5	534.033	544.167	509.505	584.167	1098.68	572.5	671.176	316.667	395.592	367.084	453.333	563.503	540.582	214	298.96	231	270.215	275.288	126	156.11
Riggi_EWS-FLI1_enhancer_4_NOL9	NOL9	chr1	6554232	6554832	600	425.833	520.139	467.5	481.668	534.167	673.306	745.833	888.347	545.833	541.95	743.42	762.5	627.756	713.987	269	301.164	218.5	246.256	214.389	367.667	361.445
Riggi_EWS-FLI1_enhancer_529_TMEM121	TMEM121	chr14	105649512	105651171	1659	9.34298	5.38301	6.32911	5.36794	11.7541	2.34853	15.3707	14.545	1.20555	0.357064	0.154589	0	0	0	12	8.25216	2.5	2.60893	1.47714	0	0
Riggi_EWS-FLI1_enhancer_703_GRP	GRP	chr18	59207506	59208992	1486	2.01884	1.46258	1.00942	0.809691	0.672948	1.05944	7.7389	2.52596	2.35532	0.597951	2.25599	1.3459	0.837325	0.708535	6.33333	5.73457	3	2.0507	1.30881	0	0
Riggi_EWS-FLI1_enhancer_1369_OARD1	OARD1	chr6	40568294	40568894	600	86.6667	32.4705	65.8333	30.608	83.3333	25.9747	123.333	178.742	0	0.726174	0	0	0	0.874756	80.3333	38.6139	58	12.2131	30.6274	0.333333	0.676726
Riggi_EWS-FLI1_enhancer_1452_SUN1	SUN1	chr7	812628	813228	600	33.3333	26.4768	16.6667	23.6817	25	25.6962	24.1667	21.449	13.3333	5.16895	2.91271	5.83333	20.6382	11.393	6.33333	25.0793	10.5	7.08633	7.87176	2.66667	4.56566
Riggi_EWS-FLI1_enhancer_179_CCNY	CCNY	chr10	35268899	35269499	600	2.5	0.954919	3.33333	2.731	5.83333	0.967453	9.16667	0.893709	0.833333	0	0	0	0	0	7	8.12869	2	0.558232	1.30881	0.666667	2.59183
Riggi_EWS-FLI1_enhancer_815_SEPT10	SEPT10	chr2	109613926	109614526	600	60.8333	113.346	73.3333	108.184	129.167	267.495	330	366.421	120	135.192	145.942	205.833	185.478	170.834	84.3333	109.252	99	52.6919	70.8459	55.3333	48.4166
Riggi_EWS-FLI1_enhancer_748_CIC	CIC	chr19	42280129	42280729	600	52.5	35.7299	39.1667	51.4664	46.6667	89.2406	101.667	92.0521	49.1667	43.3015	39.7769	66.6667	79.5666	42.0518	28	41.5456	35	42.8029	54.1679	16	32.7802
Riggi_EWS-FLI1_enhancer_397_DENR	DENR	chr12	122752494	122753102	608	501.645	568.859	509.868	565.673	639.803	689.726	361.842	423.336	507.401	571.286	630.171	701.48	582.84	706.293	271	223.677	126.5	133.671	126.659	118.667	93.3206
Riggi_EWS-FLI1_enhancer_647_PHOSPHO1	PHOSPHO1	chr17	49227975	49228575	600	135.833	61.5796	151.667	38.524	178.333	51.4585	311.667	426.299	198.333	75.535	111.832	272.5	141.68	184.043	165.333	68.5669	83.5	10.5268	17.8192	45.6667	7.59585
Riggi_EWS-FLI1_enhancer_497_FUT8	FUT8	chr14	65976679	65977279	600	0	0.954919	0.833333	0.910334	0	1.93491	2.5	0	0	1.45235	0	3.33333	0	2.62956	1.33333	3.60759	1	0.934234	1.72018	0	1.18837
Riggi_EWS-FLI1_enhancer_390_SH2B3	SH2B3	chr12	111399741	111400341	600	5	4.67592	5	2.91567	3.33333	10.085	10	10.7245	5.83333	0.493641	2.83335	3.33333	3.13555	3.50432	9	5.98557	3.5	3.63428	2.78595	4.33333	1.32091
Riggi_EWS-FLI1_enhancer_631_ZNF286A	ZNF286A	chr17	15699253	15699853	600	65.8333	103.864	67.5	68.2217	95.8333	110.166	122.5	99.2017	41.6667	39.846	37.6091	50	41.2764	48.2016	58	65.4808	38.5	37.3912	34.0488	30.6667	30.0757
Riggi_EWS-FLI1_enhancer_721_CHAF1A	CHAF1A	chr19	4402180	4402780	600	255.833	341.193	255.833	226.064	349.167	554.485	614.167	593.423	302.5	370.53	450.515	501.667	314.086	466.997	178	163.687	193	149.371	151.303	238.333	116.117
Riggi_EWS-FLI1_enhancer_629_ZNF18	ZNF18	chr17	11515120	11516347	1227	15.8924	6.98874	19.1524	15.3221	15.8924	17.6331	68.8672	34.0877	0	0.355097	0.418034	0	1.55761	1.7136	40.6667	40.9647	46	9.3308	34.516	17.6667	15.7433
Riggi_EWS-FLI1_enhancer_1121_OPA1	OPA1	chr3	193897835	193898462	627	32.6954	15.5986	26.3158	11.5014	34.2903	23.3343	64.5933	28.2224	5.58214	0	2.30231	10.3668	7.93789	0.83962	30.6667	23.6535	18	2.98493	10.5083	8.33333	7.66966
Riggi_EWS-FLI1_enhancer_1468_CHN2	CHN2	chr7	29374520	29376669	2149	19.3113	10.3801	21.4053	11.2421	20.7073	5.99775	72.8246	40.1733	10.47	7.28186	6.51438	10.47	11.8764	10.2747	69	36.5774	87	17.5221	31.5248	49	43.0796
Riggi_EWS-FLI1_enhancer_223_SMPD1	SMPD1	chr11	6385046	6385876	830	9.63855	3.23753	9.63855	13.1041	9.03614	5.14457	25.3012	21.9659	24.6988	6.6975	9.62305	27.1084	12.1008	16.4718	21.6667	16.5806	14.5	0.558232	5.74022	4	2.26219
Riggi_EWS-FLI1_enhancer_142_SRP9	SRP9	chr1	225746654	225747254	600	2.5	3.52366	2.5	2.82333	0	6.83816	1.66667	0.893709	0	0	1.6304	0	0	3.50432	2.66667	3.85858	0.5	2.0507	2.54291	0	0
Riggi_EWS-FLI1_enhancer_994_FAM19A5	FAM19A5	chr22	48872342	48872942	600	11.6667	8.75981	11.6667	0.910334	10.8333	6.49368	67.5	40.2169	6.66667	0.987283	0.42744	3.33333	3.13555	2.62956	13.3333	10.8116	22.5	3.81651	11.574	110.667	51.3027
Riggi_EWS-FLI1_enhancer_1499_CDK14	CDK14	chr7	90621358	90622360	1002	109.78	93.6261	93.3134	77.302	99.8004	74.7448	214.571	169.644	70.8583	38.0165	46.6532	115.269	83.8351	103.847	173.667	154.853	126	99.5731	145.975	47	36.9192
Riggi_EWS-FLI1_enhancer_1570_PPP2R2A	PPP2R2A	chr8	26203578	26204209	631	30.9033	1.62836	38.8273	12.4697	41.2044	22.4685	87.1632	64.585	26.9414	4.86066	1.62576	34.0729	18.7566	9.15965	21.3333	17.6055	27	6.5281	13.7992	24.3333	19.8462
Riggi_EWS-FLI1_enhancer_740_KIAA0355	KIAA0355	chr19	34269807	34270407	600	78.3333	102.313	110.833	90.0957	114.167	72.2659	68.3333	41.1106	23.3333	19.5742	14.4048	23.3333	23.7738	28.9093	54.3333	43.723	16.5	11.0966	18.38	14	13.9626
Riggi_EWS-FLI1_enhancer_1284_C5orf30	C5orf30	chr5	103393326	103393926	600	1.66667	0.954919	1.66667	0	0	5.52623	0.833333	1.78742	4.16667	0.493641	0	0.833333	0	0	4	5.81174	0	0	0	0.333333	0
Riggi_EWS-FLI1_enhancer_139_KCTD3	KCTD3	chr1	216140928	216141528	600	2.5	0	9.16667	3.008	3.33333	3.59132	1.66667	0	0.833333	1.45235	0.775517	0.833333	2.12354	0	3.66667	0.367358	0	0	0	4	3.89528
Riggi_EWS-FLI1_enhancer_623_MYO1C	MYO1C	chr17	1463075	1463675	600	15.8333	26.7728	43.3333	36.5317	33.3333	39.0281	108.333	121.544	37.5	30.6422	30.1714	43.3333	48.46	48.1936	33.6667	34.0942	35	28.3453	26.6632	16	16.6131
Riggi_EWS-FLI1_enhancer_777_LPIN1	LPIN1	chr2	11830085	11830685	600	1.66667	13.7318	4.16667	4.01067	3.33333	6.1492	14.1667	6.25597	1.66667	1.94599	3.26079	0	0	1.75481	5	6.60037	5	5.12675	1.8885	0.333333	1.65055
Riggi_EWS-FLI1_enhancer_1425_AKAP7	AKAP7	chr6	131383396	131384721	1325	9.81132	2.32641	7.92453	8.66265	10.566	13.7303	52.8302	12.5457	11.6981	3.51187	0.77423	9.43396	10.8331	3.97075	33.3333	40.4079	36.5	6.9041	31.5807	1.66667	13.2713
Riggi_EWS-FLI1_enhancer_269_KCNE3	KCNE3	chr11	74468356	74469032	676	2.95858	3.88749	4.43787	0.889942	5.91716	11.5858	3.69822	14.2782	8.13609	3.66081	0.758769	6.6568	1.8848	0	11.6667	5.93165	2.5	1.11646	1.30881	14	5.44873
Riggi_EWS-FLI1_enhancer_917_PLCB1	PLCB1	chr20	8144840	8145440	600	37.5	36.5193	22.5	32.798	40.8333	17.4801	13.3333	1.78742	0.833333	0.493641	0	0.833333	0	0	24	26.0306	2.5	2.98493	4.91749	0.666667	1.01509
Riggi_EWS-FLI1_enhancer_462_ABHD13	ABHD13	chr13	108266217	108266817	600	1.66667	2.76608	1.66667	3.008	4.16667	0	29.1667	32.1735	2.5	3.68802	6.52158	5	12.592	13.1425	11	11.3578	7.5	1.49247	2.95427	2.33333	2.26219
Riggi_EWS-FLI1_enhancer_752_AP2S1	AP2S1	chr19	46859574	46860174	600	44.1667	26.8715	30	24.1433	26.6667	37.5036	111.667	89.3709	20.8333	20.998	12.5057	18.3333	21.7995	21.0338	21.6667	15.0193	22	10.5384	19.2775	16.6667	14.6398
Riggi_EWS-FLI1_enhancer_616_PDXDC2P	PDXDC2P	chr16	70026158	70026758	600	69.1667	69.7792	66.6667	63.393	82.5	85.7298	217.5	189.466	70	60.5828	66.6388	100.833	130.299	94.6007	66.3333	71.9845	55	57.7045	47.5303	45.3333	44.9097
Riggi_EWS-FLI1_enhancer_555_MAP2K5	MAP2K5	chr15	67839847	67840447	600	5	5.99373	2.5	2.00534	6.66667	9.46203	231.667	353.015	32.5	23.1765	20.609	40.8333	36.2164	28.0213	12	9.56016	223.5	79.3844	106.129	27.6667	33.9316
Riggi_EWS-FLI1_enhancer_315_LMO3	LMO3	chr12	17371449	17372675	1226	15.9054	16.3411	11.8271	18.7695	25.6933	7.60778	57.9119	17.0577	2.44698	0.596973	0.418375	4.89396	1.53453	0.858795	42	36.3741	23.5	6.07252	20.9229	9.66667	23.3939
Riggi_EWS-FLI1_enhancer_215_KIAA1598	KIAA1598	chr10	117090612	117091226	614	3.25733	7.27232	3.25733	9.16645	4.07166	7.96426	25.2443	11.3533	0.814332	2.12885	0	4.07166	6.22537	2.57219	14.6667	13.8571	8.5	1.40135	7.70344	4.33333	4.67201
Riggi_EWS-FLI1_enhancer_440_DIAPH3	DIAPH3	chr13	60099649	60100290	641	8.58034	6.68891	9.36037	6.05117	8.58034	8.21192	127.145	102.895	10.1404	25.1462	21.7657	16.3807	24.2408	27.8864	27	18.2545	35	21.6235	24.3633	11.6667	10.0144
Riggi_EWS-FLI1_enhancer_568_LINC00925	LINC00925	chr15	89474461	89475428	967	0.517063	0	2.06825	0.622131	1.03413	0	22.7508	3.32715	24.819	24.202	19.8005	37.2285	40.3003	55.4129	4.33333	4.35347	6	3.26982	3.27203	3	0.297093
Riggi_EWS-FLI1_enhancer_712_NETO1	NETO1	chr18	72692102	72692702	600	0.833333	0	1.66667	0	0.833333	0	0	0.893709	0	0	0	0	0	0	3.33333	3.85858	0	0	1.30881	0.333333	0
Riggi_EWS-FLI1_enhancer_763_ZNF8	ZNF8	chr19	58304978	58305578	600	137.5	150.295	150	133.91	170.833	162.87	171.667	218.959	130	145.411	169.256	235	142.742	144.568	68.3333	64.6899	79.5	70.2935	67.761	82	78.5069
Riggi_EWS-FLI1_enhancer_1297_RAPGEF6	RAPGEF6	chr5	131635047	131635647	600	110.833	150.164	165	110.031	147.5	173.842	183.333	213.597	126.667	110.767	127.959	160.833	175.524	200.637	67.3333	76.1746	57.5	53.9791	52.5036	48.3333	56.663
Riggi_EWS-FLI1_enhancer_794_SMEK2	SMEK2	chr2	55617491	55618091	600	378.333	440.511	430	339.432	417.5	538.661	416.667	502.265	264.167	348.659	348.674	406.667	399.426	358.267	160	187.021	131.5	127.566	118.656	73	95.7285
Riggi_EWS-FLI1_enhancer_391_SH2B3	SH2B3	chr12	111411444	111412627	1183	55.3677	55.8681	66.3567	40.5162	84.9535	76.8249	261.2	348.569	51.9865	11.6513	14.4911	62.1302	15.9283	39.9982	153.333	129.909	143	87.6795	137.037	136	54.1376
Riggi_EWS-FLI1_enhancer_1209_NPY5R	NPY5R	chr4	163404309	163404947	638	4.70219	0	3.9185	4.3674	3.9185	6.75484	10.1881	8.40479	1.5674	0.682922	1.53329	2.3511	2.85518	2.47543	11.6667	15.2641	2	0.934234	3.60868	0.666667	0
Riggi_EWS-FLI1_enhancer_1632_GDF6	GDF6	chr8	95965176	95967065	1889	9.52885	5.1775	9.26416	5.9044	7.67602	4.21361	93.171	135.121	10.0582	0.940767	0.543068	10.8523	2.97201	1.11139	34.6667	30.0532	51	14.8336	35.5449	13	3.92147
Riggi_EWS-FLI1_enhancer_882_TNS1	TNS1	chr2	218014635	218015611	976	19.9795	8.32033	17.9303	6.94263	15.3689	14.6074	26.6393	19.2294	5.63525	1.49977	1.7906	2.04918	3.20245	1.61816	31	27.8723	12	2.70005	18.3053	24	8.35512
Riggi_EWS-FLI1_enhancer_926_SLC24A3	SLC24A3	chr20	19322038	19322698	660	61.3636	55.4722	58.3333	32.7909	45.4545	48.8526	231.061	216.115	50	10.4291	20.4341	75	43.2703	43.7787	75	44.8567	83	15.8589	63.3107	48	10.7911
Riggi_EWS-FLI1_enhancer_622_CPNE7	CPNE7	chr16	89616517	89617117	600	31.6667	25.455	29.1667	25.8717	25	40.1275	25	13.4056	27.5	13.1854	18.9786	30	21.8991	21.0206	16.3333	20.4636	7.5	2.14181	2.29986	8.33333	3.95401
Riggi_EWS-FLI1_enhancer_366_DUSP6	DUSP6	chr12	89156954	89157554	600	5	10.1094	15	13.4833	18.3333	11.3309	3.33333	1.78742	0	0	0	0	0	0	12.3333	13.5534	2.5	3.36094	1.64546	0	0
Riggi_EWS-FLI1_enhancer_389_PPP1CC	PPP1CC	chr12	110784159	110784759	600	3.33333	0.954919	4.16667	0	4.16667	0.967453	7.5	2.68113	4.16667	0	2.99208	2.5	0	0.874756	5.33333	9.77196	2	0.934234	3.12259	0	0
Riggi_EWS-FLI1_enhancer_9_RERE	RERE	chr1	8604380	8604980	600	90.8333	46.0367	80.8333	62.4957	78.3333	52.2279	197.5	176.061	30.8333	19.3702	18.948	32.5	31.7205	75.3005	75.3333	64.5107	63	35.6139	55.9628	24.3333	22.9002
Riggi_EWS-FLI1_enhancer_256_B3GAT3	B3GAT3	chr11	62621912	62622512	600	130.833	132.744	139.167	126.43	139.167	197.75	390	484.39	239.167	234.69	237.672	364.167	353.056	346.941	118	117.332	158.5	138.228	151.995	183	179.146
Riggi_EWS-FLI1_enhancer_1622_PEX2	PEX2	chr8	76999767	77000367	600	64.1667	57.8586	64.1667	86.3621	95.8333	75.3003	234.167	217.171	353.333	425.993	385.928	511.667	505.802	414.416	51.6667	68.6035	42	30.2023	32.6464	156.333	167.198
Riggi_EWS-FLI1_enhancer_598_NSMCE1	NSMCE1	chr16	27327040	27327640	600	77.5	62.1399	59.1667	73.9607	65	54.9838	13.3333	15.1931	0.833333	1.45235	0	0	0	0	29.3333	28.5223	13	35.8872	24.4569	0	0.338363
Riggi_EWS-FLI1_enhancer_813_SEMA4C	SEMA4C	chr2	96962332	96962932	600	7.5	8.85848	15	14.6707	6.66667	12.9874	0.833333	0.893709	0	0	0	0	1.06177	0	6.33333	8.37472	0	0	0	0.333333	0
Riggi_EWS-FLI1_enhancer_1259_SNX18	SNX18	chr5	54719349	54719949	600	18.3333	9.1545	15	12.573	25.8333	43.4403	48.3333	15.1931	6.66667	0	0	4.16667	2.12354	0	14	20.4315	14	3.7254	15.5941	0	3.00691
Riggi_EWS-FLI1_enhancer_300_ST3GAL4	ST3GAL4	chr11	126480609	126481209	600	2.5	2.76608	0.833333	4.921	5	2.90236	7.5	3.57484	4.16667	1.21982	0.854879	3.33333	0	7.88339	6.66667	6.74973	3.5	1.11646	3.60868	2.33333	1.79182
Riggi_EWS-FLI1_enhancer_1591_ERLIN2	ERLIN2	chr8	37734228	37734836	608	12.3355	6.40173	15.625	1.88783	9.86842	4.49879	30.4276	20.2848	27.1382	17.1104	8.20135	19.7368	21.218	13.8407	14.3333	10.372	13.5	3.63428	11.3121	5.66667	4.61566
Riggi_EWS-FLI1_enhancer_628_ADPRM	ADPRM	chr17	11245078	11245678	600	34.1667	33.5559	24.1667	25.41	52.5	19.7595	150	134.95	3.33333	0.726174	0	0	1.06177	0	41.3333	24.3284	33	9.04592	43.9027	36.3333	23.2799
Riggi_EWS-FLI1_enhancer_716_HCN2	HCN2	chr19	610626	611226	600	65.8333	50.91	61.6667	75.2404	66.6667	80.746	219.167	191.254	25.8333	21.6956	17.4276	30	20.9368	21.9033	39.6667	40.5514	79	56.964	46.9128	9.66667	13.8009
Riggi_EWS-FLI1_enhancer_734_ARRDC2	ARRDC2	chr19	18023700	18024300	600	15	13.2384	14.1667	17.5863	20.8333	29.632	52.5	21.449	6.66667	9.96248	5.98415	6.66667	5.30886	7.01393	18	13.8744	15	6.24321	7.29208	1.33333	1.84182
Riggi_EWS-FLI1_enhancer_1323_WRNIP1	WRNIP1	chr6	2534702	2535302	600	2.5	2.56874	4.16667	0	2.5	0	1.66667	0.893709	3.33333	0	0	0.833333	0	5.25383	5	2.43687	3.5	0	1.23409	1.33333	0
Riggi_EWS-FLI1_enhancer_1687_RRAGA	RRAGA	chr9	19049007	19049607	600	136.667	219.218	142.5	232.226	261.667	526.641	460	487.072	392.5	488.204	552.736	537.5	719.699	670.228	232.333	277.197	117	158.679	142.234	162.333	224.897
Riggi_EWS-FLI1_enhancer_1604_LYN	LYN	chr8	55973000	55973600	600	36.6667	28.6826	38.3333	26.3334	38.3333	33.5018	33.3333	23.2364	6.66667	6.33161	5.39799	7.5	10.4186	9.64349	46.6667	41.2049	11.5	6.5281	10.2652	3.33333	3.52438
Riggi_EWS-FLI1_enhancer_911_SIRPA	SIRPA	chr20	1850342	1851052	710	24.6479	19.2571	21.831	10.313	35.2113	12.375	14.7887	5.28673	1.40845	0	0	1.40845	0.897272	0.741467	14.6667	9.60788	10	0	4.26308	7	3.48311
Riggi_EWS-FLI1_enhancer_1671_PTK2	PTK2	chr8	141038002	141039003	1001	1.998	3.07941	3.4965	0	0	0.786374	2.4975	0	0	0	0	0	0.636427	0	2	7.35957	1	3.81651	0	0	0
Riggi_EWS-FLI1_enhancer_518_VRK1	VRK1	chr14	97215272	97216002	730	5.47945	0.703764	4.10959	2.32055	5.47945	4.5421	102.055	85.2084	18.4932	3.60462	4.08538	14.3836	8.60417	2.88244	18.3333	11.0443	30.5	2.51782	17.2207	6.33333	5.0191
Riggi_EWS-FLI1_enhancer_571_NR2F2	NR2F2	chr15	95603652	95604252	600	0	1.90984	0.833333	3.008	1.66667	0	1.66667	1.78742	0	0.987283	0	0	0	1.75481	3.33333	0	1	0	0.411364	0	0
Riggi_EWS-FLI1_enhancer_1714_S1PR3	S1PR3	chr9	88794011	88794611	600	9.16667	8.75981	7.5	1.913	10	10.085	5	0	0	0	0	0	0	0	2.33333	6.26246	2	2.0507	2.13154	1.33333	0.676726
Riggi_EWS-FLI1_enhancer_1069_CPNE4	CPNE4	chr3	131847889	131848489	600	4.16667	0	6.66667	11.5703	11.6667	1.93491	3.33333	1.78742	18.3333	6.82525	6.60095	28.3333	0	0.877403	8.33333	6.08366	0	1.02535	0	5	19.9468
Riggi_EWS-FLI1_enhancer_183_PARG	PARG	chr10	49831241	49831841	600	36.6667	34.8068	30.8333	38.3524	39.1667	27.8436	48.3333	60.7722	22.5	22.7972	27.9061	22.5	22.8115	34.1869	25.3333	27.0626	26.5	17.7274	16.8282	12.6667	13.8393
Riggi_EWS-FLI1_enhancer_1477_KIAA0895	KIAA0895	chr7	36389282	36389882	600	33.3333	35.3671	31.6667	41.9807	52.5	62.9874	213.333	183.21	115.833	195.86	176.223	165.833	146.176	163.818	44	41.9348	62	81.5724	65.7789	50.3333	33.3919
Riggi_EWS-FLI1_enhancer_1668_ST3GAL1	ST3GAL1	chr8	133390408	133391008	600	10.8333	6.48709	14.1667	11.2933	12.5	4.21429	2.5	0	4.16667	2.93327	0.854879	2.5	2.12354	0	2.33333	3.03695	0	1.49247	1.47714	0	0.776728
Riggi_EWS-FLI1_enhancer_566_WDR73	WDR73	chr15	84654092	84654692	600	50	58.2215	47.5	54.8307	82.5	81.6475	96.6667	111.714	75.8333	134.261	111.038	98.3333	153.36	146.322	44.3333	58.9567	49	46.2434	48.1658	44	43.261
Riggi_EWS-FLI1_enhancer_127_NEK7	NEK7	chr1	199160700	199161357	657	9.13242	1.74414	4.56621	1.66271	6.84932	1.19811	14.4597	8.16173	9.13242	7.7979	4.78472	19.7869	11.3631	8.00556	14.3333	2.85815	7	0	4.67445	0	0
Riggi_EWS-FLI1_enhancer_398_NCOR2	NCOR2	chr12	124466108	124466708	600	581.667	686.467	594.167	820.019	786.667	1134.52	985	747.141	546.667	301.062	315.576	849.167	410.06	451.169	564.333	689.396	327.5	399.853	363.898	283.667	412.718
Riggi_EWS-FLI1_enhancer_1180_TRAM1L1	TRAM1L1	chr4	116531769	116532369	600	1.66667	5.63084	2.5	2.00534	5	0	13.3333	3.57484	0	0	0	0.833333	1.06177	0.877403	3	0.367358	0.5	1.49247	1.96322	0	0
Riggi_EWS-FLI1_enhancer_112_RGL1	RGL1	chr1	183778845	183779445	600	7.5	10.7683	10	13.7473	13.3333	4.83726	41.6667	23.2364	25	6.09908	11.0647	42.5	20.5387	15.7853	16.3333	11.364	19	5.03563	7.31096	5	6.52837
Riggi_EWS-FLI1_enhancer_1052_ATP6V1A	ATP6V1A	chr3	113783848	113784448	600	613.333	587.776	528.333	568.702	661.667	472.184	1437.5	1287.84	698.333	976.669	864.068	1035.83	1544.48	1362.25	605	537.146	339	268.118	276.298	268	339.124
Riggi_EWS-FLI1_enhancer_645_IGF2BP1	IGF2BP1	chr17	48981928	48982528	600	0.833333	2.76608	0.833333	3.91834	3.33333	2.27939	9.16667	8.04338	4.16667	1.94599	1.28232	9.16667	1.06177	1.75216	7.33333	1.70215	2	1.02535	0	0.666667	0
Riggi_EWS-FLI1_enhancer_1136_FAM200B	FAM200B	chr4	15681357	15681957	600	275	381.169	274.167	328.377	343.333	434.462	721.667	777.527	234.167	252.286	243.223	390.833	316.226	292.576	282.333	242.836	200	260.268	221.663	277.667	210.355
Riggi_EWS-FLI1_enhancer_1429_HBS1L	HBS1L	chr6	134720163	134720763	600	4.16667	0	0	2.731	0.833333	2.62387	5	0	0	0	0	0	0	0	1.33333	1.90543	1	0	0	0	0.635456
Riggi_EWS-FLI1_enhancer_620_CMIP	CMIP	chr16	81499984	81500584	600	25	19.7255	31.6667	24.592	26.6667	32.5344	75.8333	60.7722	20.8333	14.1727	15.6078	22.5	22.7618	33.2857	24.6667	25.7292	17	12.6802	14.603	25.3333	16.7986
Riggi_EWS-FLI1_enhancer_615_CKLF	CKLF	chr16	66270102	66270702	600	0.833333	1.71249	0	0	0	0.967453	9.16667	5.36226	14.1667	5.08322	3.26079	15	7.2831	4.38701	3.66667	3.85858	2.5	0	0	0.666667	0
Riggi_EWS-FLI1_enhancer_1515_CAV2	CAV2	chr7	116468411	116469040	629	6.3593	2.54443	7.94913	9.30017	12.7186	0.922848	78.6963	69.0529	7.94913	0	1.2232	5.56439	5.01662	7.53255	8	4.1635	16	3.16716	11.7982	4.66667	11.8742
Riggi_EWS-FLI1_enhancer_1767_HUWE1	HUWE1	chrX	53683858	53684600	742	217.655	273.635	235.849	226.082	264.825	294.961	284.367	291.238	168.464	234.421	214.718	313.342	287.529	365.498	167.667	186.664	145.5	129.514	127.015	140.333	140.932
Riggi_EWS-FLI1_enhancer_674_YES1	YES1	chr18	830317	830917	600	10	6.38842	10.8333	6.46467	9.16667	4.55877	2.5	6.25597	1.66667	0.987283	0.42744	1.66667	0	0	2.33333	2.37443	3	0.558232	0.654407	0.333333	0.338363
Riggi_EWS-FLI1_enhancer_1592_ADRB3	ADRB3	chr8	37972514	37973114	600	24.1667	3.62233	22.5	7.375	28.3333	15.2667	107.5	77.7527	31.6667	12.1982	4.2744	28.3333	28.0208	22.7807	26.3333	15.3291	31.5	3.36094	15.5941	9.33333	5.28365
Riggi_EWS-FLI1_enhancer_1629_PAG1	PAG1	chr8	81153906	81154506	600	6.66667	4.47858	3.33333	5.92367	0	6.49368	1.66667	5.36226	0	0.726174	0.42744	2.5	1.012	0	2.66667	0.851077	0.5	1.11646	1.06577	0	0
Riggi_EWS-FLI1_enhancer_1003_TAMM41	TAMM41	chr3	12159075	12159675	600	16.6667	22.5902	20.8333	17.0323	28.3333	43.2424	26.6667	5.36226	0	0.987283	0.854879	1.66667	0	0	22	31.1147	3.5	15.0042	20.5863	0	0
Riggi_EWS-FLI1_enhancer_425_LHFP	LHFP	chr13	39369302	39369902	600	180	166.595	171.667	114.872	163.333	127.448	195	184.998	36.6667	7.60858	17.5069	50	24.736	23.6528	79.3333	73.0275	56	34.6797	39.6207	64.6667	45.0306
Riggi_EWS-FLI1_enhancer_931_ASXL1	ASXL1	chr20	32357741	32358341	600	46.6667	32.6678	30	26.4127	32.5	32.8789	55.8333	64.3471	66.6667	53.4393	44.8756	58.3333	70.9065	55.2049	30.3333	39.312	39	15.0954	21.8204	30.6667	29.1606
Riggi_EWS-FLI1_enhancer_1382_FAM135A	FAM135A	chr6	70412956	70413556	600	26.6667	42.0197	19.1667	26.6897	30.8333	20.5145	61.6667	60.7722	50.8333	56.3726	81.4404	55	64.0879	66.59	26.3333	31.6868	18	8.02057	19.6141	26	19.9089
Riggi_EWS-FLI1_enhancer_50_PTGER3	PTGER3	chr1	70719981	70720824	843	3.55872	0	4.74496	1.29585	5.9312	2.06574	55.7533	15.2662	9.48992	2.25324	0.608455	17.7936	10.3674	5.61472	25.3333	11.594	19	3.07605	9.68554	5.33333	1.9651
Riggi_EWS-FLI1_enhancer_117_HMCN1	HMCN1	chr1	185715794	185716612	818	1.83374	0	1.22249	1.47091	1.22249	0.709623	17.1149	8.52192	1.22249	1.25681	0	4.88998	1.55761	0	12.6667	7.64142	6	0.558232	4.67445	1.33333	3.32728
Riggi_EWS-FLI1_enhancer_1387_BCKDHB	BCKDHB	chr6	80872511	80873111	600	0.833333	0	0	2.00534	2.5	0	5.83333	0.893709	4.16667	0	0	1.66667	0	0.877403	1.66667	2.04007	1.5	1.40135	4.43141	0	0.297093
Riggi_EWS-FLI1_enhancer_1225_CDKN2AIP	CDKN2AIP	chr4	183399950	183400550	600	0.833333	2.86476	10	2.91567	5	3.24684	32.5	11.6182	5.83333	0.493641	0	8.33333	4.09778	2.62956	9.66667	6.44481	6	1.95958	5.5719	1.66667	0
Riggi_EWS-FLI1_enhancer_1365_RPL10A	RPL10A	chr6	35468031	35468631	600	628.333	616.987	608.333	600.195	754.167	834.534	1981.67	2160.1	1750	1269.98	1515.37	2284.17	1767.49	1969.6	769.333	844.134	562.5	565.64	531.673	791	813.711
Riggi_EWS-FLI1_enhancer_1307_ARHGAP26	ARHGAP26	chr5	143002534	143003134	600	34.1667	34.5777	37.5	43.8144	52.5	26.3852	26.6667	22.3427	0.833333	4.12451	5.6667	8.33333	4.14755	7.88074	22.3333	18.3072	14.5	12.1104	7.96536	1.66667	1.94764
Riggi_EWS-FLI1_enhancer_766_PXDN	PXDN	chr2	1162879	1163659	780	1.92308	3.36916	1.28205	4.34359	7.69231	2.01836	19.2308	21.999	8.97436	4.71358	7.13506	3.20513	10.3114	12.1303	8.66667	2.43687	15	1.11646	2.87955	0.666667	0
Riggi_EWS-FLI1_enhancer_650_STXBP4	STXBP4	chr17	55208260	55208873	613	1.63132	1.86934	2.44698	0	1.63132	0.946936	15.4976	6.99805	4.0783	1.93269	0	3.26264	2.97162	6.86518	3.66667	1.43644	4	1.11646	2.46819	0	0
Riggi_EWS-FLI1_enhancer_730_CYP4F22	CYP4F22	chr19	15501670	15502549	879	6.25711	4.94516	3.9818	2.67463	5.11945	3.11179	13.083	3.66024	0.568828	1.32832	1.69643	0	0.690787	1.19601	9	8.86341	5	0.467117	1.64546	4	1.18837
Riggi_EWS-FLI1_enhancer_653_MSI2	MSI2	chr17	57473145	57473745	600	59.1667	59.7685	55	55.0154	60.8333	55.1303	53.3333	58.9848	11.6667	15.1886	14.6429	14.1667	26.9591	37.6489	54.6667	45.9784	16	19.2994	22.2318	14.3333	13.0213
Riggi_EWS-FLI1_enhancer_725_CERS4	CERS4	chr19	8154709	8155309	600	1.66667	0.856247	0.833333	4.55167	1.66667	2.90236	4.16667	0.893709	2.5	0	2.32655	0	7.38263	1.75481	0	1.10207	1.5	0	0.822729	3	0.676726
Riggi_EWS-FLI1_enhancer_852_DYNC1I2	DYNC1I2	chr2	171711985	171712585	600	334.167	328.512	350.833	295.446	314.167	307.6	276.667	253.813	80	122.063	124.875	120	163.165	179.619	170	198.942	60	54.3666	70.9395	51.6667	43.0354
Riggi_EWS-FLI1_enhancer_161_RSU1	RSU1	chr10	16832651	16833251	600	3.33333	0	6.66667	4.55167	5	1.93491	9.16667	3.57484	0	0.987283	0	1.66667	0	0	7.33333	5.17866	2.5	0.934234	4.11364	1.66667	2.08891
Riggi_EWS-FLI1_enhancer_279_SLC36A4	SLC36A4	chr11	91871679	91872279	600	10.8333	2.86476	2.5	2.731	2.5	0.967453	5	0	0	0	0	0	0	0	0.333333	4.28342	2	1.11646	3.60868	0	0
Riggi_EWS-FLI1_enhancer_946_ZFP64	ZFP64	chr20	52568666	52569266	600	3.33333	0	0	1.00267	3.33333	0	4.16667	2.68113	2.5	0	0	1.66667	4.19732	0	1.66667	2.52379	1	0	0	0	0
Riggi_EWS-FLI1_enhancer_667_SNHG16	SNHG16	chr17	76557359	76557959	600	1220.83	1101.45	1137.5	1096.94	1250.83	1253.77	1525	1482.66	1050	743.267	1014.32	1506.67	959.627	1171.4	793.667	901.995	468.5	661.078	560.916	447	457.629
Riggi_EWS-FLI1_enhancer_337_DCTN2	DCTN2	chr12	57547011	57547611	600	239.167	397.473	285	459.505	608.333	773.789	1138.33	1035.81	674.167	862.022	879.048	985.833	1168.03	1140.56	650.667	654.293	331.5	268.118	330.745	302.333	369.568
Riggi_EWS-FLI1_enhancer_1099_TBL1XR1	TBL1XR1	chr3	177360488	177361088	600	10.8333	0.954919	5.83333	12.4807	5	9.11755	15	5.36226	10	8.85697	4.03631	11.6667	17.5027	2.63221	6	12.9913	5	1.95958	5.74022	1	2.42727
Riggi_EWS-FLI1_enhancer_455_GPC6	GPC6	chr13	94033108	94034689	1581	20.2404	13.8968	27.198	10.89	18.9753	16.1493	83.8077	83.7746	21.8216	4.72837	9.50364	23.0867	11.8996	11.6372	74	44.6583	61.5	63.5152	77.5213	25.3333	51.1423
Riggi_EWS-FLI1_enhancer_313_LRP6	LRP6	chr12	12249345	12250041	696	71.1207	83.9726	71.8391	54.2624	88.3621	54.1857	84.0517	87.8301	18.6782	21.2071	13.455	19.3966	31.0494	35.4746	45.6667	48.1206	46	18.4447	26.682	28	29.6228
Riggi_EWS-FLI1_enhancer_130_PHLDA3	PHLDA3	chr1	201450837	201451437	600	7.5	0	9.16667	3.826	9.16667	5.87071	4.16667	4.46855	5	0	1.28232	1.66667	3.18532	0	3	2.71235	1	0.467117	0.654407	0.666667	0
Riggi_EWS-FLI1_enhancer_25_RRAGC	RRAGC	chr1	38727898	38728498	600	1.66667	6.19107	1.66667	0	0.833333	6.21519	10	5.36226	0	0	0.854879	0.833333	1.012	0	3.33333	3.81442	8	3.45205	5.90854	3.33333	3.16273
Riggi_EWS-FLI1_enhancer_260_TPCN2	TPCN2	chr11	69130489	69131089	600	5.83333	7.04732	5.83333	7.46734	5	1.93491	18.3333	16.9805	10	2.43963	8.89687	16.6667	22.2972	22.7781	8.66667	7.39753	12	0	5.25414	12.6667	7.60219
Riggi_EWS-FLI1_enhancer_987_RBFOX2	RBFOX2	chr22	35971515	35972115	600	59.1667	54.335	72.5	63.3007	67.5	79.1556	45.8333	64.3471	39.1667	37.8143	35.71	61.6667	63.1257	69.2037	44	44.6807	20.5	22.2843	17.7256	11.3333	14.8539
Riggi_EWS-FLI1_enhancer_606_KIFC3	KIFC3	chr16	57850624	57851224	600	7.5	1.90984	20	6.64934	15	9.46203	35	24.1302	1.66667	1.94599	1.28232	2.5	3.13555	1.74951	8	6.10193	26.5	2.0507	5.08581	3.33333	6.87838
Riggi_EWS-FLI1_enhancer_1679_UHRF2	UHRF2	chr9	6412844	6413444	600	49.1667	77.4536	48.3333	82.9587	105	192.421	400	454.004	174.167	245.812	250.116	265	273.39	272.446	107.667	107.45	93	109.679	93.0965	107.333	111.45
Riggi_EWS-FLI1_enhancer_302_SNX19	SNX19	chr11	131975506	131976361	855	108.187	99.3452	97.6608	109.248	105.263	121.485	28.0702	30.7311	0.584795	0	0	0	0	0	75.6667	107.086	12.5	5.96987	10.9944	0	0
Riggi_EWS-FLI1_enhancer_1009_PDCD6IP	PDCD6IP	chr3	33920450	33921145	695	12.9496	3.69603	16.5468	6.84519	7.91367	9.00387	24.4604	10.0301	2.8777	0.426165	0.369013	5.7554	0.916637	2.26784	16.3333	14.38	8.5	4.1014	10.6577	3.66667	3.80692
Riggi_EWS-FLI1_enhancer_1593_THAP1	THAP1	chr8	42843090	42843776	686	100.583	123.906	104.227	114.561	118.076	112.791	277.697	282.965	207.726	322.567	313.988	344.752	373.018	388.423	101.667	91.4703	99	93.1246	74.4357	93.3333	83.6435
Riggi_EWS-FLI1_enhancer_969_ITGB2	ITGB2	chr21	44925106	44925792	686	32.7988	13.8255	33.5277	29.7134	27.6968	16.4362	40.8163	21.1051	0.728863	1.06689	2.1043	14.5773	17.2093	6.13	27.6667	15.1686	4	5.32052	4.43141	8.66667	5.8371
Riggi_EWS-FLI1_enhancer_974_CECR1	CECR1	chr22	17266437	17267037	600	29.1667	27.5622	25	31.0697	18.3333	10.9865	5	0	4.16667	0	1.28232	3.33333	1.06177	0	10.3333	11.9248	4.5	1.6747	5.5719	1.33333	0
Riggi_EWS-FLI1_enhancer_1051_PHLDB2	PHLDB2	chr3	111851314	111851914	600	6.66667	2.86476	5	0	1.66667	0	0	0	0	0	0	0	0	0	2	4.21122	1	2.8027	3.36564	0	0
Riggi_EWS-FLI1_enhancer_490_OTX2-AS1	OTX2-AS1	chr14	56825959	56826559	600	11.6667	11.6246	20	9.47267	15	15.9557	41.6667	48.2603	41.6667	22.4789	13.2019	66.6667	37.2782	20.1459	19.3333	9.02252	11	2.0507	2.54291	12	17.1986
Riggi_EWS-FLI1_enhancer_1356_HIST1H2AC	HIST1H2AC	chr6	26136263	26136863	600	58.3333	56.7064	43.3333	46.5584	60	44.2758	146.667	128.694	34.1667	30.524	38.7327	66.6667	53.0057	48.1725	43.3333	30.2468	36	17.0549	27.0745	18.6667	13.0271
Riggi_EWS-FLI1_enhancer_844_TANK	TANK	chr2	161123066	161123666	600	0	0	1.66667	2.82333	0.833333	0	1.66667	0	2.5	0	0	0	0	1.74951	2.66667	3.71278	2	3.45205	1.30881	1	0
Riggi_EWS-FLI1_enhancer_1388_FAM46A	FAM46A	chr6	81613595	81614603	1008	3.47222	1.64648	7.44048	2.22242	3.47222	1.93264	13.3929	6.38364	0	0.432246	0.508857	0.992063	0	0.522263	8	7.21518	4.5	14.7309	16.7346	0	0.594186
Riggi_EWS-FLI1_enhancer_1498_CDK14	CDK14	chr7	90594477	90595229	752	87.1011	63.2686	108.378	73.5586	97.0745	84.822	81.117	78.4373	16.6223	8.96764	4.92567	9.9734	19.6567	13.2884	69.3333	83.2984	34	26.944	59.4968	11.6667	6.05165
Riggi_EWS-FLI1_enhancer_1338_CD83	CD83	chr6	14382486	14383291	805	5.59006	0	16.1491	4.81839	8.07453	2.88433	47.8261	40.6332	16.7702	3.07417	2.4304	7.45342	7.80254	13.7135	11	0.734716	10.5	3.91917	7.04903	3.33333	3.80692
Riggi_EWS-FLI1_enhancer_699_NEDD4L	NEDD4L	chr18	57856917	57857517	600	5	2.76608	3.33333	1.913	2.5	4.90326	20	7.14967	0	0	0	2.5	0	0.874756	10.3333	7.66945	4.5	0.934234	1.47714	1	0.89128
Riggi_EWS-FLI1_enhancer_1196_NDUFC1	NDUFC1	chr4	139219496	139220096	600	9.16667	6.84997	13.3333	1.913	10	0	12.5	5.36226	5	0	1.6304	5	3.03601	0.877403	10	4.21122	1	1.11646	1.06577	2	2.04764
Riggi_EWS-FLI1_enhancer_1705_ZCCHC6	ZCCHC6	chr9	86354175	86354775	600	40	47.4532	41.6667	52.6537	51.6667	61.8879	243.333	265.432	77.5	102.142	95.2897	149.167	134.397	114.76	39.3333	45.0846	86.5	72.9936	55.0465	64	97.5129
Riggi_EWS-FLI1_enhancer_860_NCKAP1	NCKAP1	chr2	183009282	183009882	600	140.833	147.43	140	139.834	152.5	100.374	316.667	287.774	149.167	157.499	149.948	193.333	247.841	289.978	140.333	122.184	74.5	54.6284	63.741	74.3333	80.4546
Riggi_EWS-FLI1_enhancer_473_DAD1	DAD1	chr14	22432546	22433146	600	75.8333	76.365	78.3333	72.2454	87.5	154.734	97.5	16.9805	4.16667	0.726174	0.42744	10.8333	0	0	73.3333	92.4263	17	2.79116	15.6688	4.66667	4.73074
Riggi_EWS-FLI1_enhancer_754_GRWD1	GRWD1	chr19	48445483	48446083	600	226.667	231.174	224.167	189.823	262.5	229.317	556.667	612.191	450	291.781	445.906	616.667	332.816	431.945	173.333	151.767	188	189.507	198.815	147.667	112.71
Riggi_EWS-FLI1_enhancer_1457_ETV1	ETV1	chr7	13849567	13850415	848	0.589623	3.63501	1.17925	0.709435	1.76887	0	7.66509	1.89702	1.17925	0	0	0	0.751254	0	1.66667	2.84343	4	2.98493	4.26308	2.66667	0.776728
Riggi_EWS-FLI1_enhancer_1748_GPR64	GPR64	chrX	19177045	19178063	1018	10.8055	6.23044	7.85855	4.0279	7.36739	13.5986	12.7701	3.68721	0	0.290948	0	0	0	1.54984	17.3333	26.6949	8.5	0	4.76805	0.333333	9.3702
Riggi_EWS-FLI1_enhancer_263_MYEOV	MYEOV	chr11	69311829	69312429	600	71.6667	53.8416	67.5	34.8034	63.3333	54.6393	172.5	175.167	39.1667	2.93327	6.25287	35	6.22132	14.0199	46	44.2706	70.5	35.0557	54.9529	1	0.338363
Riggi_EWS-FLI1_enhancer_1299_TGFBI	TGFBI	chr5	136037069	136037669	600	35	30.3951	30	42.35	44.1667	80.482	61.6667	25.9176	0	1.45235	0.854879	0	0	0.877403	60	105.524	4.5	275.58	110.747	0	0
Riggi_EWS-FLI1_enhancer_348_RAB3IP	RAB3IP	chr12	69821778	69822378	600	34.1667	29.8349	45	30.608	35	24.1863	219.167	127.8	154.167	217.413	156.267	223.333	231.765	210.301	58.6667	23.8309	42	22.2728	30.8515	22	33.3123
Riggi_EWS-FLI1_enhancer_1510_NRCAM	NRCAM	chr7	108294570	108295170	600	61.6667	66.3224	52.5	87.4571	60	56.4422	53.3333	42.898	1.66667	1.97457	0	0	1.06177	1.75216	40.3333	64.9294	13.5	5.03563	13.5373	1	0
Riggi_EWS-FLI1_enhancer_1754_USP9X	USP9X	chrX	41275776	41276376	600	3.33333	15.9376	5	0	5	6.49368	5	5.36226	1.66667	0.987283	0	1.66667	4.04801	1.75481	3	13.7237	0.5	0	2.13154	7.33333	2.98892
Riggi_EWS-FLI1_enhancer_1614_SLCO5A1	SLCO5A1	chr8	69870983	69871633	650	6.92308	3.16153	4.61538	9.17016	3.07692	7.52317	190	175.717	14.6154	0.911338	4.9095	9.23077	9.66315	8.88702	9.33333	9.01632	65.5	15.7562	49.3629	12	5.37493
Riggi_EWS-FLI1_enhancer_710_TMX3	TMX3	chr18	68504540	68505628	1088	2.29779	2.10644	0	0	1.37868	0	7.8125	1.97142	0	0	0	0	0	0	6.33333	4.62274	2	0	1.64546	0	0
Riggi_EWS-FLI1_enhancer_1125_XXYLT1	XXYLT1	chr3	195184823	195185444	621	20.1288	20.999	30.5958	22.8809	35.4267	22.2921	109.501	253.002	78.0998	57.1585	56.3731	105.475	91.6869	77.8737	35.3333	35.6197	27	30.2138	42.3131	17	12.5417
Riggi_EWS-FLI1_enhancer_416_HMGB1	HMGB1	chr13	30410373	30411016	643	3.88802	3.19594	6.22084	0.849456	4.66563	1.2242	13.2193	5.8376	0.777605	0.677611	0	3.88802	0	0	4.33333	7.0119	5	1.11646	0.822729	0.333333	0.776728
Riggi_EWS-FLI1_enhancer_368_DUSP6	DUSP6	chr12	89333427	89334027	600	28.3333	17.9143	22.5	7.74434	19.1667	12.6429	19.1667	8.04338	3.33333	0	0.854879	7.5	1.06177	0.874756	11.3333	6.35293	5.5	4.28363	1.23409	0	0
Riggi_EWS-FLI1_enhancer_295_C11orf71	C11orf71	chr11	114139059	114139659	600	1.66667	0	6.66667	0.910334	5.83333	3.24684	20.8333	18.7679	1.66667	0	0	1.66667	0	0	6.66667	1.70215	9.5	2.98493	11.6488	1.33333	0.932549
Riggi_EWS-FLI1_enhancer_7_ERRFI1	ERRFI1	chr1	8047615	8048215	600	1.66667	6.19107	4.16667	6.92634	5	0	5	0.893709	0	0	0	0	0	1.74951	2.66667	4.99986	4.5	9.78638	6.30103	0.666667	0.594186
Riggi_EWS-FLI1_enhancer_94_DDR2	DDR2	chr1	162656185	162656785	600	38.3333	39.9443	41.6667	48.1814	60	46.0787	318.333	368.208	155.833	107.666	94.2024	248.333	171.161	152.462	115.333	114.432	111.5	58.4334	81.13	53.6667	51.3429
Riggi_EWS-FLI1_enhancer_85_IGSF3	IGSF3	chr1	116687574	116688174	600	5	2.76608	2.5	0.910334	3.33333	0	1.66667	1.78742	0.833333	0	0.854879	0	1.012	1.75216	1.33333	0.734716	1.5	0	0.411364	0	1.52674
Riggi_EWS-FLI1_enhancer_950_PFDN4	PFDN4	chr20	53960413	53961013	600	2.5	3.52366	5.83333	1.00267	3.33333	5.87071	11.6667	4.46855	0	0	0	1.66667	0	0	3.33333	2.62543	6.5	0	2.95427	2.33333	0.338363
Riggi_EWS-FLI1_enhancer_332_SLC38A2	SLC38A2	chr12	46386841	46387441	600	69.1667	67.968	63.3333	82.3514	48.3333	57.1972	48.3333	34.8547	29.1667	20.4757	11.9196	44.1667	32.8818	33.3095	41	57.2813	21.5	18.0918	14.4536	10.3333	16.3451
Riggi_EWS-FLI1_enhancer_728_ZNF136	ZNF136	chr19	12162646	12163246	600	29.1667	46.4983	25.8333	45.0017	37.5	66.6592	73.3333	100.095	48.3333	71.6469	55.336	65.8333	74.6559	63.9604	22.6667	34.2547	30.5	20.5185	20.1938	21.6667	19.1521
Riggi_EWS-FLI1_enhancer_393_TPCN1	TPCN1	chr12	113232711	113233311	600	44.1667	47.8479	41.6667	55.0284	41.6667	78.2686	73.3333	56.3037	25	16.8735	21.3539	45.8333	41.2764	38.5581	58.3333	85.435	19.5	24.2324	19.2028	11.3333	16.4282
Riggi_EWS-FLI1_enhancer_212_ADRB1	ADRB1	chr10	113985374	113986331	957	6.26959	3.40658	5.74713	4.28464	9.92685	7.53599	10.9718	10.0857	2.61233	0	2.04438	0.522466	1.33138	0.548436	12.3333	23.2166	10.5	0.934234	5.5719	1.66667	0.776728
Riggi_EWS-FLI1_enhancer_1303_PCDHGB2	PCDHGB2	chr5	141495911	141496511	600	127.5	146.736	132.5	146.101	155	259.44	310.833	159.08	67.5	63.3122	45.8098	82.5	107.687	75.319	167	194.362	74	63.4921	67.9671	13	20.5351
Riggi_EWS-FLI1_enhancer_617_PDXDC2P	PDXDC2P	chr16	70089128	70089728	600	9.16667	9.35184	9.16667	3.91834	8.33333	15.6112	56.6667	73.2842	6.66667	3.94913	7.2971	10	6.27109	7.00599	15	8.83752	24.5	7.08633	17.4826	17	14.616
Riggi_EWS-FLI1_enhancer_1300_SPOCK1	SPOCK1	chr5	137563469	137564069	600	15.8333	11.2617	12.5	5.01334	11.6667	3.86981	15	0	1.66667	0	0.42744	2.5	0	0	6	3.88803	2	3.16716	1.23409	1	1.60928
Riggi_EWS-FLI1_enhancer_1720_TNC	TNC	chr9	115596082	115596682	600	60.8333	42.0197	47.5	27.059	76.6667	41.454	220	159.974	70.8333	13.9116	25.1215	87.5	45.3742	56.9438	50.6667	27.4644	56.5	29.644	27.5606	4.33333	4.51566
Riggi_EWS-FLI1_enhancer_637_CDK12	CDK12	chr17	39461083	39461683	600	390	403.626	383.333	357.652	343.333	417.26	303.333	317.267	324.167	416.61	452.842	447.5	477.665	493.237	124.333	142.519	118	113.711	98.519	146.667	178.048
Riggi_EWS-FLI1_enhancer_410_MRP63	MRP63	chr13	21197688	21198668	980	16.8367	8.87101	16.3265	12.1	16.3265	17.5093	61.7347	33.3773	8.16327	0.604459	0	7.65306	1.23919	2.68107	23.6667	29.5928	24	9.50149	19.9319	8.33333	6.39001
Riggi_EWS-FLI1_enhancer_1253_LIFR	LIFR	chr5	38719146	38719956	810	1.85185	1.41469	3.08642	4.04593	2.46914	3.37687	30.2469	27.1423	27.7778	9.22908	1.26649	30.8642	22.4766	9.09115	4.66667	5.14566	16.5	14.9131	18.9597	4	0.685457
Riggi_EWS-FLI1_enhancer_744_MAP3K10	MAP3K10	chr19	40144266	40145812	1546	4.2044	1.73813	4.52781	3.00556	5.17464	2.03664	24.903	8.67118	6.14489	0.281827	0.995332	6.14489	4.02414	2.04106	11.3333	5.19693	12.5	0.934234	3.29092	12	2.04764
Riggi_EWS-FLI1_enhancer_1368_DAAM2	DAAM2	chr6	39576491	39577091	600	0.833333	0.856247	0	0.910334	0	1.93491	0.833333	0.893709	0	0	0	0	0	0	2.33333	4.69494	2	0.467117	0.822729	2.33333	0
Riggi_EWS-FLI1_enhancer_1159_AFF1	AFF1	chr4	86968373	86968973	600	20	29.9336	19.1667	27.877	29.1667	27.9096	53.3333	43.7918	16.6667	12.1982	12.8538	20.8333	16.64	18.399	20.6667	23.4992	26.5	14.2638	17.8751	23	27.3246
Riggi_EWS-FLI1_enhancer_683_MIB1	MIB1	chr18	21725580	21726180	600	4.16667	2.76608	0	1.00267	2.5	2.27939	13.3333	13.4056	0.833333	4.38562	3.26079	4.16667	1.012	3.50167	1	1.46943	6	0.467117	2.95427	1.66667	0.388364
Riggi_EWS-FLI1_enhancer_664_SOX9	SOX9	chr17	72378199	72378799	600	5	3.62233	5.83333	6.37234	2.5	5.87071	6.66667	1.78742	0	0.493641	0.42744	2.5	0	0	1.33333	3.28795	2	3.91917	0.822729	1.66667	0.338363
Riggi_EWS-FLI1_enhancer_1103_SOX2	SOX2	chr3	182050846	182051446	600	0	0	0	0	0.833333	0	0.833333	0.893709	0	0	0	0	0	0	1.33333	0.483719	0	0	0	0	0
Riggi_EWS-FLI1_enhancer_963_HLCS	HLCS	chr21	36639743	36640760	1017	29.9902	36.7771	24.0905	37.4622	30.9735	23.3929	37.3648	27.9449	0	0	0	0.491642	0	0.51608	71.6667	75.9105	6.5	6.5281	6.80599	7.66667	6.47203
Riggi_EWS-FLI1_enhancer_1719_TNC	TNC	chr9	115413714	115414466	752	4.65426	0.761903	3.98936	1.6	9.30851	1.54381	26.5957	3.56533	1.99468	1.15879	1.57857	9.30851	9.27903	2.10017	9	3.05523	10	1.6747	1.23409	1.33333	0
Riggi_EWS-FLI1_enhancer_848_TTC21B	TTC21B	chr2	165953814	165954414	600	5	10.867	5.83333	3.826	9.16667	13.3318	18.3333	7.14967	0	4.35704	3.18143	1.66667	2.12354	0.877403	5.66667	3.64058	4.5	2.23293	2.29986	4.33333	1.11509
Riggi_EWS-FLI1_enhancer_1362_LEMD2	LEMD2	chr6	33771179	33771779	600	465	517.898	483.333	646.793	690	703.861	1772.5	1668.56	820.833	1062.55	1055.43	1188.33	1420.09	1326.52	569	648.726	472	434.35	528.027	434.333	464.639
Riggi_EWS-FLI1_enhancer_312_ETV6	ETV6	chr12	11855536	11856136	600	23.3333	13.9291	20.8333	18.7607	25	6.1492	39.1667	41.1106	13.3333	5.63401	2.05784	8.33333	13.3053	5.25912	22.6667	18.0512	13.5	15.2891	28.3645	5.66667	8.47892
Riggi_EWS-FLI1_enhancer_698_TCF4	TCF4	chr18	55362052	55362652	600	59.1667	39.451	46.6667	43.445	43.3333	33.5018	48.3333	47.3666	25	9.52599	9.35494	34.1667	38.3399	17.5269	48	38.9224	24	17.4425	24.5875	6	12.8538
Riggi_EWS-FLI1_enhancer_642_MLX	MLX	chr17	42566765	42567365	600	126.667	119.371	123.333	132.617	149.167	127.514	154.167	172.486	118.333	114.051	114.714	180.833	184.5	154.211	62.3333	53.4458	53.5	35.1468	39.3588	46.3333	48.0026
Riggi_EWS-FLI1_enhancer_1560_MTMR9	MTMR9	chr8	11284099	11284699	600	34.1667	57.1361	51.6667	44.0914	69.1667	84.7478	150	193.935	149.167	168.967	219.31	198.333	172.671	156.833	37	57.3986	35	38.3139	28.5705	36.3333	41.6441
Riggi_EWS-FLI1_enhancer_604_IRX3	IRX3	chr16	54474893	54475493	600	1.66667	0	0	0	0	0	7.5	0	0.833333	0	0	1.66667	0	0.877403	0.666667	0.367358	1.5	0	0.411364	0	0
Riggi_EWS-FLI1_enhancer_1557_ERI1	ERI1	chr8	9081954	9082554	600	0.833333	1.71249	0.833333	4.82867	3.33333	0	7.5	13.4056	2.5	1.48092	9.54429	4.16667	0	2.62956	3	0.952717	2.5	4.37474	6.46935	0.333333	1.55346
Riggi_EWS-FLI1_enhancer_242_PRR5L	PRR5L	chr11	36373658	36374260	602	3.32226	0	4.98339	1.90665	1.66113	3.57939	4.15282	8.01666	1.66113	0	0	0	1.00864	0	3.66667	2.40743	3.5	2.0507	1.23409	1.66667	0
Riggi_EWS-FLI1_enhancer_1233_MYO10	MYO10	chr5	16943882	16944485	603	6.6335	0.950168	9.12106	7.70581	4.14594	2.61082	20.7297	4.44632	7.46269	2.6873	0.850626	14.9254	5.13388	7.84944	10	4.32758	3.5	0.934234	4.43141	2.33333	2.64183
Riggi_EWS-FLI1_enhancer_1597_SNAI2	SNAI2	chr8	50056362	50057013	651	0.768049	0	0.768049	0	0	0	1.5361	2.47109	2.30415	3.61341	0.787907	1.5361	0.978591	1.61733	0	0	0	2.0507	3.85172	2.66667	4.97783
Riggi_EWS-FLI1_enhancer_93_C1orf226	C1orf226	chr1	162391702	162392496	794	12.5945	6.69407	11.335	10.1889	11.9647	7.36059	59.8237	26.3385	13.2242	2.58961	5.57415	29.597	22.1272	9.93337	28.3333	23.711	13	2.23293	13.1259	5.66667	7.44056
Riggi_EWS-FLI1_enhancer_363_NTS	NTS	chr12	86247865	86248465	600	234.167	213.753	300	215.549	240	183.743	153.333	163.549	1.66667	0	0.42744	1.66667	2.02401	0.877403	211	195.142	57	9.22815	28.4958	55.6667	52.6958
Riggi_EWS-FLI1_enhancer_469_SALL2	SALL2	chr14	21534425	21535025	600	22.5	20.4831	19.1667	18.1273	28.3333	29.2216	254.167	110.82	10.8333	7.52285	3.84696	15	5.15955	7.88604	45.6667	42.23	58.5	9.61569	26.2518	0.333333	0.338363
Riggi_EWS-FLI1_enhancer_576_MEF2A	MEF2A	chr15	99716948	99717548	600	35	17.0581	30	27.877	49.1667	30.123	29.1667	33.0672	22.5	23.4662	22.8255	23.3333	77.3435	40.3182	52.6667	48.0403	14.5	10.6295	9.01225	14	12.865
Riggi_EWS-FLI1_enhancer_684_CABLES1	CABLES1	chr18	23106732	23107332	600	2.5	0	0	2.731	3.33333	1.93491	1.66667	0	2.5	0.987283	0	0	1.012	1.75216	0	0	0	1.6747	4.26308	0	1.66801
Riggi_EWS-FLI1_enhancer_141_RAB3GAP2	RAB3GAP2	chr1	220369679	220370279	600	0	0.954919	0	1.82067	0	6.83816	0	0	0	0	0	0	0	0	0.333333	0.367358	0	0	0	0	0
Riggi_EWS-FLI1_enhancer_915_PRNP	PRNP	chr20	4483348	4484308	960	3.125	0	1.04167	0	5.20833	1.81397	36.4583	11.1714	7.8125	1.52477	1.0686	2.60417	3.95054	2.73527	8	7.57136	21	7.82679	16.2485	9	30.4897
Riggi_EWS-FLI1_enhancer_1172_COL25A1	COL25A1	chr4	109215912	109216512	600	45.8333	30.6911	40	18.589	50	39.4385	50.8333	38.4295	5	3.42691	2.05784	0.833333	8.39464	3.49902	57.6667	57.7083	12	2.89382	10.0969	14.3333	15.501
Riggi_EWS-FLI1_enhancer_1728_LRSAM1	LRSAM1	chr9	127451169	127451769	600	1439.17	1695.43	1313.33	1927.57	2475.83	2398.45	7480.83	7282.84	5545	4668.26	5081.82	7747.5	6300.72	6697.57	2487	2883.09	2000	2064.33	2075.48	3140	3409.55
Riggi_EWS-FLI1_enhancer_23_POU3F1	POU3F1	chr1	38062265	38062865	600	8.33333	10.6696	15	5.739	14.1667	9.05156	72.5	84.0087	7.5	0.493641	0.854879	7.5	0	4.37643	11	7.29092	33.5	6.16364	13.3878	18	12.3684
Riggi_EWS-FLI1_enhancer_465_IRS2	IRS2	chr13	109652472	109653072	600	13.3333	4.47858	13.3333	5.01334	14.1667	4.55877	32.5	15.1931	0	0	0	0	0	1.74951	21	14.2159	17	1.49247	3.44036	0	0
Riggi_EWS-FLI1_enhancer_923_BFSP1	BFSP1	chr20	17520451	17521051	600	17.5	28.4853	13.3333	14.5783	20	20.104	65	24.1302	23.3333	18.1504	15.1804	30.8333	21.7497	16.6574	23.3333	7.43673	16	6.24321	6.89959	9.66667	12.3679
Riggi_EWS-FLI1_enhancer_1567_SLC25A37	SLC25A37	chr8	24218544	24219144	600	0.833333	3.62233	0.833333	1.913	3.33333	3.59132	5.83333	0	1.66667	0	0.775517	0	0	0	1.33333	4.75738	1	7.45079	1.30881	0	0
Riggi_EWS-FLI1_enhancer_953_RBM11	RBM11	chr21	14213010	14213610	600	5	5.63084	9.16667	0	5	0	10.8333	15.1931	0	0.493641	0	0.833333	0	0	15.3333	7.37926	6.5	0	4.09476	0	0.388364
Riggi_EWS-FLI1_enhancer_962_CHAF1B	CHAF1B	chr21	36487845	36488445	600	1.66667	0.856247	3.33333	1.00267	2.5	0	9.16667	3.57484	1.66667	0.726174	1.6304	2.5	2.02401	1.75216	6.66667	3.77167	6	6.1521	2.54291	0	0.388364
Riggi_EWS-FLI1_enhancer_563_LINGO1	LINGO1	chr15	77738398	77739343	945	23.2804	16.0366	25.3968	16.8286	31.2169	24.3842	75.6614	42.5576	11.1111	6.37981	7.78898	15.3439	15.1892	16.1268	38	31.475	34	4.84186	19.2028	21.6667	19.9817
Riggi_EWS-FLI1_enhancer_62_LRRC8D	LRRC8D	chr1	89908588	89909355	767	65.8409	66.2817	56.7145	60.0759	59.322	82.1369	138.853	120.249	30.6389	21.561	24.2709	58.6701	31.5365	44.535	47.6667	63.497	53	35.0672	39.3777	13.3333	10.344
Riggi_EWS-FLI1_enhancer_1389_UBE3D	UBE3D	chr6	82686868	82688236	1368	18.2749	7.26522	28.1433	7.63232	24.1228	9.09078	81.8713	71.7319	23.0263	3.40148	6.2483	26.3158	10.1142	18.0659	50.6667	36.8507	50.5	12.2131	40.5182	0	0
Riggi_EWS-FLI1_enhancer_884_STK11IP	STK11IP	chr2	220337766	220338491	725	1.37931	1.58056	4.13793	0	2.06897	0.80065	4.13793	0	1.37931	0	0	0	0	0	5.66667	5.29502	1	0	0.822729	0.666667	1.27091
Riggi_EWS-FLI1_enhancer_851_DYNC1I2	DYNC1I2	chr2	171671746	171672346	600	8.33333	10.6696	7.5	0.910334	11.6667	4.55877	2.5	6.25597	0	0	0	0	0	0	9.33333	8.11397	0	0	0.654407	3	0.338363
Riggi_EWS-FLI1_enhancer_503_PCNX	PCNX	chr14	70883012	70883612	600	1.66667	2.56874	0	0.910334	3.33333	1.93491	5	0.893709	1.66667	1.45235	0	0	0	0	5.33333	0.367358	2	0.558232	0.411364	0.666667	0
Riggi_EWS-FLI1_enhancer_1071_DBR1	DBR1	chr3	138174671	138175271	600	577.5	638.492	490.833	463.831	567.5	520.843	477.5	577.336	590.833	774.445	869.455	937.5	730.035	791.17	209.667	222.245	148.5	139.379	171.982	106.667	81.2958
Riggi_EWS-FLI1_enhancer_648_STXBP4	STXBP4	chr17	54968408	54969008	600	1643.33	1686.73	1443.33	1423.48	1678.33	2122.16	1430	1573.82	777.5	742.093	794.188	1083.33	804.309	919.897	891.667	755.578	483	316.742	378.332	370.333	378.73
Riggi_EWS-FLI1_enhancer_869_ANKRD44	ANKRD44	chr2	197071781	197072408	627	4.78469	0.819375	2.39234	0.871133	5.58214	3.10702	33.4928	17.9597	8.77193	10.2831	8.84684	23.126	15.971	19.2783	6	3.96022	17.5	4.01028	8.20841	12	4.77148
Riggi_EWS-FLI1_enhancer_1221_DCTD	DCTD	chr4	180564902	180565856	954	8.38574	1.20116	14.6751	4.92872	6.81342	5.73431	195.493	137.148	4.19287	1.84482	1.02541	4.19287	0	1.10365	34.3333	13.8191	65	9.23969	24.195	22.6667	15.1888
Riggi_EWS-FLI1_enhancer_1602_TMEM68	TMEM68	chr8	55392840	55393748	908	23.6784	30.9865	20.3744	22.5707	27.533	14.1515	22.0264	29.5278	0	0	0	0.550661	0	0	26.6667	18.9683	10	2.70005	13.0512	0.333333	2.21219
Riggi_EWS-FLI1_enhancer_1341_JARID2	JARID2	chr6	15107975	15108746	771	1.29702	1.33268	5.18807	0.780286	1.94553	0.752881	20.7523	7.65043	20.1038	1.89854	3.53549	14.9157	1.65256	7.50466	7	6.01502	10.5	0	3.777	4.66667	6.13366
Riggi_EWS-FLI1_enhancer_267_RNF121	RNF121	chr11	71928752	71929352	600	113.333	132.874	114.167	132.538	110	157.476	74.1667	92.9458	66.6667	80.5935	78.6377	114.167	104.651	99.8757	45.3333	61.484	42.5	50.4474	46.857	42	40.9441
Riggi_EWS-FLI1_enhancer_705_RNF152	RNF152	chr18	61606679	61607279	600	11.6667	15.5429	25	18.9453	22.5	16.2342	30	17.8742	15	4.15309	6.36286	22.5	5.06001	8.76079	13.3333	9.99972	8.5	13.7967	7.4604	2.33333	4.57492
Riggi_EWS-FLI1_enhancer_753_CARD8	CARD8	chr19	48244163	48244763	600	144.167	148.153	120	131.284	139.167	95.1258	475	413.787	44.1667	88.6347	68.1773	64.1667	111.884	74.4522	146.667	107.824	129	97.3055	120.209	30.6667	28.2193
Riggi_EWS-FLI1_enhancer_1363_LEMD2	LEMD2	chr6	33839939	33840539	600	2.5	3.62233	0.833333	1.82067	3.33333	5.52623	0	0.893709	1.66667	0	0	0.833333	0	0	1.33333	2.75651	0.5	0	0.411364	0	0.973819
Riggi_EWS-FLI1_enhancer_925_SLC24A3	SLC24A3	chr20	19222450	19223050	600	28.3333	31.4487	31.6667	21.307	33.3333	32.6004	192.5	184.998	33.3333	9.52599	12.0783	52.5	30.9573	26.2797	44.6667	28.7906	60.5	15.7562	44.5571	32	8.12601
Riggi_EWS-FLI1_enhancer_1267_TMEM171	TMEM171	chr5	73122663	73123263	600	13.3333	18.4077	16.6667	34.2494	20.8333	27.9756	12.5	13.4056	2.5	2.67216	0	6.66667	3.13555	0.877403	14	15.6193	2	2.51782	3.53396	0	0
Riggi_EWS-FLI1_enhancer_231_SOX6	SOX6	chr11	16125538	16126138	600	25.8333	19.2639	30	16.122	25	29.2216	45	49.154	68.3333	19.9535	29.9333	90	72.4328	66.6058	27.3333	30.3555	21.5	6.5281	10.4336	10	10.4498
Riggi_EWS-FLI1_enhancer_405_FBRSL1	FBRSL1	chr12	132399899	132401065	1166	3.43053	3.72796	1.28645	0.936879	1.71527	2.52312	1.28645	0	0	0.254018	0	0.857633	1.04151	0.451494	5	4.82602	0.5	1.49247	0	0	0.388364
Riggi_EWS-FLI1_enhancer_1232_MYO10	MYO10	chr5	16889290	16889906	616	146.104	133.816	152.597	111.799	165.584	159.932	244.318	270.724	250.812	69.9568	136.078	321.429	166.974	301.176	120	112.11	98	63.8566	76.2872	114.333	92.1375
Riggi_EWS-FLI1_enhancer_965_BACE2	BACE2	chr21	41091065	41091786	721	15.9501	3.01442	19.4175	1.59196	22.1914	6.44074	4.85437	2.9749	1.38696	0	0.711411	0.693481	0	0	29	39.5925	1	0.467117	0	1.66667	5.49821
Riggi_EWS-FLI1_enhancer_171_KIAA1217	KIAA1217	chr10	24390178	24390822	644	27.9503	21.5688	31.0559	27.6687	38.8199	24.8419	48.913	21.6489	10.8696	2.51622	5.75171	17.8571	8.76395	9.79221	26.3333	31.1919	15.5	5.68498	19.4458	7.33333	14.9248
Riggi_EWS-FLI1_enhancer_714_CNDP2	CNDP2	chr18	74424829	74425518	689	0	0	0	0	0	0	0.725689	0.778266	0.725689	0	0	3.62845	0	0	0	0	0	0	0	0.333333	0.388364
Riggi_EWS-FLI1_enhancer_181_RASSF4	RASSF4	chr10	44913569	44914169	600	11.6667	7.04732	5	13.391	5	24.1058	21.6667	3.57484	0	0	0.775517	1.66667	0	0	18	28.0609	4.5	0	1.06577	20	18.0753
Riggi_EWS-FLI1_enhancer_951_FAM217B	FAM217B	chr20	60069569	60070169	600	22.5	22.4916	20.8333	18.1273	23.3333	24.6628	26.6667	9.8308	4.16667	0	0.42744	5.83333	1.06177	0.877403	21.6667	24.1154	7	4.84186	18.0434	5.33333	8.92602
Riggi_EWS-FLI1_enhancer_972_COL6A1	COL6A1	chr21	46049475	46050075	600	3.33333	2.66741	3.33333	2.82333	4.16667	18.5796	0.833333	0.893709	0.833333	0	0	0	2.02401	0	4.66667	3.93078	0	16.8727	7.31096	0	0.338363
Riggi_EWS-FLI1_enhancer_1291_FER	FER	chr5	109256394	109256994	600	0.833333	0	5	1.82067	3.33333	1.31193	3.33333	0	0	0	0.775517	0.833333	3.03601	2.62691	2	4.86878	0.5	0	0	0	0
Riggi_EWS-FLI1_enhancer_1198_SLC10A7	SLC10A7	chr4	146491392	146491992	600	17.5	12.0193	19.1667	11.0163	15	6.1492	60.8333	45.5792	18.3333	18.3258	12.4264	25	21.7497	33.3069	14	11.0773	22	14.002	17.389	8	8.8993
Riggi_EWS-FLI1_enhancer_265_CCND1	CCND1	chr11	69622001	69622601	600	12.5	4.57725	11.6667	2.91567	15	9.11755	42.5	46.4729	10	1.97457	1.70976	14.1667	6.22132	6.13388	26.6667	14.6813	20.5	2.0507	12.3032	16	13.0271
Riggi_EWS-FLI1_enhancer_1511_DNAJB9	DNAJB9	chr7	108771006	108771606	600	10.8333	0.856247	9.16667	3.73367	14.1667	5.80472	17.5	9.8308	7.5	0	0.42744	8.33333	5.15955	1.74951	8.33333	6.62982	5	0.558232	2.13154	2	0.776728
Riggi_EWS-FLI1_enhancer_971_ADARB1	ADARB1	chr21	45102209	45102809	600	16.6667	15.5429	14.1667	25.146	22.5	18.2351	52.5	48.2603	20.8333	18.1218	12.2676	24.1667	22.712	18.3937	12.6667	20.1538	18	23.8679	18.8661	14	20.8881
Riggi_EWS-FLI1_enhancer_37_DAB1	DAB1	chr1	57622859	57623459	600	2.5	1.71249	3.33333	0	0	0.967453	12.5	23.2364	1.66667	0	0.854879	0	0	0	4.33333	1.93488	5	0.467117	3.94532	0	0
Riggi_EWS-FLI1_enhancer_186_RTKN2	RTKN2	chr10	62195313	62195913	600	84.1667	81.7985	96.6667	72.0477	99.1667	73.0869	353.333	371.783	192.5	235.355	238.941	252.5	214.262	298.752	97	83.9743	103.5	81.1399	66.7889	68.3333	36.2284
Riggi_EWS-FLI1_enhancer_60_LMO4	LMO4	chr1	87880707	87881307	600	1.66667	0	1.66667	0	4.16667	0	1.66667	5.36226	0	0	0	0	0	0	1.33333	0.967439	0	0	2.13154	0	0
Riggi_EWS-FLI1_enhancer_21_SNHG3	SNHG3	chr1	28505595	28506195	600	120	112.49	111.667	93.0114	161.667	76.9052	1660.83	2077.87	790.833	479.682	692.956	864.167	443.887	606.334	197.667	160.025	539.5	467.549	552.484	263.333	205.325
Riggi_EWS-FLI1_enhancer_992_RIBC2	RIBC2	chr22	45413290	45413890	600	45	38.5278	41.6667	35.793	48.3333	47.1782	170.833	171.592	158.333	298.157	268.142	251.667	317.487	240.046	52.3333	49.923	41	48.4648	48.4836	51.6667	31.0395
Riggi_EWS-FLI1_enhancer_517_VRK1	VRK1	chr14	97065727	97066896	1169	6.41574	6.45654	9.83747	3.36544	9.40975	3.33294	65.0128	33.0267	18.3918	5.97811	6.99538	16.2532	10.2521	7.19993	30.6667	15.1183	43	5.59386	27.9531	9.33333	1.8651
Riggi_EWS-FLI1_enhancer_587_SMG1P1	SMG1P1	chr16	22450906	22452196	1290	67.8295	76.3063	74.031	66.9903	74.8062	58.6371	174.806	190.797	98.4496	87.223	85.9716	123.643	116.008	160.099	144	117.875	112	121.881	103.587	77.6667	71.4386
Riggi_EWS-FLI1_enhancer_791_GALM	GALM	chr2	38737153	38737772	619	25.0404	20.7799	11.3086	12.801	25.8481	22.0303	57.3506	60.6394	29.0792	16.664	11.8614	21.8094	32.0654	23.7798	6	8.12869	23.5	11.3815	15.9118	6.33333	7.76966
Riggi_EWS-FLI1_enhancer_1058_PDIA5	PDIA5	chr3	123151599	123152405	806	6.20347	21.058	24.1935	33.6375	22.9529	16.919	73.8213	87.1533	112.903	70.974	64.5621	160.67	120.116	178.716	27.6667	24.4141	20	42.6437	48.8949	28.3333	12.294
Riggi_EWS-FLI1_enhancer_290_RDX	RDX	chr11	110354654	110355316	662	205.438	181.017	229.607	153.498	221.299	225.197	253.021	322.383	268.882	76.0514	91.5619	366.314	15.9988	49.2274	107.333	103.257	137	43.4291	101.324	280.333	255.966
Riggi_EWS-FLI1_enhancer_415_KATNAL1	KATNAL1	chr13	30216015	30216615	600	20.8333	19.7255	25	11.2933	25	3.86981	88.3333	93.8395	29.1667	28.8105	33.2247	37.5	54.8804	44.6761	32	29.224	22	26.1124	21.2596	7.66667	4.99529
Riggi_EWS-FLI1_enhancer_1000_RAD18	RAD18	chr3	7309584	7310184	600	0	0	0	0	0	0	0	0	0	0	0	0	0	0	0	1.30535	1	0	0	0.666667	0
Riggi_EWS-FLI1_enhancer_947_TSHZ2	TSHZ2	chr20	53149465	53150065	600	16.6667	19.7255	20	19.13	23.3333	47.2442	9.16667	0.893709	1.66667	1.71346	1.20296	5	9.45641	6.12859	13	15.0193	3	7.55345	8.93753	0	0
Riggi_EWS-FLI1_enhancer_909_FKBP1A	FKBP1A	chr20	1392977	1393577	600	252.5	370.732	278.333	484.441	689.167	850.519	1689.17	1798.14	930.833	848.16	922.578	1408.33	1185.49	1313.2	684.333	696.862	547	725.766	612.952	898	892.228
Riggi_EWS-FLI1_enhancer_227_SBF2	SBF2	chr11	9905923	9906523	600	6.66667	4.67592	8.33333	11.3857	5.83333	10.642	19.1667	13.4056	14.1667	18.5298	15.2597	20.8333	36.2164	31.5283	9	14.0077	5	13.2384	8.04009	4.66667	4.3011
Riggi_EWS-FLI1_enhancer_138_PTPN14	PTPN14	chr1	214454861	214455461	600	33.3333	35.4657	44.1667	34.434	51.6667	42.9639	105.833	76.859	9.16667	8.04506	9.89236	12.5	26.8098	16.6389	57	52.939	33	37.9379	20.2685	16.3333	21.7386
Riggi_EWS-FLI1_enhancer_780_MYCN	MYCN	chr2	15982134	15982734	600	1.66667	0	2.5	6.64934	0	1.31193	4.16667	0	0	0	0.854879	0	0	0	1.66667	2.40743	2	0	2.61763	0	0
Riggi_EWS-FLI1_enhancer_826_LRP1B	LRP1B	chr2	140144616	140145216	600	3.33333	0	2.5	2.00534	2.5	0	32.5	17.8742	1.66667	0	0	2.5	0	0	7.66667	4.09486	6	1.58358	5.32886	3	5.18365
Riggi_EWS-FLI1_enhancer_33_NRD1	NRD1	chr1	51844641	51845241	600	87.5	65.5966	78.3333	74.5147	89.1667	61.8219	307.5	244.876	60.8333	72.2874	60.9902	93.3333	95.2443	58.6907	72.3333	48.1985	97	36.9241	77.5213	49	49.6103
Riggi_EWS-FLI1_enhancer_991_KIAA1644	KIAA1644	chr22	44284608	44285208	600	19.1667	4.28123	25	7.652	24.1667	13.9548	10.8333	6.25597	3.33333	1.21982	1.28232	5	2.07377	2.62427	13.3333	8.27309	4.5	3.54317	5.16053	0.333333	0
Riggi_EWS-FLI1_enhancer_873_FASTKD2	FASTKD2	chr2	206765305	206765905	600	41.6667	39.747	46.6667	37.983	61.6667	33.0914	175.833	194.829	101.667	130.545	126.615	128.333	133.485	141.922	51.3333	51.1409	50	41.8686	47.8661	46	51.1468
Riggi_EWS-FLI1_enhancer_803_EXOC6B	EXOC6B	chr2	72511814	72512706	892	16.8161	11.5404	25.7848	16.4262	29.148	12.6848	647.982	756.848	22.9821	14.6511	28.4191	44.843	42.6286	10.6055	30.6667	17.4989	235.5	76.2749	173.198	16.3333	13.78
Riggi_EWS-FLI1_enhancer_1644_TRPS1	TRPS1	chr8	115451453	115452415	962	10.395	13.1862	8.31601	7.61144	4.67775	4.82721	21.3098	9.47592	23.9085	30.5592	15.6188	25.9875	37.954	44.2387	20.3333	23.7796	5	7.2801	4.52501	12	22.9037
Riggi_EWS-FLI1_enhancer_1713_SPIN1	SPIN1	chr9	88584048	88584648	600	12.5	14.1933	17.5	16.94	11.6667	17.6121	22.5	26.8113	1.66667	0	2.40591	0.833333	4.14755	0	8	8.42244	0.5	4.93298	5.32886	2.66667	2.20346
Riggi_EWS-FLI1_enhancer_749_XRCC1	XRCC1	chr19	43562664	43563264	600	42.5	39.2536	53.3333	23.4047	42.5	53.3274	85	83.115	40	66.0415	46.396	68.3333	71.371	69.1931	41.6667	48.6934	31.5	30.0996	27.224	17.6667	15.6777
Riggi_EWS-FLI1_enhancer_1738_XG	XG	chrX	2765162	2765762	600	5	0.856247	5.83333	8.74701	3.33333	5.87071	14.1667	12.5119	16.6667	7.31889	5.31863	28.3333	11.3809	11.3904	1.66667	5.38194	3.5	0	0	117.333	72.8076
Riggi_EWS-FLI1_enhancer_1584_NRG1	NRG1	chr8	32209477	32210077	600	3.33333	1.71249	2.5	0.910334	5	0	14.1667	16.9805	9.16667	2.46821	4.70184	10.8333	10.3191	6.13917	11	7.54333	6.5	1.40135	5.16053	3.66667	0.776728
Riggi_EWS-FLI1_enhancer_306_DCP1B	DCP1B	chr12	2284406	2285006	600	0	2.66741	3.33333	1.00267	0	0	6.66667	3.57484	4.16667	0	0.854879	3.33333	3.03601	0	2.66667	5.17866	3.5	2.0507	4.26308	3.33333	1.37091
Riggi_EWS-FLI1_enhancer_1712_SPIN1	SPIN1	chr9	88196983	88197583	600	13.3333	10.7683	11.6667	7.652	11.6667	7.18264	18.3333	11.6182	0	0	0	0	0	0	2	3.15331	5	3.07605	11.2374	2	4.29237
Riggi_EWS-FLI1_enhancer_73_PRMT6	PRMT6	chr1	106927109	106927709	600	1.66667	0	0	0	0	0	12.5	8.93709	0	0	1.55103	0	0	0.874756	4	3.00751	0.5	0	0.822729	0.333333	0.726727
Riggi_EWS-FLI1_enhancer_1609_RAB2A	RAB2A	chr8	60459534	60460134	600	10	5.53217	20	3.73367	11.6667	5.87071	82.5	148.356	23.3333	9.03235	5.39799	14.1667	12.2933	17.5322	28	21.0637	26	6.81299	23.2975	0	0.297093
Riggi_EWS-FLI1_enhancer_1146_RHOH	RHOH	chr4	40194818	40195718	900	21.1111	12.4479	17.7778	19.3762	16.1111	14.0916	76.6667	64.3471	24.4444	8.30617	6.34244	17.2222	13.1173	12.2713	33.6667	43.8576	25	7.83834	15.6688	78.3333	119.917
Riggi_EWS-FLI1_enhancer_1654_FAM84B	FAM84B	chr8	126405770	126406375	605	6.61157	3.78811	4.95868	3.79438	5.78512	2.87837	27.2727	8.86323	6.61157	2.41947	1.19301	8.26446	3.10963	1.7403	12.6667	9.64088	7	0.467117	2.78595	1	5.17783
Riggi_EWS-FLI1_enhancer_1019_ABHD6	ABHD6	chr3	58230925	58231574	649	10.0154	5.11449	10.7858	8.00124	12.3267	14.69	22.3421	14.046	6.93374	6.76631	2.76617	13.0971	6.64119	8.10669	11.6667	5.94637	9.5	1.49247	3.36564	3.66667	5.53948
Riggi_EWS-FLI1_enhancer_1274_F2R	F2R	chr5	76713893	76714863	970	13.4021	11.1421	11.8557	5.80227	22.1649	13.4192	55.1546	69.654	20.1031	6.50305	3.81866	26.8041	7.10129	9.21647	29	25.9838	35.5	16.0411	27.0556	30	22.2717
Riggi_EWS-FLI1_enhancer_1310_JAKMIP2	JAKMIP2	chr5	147743426	147744328	902	55.9867	38.5525	44.9002	29.5661	58.204	59.591	107.539	65.9878	34.3681	19.6475	21.1542	56.541	41.2511	38.455	71.6667	84.8129	84.5	18.6501	69.6307	25	32.5622
Riggi_EWS-FLI1_enhancer_586_UQCRC2	UQCRC2	chr16	21918407	21919007	600	50.8333	51.9636	58.3333	39.355	48.3333	30.4015	140.833	171.592	105	87.8553	83.6264	110.833	94.5309	138.362	45.6667	36.2309	47.5	41.3219	36.1993	33	23.7381
Riggi_EWS-FLI1_enhancer_1330_BLOC1S5-TXNDC5	BLOC1S5-TXNDC5	chr6	8064233	8064833	600	152.5	149.9	132.5	134.333	168.333	228.137	213.333	184.998	90	115.854	111.136	155.833	123.066	162.055	77.6667	74.7494	70	48.6701	50.5026	51.6667	45.9457
Riggi_EWS-FLI1_enhancer_652_TMEM100	TMEM100	chr17	55660055	55660655	600	0	1.71249	0	2.00534	1.66667	2.90236	1.66667	0	0	0	0	1.66667	0	0	0.666667	0.734716	1	0	0	0	0
Riggi_EWS-FLI1_enhancer_280_MAML2	MAML2	chr11	96162675	96163275	600	2.5	1.71249	2.5	3.73367	5.83333	12.3644	6.66667	1.78742	0	0.493641	0	1.66667	1.06177	3.50432	6	13.285	1.5	15.574	9.9097	0	1.11509
Riggi_EWS-FLI1_enhancer_343_RASSF3	RASSF3	chr12	64672788	64673388	600	6.66667	8.29825	4.16667	15.1193	7.5	36.8807	34.1667	30.3861	18.3333	11.5291	13.7393	21.6667	22.8613	34.1711	5.33333	18.3219	19.5	16.8727	9.92859	15.3333	16.8666
Riggi_EWS-FLI1_enhancer_26_MACF1	MACF1	chr1	39398572	39399172	600	24.1667	17.717	27.5	16.5837	32.5	15.6112	33.3333	25.9176	0	0	0.42744	2.5	10.5182	1.74951	20.3333	19.4485	16.5	18.7412	18.2117	1.33333	2.7331
Riggi_EWS-FLI1_enhancer_197_LRRC20	LRRC20	chr10	70331573	70332173	600	9.16667	12.9742	15	15.7527	14.1667	13.9548	69.1667	70.603	15	11.472	13.1225	15	16.4409	10.5156	19.3333	19.3834	32.5	7.35968	18.137	13	9.04639
Riggi_EWS-FLI1_enhancer_91_KIRREL	KIRREL	chr1	157981877	157982477	600	0	1.81117	2.5	2.91567	0	0	17.5	5.36226	0	0	0	0	0	0	6.66667	2.74179	5	1.40135	1.23409	0	0
Riggi_EWS-FLI1_enhancer_118_HMCN1	HMCN1	chr1	185837542	185838142	600	152.5	167.945	169.167	146.114	150.833	108.113	193.333	221.64	40.8333	33.6898	33.8109	45	30.0946	30.6667	102	112.417	48.5	11.3815	58.1691	22.6667	67.8391
Riggi_EWS-FLI1_enhancer_973_CECR1	CECR1	chr22	17219100	17219700	600	10.8333	2.56874	4.16667	1.913	10	1.31193	10	0	3.33333	4.64673	2.56464	6.66667	8.49417	3.50432	7.66667	9.65205	4	1.58358	1.64546	0	0
Riggi_EWS-FLI1_enhancer_382_ANO4	ANO4	chr12	100970302	100970902	600	9.16667	1.81117	5.83333	4.82867	4.16667	11.4629	16.6667	1.78742	4.16667	5.3729	1.28232	12.5	4.14755	2.62427	9	7.36098	7.5	2.51782	2.78595	0.666667	0
Riggi_EWS-FLI1_enhancer_1329_SSR1	SSR1	chr6	7313094	7313694	600	170.833	266.9	164.167	247.899	308.333	361.191	951.667	938.395	661.667	606.065	599.437	1005.83	806.084	886.521	244.333	244.9	280	401.471	329.006	322.667	261.925
Riggi_EWS-FLI1_enhancer_245_C11orf74	C11orf74	chr11	37277747	37278577	830	7.83133	2.68988	3.01205	7.63928	10.241	3.04648	53.6145	29.7185	1.20482	0.524945	0	3.01205	2.26666	0	17	6.01502	23.5	4.01028	5.6655	2.33333	0.297093
Riggi_EWS-FLI1_enhancer_1661_PVT1	PVT1	chr8	128525039	128525663	624	0.801282	1.83638	0	0	3.20513	0	20.0321	3.43734	1.60256	0	0.821999	2.40385	0	0.843656	2.33333	0.367358	7.5	2.51782	7.70344	0	0.338363
Riggi_EWS-FLI1_enhancer_556_LINC00277	LINC00277	chr15	69084366	69085036	670	29.8507	23.4739	33.5821	15.5836	29.1045	43.5422	173.134	385.762	64.9254	3.27712	5.52851	76.8657	6.52217	9.42169	30	41.0009	64	1.02535	9.03114	109.667	26.5513
Riggi_EWS-FLI1_enhancer_1742_NLGN4X	NLGN4X	chrX	5752740	5753739	999	0.500501	5.73525	3.5035	0	3.5035	1.5759	21.5215	5.36762	4.004	0.872281	1.49266	3.003	1.9131	0.526969	8	4.32403	9	1.11646	6.15159	1	0.297093
Riggi_EWS-FLI1_enhancer_44_ATG4C	ATG4C	chr1	62925055	62925683	628	3.98089	0	3.18471	0.869746	2.38854	2.77295	23.0892	18.785	4.77707	1.38759	1.14932	2.38854	1.01443	0	4	0.734716	7	0	6.97431	0	0.388364
Riggi_EWS-FLI1_enhancer_1264_IPO11	IPO11	chr5	62977568	62978168	600	0	0.856247	6.66667	0	0	3.86981	0	0.893709	0	0	0	0	0	0	0	1.10207	0	0	0	0	0
Riggi_EWS-FLI1_enhancer_1203_DCLK2	DCLK2	chr4	149987241	149987841	600	1.66667	0.856247	0	0	0	0.967453	4.16667	0	0	0.493641	0	0	0	0	1	0	2	0	0	0	0
Riggi_EWS-FLI1_enhancer_1530_PRRT4	PRRT4	chr7	128365328	128365928	600	20	22.1287	32.5	10.5677	20	6.77217	21.6667	8.93709	6.66667	0.987283	0	1.66667	10.4186	2.62691	25	5.16394	2.5	2.0507	4.74917	0	0
Riggi_EWS-FLI1_enhancer_821_NCKAP5	NCKAP5	chr2	132811549	132812149	600	3.33333	3.52366	5	2.82333	6.66667	4.55877	40	35.7484	5	1.94599	2.56464	6.66667	6.27109	8.76079	9.66667	3.52067	10.5	9.41038	10.7513	7	10.3115
Riggi_EWS-FLI1_enhancer_324_AMN1	AMN1	chr12	31760668	31761268	600	5	1.71249	5	4.55167	5.83333	2.62387	12.5	8.04338	2.5	2.43963	0.854879	4.16667	3.13555	4.38172	8.33333	5.57546	4.5	0.558232	4.02004	0.333333	0.982551
Riggi_EWS-FLI1_enhancer_1548_SLC4A2	SLC4A2	chr7	151057862	151058462	600	13.3333	24.1054	13.3333	31.7824	38.3333	46.8337	85.8333	93.8395	40	54.4266	32.4492	66.6667	76.6301	67.4409	34.6667	29.5619	31.5	22.9568	31.0946	22	22.7299
Riggi_EWS-FLI1_enhancer_182_SLC18A3	SLC18A3	chr10	49647441	49648041	600	7.5	4.77459	5	0.910334	6.66667	5.52623	9.16667	0.893709	4.16667	0	0.42744	3.33333	1.06177	0	3	3.69451	1	0	1.8885	9.66667	5.54874
Riggi_EWS-FLI1_enhancer_1505_ATXN7L1	ATXN7L1	chr7	105691936	105692536	600	3.33333	5.23615	5	5.55434	8.33333	5.80472	55.8333	41.1106	19.1667	5.60543	4.89119	15.8333	10.3191	6.12594	7.33333	4.93122	22	3.81651	13.7803	5.33333	1.27964
Riggi_EWS-FLI1_enhancer_1010_PDCD6IP	PDCD6IP	chr3	34275978	34276578	600	0.833333	2.76608	2.5	0	1.66667	3.86981	44.1667	10.7245	2.5	0	0	1.66667	0	1.75216	8	4.70966	10	1.49247	6.15159	0.666667	0.635456
Riggi_EWS-FLI1_enhancer_688_LOXHD1	LOXHD1	chr18	46724783	46725383	600	0	6.58576	3.33333	1.913	6.66667	2.27939	61.6667	21.449	6.66667	2.43963	4.73246	2.5	2.02401	0.877403	1.33333	2.52379	15.5	5.03563	3.94532	2	0
Riggi_EWS-FLI1_enhancer_261_MYEOV	MYEOV	chr11	69206179	69206779	600	0.833333	0.856247	2.5	0.910334	1.66667	0.967453	28.3333	8.93709	12.5	3.39834	2.91271	15	3.18532	2.63221	4.33333	2.38915	5.5	0.467117	2.46819	6.66667	3.59237
Riggi_EWS-FLI1_enhancer_184_NCOA4	NCOA4	chr10	46030371	46030971	600	120.833	136.366	107.5	123.699	150	218.623	249.167	282.412	115.833	146.925	153.221	160	207.626	169.941	156	194.324	79.5	120.547	87.8613	106	133.551
Riggi_EWS-FLI1_enhancer_854_ATP5G3	ATP5G3	chr2	175403816	175405305	1489	30.2216	3.60933	33.5796	8.51659	28.2069	15.3692	166.555	70.5844	23.8415	0.397831	0.516717	16.1182	3.38266	1.41422	43	23.2938	81	29.5414	44.5013	34	32.7535
Riggi_EWS-FLI1_enhancer_1563_KIAA1456	KIAA1456	chr8	12927471	12928368	897	6.68896	0.638742	7.80379	0.608919	4.45931	2.5885	31.2152	24.5098	14.4928	1.47632	4.46843	19.5095	9.09964	7.61897	7	6.88437	10.5	1.49247	5.6655	4	4.85402
Riggi_EWS-FLI1_enhancer_1306_ARHGAP26	ARHGAP26	chr5	142551399	142552066	667	5.997	0	2.9985	3.35862	5.24738	0	1.49925	5.62755	2.24888	0	0	2.9985	0	0	5.33333	3.78994	2	2.51782	1.72018	2.66667	1.06509
Riggi_EWS-FLI1_enhancer_1008_TGFBR2	TGFBR2	chr3	30890723	30891323	600	20.8333	24.5001	30.8333	8.56234	22.5	35.1583	90	64.3471	0	0	0	5.83333	2.02401	0.877403	9.66667	17.6665	18.5	4.8534	20.0444	27.3333	33.4437
Riggi_EWS-FLI1_enhancer_496_PLEKHG3	PLEKHG3	chr14	64645396	64645996	600	1.66667	4.47858	8.33333	2.91567	0.833333	8.42859	3.33333	0	0	0	0	0	0	0.874756	0	1.3348	0	1.6747	2.46819	0	0
Riggi_EWS-FLI1_enhancer_1581_WRN	WRN	chr8	31286046	31286646	600	5	0	3.33333	6.74167	3.33333	4.83726	0	0	0	1.45235	0	0.833333	0	0	2.66667	2.62543	0	0	0	0	1.11509
Riggi_EWS-FLI1_enhancer_176_KIF5B	KIF5B	chr10	32139196	32139796	600	0.833333	1.90984	0	0.910334	0	0	1.66667	0	0.833333	0.493641	0	0	0	0	0.333333	2.74179	0	1.86847	0	0.333333	0
Riggi_EWS-FLI1_enhancer_467_RASA3	RASA3	chr13	114130895	114131495	600	58.3333	55.5223	58.3333	45.635	74.1667	63.8228	47.5	46.4729	2.5	1.48092	0	2.5	3.13555	0.874756	21.3333	27.348	22	58.5476	47.7355	2.33333	4.49238
Riggi_EWS-FLI1_enhancer_1416_CEP85L	CEP85L	chr6	118249519	118250119	600	5.83333	3.721	0.833333	2.91567	2.5	0	14.1667	11.6182	7.5	3.19438	8.15198	20.8333	0	0.874756	5.66667	6.04446	3	1.02535	1.96322	3.33333	2.34473
Riggi_EWS-FLI1_enhancer_1047_LINC00883	LINC00883	chr3	106629260	106629860	600	3.33333	0	3.33333	2.00534	5.83333	1.93491	15.8333	7.14967	0	0	0	1.66667	0	0	2.66667	3.82914	3.5	1.11646	2.13154	1	0.338363
Riggi_EWS-FLI1_enhancer_934_DHX35	DHX35	chr20	39270713	39271313	600	0	0.856247	0	4.82867	0	3.59132	0	0.893709	0	0	0	0	0	0.874756	0.333333	0.468998	1	1.11646	0	0	0
Riggi_EWS-FLI1_enhancer_1194_PCDH18	PCDH18	chr4	137663981	137664581	600	3.33333	1.71249	3.33333	1.82067	2.5	0	3.33333	0.893709	1.66667	1.45235	0.854879	2.5	3.08578	0	3.33333	2.15643	3	1.6747	2.54291	0	1.01509
Riggi_EWS-FLI1_enhancer_101_DNM3OS	DNM3OS	chr1	172109272	172109872	600	1.66667	3.42499	6.66667	4.73634	0.833333	0	6.66667	2.68113	0	4.4142	4.03631	2.5	12.144	4.38172	2.66667	5.07702	2	3.16716	1.8885	2	1.56801
Riggi_EWS-FLI1_enhancer_742_PSMC4	PSMC4	chr19	39941593	39942193	600	9.16667	4.77459	3.33333	9.38034	5.83333	6.83816	39.1667	7.14967	7.5	4.87926	6.09414	10	3.03601	8.75815	7.33333	17.6924	12.5	7.35968	12.1537	12.6667	12.5557
Riggi_EWS-FLI1_enhancer_881_DIRC3	DIRC3	chr2	217316683	217317283	600	0	3.42499	0	0	1.66667	0	25	4.46855	3.33333	1.45235	2.40591	2.5	2.12354	0	0.333333	0	7.5	5.2294	7.87176	34.3333	57.5596
Riggi_EWS-FLI1_enhancer_494_SLC38A6	SLC38A6	chr14	61183298	61183898	600	1.66667	0	0	0	0	0	5.83333	0	0	0	0	0	0	0	1.33333	1.67271	0.5	0.467117	0	0.333333	0
Riggi_EWS-FLI1_enhancer_124_RGS2	RGS2	chr1	192513144	192513744	600	2.5	1.90984	0	2.82333	1.66667	0	15	2.68113	1.66667	0.726174	0.42744	1.66667	0	1.74951	3	3.61114	3.5	0	0.654407	0.333333	0
Riggi_EWS-FLI1_enhancer_275_TMEM135	TMEM135	chr11	87195060	87195660	600	41.6667	28.88	50.8333	39.9884	45	24.6628	142.5	126.907	32.5	36.623	32.0399	40.8333	58.0657	51.69	49.3333	44.8384	39.5	18.7412	22.4001	19.3333	21.1031
Riggi_EWS-FLI1_enhancer_333_SLC38A2	SLC38A2	chr12	46612203	46612803	600	6.66667	12.0193	7.5	0.910334	6.66667	1.93491	14.1667	16.0868	5	3.39834	2.56464	10	2.07377	2.62956	8	13.0991	7	11.1877	5.59078	4.33333	8.14929
Riggi_EWS-FLI1_enhancer_41_NFIA	NFIA	chr1	61310450	61311050	600	12.5	13.1397	14.1667	12.4807	12.5	12.9874	97.5	76.859	12.5	5.08322	4.89119	15	25.8973	22.7622	11	21.366	26	20.8714	28.0467	14.3333	29.3077
Riggi_EWS-FLI1_enhancer_621_HSBP1	HSBP1	chr16	83807681	83808281	600	906.667	931.133	843.333	1030.8	1033.33	1329.7	1623.33	1464.79	600.833	654.764	656.831	943.333	835.98	980.305	734	859.669	516	529.366	457.125	560.667	567.382
Riggi_EWS-FLI1_enhancer_298_PVRL1	PVRL1	chr11	119584023	119584623	600	0	3.721	0.833333	6.64934	3.33333	7.18264	10	12.5119	10.8333	0	0.854879	15	0	3.50432	2.66667	4.00439	3.5	3.54317	6.39463	0	0.594186
Riggi_EWS-FLI1_enhancer_1628_PAG1	PAG1	chr8	81140687	81141287	600	2.5	0	2.5	0	0	0	1.66667	0.893709	0	0	0	1.66667	0	0	0.333333	0	0	0	0	0.666667	0
Riggi_EWS-FLI1_enhancer_532_TUBGCP5	TUBGCP5	chr15	23039373	23039973	600	53.3333	70.3394	56.6667	77.9584	77.5	95.8003	323.333	262.751	136.667	201.784	224.782	180.833	149.561	144.568	59.3333	67.2685	84.5	68.8922	94.3306	47	38.7105
Riggi_EWS-FLI1_enhancer_581_ADCY9	ADCY9	chr16	3946355	3946955	600	16.6667	10.571	10.8333	14.3937	10.8333	16.8572	23.3333	14.2993	19.1667	9.96248	8.89687	30.8333	44.2627	24.5435	11.3333	7.40729	10.5	7.37122	5.74022	1.66667	7.48183
Riggi_EWS-FLI1_enhancer_1063_KLF15	KLF15	chr3	126290182	126290815	633	16.5877	16.1688	35.545	7.25309	39.4945	14.7974	142.18	142.316	8.68878	0.688316	2.02578	17.3776	11.9355	4.98495	30.3333	23.143	51	16.5878	29.5427	10.3333	2.79765
Riggi_EWS-FLI1_enhancer_524_ANKRD9	ANKRD9	chr14	102523240	102523847	607	4.11862	4.3294	2.47117	0.991105	5.76606	7.7156	33.7727	71.5556	23.0643	9.44438	5.94542	22.2405	12.2992	20.786	6.66667	4.10603	13.5	2.33559	5.17942	16	10.8411
Riggi_EWS-FLI1_enhancer_1014_ZDHHC3	ZDHHC3	chr3	44962236	44962861	625	51.2	41.002	50.4	35.4125	65.6	45.8257	131.2	132.126	23.2	32.2287	31.1512	52	38.8927	36.1633	55.6667	39.6856	48	20.4274	27.6353	58.6667	35.9454
Riggi_EWS-FLI1_enhancer_855_LOC375295	LOC375295	chr2	176656132	176656834	702	159.544	138.251	113.248	71.863	140.313	51.3671	247.151	266.585	34.188	6.45421	7.10317	41.3105	7.13236	13.4827	169.667	90.1592	95.5	23.8679	61.7408	15.6667	4.9191
Riggi_EWS-FLI1_enhancer_1650_EXT1	EXT1	chr8	118096406	118097020	614	86.3192	56.894	113.192	55.901	88.7622	59.4669	215.798	306.539	201.14	82.045	94.9429	258.143	140.622	170.327	38	42.5874	62.5	75.8078	60.5626	79.3333	45.4563
Riggi_EWS-FLI1_enhancer_431_LRCH1	LRCH1	chr13	46666503	46667103	600	41.6667	38.9894	49.1667	65.596	64.1667	40.142	103.333	86.6898	8.33333	16.5552	14.7529	15.8333	22.712	25.4129	34.3333	47.4932	33.5	26.944	30.1035	9	12.112
Riggi_EWS-FLI1_enhancer_828_LRP1B	LRP1B	chr2	142185894	142186494	600	0.833333	2.66741	0	0	0.833333	0	2.5	2.68113	0	0	0	0	0	0	0.666667	1.45116	0	3.07605	0	0.666667	0.338363
Riggi_EWS-FLI1_enhancer_220_MGMT	MGMT	chr10	129293990	129294590	600	1.66667	8.85848	9.16667	4.01067	2.5	1.31193	30	27.705	2.5	0	0	2.5	0	0	4.66667	3.13859	3.5	0.467117	1.72018	0	0
Riggi_EWS-FLI1_enhancer_677_DLGAP1	DLGAP1	chr18	3832860	3833460	600	68.3333	54.9621	50	39.4474	64.1667	63.1999	150	203.766	7.5	0.726174	0.854879	5	5.06001	4.37643	50.6667	50.775	36	8.56726	22.419	5	4.5482
Riggi_EWS-FLI1_enhancer_377_SNRPF	SNRPF	chr12	95827878	95828478	600	25	15.9058	32.5	13.0217	30.8333	12.0199	94.1667	80.4338	4.16667	0	0.42744	0.833333	0	0	49.3333	16.5903	12.5	0.467117	3.36564	9.33333	2.08891
Riggi_EWS-FLI1_enhancer_1249_AMACR	AMACR	chr5	34241684	34242284	600	17.5	12.7768	13.3333	12.296	23.3333	12.2984	252.5	349.44	125	74.2619	43.7213	148.333	156.446	135.796	31.3333	39.7431	111.5	38.8722	90.9091	22	21.7881
Riggi_EWS-FLI1_enhancer_1065_RAB43	RAB43	chr3	129026912	129027512	600	5.83333	7.44201	7.5	3.64133	10	14.0208	11.6667	14.2993	24.1667	12.4593	10.796	24.1667	30.1444	24.5487	9.33333	14.4304	4	0.558232	3.02899	6	6.18128
Riggi_EWS-FLI1_enhancer_232_SOX6	SOX6	chr11	16349453	16350053	600	75	60.0327	78.3333	57.2977	64.1667	54.3753	61.6667	84.9024	71.6667	34.9953	37.8959	92.5	96.6545	77.9803	47	40.1449	33.5	6.99522	16.3979	19.6667	16.9399
Riggi_EWS-FLI1_enhancer_1420_NCOA7	NCOA7	chr6	125639870	125641106	1236	2.02265	5.91495	6.87702	10.5673	9.30421	6.90937	0.809061	0.867679	0	0	0	0	0	0	5.33333	9.93249	0	0	1.64546	0.333333	0.594186
Riggi_EWS-FLI1_enhancer_207_SH3PXD2A	SH3PXD2A	chr10	103795585	103796220	635	17.3228	16.0246	18.8976	10.8454	20.4724	24.2799	86.6142	73.4671	15.748	5.32348	3.96381	16.5354	11.7568	19.033	20.3333	17.9728	33	10.5384	23.2975	13.6667	6.15747
Riggi_EWS-FLI1_enhancer_1411_METTL24	METTL24	chr6	110295507	110296116	609	0.821018	5.25598	0.821018	2.87258	5.74713	2.2457	32.8407	32.5786	4.10509	0.486346	1.68449	1.64204	2.09216	0.861829	9	11.845	3	1.02535	2.13154	7.33333	13.0271
Riggi_EWS-FLI1_enhancer_357_ATXN7L3B	ATXN7L3B	chr12	74317345	74318031	686	1.45773	1.49781	0.728863	0.876969	0.728863	0.846168	14.5773	4.69002	4.37318	1.72703	1.05215	6.55977	5.48492	9.96009	1.33333	2.80423	3.5	0	2.54291	0.666667	2.34473
Riggi_EWS-FLI1_enhancer_1028_CHMP2B	CHMP2B	chr3	87548096	87548755	659	3.0349	1.55917	0	1.65766	4.55235	0	20.4856	7.32326	3.79363	0.449446	0	2.27618	0	0	4	1.70215	5	0.934234	4.67445	1.33333	0.676726
Riggi_EWS-FLI1_enhancer_758_FCGRT	FCGRT	chr19	49511242	49512010	768	63.8021	44.8166	68.3594	35.436	80.7292	29.5173	78.125	70.5193	45.5729	25.5488	31.6577	75.5208	42.4346	42.462	54	23.3142	33	6.5281	13.1259	65.6667	47.5778
Riggi_EWS-FLI1_enhancer_1137_FAM200B	FAM200B	chr4	15856002	15856602	600	0	0	0.833333	0.910334	2.5	0.967453	0	0	0	0	0.42744	0	0	0	0	0.967439	0	0	0.411364	0	0
Riggi_EWS-FLI1_enhancer_22_SDC3	SDC3	chr1	30258617	30259217	600	10.8333	2.56874	16.6667	5.462	15.8333	14.5778	35.8333	5.36226	1.66667	0	0	0	0	0	15.6667	14.1865	11.5	3.81651	5.5719	5.66667	4.35984
Riggi_EWS-FLI1_enhancer_49_LRRC40	LRRC40	chr1	69706381	69706981	600	0.833333	0	0	2.00534	1.66667	0	0	0	0	0	0	0	0	0	1	0.734716	0	0.558232	0	0	0
Riggi_EWS-FLI1_enhancer_862_STAT1	STAT1	chr2	191020068	191020668	600	4.16667	2.76608	5	0.910334	7.5	2.90236	8.33333	14.2993	2.5	4.38562	7.64518	7.5	4.04801	3.50167	2.33333	4.32758	1.5	3.07605	3.44036	2.33333	3.61565
Riggi_EWS-FLI1_enhancer_69_SNX7	SNX7	chr1	98452079	98452679	600	0.833333	0.856247	1.66667	1.82067	0	0.967453	5	1.78742	0	0	0	0	0	0	3	2.43687	2	0	4.91749	0	0
Riggi_EWS-FLI1_enhancer_612_CDH11	CDH11	chr16	65546053	65546653	600	3.33333	0	0	0	4.16667	0.967453	52.5	13.4056	20	2.90469	3.26079	17.5	7.38263	12.2731	1.66667	4.73911	13	1.40135	8.52617	1.66667	1.90637
Riggi_EWS-FLI1_enhancer_1547_REPIN1	REPIN1	chr7	150357281	150357881	600	2.5	0.954919	2.5	0	7.5	0	14.1667	8.93709	6.66667	11.2394	11.2234	22.5	59.7413	29.7841	3.33333	4.54558	5.5	2.98493	4.84277	16	13.7777
Riggi_EWS-FLI1_enhancer_1276_SSBP2	SSBP2	chr5	81553684	81554284	600	34.1667	36.7167	43.3333	48.7354	42.5	49.3256	80.8333	25.9176	25.8333	18.848	13.3606	44.1667	51.2305	24.5408	66	82.2285	13.5	26.568	22.2318	8	25.3775
Riggi_EWS-FLI1_enhancer_1724_PAPPA	PAPPA	chr9	115964799	115965399	600	0.833333	0	0	0	0	0	2.5	1.78742	0	0	0	0	0	0	2	0	0	2.60893	0.822729	1	0.297093
Riggi_EWS-FLI1_enhancer_1486_AUTS2	AUTS2	chr7	70043203	70043803	600	3.33333	0.856247	10	2.82333	6.66667	3.24684	15	15.1931	14.1667	3.39834	4.2744	10.8333	15.7773	9.6329	5	8.06981	4.5	3.07605	4.02004	0	0
Riggi_EWS-FLI1_enhancer_1109_ETV5	ETV5	chr3	186097710	186098310	600	88.3333	66.1569	98.3333	76.6254	102.5	29.566	170.833	161.761	9.16667	2.43963	1.20296	5	4.14755	6.13653	43.6667	14.2159	65	53.4208	42.0142	2	0
Riggi_EWS-FLI1_enhancer_92_NOS1AP	NOS1AP	chr1	162288912	162289512	600	60	64.4444	55.8333	42.904	59.1667	50.6375	87.5	62.5597	26.6667	5.86654	6.75967	45.8333	16.7395	31.5468	37.3333	35.8208	26.5	7.64456	14.4347	10	7.16674
Riggi_EWS-FLI1_enhancer_619_WWOX	WWOX	chr16	78098107	78098707	600	1.66667	0	6.66667	4.644	9.16667	3.9358	8.33333	3.57484	0	4.15309	1.70976	3.33333	1.012	0	6.33333	6.98245	1	0.558232	2.78595	2.66667	4.62492
Riggi_EWS-FLI1_enhancer_1589_ZNF703	ZNF703	chr8	37516976	37517576	600	4.16667	2.76608	8.33333	7.55967	6.66667	7.52713	28.3333	17.8742	3.33333	0.726174	5.82543	5	2.07377	0.877403	10.3333	11.6088	9.5	12.498	11.331	16.3333	12.1353
Riggi_EWS-FLI1_enhancer_847_CSRNP3	CSRNP3	chr2	165452102	165452702	600	0	0	0	2.00534	0	0	10.8333	5.36226	0	0	0.854879	2.5	0	0	2.33333	2.90587	2	0.558232	1.23409	4.66667	1.18837
Riggi_EWS-FLI1_enhancer_1311_PPARGC1B	PPARGC1B	chr5	149730619	149731219	600	17.5	14.292	26.6667	5.739	15.8333	26.4512	70	129.588	50	4.15309	6.68031	49.1667	8.19556	18.399	8	7.73189	27	13.3295	20.9977	10.6667	7.06965
Riggi_EWS-FLI1_enhancer_1556_MFHAS1	MFHAS1	chr8	8872147	8872805	658	22.0365	28.8566	16.7173	23.9161	23.5562	30.4886	54.7112	35.857	47.1125	49.179	42.2619	72.1884	54.7477	82.2521	27	39.0281	21.5	15.4714	22.3065	17.6667	9.48476
Riggi_EWS-FLI1_enhancer_1158_PTPN13	PTPN13	chr4	86551256	86552878	1622	22.8113	15.3977	21.5783	11.8592	16.6461	15.6381	31.4427	10.579	13.5635	3.16916	2.41242	25.5857	7.74482	5.83529	47	27.4069	25	6.25475	13.2753	14	12.3679
Riggi_EWS-FLI1_enhancer_1480_GLI3	GLI3	chr7	42222118	42222718	600	21.6667	12.6782	12.5	15.7657	16.6667	23.9738	201.667	106.351	5.83333	3.1658	3.10207	10.8333	9.45641	3.50432	38.3333	47.3769	45	50.083	60.3195	10.6667	10.3382
Riggi_EWS-FLI1_enhancer_375_PLXNC1	PLXNC1	chr12	94013767	94014367	600	0	0.856247	0.833333	1.00267	1.66667	3.59132	0	0	0.833333	0.493641	0.854879	0.833333	1.06177	0	1	0.836356	1	0	0.654407	0	0
Riggi_EWS-FLI1_enhancer_1105_SOX2	SOX2	chr3	182183448	182184048	600	2.5	0	1.66667	1.82067	3.33333	0.967453	6.66667	0	4.16667	0	0.854879	0	0	0	1.33333	0.734716	2	0	0.411364	0	0.388364
Riggi_EWS-FLI1_enhancer_121_PTGS2	PTGS2	chr1	186575200	186575800	600	0	0	1.66667	0.910334	1.66667	1.93491	0	0	1.66667	1.45235	0	3.33333	7.33286	0.877403	0	0.468998	0.5	0	0	0	0
Riggi_EWS-FLI1_enhancer_694_MEX3C	MEX3C	chr18	52287011	52287611	600	0	0	0.833333	0	0.833333	3.86981	0.833333	0.893709	0	0	0	0	0	0	0.666667	0	0	0	0	0	0
Riggi_EWS-FLI1_enhancer_732_COLGALT1	COLGALT1	chr19	17553108	17553708	600	12.5	11.8219	2.5	12.3883	2.5	4.21429	4.16667	0	2.5	3.19438	2.40591	2.5	4.24709	0	3.33333	5.19338	1	0.467117	1.64546	0.333333	1.84182
Riggi_EWS-FLI1_enhancer_1659_PVT1	PVT1	chr8	128127754	128128354	600	5.83333	4.67592	13.3333	11.8473	5.83333	3.24684	20	22.3427	0	0.987283	0	0.833333	1.06177	0	0.333333	1.45116	8	5.40009	7.79704	1.33333	0
Riggi_EWS-FLI1_enhancer_775_ASAP2	ASAP2	chr2	9263343	9263943	600	16.6667	8.95716	16.6667	14.209	20.8333	11.0525	49.1667	55.41	23.3333	23.4948	21.3539	29.1667	17.7017	30.6641	14.3333	16.3871	19.5	21.1679	22.4001	6	2.72437
Riggi_EWS-FLI1_enhancer_593_PRKCB	PRKCB	chr16	24312800	24313400	600	0.833333	0.856247	3.33333	1.00267	0.833333	0.967453	53.3333	89.3709	0.833333	0	0	2.5	0	0	0	0	5	0	1.06577	0	0.297093
Riggi_EWS-FLI1_enhancer_1500_CDK14	CDK14	chr7	90778496	90779096	600	121.667	106.397	112.5	80.2537	115	77.5797	146.667	138.525	61.6667	33.2247	40.1737	89.1667	56.8048	71.8279	85.3333	73.8836	49	41.5838	56.3553	20	18.9846
Riggi_EWS-FLI1_enhancer_570_NR2F2	NR2F2	chr15	95429693	95430293	600	0	0	1.66667	0	0	0	6.66667	2.68113	0	0	0	0	0	1.75481	0.333333	0	0.5	0.934234	0	0	0
Riggi_EWS-FLI1_enhancer_982_MN1	MN1	chr22	27610648	27611248	600	0	0	1.66667	0	0	6.55967	0.833333	0	0	0	0	0	0	0	0.666667	1.40699	1	0	0	0	0
Riggi_EWS-FLI1_enhancer_1637_EBAG9	EBAG9	chr8	110192587	110193187	600	0	0	0	0	0	0	0	0	0	0	0	0	0	0.877403	0	0	0	0	0	0	0
Riggi_EWS-FLI1_enhancer_1140_LDB2	LDB2	chr4	17094002	17094602	600	3.33333	2.66741	7.5	3.008	0.833333	4.55877	42.5	15.1931	2.5	0.493641	0.42744	5	1.06177	5.25383	4	3.7275	5.5	1.11646	3.12259	19	18.6253
Riggi_EWS-FLI1_enhancer_817_PTPN4	PTPN4	chr2	119759423	119760023	600	71.6667	65.1702	76.6667	80.4124	99.1667	95.5363	180	143.887	55	82.6252	86.1423	100	134.546	103.372	59.6667	77.0739	65	38.9633	47.8103	30	42.8378
Riggi_EWS-FLI1_enhancer_1768_PJA1	PJA1	chrX	69293798	69294626	828	1.20773	0	0	2.77247	1.20773	1.40211	31.401	9.71423	7.24638	0.715422	1.18145	4.22705	0	1.2716	9.66667	6.45953	5.5	0.467117	11.4993	7.33333	14.966
Riggi_EWS-FLI1_enhancer_1080_IGSF10	IGSF10	chr3	151579553	151580223	670	5.22388	1.53358	2.98507	4.32418	2.23881	2.59913	55.9701	52.0219	17.1642	6.50305	3.44504	20.8955	6.52217	2.3572	2	3.89158	14	4.38628	11.3121	3.33333	1.94764
Riggi_EWS-FLI1_enhancer_649_STXBP4	STXBP4	chr17	55167088	55167714	626	43.131	25.1239	25.5591	36.9364	44.7284	22.381	56.7093	62.5311	79.0735	101.153	102.909	125.399	92.3539	115.065	43	37.1507	21.5	12.4069	18.7914	27.3333	20.1055
Riggi_EWS-FLI1_enhancer_1212_MARCH1	MARCH1	chr4	164481718	164482381	663	3.01659	0	0	0	0	0	4.52489	1.61757	3.01659	1.76108	2.32094	2.26244	0	2.3749	1	0	0	0	2.54291	1	0
Riggi_EWS-FLI1_enhancer_831_ZEB2	ZEB2	chr2	145047234	145047930	696	9.33908	3.94591	9.33908	5.89138	7.9023	5.598	10.7759	4.62263	2.15517	1.25202	1.774	6.46552	1.74483	3.78191	6	7.12826	4.5	2.23293	1.23409	0	0
Riggi_EWS-FLI1_enhancer_102_PIGC	PIGC	chr1	172380612	172381212	600	3.33333	2.86476	6.66667	4.82867	0.833333	6.77217	3.33333	6.25597	5	13.7077	6.44222	0.833333	7.23333	13.1372	4.66667	7.21873	1	7.17745	3.44036	0.333333	1.37091
Riggi_EWS-FLI1_enhancer_1494_SEMA3A	SEMA3A	chr7	84136649	84137249	600	22.5	27.1675	25.8333	28.8797	35.8333	14.5778	55.8333	33.0672	1.66667	4.61815	2.1372	5	1.012	1.75216	37.6667	38.9259	20	38.8952	32.5717	7.33333	11.3353
Riggi_EWS-FLI1_enhancer_1130_RGS12	RGS12	chr4	3342063	3342663	600	24.1667	24.863	30	17.1247	26.6667	20.727	35	18.7679	15	18.848	18.3618	33.3333	33.1306	38.5554	14.3333	18.9256	11	25.6107	14.0233	4.66667	5.16037
Riggi_EWS-FLI1_enhancer_1631_PDP1	PDP1	chr8	93880093	93880693	600	0.833333	3.62233	0	0.910334	0	0	0	0	0	0	0	3.33333	0	0	0.333333	0	0	2.4267	0	0.666667	0
Riggi_EWS-FLI1_enhancer_77_KCNA2	KCNA2	chr1	110610731	110611331	600	5	0.954919	5	4.921	9.16667	6.49368	47.5	16.9805	17.5	0.726174	0	2.5	0	2.62691	22.3333	11.3858	9.5	1.11646	0	0.666667	0
Riggi_EWS-FLI1_enhancer_392_TRAFD1	TRAFD1	chr12	112130466	112131066	600	76.6667	86.3757	75	73.6044	92.5	84.4178	249.167	185.892	85.8333	94.0647	103.265	125	157.905	156.804	73.3333	100.818	61	56.3146	62.6194	53.6667	62.6967
Riggi_EWS-FLI1_enhancer_167_OTUD1	OTUD1	chr10	23448971	23449571	600	33.3333	23.0518	41.6667	15.1193	35.8333	10.3635	39.1667	42.0043	3.33333	3.94913	1.28232	0.833333	3.08578	4.37907	12.6667	7.51389	15	7.74722	8.61977	0.333333	3.41856
Riggi_EWS-FLI1_enhancer_773_ID2	ID2	chr2	8389622	8390222	600	5.83333	0	2.5	0	3.33333	2.62387	14.1667	16.0868	0.833333	0	0.854879	3.33333	2.12354	3.50432	0.666667	0.367358	10	0	2.95427	1.66667	0.676726
Riggi_EWS-FLI1_enhancer_1022_LRIG1	LRIG1	chr3	66539566	66540166	600	9.16667	6.48709	6.66667	2.00534	7.5	3.59132	5.83333	0	0	1.48092	0.42744	0	2.12354	0	4	4.0177	3.5	0	0	5	0
Riggi_EWS-FLI1_enhancer_191_REEP3	REEP3	chr10	63713185	63713785	600	5	0	1.66667	0	0.833333	1.93491	6.66667	0.893709	1.66667	0	0	0	1.06177	0	1.33333	2.06951	0	2.60893	1.96322	1.33333	1.57674
Riggi_EWS-FLI1_enhancer_335_ARF3	ARF3	chr12	48957276	48957876	600	1132.5	1095.09	998.333	1102.44	1075.83	2058.38	784.167	728.373	798.333	708.762	710.035	1181.67	978.174	1020.68	480.333	549.423	326.5	390.545	395.515	350.333	393.212
Riggi_EWS-FLI1_enhancer_756_PIH1D1	PIH1D1	chr19	49451618	49452218	600	879.167	795.369	825	748.194	729.167	737.627	1012.5	1013.47	676.667	698.191	647.963	941.667	884.191	842.892	422	395.889	341	289.205	315.209	280	270.65
Riggi_EWS-FLI1_enhancer_961_LINC00189	LINC00189	chr21	29208190	29208790	600	10.8333	4.47858	11.6667	5.462	12.5	4.83726	40.8333	39.3232	25.8333	19.3702	8.15198	15	24.9848	35.8888	11	9.65205	9	32.4352	27.2428	12	17.8666
Riggi_EWS-FLI1_enhancer_646_IGF2BP1	IGF2BP1	chr17	49026384	49026984	600	420.833	393.421	476.667	409.449	612.5	333.919	946.667	1028.66	686.667	354.926	365.209	1060.83	695.395	735.901	656	484.159	347	203.761	254.627	179	125.383
Riggi_EWS-FLI1_enhancer_1426_ENPP1	ENPP1	chr6	131761634	131762234	600	0	0.954919	0.833333	0	0	0	0.833333	4.46855	10	0.493641	1.70976	10	5.25909	3.50432	0.666667	0.367358	2	0	1.64546	0.666667	0.297093
Riggi_EWS-FLI1_enhancer_1409_GRIK2	GRIK2	chr6	102050948	102051599	651	63.7481	48.9254	49.1551	37.7797	61.4439	30.1815	196.621	249.58	10.7527	4.49701	4.1872	12.2888	8.57797	4.84712	68.3333	55.5654	62	35.705	41.304	0.666667	0.388364
Riggi_EWS-FLI1_enhancer_530_TMEM121	TMEM121	chr14	105749063	105749926	863	1.15875	0.663907	5.21437	3.16454	4.63499	0	3.47625	11.1843	0	0	0	0	0	0	1.66667	0.734716	0	0	0	0	0
Riggi_EWS-FLI1_enhancer_350_LGR5	LGR5	chr12	71190790	71191838	1048	1.4313	1.58364	0.954198	0	2.8626	2.0561	22.9008	4.60499	0.477099	0	0	0.954198	1.21577	0.50233	3	3.37487	2.5	4.38628	10.3399	1	5.81911
Riggi_EWS-FLI1_enhancer_611_CDH11	CDH11	chr16	65543812	65544728	916	0.545852	0	0	0	1.63755	0	19.1048	2.3416	3.27511	0.646692	3.55586	3.82096	2.05385	0.574718	1.66667	5.42966	11.5	0	1.64546	1.33333	1.18837
Riggi_EWS-FLI1_enhancer_152_LOC731275	LOC731275	chr1	242936599	242937199	600	1.66667	1.90984	5	3.73367	9.16667	4.21429	16.6667	7.14967	2.5	0	0	3.33333	0	0	7	8.11256	3	0	0	1.33333	0
Riggi_EWS-FLI1_enhancer_1711_DAPK1	DAPK1	chr9	87516828	87517428	600	247.5	161.525	265.833	117.88	224.167	176.561	408.333	388.764	61.6667	21.7241	17.745	90	53.0554	98.1526	112.333	100.139	149.5	44.9562	80.9805	35	48.1987
Riggi_EWS-FLI1_enhancer_1626_PAG1	PAG1	chr8	81106855	81107455	600	71.6667	62.9961	75	64.0394	95.8333	42.1429	23.3333	8.04338	0	2.70074	0.775517	2.5	0	0.877403	37	39.2125	3.5	9.60415	6.48823	4	7.85802
Riggi_EWS-FLI1_enhancer_1318_TENM2	TENM2	chr5	168085129	168085729	600	24.1667	17.3541	29.1667	18.2197	24.1667	21.6944	84.1667	54.5163	14.1667	1.21982	2.91271	23.3333	8.34487	6.13653	30.6667	34.0474	33	16.2349	20.5116	8	14.0922
Riggi_EWS-FLI1_enhancer_675_MYL12B	MYL12B	chr18	3281612	3282212	600	14.1667	14.3907	18.3333	15.1193	19.1667	5.80472	37.5	33.961	0	0	0	3.33333	4.24709	1.74951	21.3333	11.7938	11	4.01028	12.6209	1	1.57674
Riggi_EWS-FLI1_enhancer_66_DPYD	DPYD	chr1	96980360	96980960	600	2.5	0	0.833333	4.01067	2.5	1.31193	11.6667	4.46855	0.833333	0	0.42744	1.66667	1.06177	0.877403	1.33333	4.17823	8	0	1.47714	1.66667	0
Riggi_EWS-FLI1_enhancer_432_RNASEH2B	RNASEH2B	chr13	51148176	51148776	600	1.66667	1.81117	1.66667	1.82067	1.66667	5.24774	3.33333	2.68113	5	0	0	0	1.06177	0	1.33333	3.82914	2	0	0.411364	0	0
Riggi_EWS-FLI1_enhancer_1317_TENM2	TENM2	chr5	167894698	167895298	600	16.6667	9.8134	13.3333	5.64667	10.8333	16.3002	53.3333	31.2798	10.8333	1.94599	1.6304	10.8333	5.30886	2.62427	23.3333	19.3798	21.5	14.7309	14.5283	6.33333	8.43765
Riggi_EWS-FLI1_enhancer_1750_POLA1	POLA1	chrX	25065936	25066536	600	7.5	5.72951	6.66667	8.56234	11.6667	5.80472	49.1667	30.3861	3.33333	0	0	5	2.12354	0	23.3333	13.7982	9.5	2.98493	9.68554	9.33333	17.0811
Riggi_EWS-FLI1_enhancer_1060_KALRN	KALRN	chr3	124705490	124706090	600	2.5	0.856247	0.833333	2.00534	1.66667	2.90236	22.5	9.8308	7.5	2.17852	1.6304	8.33333	7.13379	4.38437	2	1.58579	1.5	2.0507	4.50613	1.66667	1.52674
Riggi_EWS-FLI1_enhancer_189_REEP3	REEP3	chr10	63641728	63642328	600	5.83333	0	5	3.008	10.8333	0	19.1667	10.7245	3.33333	0	0	1.66667	1.06177	1.75481	9	3.37487	9	0.467117	2.61763	0.666667	0
Riggi_EWS-FLI1_enhancer_634_ASIC2	ASIC2	chr17	33152672	33153272	600	1.66667	5.53217	4.16667	1.00267	3.33333	1.31193	15.8333	5.36226	12.5	0.726174	2.91271	11.6667	2.07377	4.37907	7.66667	2.89115	6	0.558232	0.822729	1.66667	0.338363
Riggi_EWS-FLI1_enhancer_32_EPS15	EPS15	chr1	51433504	51434104	600	22.5	20.3175	19.1667	23.6817	19.1667	16.8572	88.3333	57.1974	22.5	31.7723	26.3244	61.6667	49.8204	63.0671	27.3333	24.8193	18.5	19.0261	22.5684	5	9.42021
Riggi_EWS-FLI1_enhancer_1177_NDST4	NDST4	chr4	115866226	115866826	600	2.5	0.954919	1.66667	0	1.66667	0	58.3333	30.3861	3.33333	0	0.775517	5	3.13555	2.62956	6	1.90543	9	4.65963	10.1716	0.333333	0.388364
Riggi_EWS-FLI1_enhancer_990_SCUBE1	SCUBE1	chr22	43290277	43290877	600	4.16667	7.44201	9.16667	11.478	11.6667	12.7089	0	0.893709	0	0	0.42744	0	0	0	16.3333	23.4894	0	0	1.06577	0	0
Riggi_EWS-FLI1_enhancer_1423_ARHGAP18	ARHGAP18	chr6	129683873	129684473	600	10	13.4357	9.16667	10.383	9.16667	13.3318	34.1667	29.4924	9.16667	5.57686	8.15198	19.1667	13.3551	7.01128	6.66667	6.82193	13.5	16.8843	10.9196	2.33333	2.42727
Riggi_EWS-FLI1_enhancer_700_ZNF532	ZNF532	chr18	58942108	58942708	600	31.6667	24.6974	30	27.877	40.8333	25.9747	93.3333	101.883	50	44.5213	37.9265	78.3333	58.215	53.4475	51.6667	36.6425	39	19.1172	26.3265	30	38.1168
Riggi_EWS-FLI1_enhancer_10_RERE	RERE	chr1	8661657	8662257	600	50.8333	56.1461	44.1667	46.44	67.5	83.3699	145	152.824	19.1667	16.1473	9.00686	28.3333	32.0689	33.2725	68.3333	51.8405	34	32.7316	44.5382	11	29.3403
Riggi_EWS-FLI1_enhancer_1405_CCNC	CCNC	chr6	99568541	99569141	600	276.667	281.851	250	306.437	314.167	282.131	540	574.655	381.667	434.096	472.566	504.167	410.01	467.012	185.667	179.448	187.5	146.022	156.837	166.333	191.337
Riggi_EWS-FLI1_enhancer_557_TLE3	TLE3	chr15	70308285	70309536	1251	16.7866	5.48068	19.5843	3.2777	18.785	4.04249	35.1719	21.0032	7.19424	0	0	3.19744	0.509243	2.52236	17	10.7822	31.5	4.1014	11.574	3	0.776728
Riggi_EWS-FLI1_enhancer_45_ROR1	ROR1	chr1	63787275	63788248	973	32.3741	35.3134	28.777	22.5273	43.1655	22.6204	38.5406	44.0884	27.2354	6.78741	10.1028	24.1521	15.9082	24.2983	40.6667	30.0212	30	36.6392	22.6431	20	14.5475
Riggi_EWS-FLI1_enhancer_1583_NRG1	NRG1	chr8	32207404	32208111	707	2.12164	0.726659	0	0	5.65771	0	14.8515	21.2367	4.9505	1.65148	4.94379	11.3154	9.74292	5.2078	5.33333	4.36058	7.5	0.934234	8.45145	5.33333	0.338363
Riggi_EWS-FLI1_enhancer_119_HMCN1	HMCN1	chr1	186063206	186063813	607	105.437	59.1453	91.4333	70.5124	83.196	28.9498	140.033	130.744	28.8303	12.3156	16.8522	17.2982	13.3487	12.1184	71.6667	74.1484	36	10.2535	30.1971	13.6667	43.0338
Riggi_EWS-FLI1_enhancer_1516_CAV1	CAV1	chr7	116522862	116524047	1185	9.2827	4.15169	5.48523	10.0535	10.5485	8.25326	61.1814	49.7762	13.0802	8.27911	2.30031	12.2363	11.4997	3.10442	12.6667	15.5984	38.5	4.75075	22.419	23.6667	23.6764
Riggi_EWS-FLI1_enhancer_599_LOC440354	LOC440354	chr16	29568621	29569221	600	50	74.818	57.5	52.469	64.1667	52.2279	153.333	168.911	65	69.6438	67.3224	98.3333	105.265	127.009	49.6667	40.0615	44.5	44.7509	43.7533	37.3333	32.6175
Riggi_EWS-FLI1_enhancer_689_CTIF	CTIF	chr18	48351426	48352026	600	3.33333	2.66741	3.33333	4.01067	3.33333	8.1501	0.833333	0.893709	0.833333	2.17852	2.05784	3.33333	2.02401	11.3798	3.33333	13.9537	0	1.02535	0	2	15.848
Riggi_EWS-FLI1_enhancer_1663_FAM49B	FAM49B	chr8	129554366	129554966	600	1.66667	8.19958	9.16667	0.910334	1.66667	3.59132	10.8333	1.78742	0.833333	0	0.854879	5	0	0	7.66667	6.28429	1	0.934234	0.822729	0	0
Riggi_EWS-FLI1_enhancer_48_GNG12	GNG12	chr1	67831811	67832411	600	153.333	146.243	154.167	156.681	173.333	118.279	226.667	218.959	4.16667	0.726174	2.99208	4.16667	7.18356	20.1406	97	71.8846	95.5	132.522	136.924	4.66667	2.64183
Riggi_EWS-FLI1_enhancer_1635_VPS13B	VPS13B	chr8	99873881	99874481	600	10	15.1482	18.3333	14.3013	16.6667	3.9358	28.3333	51.8351	57.5	67.8407	75.0288	73.3333	131.51	98.1262	14	16.8378	6	6.06098	11.331	20.6667	28.5752
Riggi_EWS-FLI1_enhancer_1083_C3orf33	C3orf33	chr3	155363264	155363864	600	0	0.954919	0	0	1.66667	0.967453	0	0	5	0	0	0	0	1.75481	0	0.367358	1	0	0	1.66667	2.45929
Riggi_EWS-FLI1_enhancer_430_KIAA0226L	KIAA0226L	chr13	46388207	46388807	600	76.6667	71.7877	75.8333	67.9577	86.6667	92.6854	397.5	491.54	18.3333	13.4465	6.09414	19.1667	84.0128	38.5528	72.6667	45.2758	133	12.3042	76.4186	46.6667	24.6182
Riggi_EWS-FLI1_enhancer_1461_TSPAN13	TSPAN13	chr7	17041174	17041774	600	1.66667	0.856247	5	4.01067	1.66667	0	6.66667	6.25597	0	1.45235	1.70976	3.33333	4.24709	1.75481	0.666667	0.468998	2.5	0.467117	3.44036	0	0
Riggi_EWS-FLI1_enhancer_1376_EFHC1	EFHC1	chr6	52419925	52420525	600	44.1667	68.4614	80.8333	62.4827	85.8333	78.9576	130	77.7527	75	111.289	112.717	107.5	193.326	134.055	56.3333	60.1711	40	89.3311	95.2469	51	46.7103
Riggi_EWS-FLI1_enhancer_1469_FKBP14	FKBP14	chr7	30026777	30027377	600	7.5	1.90984	0.833333	1.82067	1.66667	4.55877	5.83333	7.14967	0	2.67216	2.48528	2.5	3.08578	3.50167	2.33333	0.937995	2.5	1.95958	0.822729	0.666667	3.47437
Riggi_EWS-FLI1_enhancer_1704_NAA35	NAA35	chr9	85940683	85941283	600	60.8333	67.1787	62.5	37.2574	55.8333	50.1465	102.5	92.0521	35.8333	51.2894	54.1818	52.5	72.2835	49.0763	26.6667	27.6297	33	28.1516	22.0634	32.6667	35.8808
Riggi_EWS-FLI1_enhancer_1746_OFD1	OFD1	chrX	13734330	13734930	600	144.167	171.602	121.667	157.486	201.667	152.997	264.167	323.523	190.833	259.087	287.573	265	300.349	262.882	151	160.627	89.5	65.3606	72.0241	116.667	134.84
Riggi_EWS-FLI1_enhancer_1433_CITED2	CITED2	chr6	139871037	139871637	600	0	0	0.833333	1.00267	1.66667	0	9.16667	2.68113	10	0	0.42744	7.5	0	1.75216	2	1.46943	2.5	0	0	2.33333	1.32091
Riggi_EWS-FLI1_enhancer_74_NTNG1	NTNG1	chr1	107262947	107263725	778	26.3496	21.2562	33.419	26.4134	29.563	25.2547	140.746	130.266	15.4242	0.560031	6.14084	16.7095	9.59587	8.10359	59.3333	58.9182	59	33.2783	59.5904	11	16.2811
Riggi_EWS-FLI1_enhancer_679_APCDD1	APCDD1	chr18	10462075	10463046	971	22.1421	20.2667	32.9557	22.965	22.6571	48.6582	481.977	421.912	395.984	127.701	224.857	397.528	308.086	479.667	46.6667	62.9473	239	47.827	152.836	71.3333	48.4778
Riggi_EWS-FLI1_enhancer_1684_CER1	CER1	chr9	14719273	14719885	612	2141.34	1714.5	2026.96	1245.71	1945.26	1431.15	1008.17	1132.03	64.5425	11.419	13.6255	120.915	20.5751	23.1942	1200	806.515	273.5	66.2717	223.869	11.6667	16.4719
Riggi_EWS-FLI1_enhancer_1465_CDCA7L	CDCA7L	chr7	22120589	22121189	600	136.667	143.445	116.667	227.278	170	201.913	242.5	177.848	0	1.45235	0	0	0	0	198	209.334	77	33.7339	56.43	1	0
Riggi_EWS-FLI1_enhancer_1509_LAMB1	LAMB1	chr7	107995019	107995619	600	44.1667	31.1845	43.3333	39.7114	40	32.4024	135.833	113.501	54.1667	30.524	24.1872	65	39.4515	50.7994	49	50.7933	42.5	99.1971	88.2349	9.33333	9.97365
Riggi_EWS-FLI1_enhancer_151_LOC731275	LOC731275	chr1	242871747	242872347	600	4.16667	3.62233	8.33333	8.37767	10.8333	9.11755	7.5	2.68113	0	0	0	2.5	1.06177	0	8	9.23077	1	0	2.46819	0.666667	0
Riggi_EWS-FLI1_enhancer_671_BAHCC1	BAHCC1	chr17	81359077	81359677	600	3.33333	3.721	6.66667	2.91567	3.33333	10.151	6.66667	1.78742	2.5	1.45235	0.854879	5	1.06177	2.62956	5.33333	2.32051	4.5	0.558232	0	3.33333	3.64818
Riggi_EWS-FLI1_enhancer_696_MEX3C	MEX3C	chr18	52387259	52387859	600	34.1667	17.1567	50	17.0323	30.8333	13.2658	149.167	183.21	2.5	0	0.775517	0	0	1.74951	23.3333	22.6495	58.5	12.2246	29.1502	5.33333	10.7319
Riggi_EWS-FLI1_enhancer_1373_C6orf141	C6orf141	chr6	49541019	49541619	600	0	0	0	2.00534	1.66667	0	0	0	1.66667	5.11179	0	1.66667	4.04801	0.874756	0	1.45116	0	0.467117	0	0.333333	0
Riggi_EWS-FLI1_enhancer_1701_PSAT1	PSAT1	chr9	79624364	79624964	600	7.5	13.4357	5	7.652	8.33333	3.86981	20	15.1931	0	1.45235	0.42744	1.66667	0	0.877403	8.66667	14.6274	5	5.12675	5.01109	0	0.776728
Riggi_EWS-FLI1_enhancer_1606_FAM110B	FAM110B	chr8	57563249	57563849	600	0	0	0	0	1.66667	0	5	1.78742	0	0	0.42744	0.833333	0	0	1	0.734716	0	0	0.411364	0	0
Riggi_EWS-FLI1_enhancer_192_DNAJC12	DNAJC12	chr10	67849215	67849815	600	11.6667	19.9228	15	16.0297	22.5	7.46113	57.5	44.6855	18.3333	27.4439	27.9854	16.6667	18.6142	18.4016	16.3333	25.3975	20.5	5.50275	12.3779	8.33333	11.9295
Riggi_EWS-FLI1_enhancer_97_NUF2	NUF2	chr1	163589749	163590370	621	4.02576	0.827291	2.41546	0.968761	9.66184	1.86947	12.8824	0.863487	0.805153	0	0.82597	1.61031	0	0	7	2.05479	4.5	0	1.30881	1.33333	0.594186
Riggi_EWS-FLI1_enhancer_1576_ZNF395	ZNF395	chr8	28307749	28308620	871	2.29621	1.31562	0.574053	0	1.14811	1.33289	7.46269	3.69386	13.7773	0.500234	0.883342	14.9254	15.8169	2.41764	6.66667	6.96773	2	0	1.30881	2.66667	6.19292
Riggi_EWS-FLI1_enhancer_824_NCKAP5	NCKAP5	chr2	133525152	133526497	1345	0.743494	0.381969	4.83271	1.78915	4.46097	1.87998	57.2491	24.7182	8.17844	2.94099	3.24155	17.4721	2.75311	4.68389	5.33333	2.89115	30.5	10.6295	25.5416	20.6667	17.5428
Riggi_EWS-FLI1_enhancer_1251_WDR70	WDR70	chr5	37552530	37553130	600	25.8333	17.3541	15	28.154	18.3333	15.9557	200	140.312	28.3333	52.0441	47.1228	47.5	41.2764	43.7934	20.6667	20.9509	53.5	21.7146	37.0967	18.6667	24.7717
Riggi_EWS-FLI1_enhancer_1617_LOC100132891	LOC100132891	chr8	71948549	71949149	600	45.8333	26.5086	41.6667	39.2627	44.1667	30.5335	125.833	126.013	4.16667	9.03235	5.31863	5.83333	27.8715	21.9033	29.6667	21.3427	43	36.6392	31.4123	21	29.5821
Riggi_EWS-FLI1_enhancer_711_SOCS6	SOCS6	chr18	70705802	70706402	600	7.5	8.19958	14.1667	9.93434	8.33333	2.62387	7.5	5.36226	0.833333	0	0.42744	0	0	0	8.33333	11.1165	5	1.02535	2.95427	0	0
Riggi_EWS-FLI1_enhancer_206_PANK1	PANK1	chr10	89519299	89519899	600	0	2.76608	3.33333	0	0.833333	4.90326	3.33333	1.78742	0	0	0	0	0	0	0.333333	0.851077	0	0	1.64546	0	0
Riggi_EWS-FLI1_enhancer_1585_NRG1	NRG1	chr8	32609198	32609798	600	13.3333	15.5429	28.3333	8.47	21.6667	11.9539	75.8333	39.3232	70	20.998	20.5784	63.3333	53.9181	60.4482	37	28.286	19.5	37.6877	16.0802	2	0.932549
Riggi_EWS-FLI1_enhancer_46_CACHD1	CACHD1	chr1	64361870	64362470	600	3.33333	0.856247	5.83333	1.00267	3.33333	2.62387	13.3333	7.14967	0	0	0.854879	0	2.12354	0.877403	6.66667	1.95315	4	0.934234	2.13154	0	0
Riggi_EWS-FLI1_enhancer_399_SCARB1	SCARB1	chr12	124720663	124721263	600	0.833333	1.90984	1.66667	0.910334	2.5	1.93491	1.66667	0	0.833333	0	0	0	1.012	0	0.666667	1.83679	0	3.45205	4.35669	2	0.635456
Riggi_EWS-FLI1_enhancer_733_KCNN1	KCNN1	chr19	17965741	17966341	600	20	13.2384	17.5	8.74701	22.5	20.925	64.1667	63.4534	11.6667	1.97457	5.74607	25.8333	21.5507	12.2572	20.3333	14.2636	14.5	2.51782	18.9597	34.3333	18.6433
Riggi_EWS-FLI1_enhancer_475_SDR39U1	SDR39U1	chr14	26129276	26129876	600	0	1.71249	0.833333	0	1.66667	0	6.66667	0	0	0	0	0	0	1.74951	1.33333	5.71985	1	0.467117	0.822729	0	0
Riggi_EWS-FLI1_enhancer_1784_ATP11C	ATP11C	chrX	139970704	139971304	600	4.16667	0.856247	1.66667	1.00267	10.8333	4.90326	15.8333	6.25597	0	1.21982	0	2.5	1.012	1.75481	6	5.19338	5	2.60893	3.12259	2.66667	2.08018
Riggi_EWS-FLI1_enhancer_1408_GRIK2	GRIK2	chr6	101921824	101922424	600	24.1667	18.8692	43.3333	23.1407	59.1667	18.4476	119.167	116.182	18.3333	13.0101	9.16558	18.3333	16.4409	12.2625	41	36.2898	37	17.1576	16.1738	5.66667	3.26855
Riggi_EWS-FLI1_enhancer_1316_TENM2	TENM2	chr5	167158575	167159175	600	1.66667	0	0	0	1.66667	1.31193	6.66667	0	1.66667	0	1.28232	0.833333	0	0.874756	2.33333	1.45116	3	0	0.411364	0	0
Riggi_EWS-FLI1_enhancer_1139_LDB2	LDB2	chr4	16382415	16383015	600	1.66667	0	2.5	0.910334	1.66667	3.59132	7.5	6.25597	5	0	0.854879	9.16667	8.2951	2.62956	1.66667	4.31286	1.5	0	1.47714	1.33333	5.37493
Riggi_EWS-FLI1_enhancer_977_BCR	BCR	chr22	23431300	23431900	600	1.66667	0	5	2.91567	9.16667	1.93491	5.83333	8.04338	2.5	3.68802	6.52158	15	7.2831	3.49902	2.66667	3.85858	5	2.33559	4.99221	2.33333	1.79182
Riggi_EWS-FLI1_enhancer_1770_COX7B	COX7B	chrX	77899076	77899676	600	155	164.453	147.5	181.709	285.833	181.691	2638.33	2504.17	1806.67	1699.96	1871.8	2601.67	1926.92	2064.94	581.333	557.049	674	572.647	563.609	777.333	707.83
Riggi_EWS-FLI1_enhancer_1478_GLI3	GLI3	chr7	41821515	41822215	700	0	0	0	0	0	0	12.1429	2.29811	2.85714	0	0	5	0.867431	1.50412	0.666667	1.21844	4.5	0.558232	3.44036	0.333333	0
Riggi_EWS-FLI1_enhancer_264_CCND1	CCND1	chr11	69599451	69600051	600	11.6667	9.25317	8.33333	4.82867	10	17.6781	19.1667	16.0868	0.833333	1.71346	1.28232	2.5	1.06177	0	9	3.87331	7	0.558232	3.777	14.3333	12.8713
Riggi_EWS-FLI1_enhancer_327_GXYLT1	GXYLT1	chr12	41849873	41850473	600	2.5	0	3.33333	3.73367	0.833333	0.967453	11.6667	6.25597	0	0	0	0	3.03601	5.25912	3	1.70215	5.5	0	0.822729	0	0
Riggi_EWS-FLI1_enhancer_985_MCM5	MCM5	chr22	35477756	35478356	600	15	15.6098	5	10.4753	10.8333	9.74052	16.6667	17.8742	6.66667	6.0705	5.98415	11.6667	15.3791	9.64349	10.3333	12.0006	11	5.96987	5.98326	12.6667	2.60056
Riggi_EWS-FLI1_enhancer_1636_PABPC1	PABPC1	chr8	100667428	100668028	600	1.66667	1.90984	0.833333	5.739	0.833333	4.21429	6.66667	0	6.66667	2.17852	4.19503	15	5.30886	9.6382	0.333333	0.367358	1	0	0.822729	1	3.39236
Riggi_EWS-FLI1_enhancer_1412_CDK19	CDK19	chr6	110528280	110528880	600	2.5	1.90984	0	1.82067	0.833333	0	0	0	0	0	0	0	0	0	0	0	0	0	0	0	0
Riggi_EWS-FLI1_enhancer_901_ITM2C	ITM2C	chr2	230867991	230868591	600	217.5	311.39	197.5	326.161	333.333	557.614	451.667	262.751	303.333	180.243	185.407	402.5	381.873	286.514	252.667	375.553	129	82.4386	98.9303	62.6667	103.414
Riggi_EWS-FLI1_enhancer_893_SERPINE2	SERPINE2	chr2	224137038	224137638	600	0	0.856247	0	0	2.5	0	5	0.893709	0	0	0	0	0	0	1.33333	0	2.5	0	0	0	0
Riggi_EWS-FLI1_enhancer_580_TPSAB1	TPSAB1	chr16	1246716	1247316	600	0.833333	1.81117	5.83333	3.826	5.83333	2.62387	27.5	17.8742	4.16667	4.15309	1.70976	7.5	4.24709	2.62427	3	0.836356	7.5	2.4267	12.1348	4.66667	1.46219
Riggi_EWS-FLI1_enhancer_96_RGS5	RGS5	chr1	163166723	163167323	600	4.16667	0	0.833333	2.91567	3.33333	1.31193	5	3.57484	5.83333	2.70074	3.95695	1.66667	3.03601	2.62956	0.666667	3.27323	3	2.8027	11.4057	2	0
Riggi_EWS-FLI1_enhancer_1431_NHSL1	NHSL1	chr6	138542154	138542754	600	7.5	10.6696	14.1667	13.4833	15.8333	8.1501	18.3333	16.0868	10	18.0933	9.70301	9.16667	11.1818	21.0286	12.6667	10.6622	2.5	8.5788	9.12474	4.66667	1.61801
Riggi_EWS-FLI1_enhancer_1730_ASB6	ASB6	chr9	129640068	129640668	600	124.167	145.059	125.833	117.867	147.5	212.687	775	827.575	315.833	340.406	307.98	467.5	450.971	353.117	120.667	169.69	185.5	215.699	228.749	248	343.982
Riggi_EWS-FLI1_enhancer_553_DAPK2	DAPK2	chr15	63994111	63994711	600	27.5	25.455	30.8333	15.1193	32.5	18.5796	12.5	8.04338	4.16667	2.2071	2.40591	0	0	0.877403	14.3333	11.2918	4.5	3.25828	6.80599	3.33333	0.635456
Riggi_EWS-FLI1_enhancer_487_ARF6	ARF6	chr14	50000284	50000884	600	13.3333	12.7768	16.6667	13.668	14.1667	95.6393	12.5	5.36226	0.833333	2.17852	0.854879	3.33333	5.25909	1.75481	8.66667	12.4183	5	11.7575	3.60868	2	3.73946
Riggi_EWS-FLI1_enhancer_1366_MAPK14	MAPK14	chr6	36027378	36027978	600	170.833	224.324	178.333	224.428	246.667	285.891	470.833	456.685	221.667	286.616	337.066	330	340.398	345.167	174.667	193.155	117	106.158	119.255	118	129.605
Riggi_EWS-FLI1_enhancer_531_TMEM121	TMEM121	chr14	106500629	106501229	600	1.66667	0	0	0	0	0.967453	6.66667	1.78742	5	1.71346	0	10.8333	3.13555	0	1	0	0	0	0	0	0
Riggi_EWS-FLI1_enhancer_895_DOCK10	DOCK10	chr2	225793815	225794422	607	1.64745	0	0.823723	0	0	0	18.1219	2.65021	0	0	0	0	1.04953	0	3	2.04007	5.5	1.40135	4.52501	0.333333	0
Riggi_EWS-FLI1_enhancer_891_KCNE4	KCNE4	chr2	223199483	223200454	971	25.7467	27.8156	31.4109	35.1772	32.9557	23.3961	57.6725	104.373	3.0896	0.305031	0.528247	1.02987	4.50037	1.08106	87.6667	64.9194	23	9.22815	39.1158	8.66667	5.65747
Riggi_EWS-FLI1_enhancer_148_ACTN2	ACTN2	chr1	236654472	236655255	783	0.63857	0.731739	0	0	0	0	5.74713	7.53318	1.27714	1.31299	0.32754	1.91571	0	2.01093	2.66667	1.58579	1	0	2.78595	2	2.54182
Riggi_EWS-FLI1_enhancer_540_SORD	SORD	chr15	44911039	44911658	619	12.1163	10.2465	8.8853	5.47335	11.3086	3.14718	33.1179	17.3255	2.42326	1.18237	2.25514	7.26979	6.17509	0.850471	3	4.0177	12.5	1.11646	1.30881	4.33333	1.79182
Riggi_EWS-FLI1_enhancer_878_SMARCAL1	SMARCAL1	chr2	216339583	216340183	600	0	1.71249	0.833333	0	1.66667	0	0.833333	0.893709	0	1.45235	0	1.66667	3.18532	0	2.33333	1.40699	0.5	9.51303	10.4147	0	0
Riggi_EWS-FLI1_enhancer_1157_WDFY3	WDFY3	chr4	84920475	84921075	600	20	26.5086	20.8333	23.9587	25	13.6103	77.5	48.2603	26.6667	48.1807	30.3607	34.1667	69.2475	75.3402	21.3333	20.5296	17.5	14.6398	11.4993	17.3333	16.7986
Riggi_EWS-FLI1_enhancer_1370_VEGFA	VEGFA	chr6	43870568	43871168	600	0	0	1.66667	0	0	0	5.83333	1.78742	0.833333	0	0	0.833333	0	0	1	2.80423	1.5	0.558232	0	1.66667	0.297093
Riggi_EWS-FLI1_enhancer_1527_TMEM229A	TMEM229A	chr7	124034097	124034697	600	6.66667	9.05583	10.8333	5.64667	7.5	11.7414	103.333	125.119	27.5	11.2394	9.27557	26.6667	27.0088	25.3997	23	22.3615	46	1.86847	24.7935	21.3333	8.88475
Riggi_EWS-FLI1_enhancer_981_MN1	MN1	chr22	27407461	27408061	600	0	0	0	0	0	0	0	0	0.833333	0.726174	0	0	0	1.75481	0	0	0	2.23293	0.822729	0	0
Riggi_EWS-FLI1_enhancer_258_EHD1	EHD1	chr11	64878541	64879141	600	59.1667	93.5886	61.6667	91.9827	89.1667	173.776	124.167	129.588	52.5	71.4144	74.4733	82.5	99.5412	106.861	62.6667	77.1364	59.5	195.101	115.216	68.6667	60.6252
Riggi_EWS-FLI1_enhancer_1718_TNC	TNC	chr9	115369401	115370001	600	0	0	0	0	1.66667	0.967453	21.6667	5.36226	3.33333	0.493641	0.854879	2.5	1.06177	0	1.33333	0.483719	3	2.98493	0.822729	0	0.338363
Riggi_EWS-FLI1_enhancer_351_LGR5	LGR5	chr12	71192868	71193801	933	0	0	1.07181	0	0	0	15.5413	2.87366	0	0	0	0	0	0	1.33333	1.70215	6.5	2.98493	2.13154	0.666667	2.85638
Riggi_EWS-FLI1_enhancer_128_NEK7	NEK7	chr1	199312584	199313351	767	0	0	2.60756	0	3.91134	0	14.3416	2.79648	9.77836	1.52229	1.33749	5.86701	1.58332	6.85743	3.33333	2.43687	3.5	2.98493	5.5719	1.33333	0.676726
Riggi_EWS-FLI1_enhancer_1235_BASP1	BASP1	chr5	17282273	17283376	1103	17.2257	4.97978	8.61287	6.09302	9.06618	9.3572	55.3037	32.086	19.9456	8.7992	5.21833	18.1324	38.7696	23.358	24	16.8364	28	21.7377	21.7457	15	12.112
Riggi_EWS-FLI1_enhancer_1772_ITM2A	ITM2A	chrX	79094195	79094807	612	0	0	3.26797	0	0.816993	0	7.35294	14.8952	4.90196	0	0	0	0	0	2.66667	0	5.5	0	1.72018	0	1.66801
Riggi_EWS-FLI1_enhancer_1599_ATP6V1H	ATP6V1H	chr8	53692788	53693500	712	0	1.60941	0.702247	0	3.51124	0	0.702247	0.753126	0	0.83198	0.720404	0	0	2.95754	2	0.851077	1	1.11646	0	0.666667	0
Riggi_EWS-FLI1_enhancer_1067_NEK11	NEK11	chr3	131232009	131233315	1306	1.53139	4.02442	0	0.836448	1.91424	0.444465	8.80551	5.33762	3.44564	3.2556	3.86862	11.1026	6.60051	2.01183	4.33333	4.4145	0.5	1.40135	4.67445	4	11.2504
Riggi_EWS-FLI1_enhancer_1688_FOCAD	FOCAD	chr9	20714377	20715011	634	55.205	35.2778	53.6278	40.6906	40.2208	22.6882	50.4732	44.8264	17.3502	28.887	24.6123	33.9117	48.0121	30.6728	50.3333	36.6228	15	13.1473	15.0144	11.3333	8.63475
Riggi_EWS-FLI1_enhancer_630_ELAC2	ELAC2	chr17	12927650	12928250	600	4.16667	3.721	1.66667	4.82867	2.5	8.42859	0	2.68113	0	0.493641	0.854879	0	1.06177	0	4	8.47636	0	1.02535	0.411364	0.666667	0.635456
Riggi_EWS-FLI1_enhancer_349_CNOT2	CNOT2	chr12	70070435	70071035	600	0	0	0	0.910334	0	1.93491	0	0	1.66667	0.726174	1.6304	0	0	0	1.33333	2.77123	1	0	0	0	0
Riggi_EWS-FLI1_enhancer_793_SRBD1	SRBD1	chr2	45567795	45568395	600	9.16667	14.884	17.5	10.5677	22.5	7.73962	70	57.1974	20.8333	20.125	19.5647	27.5	34.4412	25.4235	26	32.6381	24	11.0966	16.7535	7	6.29874
Riggi_EWS-FLI1_enhancer_608_CDH8	CDH8	chr16	62088810	62089410	600	1.66667	1.81117	2.5	0	4.16667	1.93491	14.1667	15.1931	0	0	0	0	0	0	1	1.81852	4.5	0	0.654407	0.666667	1.9651
Riggi_EWS-FLI1_enhancer_877_FN1	FN1	chr2	215537614	215538334	720	4.16667	2.30507	2.77778	4.70556	2.77778	2.7057	13.8889	6.70282	1.38889	0	0	2.08333	0.88481	0	3	4.25539	5.5	6.9041	5.40358	0.666667	6.82838
Riggi_EWS-FLI1_enhancer_1048_LINC00883	LINC00883	chr3	106717182	106717982	800	2.5	2.00056	0.625	0.68275	1.25	2.95185	17.5	4.69197	0.625	0	0	0	4.70332	0.658052	1.33333	1.32007	3	0.467117	2.29986	0	0
Riggi_EWS-FLI1_enhancer_894_SERPINE2	SERPINE2	chr2	224219753	224220353	600	2.5	0	0.833333	0.910334	0.833333	0	0	1.78742	0	0	0	0	0	0	1.66667	1.32007	0	0.467117	1.23409	0	0
Riggi_EWS-FLI1_enhancer_549_VPS13C	VPS13C	chr15	61174208	61174808	600	12.5	10.6696	9.16667	4.55167	10	3.59132	21.6667	13.4056	3.33333	8.33475	4.97055	6.66667	20.6382	14.8867	8	10.2521	6.5	13.9789	11.9854	0	0
Riggi_EWS-FLI1_enhancer_1482_FKBP9L	FKBP9L	chr7	55706669	55707269	600	122.5	147.198	144.167	135.744	126.667	98.0942	476.667	363.74	93.3333	61.8027	68.226	110	138.478	120.928	104.333	62.6151	76	43.4407	28.7011	71.6667	83.8527
Riggi_EWS-FLI1_enhancer_59_IFI44	IFI44	chr1	79079680	79080280	600	0	0	0	0	0	0	1.66667	0	0	0	0	0	0	0	0	0	1	0	0	0	0
Riggi_EWS-FLI1_enhancer_980_MN1	MN1	chr22	27318506	27319106	600	0	0	1.66667	0	0.833333	0	0	0	2.5	0	0	3.33333	0	0	1	0.367358	1.5	0	0	0	0
Riggi_EWS-FLI1_enhancer_952_SLCO4A1	SLCO4A1	chr20	62651148	62651748	600	55.8333	57.5944	63.3333	42.9964	70	61.067	212.5	214.49	40.8333	3.42691	9.16558	37.5	16.6897	21.0206	70.3333	73.4932	65.5	43.714	56.7297	16.6667	8.24056
Riggi_EWS-FLI1_enhancer_229_BTBD10	BTBD10	chr11	13463037	13463637	600	85.8333	91.6119	70	90.2544	95	84.0588	119.167	154.612	64.1667	108.037	126.06	113.333	107.986	105.994	59	60.5959	44	43.0531	32.2351	46.3333	49.5429
Riggi_EWS-FLI1_enhancer_1658_PVT1	PVT1	chr8	127888713	127889313	600	38.3333	42.7773	43.3333	33.339	31.6667	33.7803	88.3333	100.095	63.3333	29.5367	32.1805	92.5	79.1518	92.8247	20	12.8664	31	23.583	32.1603	44.6667	36.9483
Riggi_EWS-FLI1_enhancer_1131_ADRA2C	ADRA2C	chr4	3806698	3807298	600	5	0	4.16667	1.00267	1.66667	0	15	2.68113	0	0	0	3.33333	2.12354	0	2.66667	0	2	1.58358	0	0	0
Riggi_EWS-FLI1_enhancer_1319_SPDL1	SPDL1	chr5	169583377	169583977	600	136.667	143.181	116.667	118.065	140.833	108.722	255.833	191.254	180	256.533	260.113	217.5	155.334	216.393	95	73.6304	101	167.224	120.376	54	34.8279
Riggi_EWS-FLI1_enhancer_1116_TP63	TP63	chr3	189500784	189501531	747	0	0	1.33869	0	1.33869	0	52.8782	31.5849	31.4592	7.3008	2.89869	18.7416	12.4327	11.2759	1	0	27.5	2.0507	3.85172	1	1.06509
Riggi_EWS-FLI1_enhancer_1229_NKD2	NKD2	chr5	1038767	1039595	828	106.28	114.78	119.565	114.531	89.372	69.4205	101.449	102.971	31.401	8.29232	17.8942	26.57	37.7126	31.1062	101	78.3717	60.5	24.6995	43.0989	0	0.594186
Riggi_EWS-FLI1_enhancer_938_MAFB	MAFB	chr20	40459534	40460570	1036	0	0.991791	0.965251	0	1.9305	0	4.34363	0	2.41313	0.571786	0.449141	3.861	1.22985	2.03259	2.66667	2.77478	4	2.0507	2.95427	0	0.338363
Riggi_EWS-FLI1_enhancer_491_OTX2-AS1	OTX2-AS1	chr14	57044085	57044799	714	11.2045	3.84643	10.5042	3.29272	11.9048	6.32532	29.4118	24.7835	3.5014	0.414825	0	6.30252	2.67674	0	12.6667	5.46886	15	0.558232	5.01109	6.33333	0.685457
Riggi_EWS-FLI1_enhancer_1375_MCM3	MCM3	chr6	52063561	52064238	677	3.69276	1.69262	2.21566	0	2.95421	0	3.69276	0	0	0	0	0	0.896901	0	1.66667	4.74266	1.5	0	0.411364	0.666667	1.75928
Riggi_EWS-FLI1_enhancer_823_NCKAP5	NCKAP5	chr2	133498098	133498734	636	4.71698	2.60951	5.50314	0	4.71698	3.06306	65.2516	46.3717	14.1509	4.60308	3.95758	16.5094	5.86917	5.78668	6	2.17115	27.5	13.7967	28.2897	12.6667	25.3003
Riggi_EWS-FLI1_enhancer_890_KCNE4	KCNE4	chr2	223117475	223118093	618	28.3172	14.9944	26.699	5.75114	34.7896	9.72719	18.6084	37.3102	0	0	0	0.809061	4.02675	0	19	25.7952	11	5.21786	15.0891	5.33333	4.05401
Riggi_EWS-FLI1_enhancer_1594_SNAI2	SNAI2	chr8	48682902	48683502	600	5	3.42499	1.66667	4.73634	3.33333	7.73962	0	0	0	3.65945	0.42744	1.66667	4.04801	0	1	0.967439	0	0.467117	0	0	0
Riggi_EWS-FLI1_enhancer_1186_ANKRD50	ANKRD50	chr4	124429288	124429888	600	0	3.62233	0	0	0	0	0	0	0	0	0.775517	0	0	0.877403	0.333333	0	0	3.82805	0.822729	0	0
Riggi_EWS-FLI1_enhancer_384_NT5DC3	NT5DC3	chr12	103799756	103800356	600	16.6667	9.91207	16.6667	15.2117	14.1667	11.6754	42.5	42.898	21.6667	14.7235	22.5081	24.1667	21.8493	24.5329	12	5.17866	14.5	7.55345	6.73127	3.66667	4.19528
Riggi_EWS-FLI1_enhancer_1111_ETV5	ETV5	chr3	186247664	186248264	600	2.5	0	1.66667	0.910334	1.66667	5.24774	12.5	7.14967	0	0.493641	0	1.66667	0	0	2.33333	0.967439	6	2.33559	2.13154	1.33333	0
Riggi_EWS-FLI1_enhancer_680_APCDD1	APCDD1	chr18	10477405	10478005	600	73.3333	55.6846	64.1667	47.0994	69.1667	87.6647	721.667	744.46	875.833	239.985	485.252	1127.5	527.8	1152.01	42.6667	59.8346	209.5	40.638	158.632	91.3333	54.9503
Riggi_EWS-FLI1_enhancer_681_LDLRAD4	LDLRAD4	chr18	13464698	13465298	600	5.83333	16.3005	17.5	17.9427	20.8333	15.6112	32.5	3.57484	2.5	4.15309	2.1372	5.83333	22.9608	8.75815	9.33333	2.75651	10	13.3411	16.6599	0.666667	2.41802
Riggi_EWS-FLI1_enhancer_1528_TMEM229A	TMEM229A	chr7	124083875	124084475	600	2.5	3.42499	0	3.008	0	0	33.3333	26.8113	5	1.94599	5.31863	5.83333	4.14755	7.8728	6.33333	2.04007	12.5	2.0507	3.02899	4.33333	2.55929
Riggi_EWS-FLI1_enhancer_986_APOL6	APOL6	chr22	35689704	35690304	600	0.833333	0	2.5	0.910334	0	0	5.83333	2.68113	0.833333	0	0	2.5	0	0.877403	0.666667	0.483719	2	0	0	1.33333	2.26219
Riggi_EWS-FLI1_enhancer_219_OAT	OAT	chr10	124354738	124355338	600	0	0.954919	0	1.00267	0	0	1.66667	3.57484	0	0	0	0	0	0.874756	1.33333	0	1	0	0	0.666667	0.338363
Riggi_EWS-FLI1_enhancer_424_UFM1	UFM1	chr13	38670489	38671089	600	2.5	1.81117	0.833333	0	0	4.83726	2.5	0	0	0	0	0	0	0	2	0	0	0	0	0.666667	0.594186
Riggi_EWS-FLI1_enhancer_839_TNFAIP6	TNFAIP6	chr2	151329547	151330147	600	7.5	3.62233	10	7.375	5.83333	8.1501	99.1667	126.907	12.5	1.48092	1.20296	14.1667	1.012	2.63221	6	4.29814	16	4.65963	7.87176	17.3333	10.2615
Riggi_EWS-FLI1_enhancer_1566_SLC25A37	SLC25A37	chr8	23979180	23979780	600	2.5	1.71249	0	2.91567	2.5	1.93491	10	0	0.833333	0	0	0.833333	0	0	2	2.43687	0.5	0.467117	2.13154	0	0.676726
Riggi_EWS-FLI1_enhancer_57_ZZZ3	ZZZ3	chr1	77620240	77620840	600	28.3333	34.1161	27.5	21.2277	15.8333	8.0841	134.167	102.777	57.5	46.553	70.7238	70.8333	89.6368	94.6219	30.3333	28.7073	44.5	30.1111	39.1158	22	8.85803
Riggi_EWS-FLI1_enhancer_539_CASC4	CASC4	chr15	44288377	44288977	600	252.5	287.616	219.167	289.814	314.167	513.163	686.667	749.822	220	310.111	277.668	334.167	547.891	478.379	210.333	241.393	214	222.08	214.67	237.333	276.685
Riggi_EWS-FLI1_enhancer_13_TARDBP	TARDBP	chr1	10991848	10992448	600	0	4.47858	1.66667	0.910334	0.833333	0	2.5	1.78742	0.833333	1.21982	1.20296	2.5	6.17155	0.877403	1.66667	0.367358	1	0.934234	1.47714	5	1.35345
Riggi_EWS-FLI1_enhancer_90_TPM3	TPM3	chr1	154125368	154125968	600	0.833333	3.52366	0	1.913	1.66667	0	3.33333	1.78742	2.5	1.48092	2.05784	3.33333	6.12179	0.877403	0.666667	1.81852	0	1.02535	0	1	0.338363
Riggi_EWS-FLI1_enhancer_289_ZC3H12C	ZC3H12C	chr11	110076043	110076995	952	4.20168	0.539651	2.62605	0	3.15126	2.43896	9.45378	2.81631	0	0	0	0.52521	0	0.552985	3.33333	4.22594	1	0	1.30881	1	3.91274
Riggi_EWS-FLI1_enhancer_459_PCCA	PCCA	chr13	100234935	100236036	1101	43.5967	42.3513	42.2343	36.9839	45.4133	20.8573	89.9183	59.4183	11.8074	8.79961	10.5588	21.7984	20.2337	25.771	91.3333	86.8062	30.5	26.8644	31.5059	15.3333	16.4131
Riggi_EWS-FLI1_enhancer_418_STARD13	STARD13	chr13	33177473	33178391	918	25.5991	11.8377	20.1525	10.7787	22.3312	10.3854	63.1808	64.8377	5.99129	5.27689	2.46248	9.80392	3.40478	3.43561	18.3333	7.77464	24	30.0996	30.3654	10.6667	3.66565
Riggi_EWS-FLI1_enhancer_1127_LMLN	LMLN	chr3	198107726	198108498	772	1.29534	0.665477	0	0.779275	0.647668	1.50381	15.544	4.16756	1.29534	0.383659	0	5.82902	0	0	5.33333	2.67315	2.5	1.02535	4.50613	2	3.71565
Riggi_EWS-FLI1_enhancer_1641_EBAG9	EBAG9	chr8	111767706	111768353	647	0	0	3.09119	1.68841	0.772798	0	4.63679	3.31515	0	0	0.396389	0.772798	1.96928	1.62733	3	1.67271	1	0	0.822729	0	0
Riggi_EWS-FLI1_enhancer_643_MAPT	MAPT	chr17	45941268	45941938	670	1.49254	4.86582	2.98507	3.2609	5.97015	4.39098	14.9254	10.4044	85.0746	41.6672	35.9765	121.642	66.7223	72.1714	7.33333	6.13138	8	0.934234	4.26308	36.3333	25.8635
Riggi_EWS-FLI1_enhancer_1309_LARS	LARS	chr5	146002248	146002881	633	12.6382	13.2029	10.2686	10.7046	11.8483	5.56465	24.4866	19.4837	2.36967	0.467907	0.405156	1.57978	0	1.65831	9	14.9212	10	12.498	9.10586	1.33333	1.60928
Riggi_EWS-FLI1_enhancer_818_TSN	TSN	chr2	122500088	122501068	980	4.59184	0	1.53061	0	1.02041	1.77695	35.2041	11.4905	6.12245	1.19142	0.523395	3.06122	0.650064	1.60994	7.66667	2.64015	6.5	3.91917	4.59973	0.666667	1.37091
Riggi_EWS-FLI1_enhancer_1729_ST6GALNAC6	ST6GALNAC6	chr9	127882474	127883074	600	14.1667	18.013	13.3333	17.8503	20.8333	13.2658	35	30.3861	14.1667	4.90784	7.72454	10.8333	28.1701	22.7966	10.6667	14.2097	17	13.7055	9.27418	13	14.8068
Riggi_EWS-FLI1_enhancer_1266_PIK3R1	PIK3R1	chr5	67437921	67438521	600	0	1.71249	2.5	0	0	0	5	0.893709	0	0	0	0	0	0	0	0.483719	1	2.33559	1.64546	0	0
Riggi_EWS-FLI1_enhancer_1282_CAST	CAST	chr5	96567036	96567636	600	1.66667	5.33482	1.66667	4.921	3.33333	1.93491	1.66667	0	0	0	0	0.833333	0	0.874756	1	1.46943	0	3.16716	0.654407	0.333333	0
Riggi_EWS-FLI1_enhancer_460_PCCA	PCCA	chr13	100298623	100299223	600	60	69.219	64.1667	46.453	64.1667	43.5209	154.167	100.989	27.5	15.4497	15.6872	44.1667	25.9968	19.2711	68.6667	39.3521	32	19.2879	43.1358	5.66667	5.19238
Riggi_EWS-FLI1_enhancer_1544_CNTNAP2	CNTNAP2	chr7	145909768	145910368	600	0	0	0	0	0	0	0	0	0	0	0	0	0	0	0	0.851077	0.5	0	0.411364	0	0
Riggi_EWS-FLI1_enhancer_1165_PPP3CA	PPP3CA	chr4	101282437	101283037	600	95	93.423	115	138.62	153.333	190.142	440.833	340.503	95.8333	45.4228	57.8394	118.333	92.1585	103.359	89.6667	77.1337	130.5	89.7983	97.6962	18.3333	29.8704
Riggi_EWS-FLI1_enhancer_685_PIK3C3	PIK3C3	chr18	42275940	42276540	600	0.833333	0	0	0	0.833333	0.967453	20	10.7245	1.66667	1.94599	2.91271	5.83333	10.2693	5.26442	1.33333	0.967439	8	2.0507	6.07686	3	0.685457
Riggi_EWS-FLI1_enhancer_388_IFT81	IFT81	chr12	110168760	110169360	600	63.3333	56.2766	76.6667	61.5854	56.6667	51.8834	79.1667	70.603	45.8333	37.6675	37.5785	65.8333	68.9489	78.826	35	41.8014	28	18.7296	20.9229	20.6667	22.3881
Riggi_EWS-FLI1_enhancer_1554_MCPH1	MCPH1	chr8	4779312	4779912	600	0	0	0	0.910334	0	0	0	0	0.833333	0	0	0	0	0	0.333333	0.468998	0	0	0	0.666667	0
Riggi_EWS-FLI1_enhancer_1161_PDLIM5	PDLIM5	chr4	94410808	94411408	600	0	7.54068	3.33333	0	10.8333	7.80561	10	6.25597	0.833333	1.45235	0.42744	2.5	0	0	10.3333	5.10646	1.5	2.70005	3.12259	0.333333	0.297093
Riggi_EWS-FLI1_enhancer_989_A4GALT	A4GALT	chr22	42708302	42708902	600	16.6667	26.2126	30	13.2063	24.1667	41.029	54.1667	42.0043	4.16667	3.68802	2.48528	4.16667	6.22132	2.62691	24.3333	19.3062	20.5	6.33433	12.6209	32	13.698
Riggi_EWS-FLI1_enhancer_1553_MYOM2	MYOM2	chr8	2178250	2178850	600	0.833333	1.90984	1.66667	1.82067	1.66667	6.49368	13.3333	5.36226	33.3333	11.6474	8.3107	40.8333	7.18356	7.89133	1.33333	1.20371	2	0.467117	2.54291	0	0.932549
Riggi_EWS-FLI1_enhancer_266_PPFIA1	PPFIA1	chr11	70267318	70267918	600	7.5	4.57725	2.5	1.913	0.833333	5.87071	36.6667	35.7484	3.33333	1.21982	0.775517	3.33333	7.33286	3.50696	4.66667	0.967439	11.5	0.467117	3.19731	6.66667	1.89182
Riggi_EWS-FLI1_enhancer_255_BEST1	BEST1	chr11	61943923	61944523	600	3.33333	2.66741	1.66667	3.008	9.16667	7.18264	11.6667	7.14967	6.66667	0.726174	3.34015	5	2.07377	7.88074	5.66667	3.15686	4.5	1.49247	1.8885	3	4.04528
Riggi_EWS-FLI1_enhancer_922_PCSK2	PCSK2	chr20	17391721	17392321	600	159.167	172.455	160	143.937	182.5	133.267	259.167	193.041	18.3333	13.6219	7.96263	18.3333	6.17155	1.75481	118.667	108.474	75	12.2246	35.0957	0	0
Riggi_EWS-FLI1_enhancer_1462_AHR	AHR	chr7	17043240	17043840	600	2.5	2.86476	4.16667	3.91834	5.83333	0	20.8333	10.7245	7.5	0.987283	0.854879	2.5	2.07377	2.63221	5	4.34586	3.5	1.11646	7.70344	0.333333	0
Riggi_EWS-FLI1_enhancer_691_RPL17-C18orf32	RPL17-C18orf32	chr18	49492320	49492920	600	170	227.386	184.167	241.699	297.5	285.216	1164.17	1292.3	1071.67	840.343	1002.2	1450.83	930.975	1180.05	354.333	333.476	352.5	487.031	405.088	365.333	351.405
Riggi_EWS-FLI1_enhancer_720_MAP2K2	MAP2K2	chr19	4123909	4124509	600	249.167	561.302	390	564.8	669.167	1153.17	1519.17	1688.22	777.5	854.169	1003.54	1297.5	1153.58	1115.29	497.333	580.212	385.5	463.527	438.221	468.667	575.71
Riggi_EWS-FLI1_enhancer_1660_PVT1	PVT1	chr8	128293886	128294620	734	3.40599	0	1.3624	0	1.3624	1.07243	32.0163	17.5333	23.1608	2.37441	2.03156	12.2616	5.99417	0	2	0.734716	11	0.934234	4.84277	1	0.297093
Riggi_EWS-FLI1_enhancer_1217_GALNT7	GALNT7	chr4	173021814	173022510	696	1.43678	0	0.718391	0	0	0	5.02874	9.24527	1.43678	0	0.368482	0.718391	1.83064	1.51048	2	0.483719	3.5	1.58358	1.06577	56.3333	51.7968
Riggi_EWS-FLI1_enhancer_600_LOC595101	LOC595101	chr16	30308449	30309837	1388	24.4957	40.2855	34.9424	33.8249	34.9424	28.34	72.4063	88.0832	36.3833	32.428	32.1401	41.0663	46.6366	60.1947	70	54.2907	60	51.4728	62.2269	45.3333	40.7343
Riggi_EWS-FLI1_enhancer_1575_ELP3	ELP3	chr8	28004045	28004663	618	0	1.66261	1.61812	1.94693	1.61812	2.54745	5.66343	1.73536	0.809061	0	0	0	2.06169	0.851847	3.33333	5.42966	2	0	0.654407	0	0
Riggi_EWS-FLI1_enhancer_636_SLFN13	SLFN13	chr17	35476134	35476819	685	8.0292	0.749997	2.91971	2.39212	5.10949	7.13877	17.5182	7.82811	10.219	1.50084	0.748799	17.5182	1.81644	3.838	7.33333	5.43941	5	0	0.822729	0.333333	1.85055
Riggi_EWS-FLI1_enhancer_1386_BCKDHB	BCKDHB	chr6	80638508	80639108	600	4.16667	5.53217	10.8333	2.82333	2.5	0	2.5	0.893709	0	0	0	0	0	0	1	2.65487	1	0.934234	0.822729	0	0.676726
Riggi_EWS-FLI1_enhancer_412_ZDHHC20	ZDHHC20	chr13	21399689	21400289	600	46.6667	46.1354	45.8333	53.9334	38.3333	29.0896	152.5	163.549	55	49.1966	54.7679	70	87.4469	84.1089	46	51.8441	33.5	20.7919	32.6464	13	15.3398
Riggi_EWS-FLI1_enhancer_24_POU3F1	POU3F1	chr1	38420604	38421204	600	1.66667	0.954919	2.5	2.91567	0	0	1.66667	0	0	0	0	0	0	0	0.666667	0.937995	0	0	0	2.66667	1.85055
Riggi_EWS-FLI1_enhancer_1321_CLK4	CLK4	chr5	178642264	178642864	600	1.66667	1.71249	1.66667	0	0	0	5.83333	0.893709	2.5	1.48092	0	2.5	1.012	0	0.666667	2.15643	2	14.6398	6.56295	0	0
Riggi_EWS-FLI1_enhancer_1257_PELO	PELO	chr5	52415071	52415671	600	0.833333	0.856247	2.5	2.00534	0	1.93491	8.33333	7.14967	1.66667	0	0.42744	0	0	1.75481	2	0	3.5	1.02535	0.822729	1	1.37091
Riggi_EWS-FLI1_enhancer_1339_CD83	CD83	chr6	14498370	14498970	600	4.16667	0.954919	0.833333	1.00267	0.833333	4.55877	10.8333	7.14967	6.66667	0.493641	2.40591	5	5.20932	0.877403	1.33333	0.967439	6.5	0	1.64546	1.33333	0.594186
Riggi_EWS-FLI1_enhancer_1160_AFF1	AFF1	chr4	86974336	86974936	600	21.6667	24.863	25.8333	28.8797	20.8333	18.1691	42.5	47.3666	20.8333	8.79981	8.04199	22.5	18.664	16.6389	20.3333	28.8566	15.5	15.0158	20.3433	19.6667	25.9746
Riggi_EWS-FLI1_enhancer_478_SLC25A21	SLC25A21	chr14	36760055	36760655	600	0	0	2.5	0	1.66667	2.90236	15.8333	8.93709	3.33333	4.15309	2.48528	7.5	7.33286	6.14182	6.33333	3.09443	5	1.11646	1.72018	6	8.93475
Riggi_EWS-FLI1_enhancer_944_BCAS4	BCAS4	chr20	50777474	50778074	600	0	2.86476	0.833333	0	0	2.62387	46.6667	35.7484	0	0	0.854879	4.16667	3.18532	0.874756	0.333333	0.952717	4.5	1.49247	3.94532	3.33333	0.932549
Riggi_EWS-FLI1_enhancer_1782_RBMX	RBMX	chrX	137752681	137753281	600	0	0	4.16667	0	2.5	3.86981	0	0	0	0	0.42744	0	0	0	5	2.05479	1	0	0	0	0
Riggi_EWS-FLI1_enhancer_273_DLG2	DLG2	chr11	83815728	83816328	600	4.16667	2.86476	2.5	0	3.33333	0.967453	30	9.8308	10.8333	0.493641	0	4.16667	9.35687	1.74951	6.33333	4.54558	9	0.467117	7.554	1.33333	1.46219
Riggi_EWS-FLI1_enhancer_429_LCP1	LCP1	chr13	46125389	46125989	600	19.1667	16.4978	20	12.296	13.3333	9.39604	79.1667	79.5401	61.6667	26.8645	34.4458	78.3333	34.3417	30.672	26.3333	22.4203	17	5.77609	16.0802	40.6667	42.1621
Riggi_EWS-FLI1_enhancer_1625_ZNF704	ZNF704	chr8	80877949	80878549	600	7.5	0	10	4.01067	10	5.18175	30	20.5553	1.66667	0	0	4.16667	4.04801	1.74951	17	6.13138	5.5	0	2.78595	7.66667	8.42311
Riggi_EWS-FLI1_enhancer_1006_TGFBR2	TGFBR2	chr3	30655187	30655787	600	18.3333	18.013	14.1667	11.478	9.16667	3.24684	55	64.3471	0	2.93327	0	0	5.20932	6.13653	21	17.9911	15	43.3496	35.5449	3.66667	3.91274
Riggi_EWS-FLI1_enhancer_693_MEX3C	MEX3C	chr18	51326901	51327501	600	2.5	0	0	0	2.5	1.93491	6.66667	1.78742	1.66667	0	0	0	0	0.877403	0.666667	0	2.5	0	1.30881	0.666667	0
Riggi_EWS-FLI1_enhancer_296_C11orf71	C11orf71	chr11	114147923	114148523	600	4.16667	0	6.66667	0.910334	5.83333	2.27939	31.6667	19.6616	0.833333	0	0	4.16667	0	0	7.33333	2.72707	19	0	7.62872	9	4.45692
Riggi_EWS-FLI1_enhancer_943_PARD6B	PARD6B	chr20	50689699	50690299	600	2.5	6.28974	10.8333	7.55967	9.16667	12.3644	50	62.5597	22.5	6.33161	1.28232	18.3333	16.6897	6.13123	3	8.30253	5	12.0193	13.7992	0	0
Riggi_EWS-FLI1_enhancer_501_RAD51B	RAD51B	chr14	68684614	68685214	600	5.83333	9.1545	6.66667	3.008	3.33333	5.87071	33.3333	27.705	5.83333	3.42691	6.52158	6.66667	10.5679	22.7701	3.66667	6.86609	9.5	3.7254	6.31991	3	2.44474
Riggi_EWS-FLI1_enhancer_285_DDX10	DDX10	chr11	108906716	108907316	600	33.3333	46.0367	35.8333	24.2357	43.3333	29.632	75	83.115	44.1667	24.482	42.8484	58.3333	25.9968	74.4681	24.3333	15.3719	30.5	18.1829	16.1738	21.3333	19.2351
Riggi_EWS-FLI1_enhancer_833_ACVR2A	ACVR2A	chr2	147451172	147452819	1647	1.82149	0.31193	1.21433	0	1.51791	0	11.8397	0.976731	0	0	0.311431	0	0	0	9	5.78229	3.5	3.34939	2.87955	0.666667	0.388364
Riggi_EWS-FLI1_enhancer_1021_MAGI1	MAGI1	chr3	65950480	65951282	802	8.72818	4.85318	6.23441	5.51746	8.72818	6.56339	12.4688	12.7036	2.49377	0.369308	2.23846	4.36409	7.64556	3.27215	9	9.27352	11	9.51303	8.95642	10.3333	7.14875
Riggi_EWS-FLI1_enhancer_1062_SLC41A3	SLC41A3	chr3	126208474	126209098	624	2.40385	0	0	0	0	0	258.814	259.519	3.20513	1.64755	0	1.60256	1.02093	1.68222	0.666667	0	77	2.23293	20.8482	3.66667	12.3679
Riggi_EWS-FLI1_enhancer_1634_HRSP12	HRSP12	chr8	98091503	98092223	720	0.694444	0.713539	0	0	0	0.80621	3.47222	5.2133	25.6944	9.1248	9.12892	47.9167	11.9726	11.6855	0.333333	0.367358	1	0.467117	1.72018	3.66667	4.92201
Riggi_EWS-FLI1_enhancer_996_CNTN4	CNTN4	chr3	960602	961618	1016	0	0	0	0.537599	1.9685	0	0.492126	12.139	0	0	1.51455	3.93701	4.89868	0	0.333333	0.734716	5	0	4.93637	0	0
Riggi_EWS-FLI1_enhancer_428_LCP1	LCP1	chr13	46116674	46117520	846	28.9598	14.8769	21.8676	15.6352	25.4137	20.3295	96.9267	77.9619	10.6383	4.51077	5.89412	2.95508	12.5897	11.1784	47	41.1327	26	6.61921	12.8081	4.33333	10.0057
Riggi_EWS-FLI1_enhancer_1061_KALRN	KALRN	chr3	124707245	124707886	641	6.24025	1.60296	14.0406	0.938534	3.12012	7.88947	25.741	10.8751	9.36037	3.18097	3.85242	6.24025	2.84182	3.27769	4.33333	1.10207	8.5	2.98493	5.49718	1	0.932549
Riggi_EWS-FLI1_enhancer_1230_KIAA0947	KIAA0947	chr5	5192569	5193169	600	5	5.53217	4.16667	2.00534	0	0	0	0	0	0	0	0	1.06177	0	1.66667	1.70215	0	10.7322	2.71123	0	0
Riggi_EWS-FLI1_enhancer_226_SBF2	SBF2	chr11	9862845	9863445	600	10	7.44201	8.33333	5.462	11.6667	4.55877	27.5	20.5553	31.6667	18.848	22.3981	28.3333	38.3897	42.916	12.3333	13.0122	4.5	12.6802	14.9208	8	7.22203
Riggi_EWS-FLI1_enhancer_949_ZNF217	ZNF217	chr20	53830084	53830684	600	9.16667	5.72951	13.3333	9.02401	10	5.52623	5	0.893709	0	0	0	0.833333	4.04801	0	3	5.81174	3	6.24321	5.5719	0	0
Riggi_EWS-FLI1_enhancer_1268_ENC1	ENC1	chr5	74543148	74543748	600	0	0.954919	0	0	0	9.67453	0	0	0	0.493641	0	0	0	0	0.666667	2.66959	0.5	2.0507	0.822729	0	0
Riggi_EWS-FLI1_enhancer_1029_C3orf38	C3orf38	chr3	88221681	88222281	600	2.5	1.71249	0.833333	0	3.33333	1.93491	7.5	1.78742	3.33333	0	0.854879	4.16667	5.30886	0	1	0.367358	6	0.934234	0	2.33333	2.24473
Riggi_EWS-FLI1_enhancer_829_KYNU	KYNU	chr2	142542406	142543006	600	1.66667	0	0	0	1.66667	0.967453	59.1667	46.4729	0	0	0	1.66667	0	0	1.33333	1.40699	11	5.78764	4.52501	0.333333	1.16509
Riggi_EWS-FLI1_enhancer_1428_TBPL1	TBPL1	chr6	133952697	133953297	600	25.8333	33.3586	27.5	41.9014	40.8333	51.5245	64.1667	78.6464	73.3333	107.748	109.175	114.167	105.563	145.419	26.6667	26.2789	26.5	24.1528	23.2786	13	18.188
Riggi_EWS-FLI1_enhancer_1049_DZIP3	DZIP3	chr3	108719109	108719709	600	0	0	0.833333	0	0	0	0	0	0	0	0	0	1.06177	0	0	0	0.5	0	0	0	0
Riggi_EWS-FLI1_enhancer_374_SOCS2	SOCS2	chr12	93547692	93548292	600	2.5	6.38842	11.6667	9.47267	8.33333	9.74052	8.33333	1.78742	4.16667	1.97457	1.28232	3.33333	2.02401	1.75216	15	7.28737	2	2.0507	0	0	0
Riggi_EWS-FLI1_enhancer_1017_CCDC66	CCDC66	chr3	56023473	56024073	600	3.33333	4.28123	2.5	0	1.66667	0.967453	4.16667	3.57484	2.5	0.726174	2.05784	2.5	0	0	0.666667	3.37487	3.5	0.934234	0.822729	1.33333	0.776728
Riggi_EWS-FLI1_enhancer_483_KLHL28	KLHL28	chr14	44613237	44613837	600	0	0	1.66667	1.82067	0	2.62387	13.3333	2.68113	0	0	0	0	0	0	1.33333	2.04007	3	0.467117	1.72018	0.333333	0
Riggi_EWS-FLI1_enhancer_1578_DUSP4	DUSP4	chr8	29458945	29459545	600	0.833333	3.52366	5.83333	12.4807	2.5	1.93491	1.66667	1.78742	0	0.987283	0.42744	5.83333	2.02401	1.75481	0.333333	1.21844	0.5	4.1014	1.30881	0	0
Riggi_EWS-FLI1_enhancer_175_KIAA1462	KIAA1462	chr10	30073382	30073982	600	5.83333	2.56874	5.83333	1.00267	11.6667	0.967453	18.3333	21.449	0	0.493641	0.42744	4.16667	1.06177	0	5.33333	3.75695	10.5	0.467117	2.95427	1.33333	0.338363
Riggi_EWS-FLI1_enhancer_1036_TMEM45A	TMEM45A	chr3	100561768	100562368	600	35	42.0515	49.1667	33.616	38.3333	43.1104	14.1667	23.2364	26.6667	35.5786	29.6158	37.5	63.4741	41.1559	17.6667	22.238	8.5	19.4816	10.0033	4	5.64874
Riggi_EWS-FLI1_enhancer_1214_PALLD	PALLD	chr4	168608659	168609259	600	1.66667	0.856247	0	0	0	0	2.5	0	0	0	0	0	0	0	0	0	0	0	0.822729	0	0.594186
Riggi_EWS-FLI1_enhancer_678_APCDD1	APCDD1	chr18	10285173	10285773	600	0	0	0.833333	0	3.33333	0	1.66667	0	0.833333	0	0.42744	1.66667	2.12354	0.877403	0.333333	1.46943	2	0	0	0.666667	0
Riggi_EWS-FLI1_enhancer_178_PARD3	PARD3	chr10	33930775	33931375	600	0	0.856247	0.833333	0	2.5	0	6.66667	1.78742	0.833333	0	1.55103	0.833333	1.012	0.877403	1.33333	0.483719	0.5	1.58358	1.30881	0	0
Riggi_EWS-FLI1_enhancer_1471_AQP1	AQP1	chr7	31343684	31344284	600	1.66667	3.62233	2.5	2.00534	6.66667	0.967453	6.66667	7.14967	18.3333	4.61815	2.56464	11.6667	10.2693	0.877403	8.33333	2.53851	2	0	0.654407	2.33333	1.74182
Riggi_EWS-FLI1_enhancer_506_VASH1	VASH1	chr14	76518367	76518967	600	0.833333	0.954919	0	0	0.833333	0	9.16667	0	0	0.493641	0	2.5	0	0	1.66667	0.836356	2.5	0	0	3.66667	0
Riggi_EWS-FLI1_enhancer_541_SORD	SORD	chr15	45037860	45038460	600	194.167	197.089	187.5	157.394	195.833	145.404	476.667	556.781	156.667	109.465	146.241	225	100.603	157.694	136.333	94.2736	175	72.7998	119.18	85.6667	61.5274
Riggi_EWS-FLI1_enhancer_457_IPO5	IPO5	chr13	97946784	97947384	600	2.5	0.954919	2.5	1.00267	3.33333	0.967453	18.3333	3.57484	5	0	0	3.33333	0	0	1	2.27279	7	2.0507	0.822729	3.33333	3.24474
Riggi_EWS-FLI1_enhancer_906_ASB1	ASB1	chr2	238425947	238426547	600	7.5	8.19958	10.8333	8.47	15.8333	16.8572	19.1667	9.8308	6.66667	5.89512	4.97055	5.83333	17.5524	7.88604	5.33333	9.4046	2	8.9548	12.1348	3.33333	1.45345
Riggi_EWS-FLI1_enhancer_1558_TNKS	TNKS	chr8	9378213	9378813	600	0	1.71249	0	0	0	0	0.833333	0	4.16667	0.987283	2.56464	5	5.20932	0.874756	0	0	0	0.558232	2.05682	0	0.594186
Riggi_EWS-FLI1_enhancer_590_PLK1	PLK1	chr16	23737177	23737777	600	0	0	0	0	0	0	3.33333	0.893709	1.66667	0.726174	1.70976	0.833333	1.012	0.877403	0.333333	2.82871	0.5	0	0	1	0
Riggi_EWS-FLI1_enhancer_1488_STX1A	STX1A	chr7	73704880	73705480	600	36.6667	28.3197	19.1667	18.035	30	44.5543	187.5	170.698	65.8333	24.5392	31.1362	75.8333	59.8408	54.3354	20.6667	17.2305	54.5	98.3771	102.016	19	18.1224
Riggi_EWS-FLI1_enhancer_1206_RAPGEF2	RAPGEF2	chr4	159429577	159431379	1802	2.21976	0.285099	0.554939	0.667703	0.832408	0	3.32963	1.19029	2.21976	0.164365	1.25447	2.21976	4.49648	1.45895	6.66667	1.10207	3.5	0	1.47714	4	4.12782
Riggi_EWS-FLI1_enhancer_1202_DCLK2	DCLK2	chr4	149346908	149347579	671	0	0	2.98063	0	1.49031	0	13.4128	8.79058	1.49031	0	0	0.745156	0	0	0.666667	0.468998	2.5	0.934234	3.29092	2.33333	1.22964
Riggi_EWS-FLI1_enhancer_271_DLG2	DLG2	chr11	83734051	83734681	630	0.793651	0	0.793651	2.86476	0.793651	0	294.444	314.926	38.0952	11.3958	13.3874	57.1429	20.7614	19.1865	1.66667	0.967439	124	13.5233	63.8346	4	3.5011
Riggi_EWS-FLI1_enhancer_1716_UGCG	UGCG	chr9	111925352	111926925	1573	40.0509	36.2505	34.3293	38.0143	31.7864	23.1115	146.217	130.903	41.3223	46.1502	48.2235	60.712	67.793	64.5022	108	112.392	79	336.793	268.8	46	47.3423
Riggi_EWS-FLI1_enhancer_770_RPS7	RPS7	chr2	4151559	4152392	833	1.20048	0	2.40096	0	1.20048	0	13.2053	5.79355	0	0	0	0	0	0	1.33333	0.483719	6	0.934234	1.23409	2	0.676726
Riggi_EWS-FLI1_enhancer_1707_ZCCHC6	ZCCHC6	chr9	86648104	86648775	671	4.47094	2.38517	9.68703	4.23517	10.4322	0	26.8256	15.9829	3.72578	0	0.764423	2.23547	0	0.782196	9	5.0623	10	1.02535	2.13154	1	0.776728
Riggi_EWS-FLI1_enhancer_585_SMG1	SMG1	chr16	18899368	18899968	600	63.3333	77.2212	76.6667	70.8734	70	68.8726	158.333	196.616	77.5	79.3126	89.4337	108.333	110.059	130.482	57	50.2659	46.5	53.2386	57.3464	43	35.5059
Riggi_EWS-FLI1_enhancer_883_STK11IP	STK11IP	chr2	220269380	220269980	600	0.833333	0	1.66667	1.82067	0	0	0	0.893709	0	0	0	0	0	0	1.66667	1.83679	1.5	0	0	0	0
Riggi_EWS-FLI1_enhancer_811_MRPS5	MRPS5	chr2	95006618	95007218	600	2.5	0	1.66667	0	1.66667	2.62387	0	0	0	0	0	0.833333	0	0	1.66667	0.952717	0	0	0	0	0
Riggi_EWS-FLI1_enhancer_762_TNNI3	TNNI3	chr19	55151876	55152476	600	12.5	13.6331	6.66667	4.73634	8.33333	14.0868	102.5	64.3471	110	76.1508	87.2659	119.167	100.802	103.372	5	4.10603	41	5.03563	13.1259	55.6667	35.5414
Riggi_EWS-FLI1_enhancer_433_INTS6-AS1	INTS6-AS1	chr13	51501496	51502096	600	3.33333	0	6.66667	2.91567	3.33333	2.90236	19.1667	9.8308	4.16667	0.987283	0.775517	2.5	0	0.874756	6.33333	3.50595	6	0.558232	5.01109	0	0
Riggi_EWS-FLI1_enhancer_654_MRPS23	MRPS23	chr17	57811029	57811629	600	2.5	1.71249	0	1.00267	0.833333	5.52623	4.16667	2.68113	0.833333	0.726174	0	0	0	0	1.33333	2.40743	1.5	0	1.30881	0.333333	0
Riggi_EWS-FLI1_enhancer_1056_GSK3B	GSK3B	chr3	120202889	120203489	600	0	0	0	0	0	0	0	1.78742	13.3333	7.60858	3.68823	22.5	18.5147	13.1346	0.666667	1.10207	1	0	0	1.66667	0.685457
Riggi_EWS-FLI1_enhancer_755_TRPM4	TRPM4	chr19	49212239	49212839	600	29.1667	24.863	42.5	24.592	49.1667	21.35	406.667	533.544	178.333	58.6369	82.8996	193.333	189.742	249.718	58.6667	39.7825	143	19.5728	54.3921	109.667	46.4912
Riggi_EWS-FLI1_enhancer_1076_PLSCR1	PLSCR1	chr3	147514286	147514886	600	0	0	0	4.01067	0	0	0	0.893709	0	0	0.854879	0	0	0	0.666667	2.43687	0	0	0	0	0
Riggi_EWS-FLI1_enhancer_1093_EIF5A2	EIF5A2	chr3	170908551	170909151	600	22.5	21.438	27.5	33.88	32.5	26.3852	84.1667	117.076	112.5	153.575	158.478	183.333	152.995	191.828	27.6667	29.0269	29	30.02	29.9541	30.3333	31.5228
Riggi_EWS-FLI1_enhancer_1073_RBP1	RBP1	chr3	139539309	139539909	600	5.83333	8.10091	6.66667	8.37767	18.3333	28.0416	192.5	74.1779	79.1667	57.1274	71.42	139.167	97.766	34.1817	7	14.6799	43	29.0742	14.6778	7.33333	12.8126
Riggi_EWS-FLI1_enhancer_1697_ZCCHC7	ZCCHC7	chr9	37383859	37384459	600	0	4.47858	0.833333	2.731	1.66667	0	11.6667	1.78742	2.5	2.17852	0.775517	0.833333	0	0	3.33333	3.74222	3.5	2.0507	0.411364	0	0
Riggi_EWS-FLI1_enhancer_1519_NAA38	NAA38	chr7	118378590	118379190	600	0	1.71249	0.833333	0.910334	0	2.62387	0.833333	0	4.16667	0.493641	0.42744	0.833333	3.03601	0.877403	1.66667	0	3.5	0.934234	1.30881	1.66667	1.48547
Riggi_EWS-FLI1_enhancer_719_TLE2	TLE2	chr19	2983884	2984484	600	18.3333	13.6331	5	10.2907	14.1667	17.5461	15	5.36226	3.33333	1.45235	2.1372	4.16667	1.012	1.74951	10.6667	10.2704	3	0.467117	0.822729	3	4.17782
Riggi_EWS-FLI1_enhancer_1666_ASAP1	ASAP1	chr8	130456477	130457077	600	3.33333	0.954919	2.5	1.82067	1.66667	1.93491	21.6667	18.7679	2.5	0.493641	2.40591	2.5	2.07377	0	1.66667	3.40431	7.5	0	1.8885	2.33333	2.24473
Riggi_EWS-FLI1_enhancer_727_PDE4A	PDE4A	chr19	10420956	10421556	600	63.3333	74.5538	73.3333	73.3144	100.833	88.8301	346.667	412	162.5	39.2666	54.7373	207.5	86.1861	94.5954	48.6667	40.5122	102	68.2775	80.3072	3.66667	1.75055
Riggi_EWS-FLI1_enhancer_259_RHOD	RHOD	chr11	67076839	67077439	600	0	1.81117	5	1.913	4.16667	0	3.33333	2.68113	5	3.1658	0.42744	2.5	3.18532	3.50167	4.33333	2.66959	1.5	1.02535	0.822729	2.33333	2.60056
Riggi_EWS-FLI1_enhancer_1391_ME1	ME1	chr6	83369406	83370054	648	27.7778	27.9904	21.6049	30.6985	35.4938	17.4001	266.204	308.661	26.2346	27.5905	23.1136	38.5802	34.7012	48.676	47	26.187	56.5	21.6235	37.8258	16.3333	14.7539
Riggi_EWS-FLI1_enhancer_283_DCUN1D5	DCUN1D5	chr11	102930390	102931016	626	0	0	1.59744	0	0.798722	0	7.98722	9.42249	0.798722	0.473139	0	3.19489	1.01767	0	0.333333	0.937995	3	1.02535	3.36564	0	0
Riggi_EWS-FLI1_enhancer_1630_RBM12B	RBM12B	chr8	93733842	93734453	611	453.355	488.979	425.532	541.972	572.013	918.826	1454.17	1224.28	1140.75	1223.89	1030.44	1468.9	1736.32	1663.03	520.667	638.397	373.5	297.774	285.648	685.333	647.446
Riggi_EWS-FLI1_enhancer_676_DLGAP1	DLGAP1	chr18	3742517	3743207	690	44.2029	38.886	50.7246	36.8374	57.2464	35.8048	118.116	166.308	1.44928	1.48996	3.20716	7.24638	0.92328	1.52131	68.3333	45.0635	44.5	15.198	21.8951	6	4.43364
Riggi_EWS-FLI1_enhancer_82_MAB21L3	MAB21L3	chr1	116080098	116080987	889	1.12486	0	1.12486	0	0.56243	0	19.1226	6.03178	23.622	7.60496	4.32729	25.3093	22.6627	9.46405	0.333333	2.4186	3.5	0.934234	0.654407	20.6667	8.67549
Riggi_EWS-FLI1_enhancer_479_SEC23A	SEC23A	chr14	38526847	38527467	620	0	0	0	0.880968	0	0	6.45161	1.72976	0.806452	0	0	0	0	0	0.666667	0	0.5	0	1.30881	0	0.338363
Riggi_EWS-FLI1_enhancer_1721_TNC	TNC	chr9	115616546	115617243	697	13.6298	9.66704	16.4993	12.5495	10.043	6.18305	109.039	88.4734	53.802	4.00005	11.2963	62.4103	27.6916	30.9307	12.3333	10.1505	46	11.0966	22.5495	1.66667	0.297093
Riggi_EWS-FLI1_enhancer_436_DIAPH3	DIAPH3	chr13	59543324	59543973	649	1.54083	0	0.770416	0	0	1.78882	6.93374	2.4787	0	0	0	0	0	0	1.33333	0.734716	0.5	0	0.654407	0.666667	0
Riggi_EWS-FLI1_enhancer_914_ADRA1D	ADRA1D	chr20	4227739	4228339	600	161.667	122.733	174.167	149.306	240.833	258.487	350	307.436	58.3333	15.2172	12.6157	80	78.0403	73.5907	141	163.898	111.5	24.0502	75.8758	2	4.60693
Riggi_EWS-FLI1_enhancer_782_WDR35	WDR35	chr2	19989832	19990432	600	46.6667	67.8376	44.1667	44.9094	66.6667	53.0489	232.5	226.108	77.5	65.6907	75.835	97.5	129.188	120.051	54	48.0268	60	55.2893	60.5437	18	30.2577
Riggi_EWS-FLI1_enhancer_1616_MSC	MSC	chr8	71621870	71622470	600	0	0.856247	0	0	0	0	0	0	0	0.493641	0.42744	0.833333	0	0	0.666667	1.93843	0	0	0	0	0
Riggi_EWS-FLI1_enhancer_217_PDZD8	PDZD8	chr10	117345009	117345609	600	10.8333	16.2018	17.5	21.1353	19.1667	12.9874	86.6667	81.3275	26.6667	36.4477	33.2247	33.3333	27.0586	49.9246	26	16.1641	25.5	27.7871	21.5962	23.6667	19.638
Riggi_EWS-FLI1_enhancer_1664_ASAP1	ASAP1	chr8	130206217	130206817	600	55.8333	38.2987	42.5	39.2627	52.5	37.3717	265	295.818	254.167	140.01	166.08	310.833	232.13	289.109	59.6667	63.3217	72	58.7529	61.8525	83	58.53
Riggi_EWS-FLI1_enhancer_885_EPHA4	EPHA4	chr2	220662913	220663513	600	5.83333	0.954919	1.66667	0	0.833333	3.59132	3.33333	0.893709	1.66667	0	0	0.833333	0	0	1	0.734716	0	0	0	1.33333	0.388364
Riggi_EWS-FLI1_enhancer_1154_SEC31A	SEC31A	chr4	82811920	82812520	600	3.33333	0	5	2.00534	3.33333	3.86981	3.33333	2.68113	3.33333	4.90784	1.70976	3.33333	5.20932	8.76079	1.33333	3.38959	0	0	1.64546	0.666667	0.594186
Riggi_EWS-FLI1_enhancer_1385_SENP6	SENP6	chr6	75496039	75496639	600	0.833333	0	0	0.910334	1.66667	0	0	0	0	0	0	0	0	0.877403	0.333333	0.468998	1.5	0	0	0	0
Riggi_EWS-FLI1_enhancer_904_SH3BP4	SH3BP4	chr2	235132536	235133136	600	1.66667	0	1.66667	0	3.33333	0	2.5	0.893709	0	0	0	2.5	0	0	1	0	0	0	0	0	0.388364
Riggi_EWS-FLI1_enhancer_935_DHX35	DHX35	chr20	39282547	39283147	600	0	0	0	1.913	0.833333	0	0	0.893709	0.833333	0	0	0	1.012	1.74951	0.666667	0.952717	0	0	0	0	0
Riggi_EWS-FLI1_enhancer_1455_GLCCI1	GLCCI1	chr7	8149232	8149832	600	0.833333	0	0.833333	0	0	0	0	0	0	0	0	0	0	0	0	1.20371	0	0	0	0	0
Riggi_EWS-FLI1_enhancer_614_CDH11	CDH11	chr16	65833308	65833908	600	0.833333	0	0.833333	0	0	0	0.833333	0.893709	2.5	0.726174	0	0.833333	3.08578	0.874756	0.333333	0.367358	6	0	1.8885	2	0.594186
Riggi_EWS-FLI1_enhancer_960_CYYR1	CYYR1	chr21	26487955	26488555	600	20	13.1397	17.5	17.9427	30	12.6429	258.333	399.488	35	25.6733	34.1589	72.5	16.7395	50.7888	37.3333	28.4808	69	23.4008	50.7457	41.3333	25.6897
Riggi_EWS-FLI1_enhancer_1394_CASP8AP2	CASP8AP2	chr6	89977996	89978596	600	0	1.81117	1.66667	2.00534	1.66667	2.62387	0	3.57484	0	0	0	0	0	0	2	6.27577	0	2.51782	0.411364	1	0
Riggi_EWS-FLI1_enhancer_286_ZC3H12C	ZC3H12C	chr11	109971118	109971718	600	0.833333	0	0	2.91567	0	1.93491	8.33333	5.36226	1.66667	1.45235	0.42744	5	2.12354	0	3.33333	0.483719	4	0.934234	0.822729	1.33333	0.594186
Riggi_EWS-FLI1_enhancer_1178_NDST4	NDST4	chr4	115883770	115884370	600	0	0	0	0	0	0	20	18.7679	0	0	0	0	0	0	1.66667	1.67271	2	1.49247	6.63767	0	0.297093
Riggi_EWS-FLI1_enhancer_198_CDH23	CDH23	chr10	71425053	71425653	600	1.66667	4.57725	5.83333	4.921	10	3.59132	70	66.1345	9.16667	7.81253	5.90479	9.16667	2.12354	3.49902	5.66667	3.50595	24	2.51782	5.98326	22	7.02547
Riggi_EWS-FLI1_enhancer_1493_CACNA2D1	CACNA2D1	chr7	82392675	82393275	600	8.33333	16.1031	7.5	12.3883	21.6667	10.708	50	39.3232	34.1667	27.1256	20.7677	42.5	37.4275	34.1684	17.6667	13.1678	18.5	21.2705	23.0545	10.3333	9.55275
Riggi_EWS-FLI1_enhancer_1119_IL1RAP	IL1RAP	chr3	190697560	190698163	603	1.65837	0	0	0	0	0	6.6335	5.33558	3.31675	3.87261	2.47291	1.65837	6.19037	0	0.333333	0	4	0.558232	0	1.33333	0.676726
Riggi_EWS-FLI1_enhancer_1133_CPEB2	CPEB2	chr4	14559636	14561154	1518	0.658762	0.754877	0.658762	0.719631	0.329381	0	17.7866	10.5973	2.30567	0	0.306528	0.658762	2.07869	1.73191	6	0.734716	18	1.86847	3.36564	2.66667	0
Riggi_EWS-FLI1_enhancer_493_ACTR10	ACTR10	chr14	57998451	57999161	710	54.2254	39.488	46.4789	54.586	50	82.5496	57.7465	34.7414	2.11268	2.89598	2.39438	2.11268	2.56564	6.65755	68	120.06	18.5	19.6523	30.496	5	6.64584
Riggi_EWS-FLI1_enhancer_1434_CITED2	CITED2	chr6	140047248	140047860	612	1.63399	1.67891	0.816993	0	0.816993	0	38.3987	14.8952	6.53595	0	0	8.16993	4.11502	4.29321	0	0.483719	9.5	2.70005	2.87955	1	0.594186
Riggi_EWS-FLI1_enhancer_1691_LINGO2	LINGO2	chr9	28820732	28821346	614	8.14332	7.27232	12.215	7.74821	13.0293	3.78157	43.1596	55.0199	10.5863	2.86639	2.42861	3.25733	4.15025	12.8325	5	2.06951	11.5	8.77257	12.8829	5.66667	0.297093
Riggi_EWS-FLI1_enhancer_1698_VPS13A	VPS13A	chr9	77439940	77440708	768	0	0	0	1.4224	2.60417	2.26747	2.60417	6.28389	0.651042	0	0	0.651042	0	0	3.66667	4.34586	3.5	1.95958	1.8885	44.6667	22.6031
Riggi_EWS-FLI1_enhancer_859_NCKAP1	NCKAP1	chr2	182912528	182913147	619	26.6559	20.8756	40.3877	22.4304	29.0792	28.5306	61.3893	58.9068	5.65428	18.1864	24.5811	21.8094	23.7838	35.6505	27	29.0684	16	17.3398	22.2506	10	8.90856
Riggi_EWS-FLI1_enhancer_373_NUDT4	NUDT4	chr12	93202550	93203173	623	0	0	0	0	0	0	7.22311	2.58215	4.01284	0	3.21684	0	0	0	0.333333	0	1.5	0	0	0.333333	0.685457
Riggi_EWS-FLI1_enhancer_886_EPHA4	EPHA4	chr2	221235835	221236435	600	0	0.856247	0	1.82067	1.66667	0	0	0	0	0	0	0	0	0	2	0.734716	1	0	0	0	0
Riggi_EWS-FLI1_enhancer_1700_GNAQ	GNAQ	chr9	77658447	77659047	600	0	0	0	0	0	2.90236	0.833333	0.893709	0	0	0	1.66667	0	0	1	0	0	2.23293	1.64546	0	0
Riggi_EWS-FLI1_enhancer_1361_GPSM3	GPSM3	chr6	32290786	32291386	600	2.5	0	2.5	0	0.833333	1.31193	2.5	2.68113	0	0	0	0	0	0	2.33333	2.53851	0.5	0.558232	0.822729	0	0
Riggi_EWS-FLI1_enhancer_1446_RPS6KA2	RPS6KA2	chr6	166487995	166488595	600	57.5	58.8135	68.3333	69.5937	79.1667	56.2957	100	61.6659	0	0.987283	5.23926	0	2.12354	1.75481	60	47.8665	23.5	56.9525	45.1926	12.3333	8.96438
Riggi_EWS-FLI1_enhancer_1020_THOC7	THOC7	chr3	63343655	63344255	600	5	5.33482	2.5	5.01334	5	3.59132	57.5	74.1779	0	0	0	0	0	0	6	4.10958	14	0.558232	5.74022	2	5.31619
Riggi_EWS-FLI1_enhancer_320_BCAT1	BCAT1	chr12	24803733	24804333	600	6.66667	2.56874	7.5	0.910334	6.66667	2.90236	4.16667	3.57484	1.66667	2.17852	0.775517	0.833333	2.02401	0	1.66667	1.80379	1.5	0.934234	0	0.666667	0
Riggi_EWS-FLI1_enhancer_692_MEX3C	MEX3C	chr18	51235192	51235792	600	2.5	1.90984	5	3.008	0	0.967453	0	0	0.833333	0	0	0	0	0	1.33333	1.81852	0	0.467117	0	0	0
Riggi_EWS-FLI1_enhancer_605_KATNB1	KATNB1	chr16	57742433	57743033	600	24.1667	15.6416	28.3333	23.233	21.6667	11.3969	101.667	104.564	36.6667	29.8835	27.2587	30.8333	50.7328	39.4355	20	21.5937	32.5	16.3145	28.963	15	16.9248
Riggi_EWS-FLI1_enhancer_1078_SIAH2	SIAH2	chr3	150733079	150733679	600	0.833333	2.76608	5	2.91567	5	4.55877	11.6667	14.2993	1.66667	4.4142	7.02839	1.66667	6.07202	21.898	8.33333	6.42157	3	3.7254	5.49718	4	6.69584
Riggi_EWS-FLI1_enhancer_1343_JARID2	JARID2	chr6	15185022	15185622	600	0.833333	0	0	0	0	0	0	2.68113	1.66667	1.94599	0.854879	0.833333	0	0	0	0	0.5	0	0	0.333333	0.297093
Riggi_EWS-FLI1_enhancer_930_APMAP	APMAP	chr20	24654381	24654981	600	40	23.908	35	43.445	30.8333	47.3907	65	19.6616	0	0	0.42744	0	0	0	29	48.2203	10	5.50275	1.64546	0.666667	0
Riggi_EWS-FLI1_enhancer_995_FAM19A5	FAM19A5	chr22	49119564	49120164	600	0	0	1.66667	0	0	0	0	0	0	0	0	0	0	0	0.666667	0.734716	0	0	0.822729	0	0
Riggi_EWS-FLI1_enhancer_1210_MARCH1	MARCH1	chr4	163700318	163700918	600	4.16667	4.57725	2.5	0	2.5	1.31193	95.8333	99.2017	23.3333	16.0616	18.948	31.6667	13.604	14.8867	1.66667	0.468998	15.5	6.81299	13.612	0.666667	0.388364
Riggi_EWS-FLI1_enhancer_801_APLF	APLF	chr2	68621406	68622006	600	0	0	1.66667	2.00534	1.66667	1.93491	5.83333	2.68113	0.833333	0	0.854879	0.833333	0	4.37643	1.66667	0.367358	2.5	0.934234	2.37458	1	2.34473
Riggi_EWS-FLI1_enhancer_892_AP1S3	AP1S3	chr2	223746723	223747323	600	4.16667	0	1.66667	0	0.833333	5.24774	16.6667	9.8308	2.5	3.89198	6.17351	7.5	7.2831	4.37907	3	2.75651	6.5	1.02535	2.46819	0.333333	0.676726
Riggi_EWS-FLI1_enhancer_1673_MAFA	MAFA	chr8	143426997	143427597	600	27.5	29.2429	29.1667	21.3993	25	54.9838	21.6667	10.7245	20	4.90784	3.41952	33.3333	8.39464	14.0226	5.33333	26.7002	6	9.68372	4.91749	0.333333	6.00456
Riggi_EWS-FLI1_enhancer_942_PTPN1	PTPN1	chr20	50451912	50452512	600	5.83333	6.84997	14.1667	4.644	17.5	12.0859	16.6667	18.7679	11.6667	1.71346	2.56464	21.6667	18.6142	4.38172	12.6667	13.0269	2.5	0.467117	1.64546	1	0.297093
Riggi_EWS-FLI1_enhancer_396_PXN	PXN	chr12	120282628	120283228	600	576.667	598.175	518.333	531.999	583.333	483.581	1225	1209.19	696.667	565.399	647.842	982.5	649.407	843.716	416.333	428.725	346.5	477.051	413.035	272.333	251.217
Riggi_EWS-FLI1_enhancer_1495_SEMA3D	SEMA3D	chr7	85078095	85078695	600	23.3333	16.9594	15	15.304	30	24.0398	58.3333	49.154	0.833333	0.493641	0	1.66667	0	2.62691	8.66667	7.83353	23	14.9131	29.5238	9.66667	4.34237
Riggi_EWS-FLI1_enhancer_1708_DAPK1	DAPK1	chr9	87342536	87343136	600	0.833333	0	4.16667	0.910334	0.833333	0	16.6667	3.57484	6.66667	0	0	7.5	2.07377	0.877403	1.66667	2.55323	5.5	0	1.06577	0	1.02382
Riggi_EWS-FLI1_enhancer_1007_TGFBR2	TGFBR2	chr3	30733259	30733859	600	8.33333	4.67592	11.6667	7.652	10.8333	0	40	25.9176	1.66667	0	0	0.833333	1.012	1.75216	5.33333	8.04036	11	0.467117	6.31991	9.66667	13.1033
Riggi_EWS-FLI1_enhancer_1118_IL1RAP	IL1RAP	chr3	190521958	190522558	600	60	53.4469	55.8333	77.2457	75	52.9829	340.833	375.358	85	50.71	59.9766	125	98.2803	158.58	50	40.8719	115	55.6538	69.4812	30	12.5237
Riggi_EWS-FLI1_enhancer_293_PTS	PTS	chr11	112292026	112292626	600	62.5	41.9528	69.1667	68.5117	62.5	39.2406	175.833	210.915	35.8333	7.37605	12.1089	34.1667	28.9333	14.8814	52.3333	34.5302	36	10.0713	16.7535	33	13.9126
Riggi_EWS-FLI1_enhancer_1613_SULF1	SULF1	chr8	69526540	69527332	792	3.78788	2.17027	2.52525	2.20884	3.15657	0.732919	8.20707	3.38526	4.41919	2.04601	1.82266	3.78788	0	1.3294	10.3333	14.0995	1	2.89382	5.16053	1.66667	1.27964
Riggi_EWS-FLI1_enhancer_448_SLAIN1	SLAIN1	chr13	77693199	77693888	689	1.45138	0.745643	1.45138	0	0	0	12.3367	3.89133	0	0	0	0	0	0	0.666667	0.483719	4.5	2.60893	9.77914	1.33333	0.776728
Riggi_EWS-FLI1_enhancer_1603_TMEM68	TMEM68	chr8	55529849	55530512	663	22.6244	17.5227	16.5913	9.56351	24.1327	5.87663	89.7436	93.8193	3.77074	0	0	5.27903	0	0	36	29.8141	16.5	4.19251	17.3143	1.33333	4.62492
Riggi_EWS-FLI1_enhancer_122_RGS2	RGS2	chr1	192007092	192008937	1845	0	0.621085	0	0	1.08401	0	19.2412	5.23147	1.62602	0.472308	0	0	0	0	2.66667	0	7.5	1.11646	10.0969	0.666667	0.676726
Riggi_EWS-FLI1_enhancer_1652_TRIB1	TRIB1	chr8	125521316	125522208	892	0.560538	0	0	0	1.12108	0	38.1166	30.0575	29.148	1.46537	5.30264	25.2242	12.1079	12.3778	1	0.483719	22	2.70005	7.4604	9	2.386
Riggi_EWS-FLI1_enhancer_1419_RNF217	RNF217	chr6	124779068	124779691	623	0.802568	0.919665	0	0	1.60514	0	24.8796	9.46787	7.22311	3.04893	3.47564	8.82825	3.01979	2.52993	4.66667	0.967439	3.5	1.86847	4.43141	0	1.57674
Riggi_EWS-FLI1_enhancer_84_CD58	CD58	chr1	116463698	116464298	600	0.833333	1.81117	2.5	3.91834	4.16667	0.967453	10	3.57484	0.833333	3.65945	2.99208	5.83333	2.07377	4.37378	5	2.78951	2.5	0	3.19731	9.33333	6.82838
Riggi_EWS-FLI1_enhancer_1101_ZMAT3	ZMAT3	chr3	178170498	178171098	600	0	0	0	0	0	0	0	0	0	0	0	0	0	0	0	1.67271	0	0	1.30881	0	0
Riggi_EWS-FLI1_enhancer_542_SEMA6D	SEMA6D	chr15	47108760	47109360	600	0	0	0.833333	0	0	0	1.66667	0	0	0.726174	0	0	0	0	1.33333	0.967439	0	0	0	0.666667	0
Riggi_EWS-FLI1_enhancer_114_HMCN1	HMCN1	chr1	185646093	185646693	600	3.33333	0	0	1.00267	0	0	5.83333	2.68113	0	0	0	0.833333	0	1.74951	0.666667	3.10915	3.5	4.1014	1.96322	0	0
Riggi_EWS-FLI1_enhancer_1231_PAPD7	PAPD7	chr5	6773275	6773875	600	10	5.33482	10.8333	5.55434	9.16667	7.11665	11.6667	10.7245	2.5	1.48092	0	0.833333	0	1.74951	5.66667	2.66959	1.5	11.8371	4.91749	1.33333	0.776728
Riggi_EWS-FLI1_enhancer_361_LIN7A	LIN7A	chr12	80607181	80607781	600	0	0	0	0.910334	1.66667	0	12.5	3.57484	1.66667	0	0	0.833333	0	0	1.66667	1.20371	3.5	0	0	1.33333	1.02382
Riggi_EWS-FLI1_enhancer_1344_JARID2	JARID2	chr6	15268494	15269094	600	59.1667	53.7429	60	48.4714	65.8333	41.9304	90.8333	79.5401	88.3333	29.7692	45.193	134.167	63.3248	115.611	30.6667	31.6167	27.5	24.9844	24.5505	24.6667	38.6425
Riggi_EWS-FLI1_enhancer_1759_KRBOX4	KRBOX4	chrX	46318381	46318981	600	4.16667	2.86476	6.66667	2.00534	1.66667	5.24774	118.333	155.505	3.33333	0	0	1.66667	0	0	3	3.97495	36	6.34587	23.0356	1.33333	1.94764
Riggi_EWS-FLI1_enhancer_1327_LYRM4	LYRM4	chr6	5116091	5116691	600	25.8333	20.2188	15	22.5867	26.6667	17.1357	129.167	126.907	74.1667	62.0923	88.3894	98.3333	88.4589	91.0937	36.3333	28.286	29.5	27.2289	27.972	24.6667	24.1595
Riggi_EWS-FLI1_enhancer_330_ANO6	ANO6	chr12	45561320	45561920	600	0	0	0.833333	0	0.833333	0.967453	15	2.68113	2.5	0	0.42744	1.66667	0	0	0.666667	0.483719	1	0.467117	0	0	0.776728
Riggi_EWS-FLI1_enhancer_1222_DCTD	DCTD	chr4	182874111	182874711	600	18.3333	23.6438	23.3333	19.3147	13.3333	22.1049	5.83333	8.93709	16.6667	14.5806	13.4706	35	44.3622	33.2857	17.3333	18.0415	1.5	1.02535	3.777	1.33333	1.56801
Riggi_EWS-FLI1_enhancer_381_GAS2L3	GAS2L3	chr12	100513600	100514200	600	0.833333	0	0.833333	0	1.66667	0.967453	0	2.68113	0	0	0	0	0	0	0	0	0	0.467117	0	0	0.297093
Riggi_EWS-FLI1_enhancer_1336_GFOD1	GFOD1	chr6	13390592	13391192	600	10.8333	7.24466	21.6667	6.557	10	8.42859	18.3333	17.8742	11.6667	4.38562	6.71093	13.3333	7.2831	10.505	9.66667	8.95033	5.5	1.11646	3.19731	2.66667	1.84182
Riggi_EWS-FLI1_enhancer_342_SRGAP1	SRGAP1	chr12	64042796	64043396	600	143.333	143.642	160.833	196.313	181.667	168.213	121.667	42.898	8.33333	12.2267	10.2098	12.5	36.1666	17.5136	146.333	148.755	34	122.712	67.9105	65.6667	161.268
Riggi_EWS-FLI1_enhancer_544_TMOD3	TMOD3	chr15	51830387	51830987	600	144.167	144.565	145.833	156.127	149.167	168.345	161.667	112.607	45	38.8301	31.3256	56.6667	48.9079	63.9498	89.3333	98.1719	69	62.9339	59.1971	29.6667	38.5023
Riggi_EWS-FLI1_enhancer_1421_PTPRK	PTPRK	chr6	128434818	128435418	600	15	23.2491	15	22.402	28.3333	25.6962	103.333	93.8395	53.3333	33.0779	27.3687	82.5	45.4737	42.9319	31	26.5753	46	30.7605	26.7379	9.33333	8.59348
Riggi_EWS-FLI1_enhancer_613_CDH11	CDH11	chr16	65549654	65550254	600	1.66667	1.90984	0	0	0.833333	0	19.1667	6.25597	3.33333	0	0	3.33333	2.12354	4.37907	0	3.77522	5	0	0.411364	1.33333	1.52674
Riggi_EWS-FLI1_enhancer_238_LMO2	LMO2	chr11	33837291	33837891	600	1.66667	3.81968	1.66667	1.913	4.16667	1.93491	8.33333	8.04338	0	0.726174	0	4.16667	1.06177	0	0.666667	0.734716	0.5	1.86847	1.8885	0.333333	0
Riggi_EWS-FLI1_enhancer_1250_UGT3A2	UGT3A2	chr5	36068688	36069288	600	0	0.954919	1.66667	2.00534	5.83333	3.24684	45	38.4295	5	0	0.775517	2.5	4.09778	3.50432	2.66667	3.24023	12	4.28363	7.23624	11.6667	8.81729
Riggi_EWS-FLI1_enhancer_520_VRK1	VRK1	chr14	97235366	97235966	600	5	1.71249	0	2.00534	1.66667	1.93491	43.3333	41.1106	5	5.11179	3.60887	6.66667	6.22132	2.63221	4	3.34187	11.5	1.40135	4.35669	2	0.635456
Riggi_EWS-FLI1_enhancer_1699_GNAQ	GNAQ	chr9	77640957	77641557	600	5.83333	3.62233	0.833333	0	8.33333	2.90236	44.1667	19.6616	4.16667	0	0	1.66667	1.06177	0	8	4.09131	12	1.86847	7.04903	66.3333	52.5143
Riggi_EWS-FLI1_enhancer_1706_ZCCHC6	ZCCHC6	chr9	86535333	86535933	600	4.16667	2.66741	1.66667	4.01067	0	0	35.8333	31.2798	9.16667	1.21982	0.42744	15	3.08578	0	1.66667	2.20415	8.5	1.11646	2.46819	2	0
Riggi_EWS-FLI1_enhancer_999_CRBN	CRBN	chr3	3173266	3173866	600	11.6667	12.0193	10.8333	9.56501	12.5	4.21429	81.6667	86.6898	20.8333	20.3289	24.0285	25	29.8955	41.1665	28	26.1134	16.5	14.6398	26.7379	12.3333	14.698
Riggi_EWS-FLI1_enhancer_352_LGR5	LGR5	chr12	71558236	71558836	600	15.8333	20.7791	7.5	14.3013	20	12.9214	15	19.6616	0	0.726174	1.70976	1.66667	3.13555	1.75216	10.6667	18.8458	5.5	17.4425	23.9519	15	40.5377
Riggi_EWS-FLI1_enhancer_966_RIPK4	RIPK4	chr21	41780755	41781355	600	0.833333	0.856247	1.66667	0	2.5	0	23.3333	11.6182	9.16667	15.9148	7.37646	21.6667	7.2831	8.76873	2	1.3348	5	0.467117	0.822729	2.66667	0.297093
Riggi_EWS-FLI1_enhancer_1325_FAM50B	FAM50B	chr6	3848979	3849579	600	46.6667	52.3265	45.8333	65.7547	48.3333	57.6077	140.833	159.08	86.6667	82.0173	102.129	120.833	111.984	127.913	16.6667	15.6951	37.5	48.0207	29.0566	30.3333	30.1024
Riggi_EWS-FLI1_enhancer_211_XPNPEP1	XPNPEP1	chr10	109393298	109393898	600	0	1.71249	0	0	0	0	10.8333	5.36226	0	0	0.42744	0	0	0	0	0	2.5	1.11646	0	0	0
Riggi_EWS-FLI1_enhancer_1749_PRDX4	PRDX4	chrX	22857023	22857623	600	3.33333	1.90984	5	3.826	0.833333	5.52623	0	1.78742	0	0	0	0.833333	0	0	2.33333	1.45116	1	0	0	0.666667	0
Riggi_EWS-FLI1_enhancer_790_HNRNPLL	HNRNPLL	chr2	38541564	38542164	600	5.83333	11.0643	5.83333	0.910334	3.33333	4.83726	17.5	13.4056	7.5	2.70074	1.6304	6.66667	4.14755	6.13653	2.66667	4.31286	3.5	2.4267	1.06577	0.333333	3.32728
Riggi_EWS-FLI1_enhancer_154_KLF6	KLF6	chr10	4343318	4344194	876	6.27854	17.2998	9.13242	9.66896	17.6941	6.67159	1.71233	1.22426	0	0	0	2.28311	0.693153	0	10	6.29546	0	1.6747	1.64546	0	0
Riggi_EWS-FLI1_enhancer_318_BCAT1	BCAT1	chr12	24307198	24308053	855	2.33918	0	1.75439	0	1.75439	0.678914	12.2807	11.9161	0	0.346415	0	0	1.42035	0.615721	3.33333	2.43687	4	7.17745	4.35669	1.66667	2.286
Riggi_EWS-FLI1_enhancer_1723_PAPPA	PAPPA	chr9	115864539	115865236	697	17.2166	2.29619	22.2382	3.21406	11.4778	4.99689	142.755	100.013	7.1736	0.849885	2.43904	3.5868	5.39836	1.50604	14.6667	2.64015	37.5	14.3549	34.8716	5	4.29237
Riggi_EWS-FLI1_enhancer_784_ATAD2B	ATAD2B	chr2	23745085	23745699	614	6.51466	4.56931	7.32899	1.86938	3.25733	0	13.0293	23.58	2.443	5.50555	6.03274	6.51466	11.9644	5.13921	3	6.66281	12	7.64456	8.93753	1	4.95455
Riggi_EWS-FLI1_enhancer_550_CA12	CA12	chr15	63407649	63408854	1205	3.3195	2.55808	3.3195	3.71818	2.48963	2.89031	1.65975	0	0	0	0	0.829876	0	0	6.66667	7.06937	1	1.11646	0	3.66667	0.676726
Riggi_EWS-FLI1_enhancer_272_DLG2	DLG2	chr11	83746952	83747631	679	0	0	0	0	0.736377	0	392.489	496.739	68.4831	17.4013	22.7437	67.0103	25.7429	34.8402	1.66667	0	194.5	21.7261	90.6291	1	0.932549
Riggi_EWS-FLI1_enhancer_1331_SLC35B3	SLC35B3	chr6	8321763	8323327	1564	3.51662	0.732674	1.27877	0.698466	2.55754	0	113.811	18.857	12.1483	0.93592	2.50189	16.9437	5.54987	5.3795	6.33333	2.90232	72.5	7.83834	30.8885	20	16.7893
Riggi_EWS-FLI1_enhancer_111_LAMC1	LAMC1	chr1	183070715	183071315	600	41.6667	39.0881	26.6667	24.592	28.3333	26.9422	54.1667	35.7484	31.6667	14.9275	24.2972	24.1667	45.2747	48.1804	56	44.7355	17	53.5235	32.9831	5	3.4331
Riggi_EWS-FLI1_enhancer_43_USP1	USP1	chr1	62271932	62272532	600	0	1.90984	0	2.00534	0	1.31193	1.66667	0	0.833333	0.493641	0	3.33333	1.012	2.62427	2.33333	1.68743	2.5	1.11646	1.23409	2	3.07146
Riggi_EWS-FLI1_enhancer_1450_ERMARD	ERMARD	chr6	169832463	169833063	600	6.66667	5.33482	8.33333	2.82333	8.33333	3.86981	2.5	0	0	0	0	0.833333	0	0	4.66667	1.46943	2.5	1.95958	2.13154	0	0
Riggi_EWS-FLI1_enhancer_30_SPATA6	SPATA6	chr1	48052347	48052947	600	0	0	0	0	0	0	0	0	0	0	0	0	0	0	0	0	0	0	0	0	0
Riggi_EWS-FLI1_enhancer_1518_NAA38	NAA38	chr7	118311375	118311975	600	7.5	12.9742	8.33333	3.73367	3.33333	1.93491	5	1.78742	0.833333	0.987283	0	1.66667	0	0.877403	4	1.83679	0.5	0	0.654407	2.33333	0.635456
Riggi_EWS-FLI1_enhancer_562_LINGO1	LINGO1	chr15	77611685	77612285	600	3.33333	4.47858	0.833333	0.910334	4.16667	7.46113	52.5	17.8742	8.33333	4.44277	2.91271	7.5	10.4684	16.6283	9.33333	12.1906	11	1.40135	5.01109	8.66667	4.73947
Riggi_EWS-FLI1_enhancer_669_PGS1	PGS1	chr17	78424188	78424788	600	398.333	399.873	391.667	407.589	466.667	411.476	788.333	783.783	380	389.431	479.923	541.667	657.42	531.76	338.667	340.964	285	344.895	338.729	228	224.433
Riggi_EWS-FLI1_enhancer_303_JAM3	JAM3	chr11	133015168	133015768	600	0	0	0	0	0.833333	0	0.833333	1.78742	1.66667	0	0	1.66667	0	0	1.33333	0.967439	1.5	0	0	0.333333	0
Riggi_EWS-FLI1_enhancer_830_GTDC1	GTDC1	chr2	144317099	144317699	600	45	22.326	36.6667	20.9507	36.6667	41.7179	104.167	99.2017	36.6667	19.2845	37.8166	55	46.5853	43.8013	29.6667	24.5473	29.5	15.1069	19.7636	14	11.8708
Riggi_EWS-FLI1_enhancer_786_SLC5A6	SLC5A6	chr2	27193420	27194020	600	5.83333	2.86476	3.33333	4.55167	5	5.52623	35	25.9176	8.33333	5.11179	3.26079	12.5	5.15955	8.76609	6.33333	4.69494	10	4.94452	4.02004	3.33333	2.72437
Riggi_EWS-FLI1_enhancer_15_DHRS3	DHRS3	chr1	12648121	12648721	600	0	1.81117	0	2.82333	0	0	2.5	0.893709	2.5	1.45235	0	5	0	1.75481	0.333333	0	0	0	0	6	9.09931
Riggi_EWS-FLI1_enhancer_12_TARDBP	TARDBP	chr1	10987815	10988415	600	0.833333	0.856247	0	2.82333	2.5	2.27939	7.5	3.57484	8.33333	0	1.6304	10	3.13555	1.75216	1	0	2	0.467117	1.47714	6.33333	0.338363
Riggi_EWS-FLI1_enhancer_1524_FEZF1	FEZF1	chr7	122303137	122303737	600	190.833	101.129	205	39.9884	217.5	80.1376	3620.83	4471.23	1576.67	959.004	857.502	2260.83	2153.03	2106.04	200.667	81.2446	959.5	156.047	421.88	424.333	93.4142
Riggi_EWS-FLI1_enhancer_447_SLAIN1	SLAIN1	chr13	77521752	77522352	600	1.66667	0	0	0	1.66667	0	5	4.46855	0.833333	0	0	0	0	0	1	0.851077	0.5	0	1.30881	0	0
Riggi_EWS-FLI1_enhancer_365_DUSP6	DUSP6	chr12	89145136	89145736	600	0	2.56874	0	4.644	2.5	0.967453	4.16667	2.68113	0	0	0	0	0	0	3.66667	4.29814	1	1.11646	1.30881	0	0
Riggi_EWS-FLI1_enhancer_948_TSHZ2	TSHZ2	chr20	53463087	53463687	600	9.16667	5.53217	2.5	12.4807	5.83333	4.21429	5	2.68113	4.16667	0.726174	0.775517	3.33333	3.08578	3.50696	10.3333	8.42244	2.5	2.0507	2.78595	0	0
Riggi_EWS-FLI1_enhancer_708_CDH7	CDH7	chr18	65990161	65990761	600	0	0	0.833333	0	0	0	26.6667	7.14967	5	0	0	0	2.12354	0	3	1.83679	5	0.467117	3.36564	0	0.982551
Riggi_EWS-FLI1_enhancer_853_ATP5G3	ATP5G3	chr2	175372919	175373519	600	1.66667	0	1.66667	0.910334	0.833333	0	4.16667	0	2.5	0	0	0	0	0	0.666667	1.10207	1	0	1.96322	1.66667	0.776728
Riggi_EWS-FLI1_enhancer_505_FOS	FOS	chr14	75230495	75231095	600	1.66667	0	3.33333	0	2.5	0	5	4.46855	5	0.987283	0.42744	3.33333	1.06177	2.62956	0.333333	0	1.5	0	0.654407	1.33333	2.93892
Riggi_EWS-FLI1_enhancer_1208_NAF1	NAF1	chr4	163215992	163216592	600	0.833333	0	0	0	0	0	10	2.68113	5.83333	0	0	3.33333	0	2.62691	1.66667	0	3	0.467117	0.411364	0.666667	0
Riggi_EWS-FLI1_enhancer_1079_IGSF10	IGSF10	chr3	151564112	151564712	600	0	0.954919	1.66667	0	1.66667	0	4.16667	7.14967	0	0	0	0.833333	0	0	0	0	1.5	0	2.13154	1.33333	0
Riggi_EWS-FLI1_enhancer_1015_SMARCC1	SMARCC1	chr3	47663039	47663639	600	40	37.6716	29.1667	35.3444	45.8333	23.6293	214.167	215.384	105	94.7948	95.0698	173.333	147.338	172.597	69.3333	50.2556	60	25.0755	42.9117	86.3333	69.4013
Riggi_EWS-FLI1_enhancer_1170_DKK2	DKK2	chr4	107164880	107166529	1649	1.21286	0	0	1.39212	0	0	10.9157	3.25182	0	0	0	0.909642	0	0	3.33333	1.46943	13	2.23293	4.59973	0	0.594186
Riggi_EWS-FLI1_enhancer_461_FGF14-AS2	FGF14-AS2	chr13	102326448	102327077	629	5.56439	4.17797	11.9237	5.56248	3.97456	3.69139	61.2083	88.6605	1.58983	0	0	1.58983	3.03846	0	4.33333	2.90587	26	4.1014	13.6309	0.666667	0.338363
Riggi_EWS-FLI1_enhancer_1531_AHCYL2	AHCYL2	chr7	129427477	129428077	600	155	156.285	162.5	156.127	190	130.856	897.5	672.069	132.5	203.354	172.993	226.667	278.4	227.775	346.333	294.827	207.5	111.41	120.695	148.667	217.57
Riggi_EWS-FLI1_enhancer_323_DDX11	DDX11	chr12	31080113	31080713	600	58.3333	43.172	52.5	44.276	58.3333	64.9368	251.667	210.022	168.333	128.921	126.303	152.5	164.591	173.533	54.3333	53.4549	96.5	50.3448	78.849	83.3333	53.8172
Riggi_EWS-FLI1_enhancer_341_TMEM5	TMEM5	chr12	63420117	63420717	600	0	0	0	0	0	0	0	0	0	0	0	0	0	0	0	0	0	0	0	0	0
Riggi_EWS-FLI1_enhancer_120_HMCN1	HMCN1	chr1	186081989	186082589	600	28.3333	25.3563	36.6667	22.2303	47.5	16.8572	152.5	172.486	25.8333	20.2146	16.0352	29.1667	30.0946	17.5216	64.6667	75.0004	43.5	10.994	41.9206	7.66667	43.0767
Riggi_EWS-FLI1_enhancer_383_IGF1	IGF1	chr12	102480304	102480904	600	33.3333	31.2514	33.3333	37.442	65.8333	44.2903	182.5	113.501	192.5	37.5532	72.9097	272.5	49.472	66.5609	159.333	261.858	48	22.1701	26.6443	4.66667	1.85055
Riggi_EWS-FLI1_enhancer_1390_UBE3D	UBE3D	chr6	82689496	82690096	600	0	0	0	0	0	0	10	8.04338	5.83333	0	0.854879	3.33333	5.20932	5.25648	4	1.90543	7.5	1.49247	2.95427	0.333333	0
Riggi_EWS-FLI1_enhancer_1414_FRK	FRK	chr6	115932451	115933051	600	9.16667	10.571	11.6667	11.3857	7.5	2.62387	119.167	151.931	1.66667	3.1658	5.98415	2.5	8.34487	3.49902	9.33333	8.78128	28.5	13.0562	28.8136	0	0
Riggi_EWS-FLI1_enhancer_419_STARD13	STARD13	chr13	33434625	33435225	600	16.6667	14.0946	20	8.65467	28.3333	3.86981	103.333	146.568	8.33333	3.94913	6.60095	18.3333	4.09778	11.393	26.6667	6.74618	23	3.91917	10.9196	1.66667	2.04764
Riggi_EWS-FLI1_enhancer_51_PTGER3	PTGER3	chr1	71024927	71025527	600	253.333	207.956	219.167	150.942	259.167	127.726	294.167	259.176	170	62.9367	67.5911	257.5	105.763	119.126	200	133.723	100	22.9452	55.8692	63	41.9668
Riggi_EWS-FLI1_enhancer_695_MEX3C	MEX3C	chr18	52319283	52319883	600	1.66667	1.71249	3.33333	2.00534	0	0.967453	0	0.893709	0	0	0	0	0	0	0.666667	0	0	0	0	0	0
Riggi_EWS-FLI1_enhancer_1346_DTNBP1	DTNBP1	chr6	15596346	15596946	600	11.6667	7.24466	7.5	8.74701	9.16667	12.6429	59.1667	77.7527	42.5	28.7533	22.7462	45.8333	36.1169	39.4302	6	7.06317	16	7.74722	7.21736	8.33333	9.58528
Riggi_EWS-FLI1_enhancer_170_KIAA1217	KIAA1217	chr10	24350440	24351040	600	16.6667	7.34333	10	11.3857	14.1667	19.481	39.1667	18.7679	15	3.65945	4.54311	15.8333	6.27109	9.6329	27.3333	24.9981	12.5	3.26982	14.0422	8.66667	9.59402
Riggi_EWS-FLI1_enhancer_735_TSHZ3	TSHZ3	chr19	30779809	30780409	600	6.66667	1.71249	3.33333	0	2.5	0	26.6667	13.4056	23.3333	2.67216	3.34015	14.1667	23.0604	20.1591	0.666667	0	6	0.558232	2.95427	0	1.65055
Riggi_EWS-FLI1_enhancer_843_RBMS1	RBMS1	chr2	160699800	160700400	600	0	0	0	0	0	0	0	0	0	0	0	0	0	0	0	2.30579	0	0	0.822729	0.666667	0
Riggi_EWS-FLI1_enhancer_18_UBR4	UBR4	chr1	19048095	19048695	600	1.66667	0	5.83333	0	3.33333	0.967453	0.833333	6.25597	1.66667	1.94599	0	2.5	0	0	2	1.93488	3	0	0.411364	0	0
Riggi_EWS-FLI1_enhancer_1114_LPP	LPP	chr3	188509239	188509839	600	6.66667	1.81117	8.33333	4.73634	6.66667	4.55877	38.3333	32.1735	2.5	2.2071	7.37646	7.5	8.24533	12.2625	16	11.5793	13.5	16.5994	13.7056	7.33333	9.59402
Riggi_EWS-FLI1_enhancer_1252_WDR70	WDR70	chr5	37575644	37576244	600	16.6667	11.0643	12.5	17.6787	14.1667	11.3969	115.833	85.7961	33.3333	50.7957	38.3052	49.1667	39.4017	45.5508	15.3333	12.7318	29.5	14.1727	26.1771	23	22.4357
Riggi_EWS-FLI1_enhancer_1393_PM20D2	PM20D2	chr6	89242346	89242946	600	0	0	0.833333	0	0	0	10	5.36226	0	0	0	0	0	0	0.333333	0	0	0	1.64546	0.666667	0.973819
Riggi_EWS-FLI1_enhancer_1305_SPRY4	SPRY4	chr5	142402684	142403284	600	2.5	4.47858	8.33333	7.55967	7.5	6.83816	17.5	11.6182	1.66667	0.493641	0.42744	6.66667	0	0	5.33333	4.92766	8.5	2.8027	1.47714	9.66667	4.04528
Riggi_EWS-FLI1_enhancer_173_PDSS1	PDSS1	chr10	26675794	26676394	600	0	0	0	0	2.5	0	92.5	88.4772	40	25.3836	29.1578	75	38.3399	38.5607	1.33333	0.468998	28.5	8.9548	13.8739	11.3333	12.144
Riggi_EWS-FLI1_enhancer_1190_INTU	INTU	chr4	127045214	127045814	600	0	0	0	0	0	0	1.66667	1.78742	0	0	1.55103	10	0	0	0	0	1	0	2.13154	0	0
Riggi_EWS-FLI1_enhancer_221_MGMT	MGMT	chr10	129304940	129305540	600	1.66667	0	2.5	1.82067	1.66667	1.31193	41.6667	16.0868	0	0	0	0	0	0	1.66667	1.40699	9.5	1.6747	6.07686	0.333333	0
Riggi_EWS-FLI1_enhancer_1440_RGS17	RGS17	chr6	153272167	153272767	600	0.833333	0	0	0	0	0	24.1667	15.1931	3.33333	0.987283	0	0.833333	0	1.74951	0.666667	0	3.5	1.6747	0	1.33333	0.338363
Riggi_EWS-FLI1_enhancer_237_METTL15	METTL15	chr11	28666583	28667183	600	1.66667	0	0	0	0	0	1.66667	0	0	0	0	0	0	0	0	0	0	0	0	0	0
Riggi_EWS-FLI1_enhancer_1262_ZSWIM6	ZSWIM6	chr5	61319144	61319744	600	0	2.76608	0.833333	0	1.66667	1.93491	9.16667	4.46855	7.5	3.65945	1.70976	5	4.14755	2.62427	0.333333	0	1.5	0.934234	0	0	0
Riggi_EWS-FLI1_enhancer_597_HS3ST4	HS3ST4	chr16	25799741	25800404	663	12.0664	8.10602	13.5747	7.41448	6.03318	10.314	47.5113	52.5711	29.4118	5.51953	10.0851	30.1659	16.8454	26.1383	4.33333	6.10193	21.5	2.98493	18.7914	27.6667	25.7736
Riggi_EWS-FLI1_enhancer_407_TPTE2	TPTE2	chr13	19189544	19190422	878	6.83371	1.17027	0	1.37039	3.98633	0	22.779	10.3825	1.13895	0	0	0	0	1.19557	5.33333	0.967439	4	1.11646	5.49718	5.33333	3.46856
Riggi_EWS-FLI1_enhancer_1082_P2RY1	P2RY1	chr3	152728530	152729166	636	0	0	0	0	0	0	5.50314	1.68624	0	0	0	0	0	0	0	0	0	0	0	0	0
Riggi_EWS-FLI1_enhancer_71_OLFM3	OLFM3	chr1	102185106	102185718	612	6.53595	1.67891	1.63399	0	0.816993	1.89697	24.5098	9.63804	0	0	0	0	0	0	5.33333	4.8113	4.5	0.934234	4.52501	0	0
Riggi_EWS-FLI1_enhancer_1223_WWC2	WWC2	chr4	183180617	183181267	650	39.2308	27.5399	45.3846	34.3914	35.3846	27.0347	60.7692	54.4475	20	17.1308	13.9394	30.7692	28.8516	25.8732	38.3333	33.8971	29.5	16.6905	23.0545	14.3333	11.6237
Riggi_EWS-FLI1_enhancer_247_LRRC4C	LRRC4C	chr11	39458384	39459035	651	0	0	0	0	0	0	41.4747	9.06065	0	1.33857	0	1.5361	0	0	0	0	7.5	2.0507	4.43141	1.33333	3.13601
Riggi_EWS-FLI1_enhancer_1098_TBL1XR1	TBL1XR1	chr3	177069641	177070364	723	58.0913	41.8395	52.5588	67.5859	67.0816	42.8805	143.845	139.433	101.66	57.6534	48.5922	138.313	86.8886	91.6	63	48.8147	56	61.7147	53.7188	88	84.1255
Riggi_EWS-FLI1_enhancer_635_ASIC2	ASIC2	chr17	33269353	33269984	631	6.33914	4.35238	5.54675	2.68463	2.37718	1.24748	30.1109	13.5968	18.225	2.78916	3.50703	18.225	5.86836	12.4893	9.66667	4.56386	11	1.86847	5.74022	3.33333	2.86564
Riggi_EWS-FLI1_enhancer_331_SLC38A1	SLC38A1	chr12	46300922	46301522	600	0	0	1.66667	0.910334	0	0	3.33333	0	0	0	0	0.833333	0	0	1.33333	2.15643	1	0	0	0	0
Riggi_EWS-FLI1_enhancer_955_NRIP1	NRIP1	chr21	15028058	15028658	600	26.6667	34.1161	32.5	35.252	29.1667	31.2885	30	42.898	11.6667	14.2299	15.1804	17.5	33.1804	28.9066	25	33.8601	15.5	27.5137	32.0667	0.666667	1.16509
Riggi_EWS-FLI1_enhancer_1024_SHQ1	SHQ1	chr3	72721802	72722402	600	0	0	0	1.00267	1.66667	2.62387	3.33333	2.68113	2.5	0	0	0.833333	4.19732	2.62956	1.66667	1.68743	1	1.58358	0.654407	8.66667	5.77784
Riggi_EWS-FLI1_enhancer_446_TBC1D4	TBC1D4	chr13	75326653	75327253	600	12.5	20.4162	17.5	20.1327	14.1667	23.0724	84.1667	69.7093	48.3333	26.3423	19.2167	49.1667	78.2062	35.0432	34	24.5108	20	18.9234	21.5026	70.3333	109.149
Riggi_EWS-FLI1_enhancer_1195_SLC7A11	SLC7A11	chr4	138221967	138222567	600	140.833	102.38	130.833	108.487	113.333	72.2659	166.667	177.848	90.8333	82.3395	82.7283	161.667	74.5563	71.8676	74.3333	54.6643	50.5	29.9289	35.769	46.6667	68.2891
Riggi_EWS-FLI1_enhancer_1696_LOC100506710	LOC100506710	chr9	36928889	36929489	600	0	0	0	0	0	0	10.8333	11.6182	1.66667	0	0	0	0	0	0	0	0.5	1.02535	0	0.666667	0
Riggi_EWS-FLI1_enhancer_1265_PIK3R1	PIK3R1	chr5	67245344	67245944	600	3.33333	1.90984	0	0	0	0	21.6667	8.04338	1.66667	0	1.70976	2.5	0	0	3	0	5	2.51782	0.411364	1	0
Riggi_EWS-FLI1_enhancer_1503_COL1A2	COL1A2	chr7	94223584	94224184	600	0.833333	1.71249	0	0.910334	0.833333	0	2.5	0	0	0	0	0	0	0	0.666667	0	0.5	0	0.654407	0	0
Riggi_EWS-FLI1_enhancer_796_SPRED2	SPRED2	chr2	65466529	65467129	600	5.83333	1.81117	1.66667	2.00534	3.33333	0.967453	7.5	0	5.83333	0	0	6.66667	1.012	0.874756	2.66667	1.20371	6.5	2.89382	4.26308	0.333333	0
Riggi_EWS-FLI1_enhancer_1443_TULP4	TULP4	chr6	158472341	158472941	600	19.1667	16.5965	25.8333	12.7577	15.8333	20.4485	45.8333	45.5792	13.3333	23.4662	20.4196	20.8333	22.8613	22.7701	16	13.0599	12	7.64456	8.20841	3.33333	7.52839
Riggi_EWS-FLI1_enhancer_168_KIAA1217	KIAA1217	chr10	24118108	24118708	600	8.33333	14.4893	11.6667	7.652	8.33333	11.3309	13.3333	4.46855	5	1.94599	1.70976	3.33333	1.06177	0.874756	13	29.6137	4	0.467117	2.13154	1.66667	5.45746
Riggi_EWS-FLI1_enhancer_281_ARHGAP42	ARHGAP42	chr11	100094506	100095106	600	1.66667	0	0	0	0	0	2.5	1.78742	3.33333	4.12451	2.1372	4.16667	4.04801	3.50167	0.333333	0	0	0.467117	0	0	0
Riggi_EWS-FLI1_enhancer_1647_EIF3H	EIF3H	chr8	116631401	116632001	600	6.66667	8.00224	11.6667	1.00267	4.16667	5.80472	10	3.57484	10	7.31889	12.5364	9.16667	8.09602	16.6521	1	7.36453	1	2.98493	2.05682	3.33333	1.36218
Riggi_EWS-FLI1_enhancer_1561_KIAA1456	KIAA1456	chr8	12888664	12889264	600	1.66667	0	0	0	0	0	15	8.04338	20	4.87926	4.62247	19.1667	3.18532	4.38701	0	0	2.5	0	0	0.666667	0
Riggi_EWS-FLI1_enhancer_1234_LOC285696	LOC285696	chr5	17146365	17146965	600	9.16667	3.42499	3.33333	0.910334	15	12.3644	20.8333	40.2169	25	5.83797	5.55671	15.8333	9.20756	11.3877	7.33333	3.88803	11	0.558232	1.64546	3.33333	1.70928
Riggi_EWS-FLI1_enhancer_591_PRKCB	PRKCB	chr16	23866647	23867247	600	179.167	149.668	153.333	130.163	205	151.883	281.667	338.716	111.667	60.7868	69.6796	156.667	88.4091	148.904	149.333	102.194	74.5	7.91791	24.4939	24.3333	11.962
Riggi_EWS-FLI1_enhancer_1342_JARID2	JARID2	chr6	15111519	15112119	600	0	0	0	0	0	0.967453	3.33333	0.893709	4.16667	2.2071	1.6304	10	1.06177	6.13388	0.333333	0	1	0	0	0	0.388364
Riggi_EWS-FLI1_enhancer_414_SPATA13	SPATA13	chr13	24278483	24279083	600	45.8333	27.4635	25	15.1193	41.6667	37.3717	232.5	308.33	25.8333	14.6092	18.7405	27.5	31.9195	36.8059	21.3333	15.1427	80	27.696	58.8046	11.6667	2.32727
Riggi_EWS-FLI1_enhancer_498_MPP5	MPP5	chr14	67280402	67281002	600	19.1667	22.1287	21.6667	19.407	20	8.77307	188.333	173.38	28.3333	23.9884	28.8891	45.8333	31.1066	30.6694	24.3333	21.2264	47	23.7653	23.7278	11.6667	9.69931
Riggi_EWS-FLI1_enhancer_1470_PLEKHA8	PLEKHA8	chr7	30116390	30116990	600	17.5	14.3907	16.6667	10.7523	7.5	14.6438	11.6667	25.9176	10.8333	7.86969	8.50006	12.5	9.45641	12.2519	4.66667	7.95344	4.5	6.43698	4.43141	2.33333	4.50693
Riggi_EWS-FLI1_enhancer_602_ZNF423	ZNF423	chr16	49842073	49842673	600	25.8333	25.159	18.3333	26.505	18.3333	56.7062	9.16667	3.57484	9.16667	4.85068	5.82543	20	12.4426	13.1372	24.6667	38.5671	5.5	4.65963	6.39463	6.66667	1.46219
Riggi_EWS-FLI1_enhancer_1451_HEATR2	HEATR2	chr7	778558	779158	600	67.5	74.1273	52.5	56.1104	51.6667	54.3608	266.667	254.707	111.667	122.267	132.899	159.167	123.116	152.448	61.6667	58.5573	73.5	63.6859	65.274	48.3333	40.5703
Riggi_EWS-FLI1_enhancer_8_ERRFI1	ERRFI1	chr1	8090206	8090806	600	0	0	0.833333	0	0.833333	0	0.833333	0	0	0	0	0	0	0	0.666667	0	1	8.2028	1.8885	0	0
Riggi_EWS-FLI1_enhancer_187_RTKN2	RTKN2	chr10	62443810	62444422	612	0	0	2.45098	0.983007	0	3.5209	3.26797	0	0	0	0	0	0	0	0.333333	2.4186	1.5	1.6747	1.96322	0.333333	0
Riggi_EWS-FLI1_enhancer_958_NCAM2	NCAM2	chr21	22409505	22410345	840	1.78571	1.36417	0.595238	0.716191	1.19048	0	8.33333	5.74527	0.595238	0	0	1.19048	0.722859	1.25343	0	0.483719	2	0	1.72018	1.33333	0.388364
Riggi_EWS-FLI1_enhancer_978_ADRBK2	ADRBK2	chr22	26016771	26017423	652	0.766871	0	0	0.9227	0	0	3.83436	0.822432	0	0	0	0.766871	0	0	2.33333	1.21844	0.5	1.02535	0.411364	0.333333	0
Riggi_EWS-FLI1_enhancer_464_IRS2	IRS2	chr13	109426135	109426821	686	4.37318	0	5.8309	3.34636	3.64431	1.69234	25.5102	8.59837	8.01749	0.863513	0	10.2041	4.64332	0	8	4.60802	7.5	2.0507	5.25414	0.666667	0
Riggi_EWS-FLI1_enhancer_1655_FAM84B	FAM84B	chr8	126567382	126568039	657	6.84932	1.74414	6.84932	3.57839	6.84932	6.2449	26.6362	9.79407	12.1766	1.80326	0.780712	11.4155	6.60578	6.39091	5.33333	6.03949	8.5	0.467117	3.94532	7.33333	6.80166
Riggi_EWS-FLI1_enhancer_706_KDSR	KDSR	chr18	63377239	63378028	789	20.9125	2.02845	15.8428	6.99291	6.97085	5.14994	126.109	81.5552	22.8137	10.756	5.14043	27.2497	21.46	7.3254	5.33333	3.64058	71.5	18.2741	49.2316	27.3333	17.0311
Riggi_EWS-FLI1_enhancer_1200_EDNRA	EDNRA	chr4	147421055	147421755	700	0	0	0	0	0	0	2.14286	10.7245	1.42857	1.24487	4.39652	0	15.7844	0	0.333333	1.67271	1	0	0.822729	0.666667	0
Riggi_EWS-FLI1_enhancer_739_RHPN2	RHPN2	chr19	33069447	33070047	600	5	0.954919	1.66667	3.008	0	3.24684	0.833333	2.68113	0	0	0.854879	0.833333	4.14755	1.75481	1	0.483719	2.5	1.11646	0	0	0.338363
Riggi_EWS-FLI1_enhancer_1182_NDNF	NDNF	chr4	121053593	121054193	600	16.6667	18.8692	12.5	15.1193	18.3333	23.6953	20	7.14967	2.5	8.30617	4.11567	6.66667	1.06177	13.1319	27.6667	32.2035	2.5	0	0	4.66667	13.4562
Riggi_EWS-FLI1_enhancer_35_TCEANC2	TCEANC2	chr1	54095808	54096408	600	13.3333	10.7683	13.3333	15.7527	16.6667	15.9557	87.5	92.0521	48.3333	102.053	103.142	102.5	113.195	93.7312	26.3333	21.6562	18.5	14.3549	12.1348	29.3333	20.9206
Riggi_EWS-FLI1_enhancer_1463_HDAC9	HDAC9	chr7	18667379	18667979	600	37.5	35.5644	29.1667	58.762	41.6667	50.85	803.333	692.625	99.1667	47.3403	36.6136	195	129.735	87.6212	65	60.8036	101	64.973	79.5781	3	2.34473
Riggi_EWS-FLI1_enhancer_897_IRS1	IRS1	chr2	226772466	226773066	600	10	3.52366	7.5	11.3857	13.3333	8.0841	41.6667	26.8113	22.5	1.21982	3.34015	27.5	11.3809	12.2598	22.6667	18.4271	12.5	20.3132	18.9408	27	31.9554
Riggi_EWS-FLI1_enhancer_143_TRIM11	TRIM11	chr1	228392054	228392654	600	34.1667	42.5131	27.5	31.5184	22.5	61.133	57.5	87.5835	22.5	17.3099	21.1645	29.1667	38.3897	36.8033	37	47.7003	27.5	17.2487	23.2975	17	11.5411
Riggi_EWS-FLI1_enhancer_1758_FUNDC1	FUNDC1	chrX	43551539	43552139	600	1.66667	0	0	0	3.33333	0	5.83333	0	0	0	0	0	0	0	1	3.17159	3	0.558232	4.02004	0	0
Riggi_EWS-FLI1_enhancer_411_MIPEPP3	MIPEPP3	chr13	21240479	21241079	600	0.833333	3.42499	0	2.91567	2.5	3.24684	7.5	1.78742	0.833333	0	0	0	0	0	0.666667	4.9901	0	0	0.654407	0.333333	0
Riggi_EWS-FLI1_enhancer_1012_TRAK1	TRAK1	chr3	42015072	42015672	600	26.6667	49.1657	43.3333	32.244	39.1667	52.6384	55	38.4295	15	18.2686	11.3334	23.3333	39.7501	23.6555	21.6667	32.7081	19	15.0158	9.85386	14.6667	35.7837
Riggi_EWS-FLI1_enhancer_445_KLF12	KLF12	chr13	74464547	74465147	600	0	0	0	0	0.833333	0	3.33333	0	0	0	0	0	0	0	1	0.967439	2	0	0.654407	0	0
Riggi_EWS-FLI1_enhancer_1640_EBAG9	EBAG9	chr8	111658517	111659117	600	0.833333	0	1.66667	0	0	0	11.6667	8.04338	1.66667	0	0	0	0	0.874756	1.33333	0.367358	4	1.11646	0.654407	2	0
Riggi_EWS-FLI1_enhancer_1773_PCDH11X	PCDH11X	chrX	92077384	92077984	600	0	2.66741	0	0	0	0	7.5	6.25597	0	0	0	0	0	1.75481	2.33333	0.483719	0.5	0	3.02899	4.33333	3.13019
Riggi_EWS-FLI1_enhancer_1258_ARL15	ARL15	chr5	54021667	54022267	600	17.5	3.62233	10	13.2987	8.33333	4.21429	26.6667	21.449	10.8333	16.8735	15.7972	20	24.8355	31.523	11.3333	11.6542	12	7.17745	11.8918	5	3.60692
Riggi_EWS-FLI1_enhancer_129_ZNF281	ZNF281	chr1	199681906	199682506	600	0	0	2.5	0	0	0	2.5	0	4.16667	1.45235	0	1.66667	1.06177	0	1.33333	0	1	0	0.822729	0.666667	0
Riggi_EWS-FLI1_enhancer_1166_PPP3CA	PPP3CA	chr4	101323988	101324588	600	111.667	104.949	120	130.243	151.667	195.602	231.667	248.451	86.6667	43.3015	52.3314	109.167	81.8394	98.9798	84.6667	74.359	72.5	81.1168	74.2304	19.6667	25.9577
Riggi_EWS-FLI1_enhancer_1703_IDNK	IDNK	chr9	83646558	83647158	600	4.16667	1.81117	8.33333	3.73367	5	4.90326	35	27.705	25.8333	18.0933	14.991	10	30.1444	20.1406	3.66667	6.93474	14.5	8.9548	11.0691	12.3333	7.43712
Riggi_EWS-FLI1_enhancer_1289_EFNA5	EFNA5	chr5	107196452	107197052	600	0	0	1.66667	0	1.66667	0	0	0	0	0	0	0	0	0.874756	0	0	0	0	3.12259	0	0
Riggi_EWS-FLI1_enhancer_319_BCAT1	BCAT1	chr12	24378486	24379086	600	8.33333	5.53217	6.66667	4.55167	4.16667	13.6103	28.3333	9.8308	0	0	0	2.5	2.02401	0	2.33333	6.42299	7	8.76103	11.4804	3	1.37091
Riggi_EWS-FLI1_enhancer_338_LRIG3	LRIG3	chr12	58608339	58608939	600	0	0	3.33333	0	0	0	0	0	0.833333	0	0.854879	0	0	0	0	0.367358	0	0	0	0.666667	0
Riggi_EWS-FLI1_enhancer_526_CDC42BPB	CDC42BPB	chr14	103132520	103133120	600	6.66667	5.33482	1.66667	4.82867	10.8333	6.49368	23.3333	31.2798	0	0.493641	0.854879	0.833333	2.12354	0	11.3333	15.2052	11.5	104.824	34.1983	0.333333	0
Riggi_EWS-FLI1_enhancer_485_MIS18BP1	MIS18BP1	chr14	47227066	47227666	600	3.33333	0	0	0	2.5	0	0	0	0	0	0	0	0	0	1.33333	2.43687	0	0	0.822729	0	0
Riggi_EWS-FLI1_enhancer_1432_CITED2	CITED2	chr6	139523895	139524495	600	0	0	0	0	0	0	22.5	8.93709	9.16667	2.90469	0	5	10.6177	5.25912	0	0.483719	7	0	0	0	0
Riggi_EWS-FLI1_enhancer_779_MYCN	MYCN	chr2	15808609	15809209	600	1.66667	0.954919	0	0	0	1.93491	0	0.893709	0	0	0	0	0	0.874756	0.666667	0	0	0	0	0	0
Riggi_EWS-FLI1_enhancer_1771_LPAR4	LPAR4	chrX	78555437	78556037	600	0	0.954919	0	0	0	0	3.33333	2.68113	0	0	0	0	0	0	0.666667	0	1	0	0.654407	0	0
Riggi_EWS-FLI1_enhancer_1533_MKLN1-AS1	MKLN1-AS1	chr7	130917552	130918152	600	16.6667	9.91207	15	11.755	12.5	7.73962	146.667	191.254	43.3333	23.2336	29.6827	41.6667	24.0724	41.1797	14	11.3542	62	66.6708	45.361	28.3333	31.967
Riggi_EWS-FLI1_enhancer_98_NUF2	NUF2	chr1	163650545	163651145	600	0	0	0	1.82067	0.833333	0	1.66667	0	0	0	0	0	0	0	1	0	0	0.467117	0	0	0
Riggi_EWS-FLI1_enhancer_27_SZT2	SZT2	chr1	43452836	43453436	600	198.333	231.04	210.833	218.715	210	252.111	370	303.861	347.5	556.925	398.848	360.833	1110.95	645.825	207.667	241.467	110.5	138.992	152.537	128.333	144.039
Riggi_EWS-FLI1_enhancer_697_MEX3C	MEX3C	chr18	52427556	52428157	601	33.2779	10.9474	28.2862	25.6443	37.4376	10.0023	136.439	167.738	3.32779	0	0.774226	3.32779	0	1.75189	32.3333	20.2996	61	17.3629	33.7869	3.66667	13.2004
Riggi_EWS-FLI1_enhancer_1188_FAT4	FAT4	chr4	126468138	126469457	1319	0.75815	0	0	0	0.75815	0	18.9538	13.4158	12.5095	6.65858	4.94709	15.9212	24.4136	16.7354	0.666667	0	23	5.03563	12.5462	5.66667	7.25749
Riggi_EWS-FLI1_enhancer_235_FANCF	FANCF	chr11	21908139	21908822	683	0	0	0	0	0	0	1.46413	0	0	0	0	0	0.932742	0	0	0	0	0	1.47714	0	0
Riggi_EWS-FLI1_enhancer_1134_CPEB2	CPEB2	chr4	14641839	14642529	690	0	0	0.724638	0	0.724638	0	7.97101	5.43997	1.44928	0	0	4.34783	4.48657	0	0.666667	1.30535	7	0.934234	3.92644	0	0
Riggi_EWS-FLI1_enhancer_900_DAW1	DAW1	chr2	227939138	227939876	738	1.35501	0	0.677507	0	0	0	44.0379	30.5169	17.6152	0.802669	1.39005	18.2927	4.15429	0	2	1.80379	14.5	0	4.67445	34.3333	29.6194
Riggi_EWS-FLI1_enhancer_936_MAFB	MAFB	chr20	40073445	40074045	600	0	0	0	0	0	0	0	0	0	0	0	0	0	0	0.666667	1.46943	0	0	0	0	0
Riggi_EWS-FLI1_enhancer_816_TTL	TTL	chr2	112523171	112523771	600	86.6667	95.8262	80	88.3674	74.1667	65.9702	248.333	302.074	79.1667	94.5051	88.0107	100	70.1102	109.577	93.6667	70.8062	85	68.9037	75.4834	28.6667	29.467
Riggi_EWS-FLI1_enhancer_776_KLF11	KLF11	chr2	9990563	9991163	600	0	6.28974	1.66667	6.46467	4.16667	1.93491	5.83333	8.93709	5.83333	6.09908	2.91271	2.5	10.2693	2.62956	6	7.49562	2.5	1.6747	0.411364	1.33333	0.594186
Riggi_EWS-FLI1_enhancer_42_TM2D1	TM2D1	chr1	61993433	61994033	600	2.5	0	1.66667	1.913	0.833333	1.93491	9.16667	3.57484	1.66667	4.67531	1.97847	2.5	4.14755	3.50696	1.66667	0.952717	0.5	0.558232	0	4.33333	4.55745
Riggi_EWS-FLI1_enhancer_1167_SLC39A8	SLC39A8	chr4	102179957	102180557	600	0	0	0	0	0	0.967453	0	0.893709	0.833333	0	0	0	0	0	0.666667	0	0	0	0	0	0
Riggi_EWS-FLI1_enhancer_594_RBBP6	RBBP6	chr16	24419612	24420212	600	1.66667	0.856247	0	0	0	0	3.33333	0.893709	0.833333	0	2.83335	0	2.02401	0	2	0	4.5	0	1.30881	0.666667	0
Riggi_EWS-FLI1_enhancer_1074_NMNAT3	NMNAT3	chr3	139572839	139573439	600	0.833333	0	1.66667	0.910334	0	2.27939	12.5	9.8308	2.5	6.36018	7.37646	11.6667	15.5284	8.76873	0.333333	0.836356	5	0	1.64546	5.33333	3.07146
Riggi_EWS-FLI1_enhancer_1453_MICALL2	MICALL2	chr7	1395284	1395884	600	0	0	1.66667	0.910334	0	0	0.833333	0.893709	0	0.493641	1.6304	1.66667	4.19732	4.37643	0	1.21844	1	0.467117	0.411364	0	0.594186
Riggi_EWS-FLI1_enhancer_845_AHCTF1P1	AHCTF1P1	chr2	161488221	161488821	600	3.33333	0.856247	2.5	1.00267	0	0	2.5	3.57484	0.833333	0.493641	0.42744	1.66667	0	0.874756	0	0	0.5	0	0.411364	0	0
Riggi_EWS-FLI1_enhancer_658_BRIP1	BRIP1	chr17	61809972	61810572	600	8.33333	4.37991	3.33333	3.73367	10	0.967453	58.3333	46.4729	23.3333	47.2792	49.3699	40	41.2764	45.5455	12	10.274	15	10.9144	13.9486	7.33333	3.12146
Riggi_EWS-FLI1_enhancer_1216_GALNT7	GALNT7	chr4	172954100	172954700	600	0	4.57725	5.83333	1.00267	6.66667	1.93491	4.16667	1.78742	0	0	0.775517	2.5	0	0	10.3333	1.70215	4.5	0	2.13154	0	0
Riggi_EWS-FLI1_enhancer_1523_FEZF1	FEZF1	chr7	122298470	122299070	600	1.66667	6.68443	5.83333	0	3.33333	0	159.167	214.49	26.6667	17.775	12.6157	32.5	16.2916	45.5694	8	0.468998	40	5.21786	10.2652	19	1.98891
Riggi_EWS-FLI1_enhancer_797_SPRED2	SPRED2	chr2	65662166	65662766	600	5	0	1.66667	3.008	1.66667	0	13.3333	12.5119	2.5	0	0.42744	0	2.02401	0	2	0.967439	4.5	0	2.95427	2.66667	0.776728
Riggi_EWS-FLI1_enhancer_1694_LINGO2	LINGO2	chr9	29541142	29541742	600	0	0	0	0	0	0	4.16667	0.893709	0	0	0	0	0	0	0	0	2	0	0.654407	0	0.594186
Riggi_EWS-FLI1_enhancer_249_EXT2	EXT2	chr11	44186664	44187264	600	45.8333	35.9273	30	40.714	32.5	26.1872	180	178.742	40	45.684	47.0434	45.8333	58.215	56.9359	40	32.2498	53	53.0564	56.5984	12	9.82312
Riggi_EWS-FLI1_enhancer_898_MFF	MFF	chr2	227374070	227374670	600	1.66667	1.90984	4.16667	3.008	0.833333	3.9358	4.16667	0	0	0.987283	0	0	1.06177	0	1	1.57107	1	0.934234	0.822729	0.333333	0
Riggi_EWS-FLI1_enhancer_558_NEO1	NEO1	chr15	73079485	73080085	600	50.8333	66.8158	55.8333	71.1244	95.8333	130.402	105.833	102.777	8.33333	7.05778	9.62365	6.66667	8.2951	6.12859	45.6667	55.7392	26	11.4726	16.4915	2	3.83073
Riggi_EWS-FLI1_enhancer_809_KDM3A	KDM3A	chr2	86417722	86418322	600	0	0	0	0	1.66667	0	2.5	0	1.66667	0	0	0	0	0	0.333333	0	0.5	0	1.8885	3.33333	1.18837
Riggi_EWS-FLI1_enhancer_1422_ARHGAP18	ARHGAP18	chr6	129205828	129206428	600	0	0	0	0	0.833333	0	5	1.78742	0	0	0	0	2.12354	0	0	0	6	0	3.02899	0	0
Riggi_EWS-FLI1_enhancer_134_LAMB3	LAMB3	chr1	209624643	209625243	600	0.833333	2.76608	6.66667	1.82067	4.16667	4.55877	58.3333	90.2646	11.6667	0	0.775517	6.66667	2.07377	0.874756	1	2.87287	19.5	11.3584	8.45145	1	0
Riggi_EWS-FLI1_enhancer_1335_TFAP2A	TFAP2A	chr6	9624023	9624623	600	1.66667	0	0	2.00534	0	2.90236	1.66667	1.78742	1.66667	1.94599	0	2.5	1.012	0	0.333333	0	0	1.58358	0.411364	0	0
Riggi_EWS-FLI1_enhancer_1437_VTA1	VTA1	chr6	141635317	141635917	600	1.66667	0	0	1.00267	0	0	25	13.4056	4.16667	0.987283	1.20296	5.83333	3.08578	0.877403	2.33333	1.45116	4	0	3.12259	1.33333	1.40345
Riggi_EWS-FLI1_enhancer_417_HSPH1	HSPH1	chr13	31016682	31017282	600	0.833333	1.90984	0	0	0	0	29.1667	25.0239	3.33333	1.48092	1.28232	5	2.02401	1.75216	0.333333	0	8.5	1.58358	5.98326	1.33333	0
Riggi_EWS-FLI1_enhancer_546_TCF12	TCF12	chr15	57150537	57151137	600	13.3333	7.24466	5	9.84201	13.3333	10.085	161.667	135.844	37.5	47.2506	33.6215	38.3333	58.3145	49.9273	34.3333	31.6497	35.5	29.8378	28.72	19.3333	19.7968
Riggi_EWS-FLI1_enhancer_401_SLC15A4	SLC15A4	chr12	127283684	127284284	600	0	0	0.833333	0	0.833333	0	15.8333	8.04338	2.5	0	0	0.833333	2.02401	0	0	0	5.5	1.02535	2.78595	0.333333	0
Riggi_EWS-FLI1_enhancer_778_TRIB2	TRIB2	chr2	12467126	12467726	600	0	0	0.833333	0	0.833333	0	0.833333	0	0	0	0	0	1.06177	0	0	0	0	0	1.72018	0	0
Riggi_EWS-FLI1_enhancer_1351_CDKAL1	CDKAL1	chr6	20756486	20757086	600	7.5	8.00224	5.83333	10.4753	9.16667	7.18264	47.5	33.961	30.8333	31.0462	29.2678	42.5	33.0809	34.1658	7.66667	9.68008	12.5	8.2028	9.85386	5	6.04292
Riggi_EWS-FLI1_enhancer_1396_MAP3K7	MAP3K7	chr6	91144070	91144670	600	1.66667	0	0	0	1.66667	0	26.6667	11.6182	0	0	0	0	0	0	0	0	9.5	0	3.44036	0	0
Riggi_EWS-FLI1_enhancer_36_DAB1	DAB1	chr1	57273255	57273855	600	104.167	97.144	123.333	81.8897	114.167	82.1899	178.333	226.108	3.33333	0.493641	2.48528	14.1667	3.08578	7.88339	72.3333	56.2438	46.5	6.5281	31.1693	2.66667	0
Riggi_EWS-FLI1_enhancer_1693_LINGO2	LINGO2	chr9	29021487	29022087	600	7.5	1.71249	4.16667	8.47	3.33333	3.59132	22.5	33.961	3.33333	0	5.6667	5.83333	5.25909	5.25912	5.66667	7.42201	14.5	2.0507	7.62872	1.33333	0.973819
Riggi_EWS-FLI1_enhancer_1403_MMS22L	MMS22L	chr6	97468931	97469531	600	0.833333	0	0.833333	0	0	1.31193	8.33333	7.14967	5	1.48092	0.775517	7.5	5.30886	7.89133	1	0.367358	1	0	0.411364	1	1.80055
Riggi_EWS-FLI1_enhancer_1328_RREB1	RREB1	chr6	6836604	6837204	600	0	0.856247	0	0	0.833333	0	15.8333	10.7245	0.833333	0.493641	0.42744	1.66667	1.012	0.874756	0	0	5	0.558232	0.411364	0.666667	0
Riggi_EWS-FLI1_enhancer_1410_HACE1	HACE1	chr6	104423684	104424710	1026	0	0	0	0	0	0	1.94932	5.22637	12.1832	2.00404	2.99958	11.2086	11.031	14.3637	0	0	1.5	2.23293	1.23409	0	2.55929
Riggi_EWS-FLI1_enhancer_316_AEBP2	AEBP2	chr12	19630543	19631147	604	0	0	0	0.904305	0.827815	1.92209	9.93377	20.4192	0	0.980745	1.69844	0.827815	3.0159	1.74055	1.33333	0	5.5	0.934234	2.95427	0.666667	0.297093
Riggi_EWS-FLI1_enhancer_1270_SV2C	SV2C	chr5	75951388	75952567	1179	1.27226	0.871498	0.848176	0	0	0	16.5394	15.0089	19.9321	5.67619	1.65944	13.9949	1.08068	0.445168	2.66667	0.937995	15	0	4.18836	12.3333	2.23018
Riggi_EWS-FLI1_enhancer_1725_PAPPA	PAPPA	chr9	116122952	116123561	609	0	0	0	0.98785	0	0	3.28407	3.52201	1.64204	0	0.421123	4.10509	2.09216	0	2.33333	0	0.5	0.558232	0.411364	0	0
Riggi_EWS-FLI1_enhancer_1588_ZNF703	ZNF703	chr8	36611494	36612143	649	0	0	0	0	0	0	0.770416	0	0	0	0	0	0	0	0	2.57151	0	0	0	0	0
Riggi_EWS-FLI1_enhancer_912_SIRPA	SIRPA	chr20	1952865	1953623	758	0	0	2.63852	1.58734	0	0	5.27704	1.41484	5.93668	0.390745	0	1.97889	0	1.38693	1.33333	0.468998	6.5	0	0	2	0.338363
Riggi_EWS-FLI1_enhancer_1653_FAM84B	FAM84B	chr8	126287623	126288347	724	0	0	0	0	0	0	2.07182	2.22193	0	0	0	3.45304	0	0	1.33333	0.468998	0.5	0	0.411364	0	0
Riggi_EWS-FLI1_enhancer_1277_COX7C	COX7C	chr5	86407645	86408303	658	1.51976	0	0.759878	0	0	0	12.9179	4.07466	2.27964	1.32433	0	0	1.93636	0	0.333333	0	6.5	0.934234	2.46819	1	0.982551
Riggi_EWS-FLI1_enhancer_1512_MDFIC	MDFIC	chr7	114888793	114889457	664	0	0	1.50602	0	0	0	0	1.61514	0	0	0	0	0.91446	0	0	0	0	0.467117	0.411364	0	0
Riggi_EWS-FLI1_enhancer_1546_EZH2	EZH2	chr7	148838862	148839490	628	146.497	119.052	123.408	114.112	117.038	75.4372	192.675	198.096	170.382	129.749	151.173	201.433	177.795	205.912	64	53.2181	74	47.7358	49.3252	54	43.1883
Riggi_EWS-FLI1_enhancer_423_CCNA1	CCNA1	chr13	36480684	36481427	743	0.672948	0	1.3459	2.35451	2.01884	0	14.1319	12.9907	2.01884	0	0	1.3459	0.85742	0.706398	1	2.06951	6.5	0	0.822729	1	4.14528
Riggi_EWS-FLI1_enhancer_372_LINC00936	LINC00936	chr12	90065240	90065840	600	1.66667	0	1.66667	0	0.833333	0	0.833333	0	0	0	0	0	0	0	0.333333	0	0	1.02535	0.411364	0	0
Riggi_EWS-FLI1_enhancer_651_MMD	MMD	chr17	55451180	55451780	600	1.66667	0	0	0	1.66667	0	0	0	0	0	0	0	0	0	0.333333	1.46943	0	0	0	0	0
Riggi_EWS-FLI1_enhancer_1436_CITED2	CITED2	chr6	140371955	140372555	600	0	0	0.833333	0	0	0	0.833333	0	0	0	0	0	0	0	0.333333	0	0	0	0.411364	0	0
Riggi_EWS-FLI1_enhancer_1731_USP20	USP20	chr9	129863065	129863665	600	73.3333	81.1078	73.3333	82.4307	100.833	115.083	260	233.258	92.5	72.112	82.2159	161.667	202.782	122.678	75	93.7205	55.5	52.3839	65.2551	86	102.567
Riggi_EWS-FLI1_enhancer_1444_IGF2R	IGF2R	chr6	159953159	159953759	600	0.833333	0	0	0	0.833333	2.62387	0	0	0.833333	0	0.854879	0	0	0.877403	0	0	0	0	0.411364	0.333333	0.388364
Riggi_EWS-FLI1_enhancer_1633_TSPYL5	TSPYL5	chr8	97084263	97084863	600	0.833333	1.71249	0	1.00267	2.5	0	7.5	4.46855	0	0	0	0	0	0	2.33333	5.18221	1	0.934234	2.54291	0.333333	0
Riggi_EWS-FLI1_enhancer_68_DPYD	DPYD	chr1	97101380	97101980	600	2.5	0.856247	2.5	1.82067	1.66667	6.83816	12.5	2.68113	2.5	1.21982	1.97847	4.16667	8.34487	2.63221	3.33333	5.94637	1	5.30898	2.71123	3.33333	0.973819
Riggi_EWS-FLI1_enhancer_225_SWAP70	SWAP70	chr11	9747705	9748305	600	264.167	256.132	215	233.676	251.667	352.866	285	319.948	203.333	322.284	299.242	295	321.485	382.018	159.667	198.104	89.5	111.854	89.0953	105.667	106.019
Riggi_EWS-FLI1_enhancer_413_MICU2	MICU2	chr13	21583253	21583853	600	38.3333	40.8992	45.8333	47.548	51.6667	73.0724	84.1667	91.1584	27.5	35.6929	38.574	40.8333	33.1804	32.4136	24.3333	21.2376	21	14.6398	19.2028	14.6667	8.82602
Riggi_EWS-FLI1_enhancer_408_TPTE2	TPTE2	chr13	19266877	19267477	600	15.8333	7.24466	10	7.74434	8.33333	11.6754	124.167	80.4338	2.5	0	0	0.833333	0	0	17.6667	18.0816	28.5	8.48768	25.4291	9	14.9131
Riggi_EWS-FLI1_enhancer_329_NELL2	NELL2	chr12	44885827	44886427	600	0.833333	0	0	0	1.66667	0	5.83333	7.14967	0	0.493641	0	0	0	0	0	0.483719	1.5	0.467117	0.411364	0	0
Riggi_EWS-FLI1_enhancer_1207_RAPGEF2	RAPGEF2	chr4	159779865	159780465	600	2.5	0	1.66667	0	3.33333	0.967453	16.6667	7.14967	29.1667	9.9339	15.1497	25.8333	15.628	30.6429	5	1.87599	3.5	1.02535	2.29986	2.66667	0.297093
Riggi_EWS-FLI1_enhancer_774_ID2	ID2	chr2	8395490	8396090	600	0	1.90984	0.833333	0	2.5	0	5	3.57484	1.66667	0.493641	0.775517	3.33333	0	5.25912	1	0.367358	0.5	0	3.44036	2.33333	2.54182
Riggi_EWS-FLI1_enhancer_193_MYPN	MYPN	chr10	68118599	68119199	600	0.833333	1.71249	0	0	1.66667	0.967453	7.5	14.2993	4.16667	0.726174	0.854879	5.83333	2.12354	0.877403	1.33333	1.21844	5	8.47614	3.85172	1.33333	2.34473
Riggi_EWS-FLI1_enhancer_633_NSRP1	NSRP1	chr17	30040896	30041496	600	1.66667	3.42499	1.66667	0	0	1.31193	4.16667	2.68113	0	0	0.42744	1.66667	1.012	0	1	0.367358	1	0	2.13154	0.666667	0.973819
Riggi_EWS-FLI1_enhancer_1279_ARRDC3	ARRDC3	chr5	91179624	91180224	600	0	0	2.5	0	0	0	2.5	1.78742	2.5	1.94599	0	3.33333	5.30886	1.75216	1.66667	0.836356	0.5	0	0.411364	0	0.297093
Riggi_EWS-FLI1_enhancer_1269_GFM2	GFM2	chr5	74766834	74767434	600	355	355.714	322.5	335.37	384.167	416.864	800	816.85	493.333	504.098	500.533	660	651.48	599.177	263	253.754	239	236.07	227.234	167.667	175.561
Riggi_EWS-FLI1_enhancer_1756_FUNDC1	FUNDC1	chrX	43456686	43457286	600	0	0	0	0	0	0	1.66667	1.78742	0	0	0.854879	3.33333	0	0.874756	1.33333	0.734716	1.5	0	0.654407	0	0
Riggi_EWS-FLI1_enhancer_1769_RLIM	RLIM	chrX	74666272	74666872	600	1.66667	0	0	0	0	1.31193	2.5	0	0	2.17852	0	0	0	0	1.66667	0	1.5	0	0.411364	1.66667	0.297093
Riggi_EWS-FLI1_enhancer_64_ZNF326	ZNF326	chr1	90310721	90311321	600	0.833333	0	0	1.00267	2.5	0	19.1667	7.14967	4.16667	0	0	3.33333	0	0	0.666667	0	2.5	0	1.30881	0	0
Riggi_EWS-FLI1_enhancer_1002_RAD18	RAD18	chr3	8311308	8311908	600	1.66667	0	0.833333	0	0	0.967453	39.1667	22.3427	12.5	0	0	5.83333	3.13555	0	0	0.967439	13.5	5.78764	17.3331	4	3.83946
Riggi_EWS-FLI1_enhancer_136_DIEXF	DIEXF	chr1	209908022	209908622	600	0	0	0	0	0	0	2.5	7.14967	0	0	0	0	0	0	0	0.367358	1	0.558232	1.30881	0	0
Riggi_EWS-FLI1_enhancer_1155_AGPAT9	AGPAT9	chr4	83642928	83643528	600	0	0	0.833333	2.00534	0	0	3.33333	0.893709	0.833333	0	0	9.16667	0	0.874756	0	1.20371	2.5	0	0	0.666667	0
Riggi_EWS-FLI1_enhancer_1256_PELO	PELO	chr5	52238283	52238883	600	0	0	0	0	1.66667	0	5	6.25597	0	0	1.28232	0	0	0	0	0	1.5	0	2.13154	0	0
Riggi_EWS-FLI1_enhancer_525_RCOR1	RCOR1	chr14	102692313	102692913	600	33.3333	23.8412	24.1667	19.0377	32.5	14.8563	135.833	142.1	70.8333	50.3307	38.1646	90.8333	91.0968	92.8512	50.3333	31.5949	53	22.8426	25.4291	47.6667	40.9227
Riggi_EWS-FLI1_enhancer_537_GPR176	GPR176	chr15	39782634	39783234	600	4.16667	12.4808	10.8333	19.0377	15.8333	5.52623	44.1667	48.2603	35	30.9319	25.3108	24.1667	39.2026	27.1757	11.6667	15.5899	13.5	8.02057	20.0066	12	15.8248
Riggi_EWS-FLI1_enhancer_1537_CALD1	CALD1	chr7	134916183	134916783	600	425.833	427.963	405	372.93	399.167	808.868	84.1667	58.0911	13.3333	10.9783	17.0795	25.8333	17.8013	31.5336	174	174.313	28	79.1341	65.4612	15.3333	33.4559
Riggi_EWS-FLI1_enhancer_1037_GPR128	GPR128	chr3	100610977	100611617	640	5.46875	2.40819	4.6875	5.20719	1.5625	2.45988	34.375	58.6497	7.03125	2.04236	2.73067	12.5	10.6229	0.820084	4.33333	6.77917	7	3.26982	5.74022	1.33333	0.676726
Riggi_EWS-FLI1_enhancer_355_TRHDE	TRHDE	chr12	72380391	72381032	641	14.0406	14.4564	15.6006	4.69267	15.6006	10.668	59.2824	65.2505	67.0827	24.2756	34.3747	71.7629	38.776	58.2392	12.6667	11.5758	28	11.0966	13.7056	29.3333	70.6367
Riggi_EWS-FLI1_enhancer_504_PCNX	PCNX	chr14	71317931	71318544	613	2.44698	0	0.815661	0.981404	1.63132	0	9.78793	11.3718	7.34095	1.19395	0	3.26264	4.15702	0	0.333333	0	0	1.40135	0.411364	2.66667	1.99764
Riggi_EWS-FLI1_enhancer_1205_PDGFC	PDGFC	chr4	156517693	156518351	658	2.27964	0	0	0	0	0	6.07903	4.07466	0	0	0	0	0	0	1	0	1	0	0	0	0.388364
Riggi_EWS-FLI1_enhancer_1534_MKLN1-AS1	MKLN1-AS1	chr7	131035111	131035750	639	3.12989	3.40125	3.91236	0.941472	1.56495	1.81681	31.2989	23.4966	6.25978	3.87278	4.11679	20.3443	14.4405	6.58336	2.66667	4.1635	7.5	6.34587	7.79704	4	4.40111
Riggi_EWS-FLI1_enhancer_927_RALGAPA2	RALGAPA2	chr20	20737028	20737628	600	0	0	0	0.910334	0.833333	0.967453	1.66667	1.78742	0	0	0	0.833333	0	0	3	12.3876	1	0	0	0	0
Riggi_EWS-FLI1_enhancer_954_HSPA13	HSPA13	chr21	14353613	14354213	600	0	0.954919	0	0	0.833333	0	0	0	0	0	0	0	0	0	0	3.30622	0	0	0	0	0
Riggi_EWS-FLI1_enhancer_241_FJX1	FJX1	chr11	35602307	35602907	600	2.5	0.954919	0	1.82067	0	0	0.833333	4.46855	0	0	0.775517	0	0	0	0	0	0.5	2.0507	0.822729	0	0
Riggi_EWS-FLI1_enhancer_376_SNRPF	SNRPF	chr12	95732994	95733594	600	28.3333	12.5795	31.6667	7.55967	25	9.67453	62.5	42.898	0	0	0.42744	0	0	0	34	14.4522	12	30.6809	19.7636	5.33333	1.65928
Riggi_EWS-FLI1_enhancer_1050_PVRL3	PVRL3	chr3	110995294	110995894	600	0	0	0	0	1.66667	0	3.33333	0.893709	0.833333	0	0.854879	0	5.06001	0	0.333333	0	0	0	0	0.666667	0
Riggi_EWS-FLI1_enhancer_180_FZD8	FZD8	chr10	36636264	36636864	600	0	0	0	0	0	0	7.5	3.57484	0	0	0.42744	0	0	0	1	0	5.5	0	0.822729	0	0
Riggi_EWS-FLI1_enhancer_1246_DROSHA	DROSHA	chr5	31412093	31412693	600	29.1667	24.0385	26.6667	26.782	21.6667	13.6763	106.667	116.182	62.5	75.8857	67.9698	80.8333	86.2856	84.0904	22.3333	19.2782	41	49.707	36.6665	30.6667	26.6275
Riggi_EWS-FLI1_enhancer_1077_TSC22D2	TSC22D2	chr3	150265248	150265848	600	1.66667	0	0	1.00267	0	0	0	0	0.833333	2.43963	0	1.66667	1.06177	0	0.333333	0	0	0	0	0	0.932549
Riggi_EWS-FLI1_enhancer_1501_CDK14	CDK14	chr7	91091490	91092090	600	42.5	34.5108	31.6667	23.6817	35	16.5127	121.667	126.013	60.8333	28.1415	36.2655	96.6667	61.8649	70.9611	61	42.4907	32.5	23.8679	31.5059	18.6667	11.7149
Riggi_EWS-FLI1_enhancer_1023_FOXP1	FOXP1	chr3	71203664	71204264	600	6.66667	4.67592	6.66667	0.910334	8.33333	8.77307	17.5	15.1931	6.66667	2.70074	6.94902	16.6667	15.4787	12.2731	8.33333	10.2557	7	4.19251	6.39463	8.33333	5.40165
Riggi_EWS-FLI1_enhancer_1401_UFL1	UFL1	chr6	96105928	96106528	600	0	0	1.66667	0	0	0	16.6667	14.2993	3.33333	8.30617	3.68823	2.5	4.09778	7.88868	2	2.15643	5.5	1.02535	2.29986	2.33333	1.99764
Riggi_EWS-FLI1_enhancer_1374_TFAP2B	TFAP2B	chr6	50832791	50833391	600	5	18.7706	17.5	35.1597	20.8333	33.4359	24.1667	19.6616	1252.5	401.532	650.032	1453.33	1383.72	1661.22	8.66667	57.1146	5	0.467117	7.4604	72.6667	45.2272
Riggi_EWS-FLI1_enhancer_177_EPC1	EPC1	chr10	32400780	32401380	600	1.66667	0	0.833333	0	0	0	11.6667	7.14967	1.66667	0	0	0.833333	0	0.874756	0.666667	0.483719	2	0	1.47714	0.333333	1.50346
Riggi_EWS-FLI1_enhancer_157_GATA3	GATA3	chr10	8513057	8513657	600	0	0	3.33333	0.910334	1.66667	0	9.16667	0.893709	10	0	0	7.5	2.12354	0.877403	0.666667	0	4	0	0.411364	0	0
Riggi_EWS-FLI1_enhancer_1218_GALNT7	GALNT7	chr4	173218563	173219163	600	67.5	70.9983	59.1667	51.651	70.8333	115.56	81.6667	65.2408	21.6667	9.49741	15.8765	30	39.4017	30.6667	56.6667	57.6193	40.5	29.9174	33.8994	8.66667	8.04347
Riggi_EWS-FLI1_enhancer_451_SPRY2	SPRY2	chr13	80157730	80158330	600	2.5	0	0	0.910334	0.833333	1.93491	0	0	0	0	0	0	1.012	0	1.33333	0	1	0	0.822729	0	0
Riggi_EWS-FLI1_enhancer_6_UTS2	UTS2	chr1	7856814	7857414	600	1.66667	0	0	0	1.66667	2.62387	4.16667	0	0	0.493641	0.854879	1.66667	2.12354	0	0	0	1	1.11646	0.654407	2	0.982551
Riggi_EWS-FLI1_enhancer_879_RPL37A	RPL37A	chr2	216491950	216492550	600	5.83333	2.66741	2.5	5.83134	6.66667	6.49368	10	13.4056	11.6667	11.9942	10.0511	9.16667	19.6262	12.2704	3.66667	4.66194	4	2.98493	3.36564	0.666667	1.36218
Riggi_EWS-FLI1_enhancer_116_HMCN1	HMCN1	chr1	185687049	185687649	600	0	0	0	1.82067	0	0.967453	29.1667	4.46855	0	0.493641	0	2.5	1.06177	0	1	0.483719	3	1.11646	7.04903	1	3.67438
Riggi_EWS-FLI1_enhancer_607_CDH8	CDH8	chr16	61852567	61853167	600	10.8333	4.37991	16.6667	9.65734	11.6667	5.80472	90.8333	79.5401	7.5	2.17852	1.20296	10	0	2.62956	17.3333	10.3965	24.5	4.37474	8.04009	17.6667	8.46385
Riggi_EWS-FLI1_enhancer_1151_EPHA5	EPHA5	chr4	65698347	65698947	600	0.833333	0	0.833333	0	0	0.967453	16.6667	6.25597	0	0.493641	0.42744	0.833333	2.12354	1.74951	1	0.851077	2	0	1.72018	1.66667	0.932549
Riggi_EWS-FLI1_enhancer_1378_LRRC1	LRRC1	chr6	54465701	54466301	600	0.833333	0	0	0	0	0	8.33333	6.25597	4.16667	2.17852	0	5.83333	0	0	0	0	3	0.934234	0	1.33333	1.18837
Riggi_EWS-FLI1_enhancer_937_MAFB	MAFB	chr20	40232161	40232761	600	0	0	0	0	0	0	0.833333	0	3.33333	0.987283	1.70976	0	2.12354	0	0	0.367358	1.5	0	0	0	0
Riggi_EWS-FLI1_enhancer_1417_GJA1	GJA1	chr6	121559727	121560327	600	0	0	0.833333	0	0	0	0	1.78742	4.16667	1.71346	0.42744	0.833333	0	0	0.333333	0.367358	0	0	0	0	0
Riggi_EWS-FLI1_enhancer_362_LIN7A	LIN7A	chr12	81294202	81294802	600	0	0	0.833333	0	2.5	0	5.83333	11.6182	15	8.51013	5.31863	10.8333	2.12354	7.00599	3	0.967439	4	3.16716	5.08581	3.66667	2.34473
Riggi_EWS-FLI1_enhancer_453_SLITRK6	SLITRK6	chr13	85334042	85334642	600	1.66667	2.86476	0.833333	0	2.5	0	3.33333	2.68113	6.66667	0	0.42744	1.66667	0	0.874756	1	0.483719	0.5	0	0	0	0
Riggi_EWS-FLI1_enhancer_95_HSD17B7	HSD17B7	chr1	162840014	162840614	600	0.833333	0	0.833333	0	0.833333	1.31193	18.3333	20.5553	18.3333	3.89198	3.76759	9.16667	17.9008	8.76873	1	0.734716	11	2.51782	6.22631	1.33333	1.02382
Riggi_EWS-FLI1_enhancer_687_EPG5	EPG5	chr18	45589373	45589973	600	0	0	0	0	0	0	0.833333	4.46855	0	0.726174	0	0	0	0	0	1.10207	0	0	0.654407	0	0
Riggi_EWS-FLI1_enhancer_1574_TRIM35	TRIM35	chr8	27213285	27213926	641	0.780031	0	0	0	0	0	54.6022	45.1735	12.4805	2.96331	0.800199	16.3807	21.399	3.27522	1	0	22	2.89382	9.51722	2	0
Riggi_EWS-FLI1_enhancer_196_H2AFY2	H2AFY2	chr10	70041047	70041855	808	5.56931	1.90748	3.71287	0	0.618812	5.54044	25.3713	17.2548	2.47525	2.71741	2.87939	4.9505	4.69371	4.55683	0.666667	5.31329	10.5	5.96987	6.73127	12	10.3057
Riggi_EWS-FLI1_enhancer_1187_FAT4	FAT4	chr4	125827823	125828432	609	0	0	0.821018	0	0	0	7.38916	1.761	3.28407	0.486346	0.842246	1.64204	3.13824	3.44731	0	0.468998	2	0	0.411364	2	4.68947
Riggi_EWS-FLI1_enhancer_442_PCDH20	PCDH20	chr13	64087421	64088167	746	0.670241	0	1.34048	0	0.670241	0	399.464	662.016	1.34048	0.397031	0	2.68097	2.56192	1.40924	0.666667	1.3348	99.5	27.3431	82.0841	0	0
Riggi_EWS-FLI1_enhancer_1042_NFKBIZ	NFKBIZ	chr3	103494324	103494947	623	2.4077	0.919665	1.60514	1.75345	1.60514	0	22.4719	0.860715	1.60514	0	0	0	0	0	0.666667	0.483719	9	1.02535	3.19731	0.666667	1.75055
Riggi_EWS-FLI1_enhancer_1502_MTERF	MTERF	chr7	91866464	91867133	669	8.22123	11.1051	17.1898	7.84485	5.23169	6.07369	64.275	61.718	26.1584	17.3468	9.46896	23.9163	22.1401	25.1407	17	14.5783	17.5	3.82805	8.78809	4	6.07493
Riggi_EWS-FLI1_enhancer_1162_BMPR1B	BMPR1B	chr4	95551515	95552115	600	10.8333	8.75981	0	20.9507	8.33333	20.4485	3.33333	0	0	0	0	0	0	0	6	8.11397	0	1.58358	2.05682	0	0
Riggi_EWS-FLI1_enhancer_840_GPD2	GPD2	chr2	156818918	156819518	600	0	0	0	0	1.66667	1.31193	0	0	0	0	0	0	0	0	0	0	0	0	0	0	0
Riggi_EWS-FLI1_enhancer_993_CELSR1	CELSR1	chr22	46580946	46581546	600	25	37.5729	28.3333	39.632	18.3333	60.7885	38.3333	58.9848	36.6667	32.7025	24.7247	33.3333	29.1822	24.5355	21	32.6934	15	5.86721	14.36	8	11.0382
Riggi_EWS-FLI1_enhancer_908_NEU4	NEU4	chr2	241882806	241883406	600	30.8333	36.8822	55	29.513	48.3333	25.2858	134.167	68.8156	40.8333	17.8036	7.18711	64.1667	39.3519	24.5276	25	29.1532	38.5	10.4473	19.3711	3	12.0208
Riggi_EWS-FLI1_enhancer_106_RASAL2	RASAL2	chr1	178528445	178529045	600	0	0	0	0	0	0	0	0	0	0	0	0	0	0	0	0	0	0	0	0	0
Riggi_EWS-FLI1_enhancer_1397_MAP3K7	MAP3K7	chr6	91273645	91274245	600	0	0	0	0	0	0	3.33333	0	0	0	0	0	0	0	0.333333	0	0	1.11646	0	0	0
Riggi_EWS-FLI1_enhancer_709_DSEL	DSEL	chr18	67662895	67663495	600	0	0	0	0	0	0	2.5	0.893709	0	0	0	0	1.06177	0	0	0.483719	0.5	0	1.30881	0	0
Riggi_EWS-FLI1_enhancer_253_PATL1	PATL1	chr11	59628308	59628908	600	1.66667	0.856247	0	4.82867	1.66667	2.62387	3.33333	2.68113	3.33333	0.493641	0.854879	1.66667	8.09602	0.874756	1.33333	0.367358	4	0	1.30881	0.666667	1.60928
Riggi_EWS-FLI1_enhancer_1025_ROBO2	ROBO2	chr3	76811498	76812098	600	0	0	0.833333	0	0	0.967453	2.5	0.893709	2.5	0	0	0.833333	0	0.877403	0	0.483719	0	0	0	0	0
Riggi_EWS-FLI1_enhancer_596_ZKSCAN2	ZKSCAN2	chr16	25457458	25458058	600	0	0	0.833333	0	0	0	0.833333	1.78742	0	0	0	0.833333	0	0	0.333333	0	0	0	0	0	0
Riggi_EWS-FLI1_enhancer_812_CNNM4	CNNM4	chr2	96776545	96777145	600	4.16667	5.4335	6.66667	6.557	10	5.18175	25	31.2798	4.16667	12.9243	9.35494	15	19.6262	20.1591	11.6667	15.6621	5	4.65963	6.73127	9	3.71565
Riggi_EWS-FLI1_enhancer_190_REEP3	REEP3	chr10	63690697	63691297	600	0	0	2.5	0	1.66667	0	3.33333	2.68113	0	0	0	0	1.06177	0	1.33333	0.367358	0	0	0.654407	0.333333	0
Riggi_EWS-FLI1_enhancer_1757_FUNDC1	FUNDC1	chrX	43508656	43509256	600	0	0	0	0	0	0	1.66667	0	0	0	0	0	0	0	0.333333	0	0.5	0	0	0	0
Riggi_EWS-FLI1_enhancer_1779_STAG2	STAG2	chrX	124236548	124237148	600	0	0	1.66667	0	0	0	7.5	15.1931	1.66667	0.726174	0.854879	1.66667	2.02401	0	0.666667	0.483719	9.5	3.25828	2.54291	1.66667	0.973819
Riggi_EWS-FLI1_enhancer_310_LOC100129361	LOC100129361	chr12	11202029	11202629	600	10.8333	5.53217	8.33333	7.01867	5.83333	0	20.8333	16.9805	4.16667	8.56728	9.46492	9.16667	3.18532	6.13653	12.6667	8.67964	9.5	2.4267	7.81592	5	4.04528
Riggi_EWS-FLI1_enhancer_1086_NMD3	NMD3	chr3	161755176	161755776	600	0	0	0	0	0.833333	0	8.33333	10.7245	3.33333	0	0.854879	5	0	2.62956	1	0.468998	1.5	0.467117	0	1	3.07146
Riggi_EWS-FLI1_enhancer_1296_LYRM7	LYRM7	chr5	131170435	131171035	600	50	35.7618	47.5	60.398	59.1667	47.5227	61.6667	46.4729	40	47.0791	39.9538	43.3333	39.0533	62.2056	24	24.8523	19	13.3295	16.1738	14	9.85566
Riggi_EWS-FLI1_enhancer_1288_EFNA5	EFNA5	chr5	106749805	106750405	600	0	0	0	0	0	0	35.8333	33.0672	1.66667	0	0	0	0	0	0.666667	0	7	1.58358	6.80599	0	0
Riggi_EWS-FLI1_enhancer_1027_ROBO1	ROBO1	chr3	78710977	78711577	600	8.33333	9.25317	7.5	6.64934	2.5	1.31193	36.6667	30.3861	2.5	8.04506	5.74607	5.83333	9.25733	13.1346	8.33333	5.28385	10	17.9096	8.69449	11.3333	11.4178
Riggi_EWS-FLI1_enhancer_144_GALNT2	GALNT2	chr1	230038884	230039484	600	0	0.856247	0	0	0	0	0.833333	0	0	0	0	0	0	0	0	0	0	0.467117	0	0	0.338363
Riggi_EWS-FLI1_enhancer_55_ACADM	ACADM	chr1	75472861	75473461	600	0	0.856247	2.5	0	0	2.62387	0	0	0	0	0.42744	0	1.06177	0	2.33333	1.83679	1	0	1.72018	0	0
Riggi_EWS-FLI1_enhancer_751_ERCC1	ERCC1	chr19	45427542	45428142	600	9.16667	7.04732	17.5	10.66	21.6667	18.2351	21.6667	23.2364	1.66667	6.0705	2.32655	9.16667	6.37063	5.25912	7.66667	7.83353	7.5	5.68498	8.28313	2.33333	2.7831
Riggi_EWS-FLI1_enhancer_1761_SHROOM4	SHROOM4	chrX	50617987	50618587	600	0	0.856247	0.833333	1.00267	1.66667	0	22.5	20.5553	0.833333	1.45235	1.97847	0.833333	0	0.877403	0.333333	3.7275	8.5	2.60893	5.5719	0	0
Riggi_EWS-FLI1_enhancer_205_ACTA2	ACTA2	chr10	88986389	88986990	601	49.9168	55.3949	59.9002	69.2806	79.8669	67.3679	159.734	203.427	4.15973	1.71061	1.20095	3.32779	6.21097	0.873301	89.6667	51.9876	47.5	21.8172	22.2506	7	4.22782
Riggi_EWS-FLI1_enhancer_1639_EBAG9	EBAG9	chr8	111345043	111345697	654	0	0	0	0	0	0	34.4037	14.7585	2.29358	0.666214	0	2.29358	0	0	0.333333	0	3.5	1.6747	4.09476	0.333333	0.297093
Riggi_EWS-FLI1_enhancer_731_TMEM38A	TMEM38A	chr19	16735653	16736354	701	0.713267	0.732879	2.1398	1.71641	0.713267	1.95097	8.5592	13.004	3.56633	0.422518	0	1.42653	0	3.00168	1.33333	1.3348	5.5	0.558232	1.23409	5.66667	3.37729
Riggi_EWS-FLI1_enhancer_876_IKZF2	IKZF2	chr2	212902415	212903083	668	0.748503	0	1.49701	0.817665	0	0	9.73054	7.2246	2.24551	0	0.696572	1.49701	4.54492	0.785709	0.666667	0	4	1.86847	4.18836	1.33333	2.75638
Riggi_EWS-FLI1_enhancer_1424_L3MBTL3	L3MBTL3	chr6	129886424	129887096	672	1.4881	0	0.744048	0	0	0	5.20833	16.757	5.95238	0	0	6.69643	1.85158	0	0.333333	0	3.5	1.49247	0.822729	0	0
Riggi_EWS-FLI1_enhancer_325_KIF21A	KIF21A	chr12	39227099	39227699	600	0	0	0.833333	3.91834	0	0	0.833333	0.893709	0	0	0	0	0	0.877403	0	0.468998	0	0	1.30881	0	0
Riggi_EWS-FLI1_enhancer_1164_EMCN	EMCN	chr4	100649306	100649906	600	0	0	0	0	0	0	0	0	0	0	1.55103	0	0	0	0	0	1	0	0	0	0
Riggi_EWS-FLI1_enhancer_468_RASA3	RASA3	chr13	114174480	114175080	600	3.33333	0	0	0	0.833333	2.62387	0	0	0	0.493641	0	0	1.012	1.74951	0.666667	0	1.5	2.79116	1.23409	0.333333	0
Riggi_EWS-FLI1_enhancer_356_TRHDE	TRHDE	chr12	72612142	72612742	600	25.8333	35.3671	27.5	24.7767	15	21.1375	63.3333	58.9848	42.5	28.2883	34.4764	86.6667	24.8853	35.9232	13.6667	12.1169	25.5	6.06098	16.8093	25.6667	75.0243
Riggi_EWS-FLI1_enhancer_1479_GLI3	GLI3	chr7	41993525	41994125	600	32.5	19.6268	25.8333	14.3937	18.3333	21.35	56.6667	20.5553	6.66667	2.2071	0.42744	2.5	2.12354	0.877403	14.3333	19.7976	19.5	14.5487	18.7914	3	3.68945
Riggi_EWS-FLI1_enhancer_158_USP6NL	USP6NL	chr10	11673828	11674428	600	0	0	0	0	0	0	8.33333	0.893709	2.5	0	0	0	1.06177	0	0.333333	2.06951	0.5	1.11646	1.30881	0.333333	0.676726
Riggi_EWS-FLI1_enhancer_380_APAF1	APAF1	chr12	99380436	99381036	600	1.66667	0.954919	0.833333	0	1.66667	0	1.66667	0	1.66667	0	0	0.833333	0	1.75216	1.66667	0.367358	0.5	0	0	0.333333	0.388364
Riggi_EWS-FLI1_enhancer_1174_C4orf32	C4orf32	chr4	111628318	111628918	600	0	0	0	0.910334	1.66667	2.62387	0	0	0	0	1.70976	1.66667	0	0	0	0.937995	1	0.558232	0	0	0
Riggi_EWS-FLI1_enhancer_841_PKP4	PKP4	chr2	158783824	158784424	600	0	0	0	0	0	0	0	0	0	0	0	0	0	0	0.333333	0	0.5	0	0	0.333333	1.60928
Riggi_EWS-FLI1_enhancer_1271_IQGAP2	IQGAP2	chr5	76473550	76474150	600	6.66667	8.95716	8.33333	5.739	10	11.0525	42.5	42.0043	15.8333	10.5133	12.6645	26.6667	12.4924	14.8894	13.6667	15.8739	9.5	6.06098	8.78809	9	2.57728
Riggi_EWS-FLI1_enhancer_723_PTPRS	PTPRS	chr19	5416634	5417234	600	0	0.954919	5	0.910334	1.66667	0	0.833333	0	1.66667	1.21982	0.775517	2.5	0	0.874756	0.333333	0.367358	0	0.467117	1.30881	0	0.388364
Riggi_EWS-FLI1_enhancer_1201_ARHGAP10	ARHGAP10	chr4	147782105	147782705	600	5.83333	11.5259	10	11.6627	10	11.6754	17.5	8.04338	24.1667	17.5711	21.1158	31.6667	31.1564	57.8054	5.66667	8.40417	5	14.5371	7.62872	0.333333	0
Riggi_EWS-FLI1_enhancer_1407_ASCC3	ASCC3	chr6	101109113	101109713	600	0	0	0	0	0	1.31193	3.33333	2.68113	0	0	0	0	0	1.75481	1.33333	0.851077	2	0	0	0.333333	0
Riggi_EWS-FLI1_enhancer_471_OR4E2	OR4E2	chr14	21724347	21724947	600	7.5	16.0045	11.6667	0.910334	7.5	2.62387	612.5	752.503	143.333	51.7545	54.438	161.667	137.782	118.28	12.6667	6.24774	132.5	20.0514	56.3364	101	29.1305
Riggi_EWS-FLI1_enhancer_28_ST3GAL3	ST3GAL3	chr1	43857159	43857759	600	20.8333	14.292	25	14.209	14.1667	22.7939	70	66.1345	33.3333	42.3142	44.9243	51.6667	53.9679	54.3169	21.3333	18.4271	20.5	12.3157	15.6688	19.3333	11.8149
Riggi_EWS-FLI1_enhancer_1475_BMPER	BMPER	chr7	34047446	34048046	600	0	1.90984	1.66667	2.00534	0.833333	0	22.5	16.0868	3.33333	2.17852	3.26079	12.5	2.12354	0	0	0	11.5	1.95958	8.52617	1.33333	2.09764
Riggi_EWS-FLI1_enhancer_1213_CPE	CPE	chr4	165666735	165667335	600	0	0	0	0	0	0	0	0	0	0	0	0	0	0	0	0.483719	2	0	0	0.333333	0
Riggi_EWS-FLI1_enhancer_1238_GUSBP1	GUSBP1	chr5	21424760	21425360	600	1.66667	1.81117	0.833333	2.82333	1.66667	0.967453	5	2.68113	0.833333	0.726174	0	5.83333	0	0	3.66667	0.367358	0	1.58358	1.47714	1	1.32091
Riggi_EWS-FLI1_enhancer_5_CAMTA1	CAMTA1	chr1	7291505	7292105	600	0.833333	0	0	1.00267	0.833333	0.967453	3.33333	6.25597	3.33333	0.987283	0.854879	1.66667	1.06177	3.49902	1.33333	0	2.5	2.8027	4.09476	2	0.594186
Riggi_EWS-FLI1_enhancer_1377_LRRC1	LRRC1	chr6	53808164	53808764	600	3.33333	3.62233	0	2.00534	0.833333	1.93491	2.5	8.93709	3.33333	5.86654	4.97055	6.66667	7.18356	9.63555	3	1.32007	2.5	2.51782	4.50613	1	1.90637
Riggi_EWS-FLI1_enhancer_1540_LUZP6	LUZP6	chr7	136395870	136396470	600	0	0	1.66667	0	2.5	0.967453	41.6667	42.0043	6.66667	1.21982	3.34015	7.5	6.07202	0.877403	0.333333	0	6	0	5.98326	0.333333	0.297093
Riggi_EWS-FLI1_enhancer_314_LMO3	LMO3	chr12	16726068	16726668	600	0	0	0.833333	0	0.833333	0	6.66667	0.893709	0	0	0	0.833333	0	0	0	1.30535	2	0	1.47714	3.33333	1.22964
Riggi_EWS-FLI1_enhancer_772_RNF144A	RNF144A	chr2	7194607	7195207	600	1.66667	5.33482	2.5	2.82333	0	0	8.33333	3.57484	10	1.21982	4.62247	8.33333	4.24709	5.25383	2.33333	0	8.5	1.02535	3.777	0.666667	0
Riggi_EWS-FLI1_enhancer_299_CLMP	CLMP	chr11	123150299	123150899	600	40.8333	47.9147	28.3333	40.8857	48.3333	99.1936	63.3333	75.9653	43.3333	22.74	27.8755	104.167	59.4261	55.1811	44.3333	87.1272	11.5	28.6302	18.4548	12.6667	11.6387
Riggi_EWS-FLI1_enhancer_39_HOOK1	HOOK1	chr1	59845202	59846598	1396	7.52149	4.47225	4.29799	1.72378	3.2235	2.22711	402.579	416.766	23.2808	8.93725	5.42223	38.3238	39.6739	18.4532	14.6667	9.37516	190	54.9248	153.229	9.33333	12.9626
Riggi_EWS-FLI1_enhancer_1573_TRIM35	TRIM35	chr8	27189047	27189794	747	9.37082	2.22175	4.68541	2.99893	5.35475	3.10828	1044.85	1307.18	152.61	19.4316	24.489	214.859	39.8964	38.7034	11.3333	0.367358	283.5	83.6231	229.498	10.6667	2.24473
Riggi_EWS-FLI1_enhancer_802_ANTXR1	ANTXR1	chr2	69096365	69097590	1225	20.4082	13.3065	24.4898	14.5458	23.2653	15.228	184.898	105.494	36.3265	17.2545	19.6858	47.3469	46.2521	43.7773	40.6667	31.4611	92	43.0762	58.6371	46	38.575
Riggi_EWS-FLI1_enhancer_820_GPR39	GPR39	chr2	132276504	132277498	994	2.01207	0.57641	1.00604	0	0	0.791912	72.9376	59.8803	6.53924	1.75334	3.04824	9.55734	6.86974	7.40988	2	0.483719	24	1.58358	6.80599	8.66667	1.61801
Riggi_EWS-FLI1_enhancer_800_MEIS1	MEIS1	chr2	66875924	66876589	665	1.50376	1.72316	1.50376	0	0	0	19.5489	7.25719	7.5188	3.09195	1.85669	9.02256	4.70014	5.53671	0	0.367358	8.5	0.558232	0	1	0.676726
Riggi_EWS-FLI1_enhancer_140_LYPLAL1	LYPLAL1	chr1	219405542	219406260	718	1.39276	0	0	0	0.696379	1.61691	0	6.72149	7.66017	6.16383	7.23575	2.08914	5.24047	16.8328	4	0.734716	2	3.7254	2.95427	0	0.338363
Riggi_EWS-FLI1_enhancer_1649_EXT1	EXT1	chr8	117858491	117859166	675	18.5185	21.427	19.2593	9.87438	28.8889	16.5152	131.852	152.526	94.8148	39.3678	52.9598	151.111	81.1961	92.6638	26.3333	25.8772	22.5	35.4317	33.8058	42	29.7961
Riggi_EWS-FLI1_enhancer_301_ETS1	ETS1	chr11	128052729	128053572	843	0	0	0	0	0	0	1.77936	0	0	0	0	0	0	0	0	0	0.5	2.0507	0.822729	1	0
Riggi_EWS-FLI1_enhancer_100_GORAB	GORAB	chr1	170494224	170494824	600	0	0	0.833333	0	0	0	1.66667	0.893709	0	0	0	0	0	0	0.333333	1.20371	0	0	0	0	0.594186
Riggi_EWS-FLI1_enhancer_145_SIPA1L2	SIPA1L2	chr1	232558838	232559438	600	15	28.584	10	22.125	23.3333	36.7487	1.66667	0.893709	0	0	0	0	0	0	12.6667	28.5102	0.5	7.46233	0.411364	0	0.388364
Riggi_EWS-FLI1_enhancer_1456_GLCCI1	GLCCI1	chr7	8881804	8882404	600	0	0	0.833333	0	0	0	0.833333	0	0	0	0	0	0	0	1.33333	0.468998	0	1.40135	0	0	0
Riggi_EWS-FLI1_enhancer_135_LAMB3	LAMB3	chr1	209659839	209660439	600	2.5	0	0.833333	2.91567	0	0	5	12.5119	1.66667	0.987283	0	0	0	1.74951	1	0	3	0	2.05682	0	0
Riggi_EWS-FLI1_enhancer_522_C14orf64	C14orf64	chr14	98210144	98210744	600	0	0	0	0	0	0	1.66667	0	0	0	0	0	1.06177	0	0	1.93843	0	0	0	0	0
Riggi_EWS-FLI1_enhancer_56_ZZZ3	ZZZ3	chr1	77565243	77565843	600	173.333	193.27	189.167	173.463	253.333	170.016	1749.17	1382.57	783.333	904.358	1000.77	1190.83	1407	1320.18	540	400.85	282	312.322	293.762	250.333	234.723
Riggi_EWS-FLI1_enhancer_1472_AQP1	AQP1	chr7	31416245	31416845	600	0	0	0	0	0	0	3.33333	2.68113	1.66667	0	0	0	0	0	0	0.367358	0	0	0	0	0.676726
Riggi_EWS-FLI1_enhancer_344_MSRB3	MSRB3	chr12	65607057	65607657	600	0	3.62233	0	0	1.66667	2.90236	6.66667	14.2993	0	0	0	5	2.12354	0.877403	1.33333	3.10915	6.5	23.583	14.9397	0.666667	0
Riggi_EWS-FLI1_enhancer_270_UVRAG	UVRAG	chr11	76205185	76205785	600	8.33333	6.0924	3.33333	0	4.16667	11.8074	5.83333	9.8308	0	0.987283	3.34015	1.66667	5.25909	9.64084	1.66667	6.31373	0	0.558232	2.46819	0	0
Riggi_EWS-FLI1_enhancer_940_TOX2	TOX2	chr20	43862307	43862907	600	0	0	0	0	0	0	1.66667	1.78742	0	0	0	0	1.06177	0.877403	1	0	0	0	0	0.666667	0
Riggi_EWS-FLI1_enhancer_1087_NMD3	NMD3	chr3	161946321	161946921	600	0	0	0	0	0	0	1.66667	2.68113	0	0	0	0	0	0	0	0.367358	0	0	2.61763	1	0.594186
Riggi_EWS-FLI1_enhancer_1596_SNAI2	SNAI2	chr8	49645091	49645691	600	0	0	0	0	0	0	0	0	0	0	0	0	0	0	0	0.367358	0	0	0.411364	0.333333	0.89128
Riggi_EWS-FLI1_enhancer_34_RAB3B	RAB3B	chr1	51931250	51931850	600	7.5	5.33482	6.66667	9.47267	7.5	14.9223	49.1667	34.8547	1.66667	1.94599	0.42744	2.5	2.07377	1.75481	9.66667	10.5312	11.5	14.9131	17.2207	0	0.388364
Riggi_EWS-FLI1_enhancer_856_HNRNPA3	HNRNPA3	chr2	176932100	176932700	600	0	0	0	1.82067	1.66667	0	0	8.04338	0	0	0	1.66667	2.02401	0	1	1.45116	3	0	1.47714	0	0
Riggi_EWS-FLI1_enhancer_1045_CBLB	CBLB	chr3	106485746	106486346	600	0	0	0	0	0	0	0.833333	0	0	0	0	1.66667	0	0	0	0	0.5	0	0	0	0
Riggi_EWS-FLI1_enhancer_304_JAM3	JAM3	chr11	134050399	134050999	600	6.66667	2.56874	2.5	0	4.16667	7.80561	1.66667	0.893709	0	0	0.854879	0	1.012	3.50432	1.33333	2.06951	0	0.467117	0	0	0
Riggi_EWS-FLI1_enhancer_243_C11orf74	C11orf74	chr11	37002837	37003437	600	0	0	0	0	0	0	1.66667	0	0	0	0	0	0	0	0	0	0.5	0	0	0	0
Riggi_EWS-FLI1_enhancer_1043_CBLB	CBLB	chr3	106078530	106079130	600	0	0	0	0.910334	0	0	0.833333	0.893709	2.5	0	0	0.833333	0	1.75481	0	0	0	0.558232	0	0.333333	0
Riggi_EWS-FLI1_enhancer_1601_TMEM68	TMEM68	chr8	55225935	55226535	600	14.1667	14.4893	12.5	7.46734	22.5	7.46113	14.1667	14.2993	0	0	0	0	0	0	9.66667	14.0456	2	1.95958	6.22631	1.66667	0.676726
Riggi_EWS-FLI1_enhancer_70_OLFM3	OLFM3	chr1	102181251	102181851	600	5.83333	0	0.833333	0	0	0	6.66667	6.25597	0	0	0	0	0	0	1.33333	2.04007	0	1.6747	0	0	0
Riggi_EWS-FLI1_enhancer_1739_XG	XG	chrX	2816911	2817511	600	27.5	18.8692	25.8333	13.5757	17.5	16.8572	70.8333	64.3471	14.1667	3.39834	6.68031	19.1667	15.7275	7.88868	18.6667	18.9023	11	0.934234	1.72018	37	51.2156
Riggi_EWS-FLI1_enhancer_792_PKDCC	PKDCC	chr2	41981196	41981796	600	0	0	0	0	0.833333	0.967453	3.33333	0.893709	0	0.493641	0	0.833333	0	0	1.66667	0.367358	0.5	1.11646	0.654407	0.333333	0
Riggi_EWS-FLI1_enhancer_1031_EPHA3	EPHA3	chr3	89179614	89180214	600	5.83333	3.721	4.16667	2.00534	1.66667	2.27939	44.1667	40.2169	51.6667	11.9942	17.9344	70.8333	34.1426	32.4268	2.66667	2.89115	17	18.6385	19.2775	18.3333	46.8359
Riggi_EWS-FLI1_enhancer_210_XPNPEP1	XPNPEP1	chr10	109191319	109191919	600	0	0	0	0	0	0	55.8333	50.0477	10.8333	2.2071	2.56464	8.33333	9.3071	7.01922	0	0	11	2.98493	18.1181	1.33333	0
Riggi_EWS-FLI1_enhancer_1038_ABI3BP	ABI3BP	chr3	101038637	101039237	600	0	0	0	0	0	0	0	0	0.833333	0	0.42744	1.66667	0	0	0.666667	0	0	0	0	0	0
Riggi_EWS-FLI1_enhancer_1039_NFKBIZ	NFKBIZ	chr3	102038661	102039261	600	1.66667	1.90984	0	0	0	0	3.33333	2.68113	0	0	0	0.833333	0	0	0	0	0	2.98493	1.47714	0	0
Riggi_EWS-FLI1_enhancer_1404_MMS22L	MMS22L	chr6	97653293	97653893	600	0.833333	0	1.66667	0	0.833333	1.31193	6.66667	4.46855	1.66667	2.46821	1.97847	4.16667	3.08578	0.877403	0	0.851077	0.5	0.558232	1.47714	1.33333	0.932549
Riggi_EWS-FLI1_enhancer_1367_ZFAND3	ZFAND3	chr6	37977609	37978209	600	35	30.0322	32.5	35.4367	45.8333	49.5236	100	104.564	71.6667	57.8821	58.7736	85	111.486	116.47	40.6667	34.643	40	34.4974	42.1825	30.3333	30.2728
Riggi_EWS-FLI1_enhancer_519_VRK1	VRK1	chr14	97221429	97222029	600	24.1667	10.9657	29.1667	12.573	25	9.11755	369.167	286.881	47.5	8.56728	15.8459	48.3333	31.0071	23.6634	14.6667	10.6145	79	8.39657	27.8225	34	24.2735
Riggi_EWS-FLI1_enhancer_292_PTS	PTS	chr11	112221329	112221929	600	1.66667	6.28974	3.33333	3.91834	6.66667	1.31193	30	45.5792	7.5	10.7458	14.6248	14.1667	7.2831	14.8973	6.66667	2.89115	7.5	7.2801	9.76026	6.66667	5.56328
Riggi_EWS-FLI1_enhancer_899_SLC19A3	SLC19A3	chr2	227749522	227750122	600	0	0	0	0	0	0	9.16667	0.893709	0.833333	0.493641	0.42744	0	0	0	0	0	1	0	0.411364	0.333333	0
Riggi_EWS-FLI1_enhancer_1179_TRAM1L1	TRAM1L1	chr4	116183290	116183892	602	1.66113	0.951746	0	0	0	0	19.103	9.79814	0.830565	0	0	3.32226	0	0	0.333333	0	4	0	1.72018	0.666667	0
Riggi_EWS-FLI1_enhancer_1011_PDCD6IP	PDCD6IP	chr3	34998801	34999408	607	0	0	1.64745	0	0.823723	0	1.64745	0	0	0	0.42251	0.823723	0	0	0	0.937995	0.5	0	0.822729	0	0.297093
Riggi_EWS-FLI1_enhancer_1357_HIST1H2BG	HIST1H2BG	chr6	26230117	26230782	665	41.3534	44.5381	34.5865	247.687	30.8271	27.9194	78.9474	506.39	25.5639	35.9771	646.991	484.962	326.779	375.737	132	28.9008	19	13.3295	18.6231	16.6667	7.08473
Riggi_EWS-FLI1_enhancer_47_PDE4B	PDE4B	chr1	66548794	66549511	717	0	0	0	0	1.3947	0	7.67085	14.2096	0.69735	0.413089	0.35769	1.3947	0	0.734228	0.333333	0	4.5	6.61921	10.0222	37	40.0017
Riggi_EWS-FLI1_enhancer_1156_AGPAT9	AGPAT9	chr4	83724325	83725623	1298	1.92604	0	0.770416	0.420801	2.31125	0	44.6841	25.2001	3.46687	0.456371	1.14882	6.16333	7.155	8.10302	6	2.61071	29.5	7.26856	20.9229	12.3333	15.4364
Riggi_EWS-FLI1_enhancer_1555_MCPH1	MCPH1	chr8	6258641	6259631	990	1.0101	0	0	0	0	0.795112	305.051	389.982	87.3737	34.9565	20.5024	84.3434	42.0285	44.5763	0	0	145.5	30.8747	101.063	110.667	71.0537
Riggi_EWS-FLI1_enhancer_1485_AUTS2	AUTS2	chr7	69199048	69200367	1319	0	0	0.75815	0	0	0	3.41168	1.62616	0.75815	0	0.194438	1.89538	0.965979	0.798243	0	0	2	0	0	0	0.297093
Riggi_EWS-FLI1_enhancer_1059_PTPLB	PTPLB	chr3	123396545	123397233	688	0.726744	0	0	0	0	0.843709	0	0	70.4942	31.4583	43.0977	119.913	35.3313	93.2062	0	0	0	0	0	0.333333	0
Riggi_EWS-FLI1_enhancer_663_PRKAR1A	PRKAR1A	chr17	68834407	68835550	1143	0.874891	0	0	0.526335	0	0	21.4348	8.4445	0.874891	0.259129	0	0.437445	1.06247	0.921158	0	0.468998	7	0.558232	3.27203	0	0
Riggi_EWS-FLI1_enhancer_578_HBA2	HBA2	chr16	169866	170466	600	6.66667	2.56874	9.16667	1.82067	8.33333	11.6754	17.5	6.25597	0	0	0	0	1.06177	3.50696	0.333333	0.937995	2	0.934234	1.47714	1	0
Riggi_EWS-FLI1_enhancer_1781_RBMX	RBMX	chrX	137562001	137562601	600	0.833333	3.81968	0	0	5.83333	2.27939	10.8333	2.68113	0	1.45235	0	0	0	0	2.66667	6.37882	2	0	0	0.333333	0
Riggi_EWS-FLI1_enhancer_358_ATXN7L3B	ATXN7L3B	chr12	74509786	74510386	600	0	0	0	0	0	0	0	0	0	0	0.42744	0.833333	0	0.877403	0	1.42171	0	0	1.72018	0	0
Riggi_EWS-FLI1_enhancer_146_NTPCR	NTPCR	chr1	232793831	232794431	600	0	0	0.833333	1.82067	1.66667	0	0	0	0	0	0	0	0	0	0	0	0	0	0	0.666667	0.982551
Riggi_EWS-FLI1_enhancer_1627_PAG1	PAG1	chr8	81117446	81118046	600	0.833333	0	0	0	2.5	2.90236	0	0	0	0	0	0	0	0	1.33333	0.468998	0	0	0	0	0
Riggi_EWS-FLI1_enhancer_822_NCKAP5	NCKAP5	chr2	132937561	132938161	600	9.16667	8.95716	8.33333	4.82867	8.33333	10.774	60.8333	44.6855	10.8333	1.71346	4.97055	10.8333	10.3191	7.88868	8	6.64809	17.5	14.9131	27.5048	3.33333	10.6498
Riggi_EWS-FLI1_enhancer_426_COG6	COG6	chr13	39952340	39952940	600	0	0	0	0	0	0	1.66667	0	0	0	0	0	0	0	0	0	0	0	0.654407	0	0
Riggi_EWS-FLI1_enhancer_1487_AUTS2	AUTS2	chr7	70097957	70098557	600	2.5	0.856247	10	4.82867	7.5	2.27939	13.3333	9.8308	6.66667	5.11179	2.99208	10	12.592	10.5077	1.33333	6.58565	6.5	3.7254	1.8885	0	0.776728
Riggi_EWS-FLI1_enhancer_1199_EDNRA	EDNRA	chr4	147334408	147335008	600	0	0	0	0	1.66667	0	0.833333	0	0	0	0.42744	0	2.12354	0	0	0	1.5	0.934234	0	0	0
Riggi_EWS-FLI1_enhancer_1760_PHF16	PHF16	chrX	46904490	46905090	600	4.16667	2.56874	5	1.00267	1.66667	5.52623	5	1.78742	0	0	0.854879	0	1.012	0	2	2.42215	2.5	0.558232	0.411364	0	0
Riggi_EWS-FLI1_enhancer_834_ACVR2A	ACVR2A	chr2	147469409	147470009	600	0	0	0	0	0	1.31193	0	0	0	0	0	0	0	0	0	0	0	0	0.822729	0	0
Riggi_EWS-FLI1_enhancer_609_CDH8	CDH8	chr16	63365625	63366225	600	0	0.954919	0	0	0	0	0.833333	0	2.5	0.726174	0.775517	2.5	1.012	2.62427	0	0	1	0	0	0.666667	0.685457
Riggi_EWS-FLI1_enhancer_201_ADK	ADK	chr10	74299882	74300482	600	5	5.53217	3.33333	4.644	6.66667	7.46113	57.5	58.0911	14.1667	13.1854	14.8323	21.6667	15.628	28.8961	7.66667	8.13845	18.5	27.0466	22.2318	10.6667	6.69584
Riggi_EWS-FLI1_enhancer_1068_MRPL3	MRPL3	chr3	131503234	131503834	600	6.66667	6.28974	4.16667	1.00267	5.83333	0	4.16667	11.6182	15	11.6759	9.35494	7.5	7.33286	12.2545	2	0.483719	4	0	2.71123	3.33333	0.89128
Riggi_EWS-FLI1_enhancer_1536_CALD1	CALD1	chr7	134849880	134850480	600	14.1667	17.2554	18.3333	14.486	16.6667	23.0724	11.6667	3.57484	0	0	1.97847	0	1.06177	0.874756	23.3333	26.656	5.5	25.0755	22.4001	4.66667	6.13366
Riggi_EWS-FLI1_enhancer_1075_PLSCR1	PLSCR1	chr3	146746063	146746663	600	0	0	0	1.00267	0	0	0.833333	0	0.833333	0	0	0	2.12354	0	1.66667	0	0	0.467117	4.26308	1	0.973819
Riggi_EWS-FLI1_enhancer_1508_CCDC71L	CCDC71L	chr7	106718165	106718765	600	0	0	0	0	0	0	0	0	0	0	0	0.833333	0	0	0	0.483719	0	1.11646	0.411364	0	0
Riggi_EWS-FLI1_enhancer_1569_CDCA2	CDCA2	chr8	25508738	25509338	600	132.5	117.56	122.5	144.398	120	70.1331	579.167	515.67	845	1506.36	1330.64	1237.5	1096.31	1613.58	240.667	155.52	155.5	127.622	132.774	306.333	130.095
Riggi_EWS-FLI1_enhancer_1191_PCDH10	PCDH10	chr4	133637151	133637751	600	0	0	0	2.00534	0	0	0	0.893709	1.66667	0	0	0	0	0	0	0	0.5	0.467117	0.411364	0	0
Riggi_EWS-FLI1_enhancer_160_RSU1	RSU1	chr10	16742538	16743138	600	10.8333	16.3005	18.3333	18.2197	17.5	12.6429	120.833	127.8	16.6667	24.7146	27.2893	44.1667	25.9471	35.0379	35	35.6394	27.5	58.536	33.1325	20.3333	19.1608
Riggi_EWS-FLI1_enhancer_1135_CPEB2	CPEB2	chr4	14743559	14744159	600	0.833333	0	0	0	1.66667	0	20	2.68113	5	0.726174	2.40591	6.66667	3.18532	1.74951	0	1.95315	3	0.934234	5.64662	0	0
Riggi_EWS-FLI1_enhancer_1055_LSAMP	LSAMP	chr3	115860915	115861515	600	5	6.28974	0.833333	2.731	2.5	4.90326	90.8333	43.7918	80.8333	53.933	66.9562	100	49.9199	69.2037	9.66667	8.3208	26.5	16.702	13.6867	4.66667	3.5011
Riggi_EWS-FLI1_enhancer_1586_DUSP26	DUSP26	chr8	33614898	33615498	600	0.833333	0	0	0	0.833333	0	0.833333	0	8.33333	3.42691	3.26079	10.8333	3.18532	0.874756	0.333333	0	1.5	0.558232	0	1	0
Riggi_EWS-FLI1_enhancer_507_ADCK1	ADCK1	chr14	77842099	77842699	600	12.5	9.1545	6.66667	5.83134	10.8333	5.52623	25.8333	29.4924	7.5	13.9688	14.5148	22.5	16.6897	10.5103	8.66667	8.47636	5	4.76229	7.06792	8.33333	8.87602
Riggi_EWS-FLI1_enhancer_1150_KIT	KIT	chr4	54677788	54678388	600	1.66667	6.28974	4.16667	0	3.33333	9.11755	10.8333	18.7679	22.5	8.51013	11.8402	20.8333	15.628	18.3963	5.66667	4.17823	9.5	2.60893	7.04903	47	50.0045
Riggi_EWS-FLI1_enhancer_827_LRP1B	LRP1B	chr2	141473715	141474315	600	9.16667	13.3371	10.8333	5.55434	10.8333	4.21429	17.5	24.1302	8.33333	2.93327	6.52158	10	15.6777	6.13653	6	1.58579	6	4.65963	3.12259	1.33333	0.982551
Riggi_EWS-FLI1_enhancer_789_ATL2	ATL2	chr2	38444144	38444744	600	0	1.90984	0.833333	0.910334	0	0	0.833333	0.893709	0	0.726174	1.20296	0	0	0.874756	0	0.468998	0	0	0	0	0
Riggi_EWS-FLI1_enhancer_702_SEC11C	SEC11C	chr18	59101935	59102535	600	0	0.954919	0	0	0	0	22.5	8.93709	10	0.493641	0	2.5	4.14755	3.50961	3	0.937995	4.5	2.0507	2.95427	3	0
Riggi_EWS-FLI1_enhancer_1466_MPP6	MPP6	chr7	24457671	24458271	600	0	0	0	0	1.66667	0	1.66667	0.893709	0.833333	0	0	1.66667	1.012	0.877403	0	0	0	0	0	1	0.297093
Riggi_EWS-FLI1_enhancer_1525_CADPS2	CADPS2	chr7	122970766	122971366	600	1.66667	0	0	0	1.66667	0	62.5	33.0672	15	9.96248	1.70976	13.3333	15.4787	3.50696	0.333333	0	10.5	1.11646	2.54291	2.66667	1.41218
Riggi_EWS-FLI1_enhancer_1312_MRPL22	MRPL22	chr5	154993555	154994155	600	0	0	0	0.910334	0	0	8.33333	1.78742	4.16667	2.93327	1.70976	10	0	1.75216	0.333333	0	2	0.467117	0.411364	0.333333	1.11509
Riggi_EWS-FLI1_enhancer_244_C11orf74	C11orf74	chr11	37099571	37100171	600	0	0	0	0	0	0	1.66667	0.893709	0	0	1.55103	0	0	0	0	0	1	0	0	0	0
Riggi_EWS-FLI1_enhancer_463_ABHD13	ABHD13	chr13	108566485	108567085	600	0	1.71249	0	1.00267	0	0	1.66667	5.36226	0.833333	0	0.42744	0	0	0	0	0.483719	0	0	0	0	0.338363
Riggi_EWS-FLI1_enhancer_1667_TMEM71	TMEM71	chr8	132393672	132394272	600	0	0	1.66667	0	0	0	0.833333	1.78742	18.3333	3.89198	5.04991	10.8333	3.13555	12.2545	0	0	3	0	0	0	0.297093
Riggi_EWS-FLI1_enhancer_1722_PAPPA	PAPPA	chr9	115637366	115637966	600	8.33333	5.23615	5.83333	7.83667	8.33333	1.93491	42.5	33.961	23.3333	2.17852	8.81751	35.8333	9.20756	7.88339	5.66667	2.99279	12	5.41163	5.98326	1	0
Riggi_EWS-FLI1_enhancer_660_APOH	APOH	chr17	66221169	66221769	600	0	0.856247	0	0	0	0	4.16667	0.893709	0	0	0.42744	3.33333	0	0	0.333333	0	2	0	0.411364	1	0.297093
Riggi_EWS-FLI1_enhancer_1751_TMEM47	TMEM47	chrX	34715437	34716037	600	0	0	0	0	0	0	0.833333	0	1.66667	0	0	0	0	0	1.33333	0.483719	0.5	0	0.654407	0	0
Riggi_EWS-FLI1_enhancer_1785_CD24	CD24	chrY	5301761	5302361	600	0	1.90984	0	0	0	0	6.66667	0	0	0	0	3.33333	0	0.877403	1.33333	1.45116	0	0	1.72018	3.33333	1.66801
Riggi_EWS-FLI1_enhancer_1149_USP46	USP46	chr4	52425596	52426196	600	0	0	0	0	0	0	0	0	0	0	0	0.833333	0	0	0	0	0	0	0	0	0
Riggi_EWS-FLI1_enhancer_284_PDGFD	PDGFD	chr11	104238810	104239410	600	0.833333	0	0.833333	0.910334	0.833333	0	0.833333	0	0	0.493641	0.42744	0	3.13555	0	0	0	1	0	0	0	0
Riggi_EWS-FLI1_enhancer_1315_CCNG1	CCNG1	chr5	163221597	163222200	603	0	0	2.48756	1.99536	0.829187	1.30541	8.29187	6.22484	0.829187	0	2.0476	0.829187	1.05649	0	0.333333	1.43644	2.5	0.558232	3.36564	0.333333	0
Riggi_EWS-FLI1_enhancer_1355_DCDC2	DCDC2	chr6	24381523	24382300	777	0.643501	0	0	0	0	0	10.296	4.83086	3.2175	0.560752	0.990208	3.861	0	2.02851	0.333333	0	4.5	0	2.29986	2	0.982551
Riggi_EWS-FLI1_enhancer_1295_PHAX	PHAX	chr5	126651112	126652234	1122	0	0	0.445633	0.536186	0.891266	0	1.78253	1.43376	4.0107	0	0.414715	5.34759	0.541178	0.938399	0.666667	0.937995	0.5	0	0	0.666667	0.676726
Riggi_EWS-FLI1_enhancer_771_RPS7	RPS7	chr2	4585075	4585751	676	1.47929	0	0	0	0	0	31.0651	19.8308	0	0	0	0	1.8848	0	0	0	6.5	3.63428	3.12259	0	0
Riggi_EWS-FLI1_enhancer_1492_SEMA3C	SEMA3C	chr7	81236536	81238033	1497	0	0	0	0	0	0	0.668003	0	2.33801	0	1.30693	2.00401	0.85112	1.05393	0	0	4	0	0	0	0.338363
Riggi_EWS-FLI1_enhancer_1381_BAI3	BAI3	chr6	67248089	67248745	656	0.762195	0	0	0.832622	3.04878	0	3.81098	1.63483	0	1.99255	0	3.04878	1.85122	0	1	0.937995	2	0.934234	0	1.33333	1.02382
Riggi_EWS-FLI1_enhancer_1568_GNRH1	GNRH1	chr8	24886737	24887337	600	0	0	0	0	0.833333	1.31193	0	0.893709	0	0	0	0	0	0	0.666667	1.46943	1	0	0	0	0
Riggi_EWS-FLI1_enhancer_1775_TSC22D3	TSC22D3	chrX	107737127	107737727	600	0	0	0.833333	0	0	0.967453	0	0.893709	1.66667	0	0.775517	4.16667	1.06177	0	1.33333	0.734716	0.5	0.558232	0	0	0
Riggi_EWS-FLI1_enhancer_1044_CBLB	CBLB	chr3	106161137	106161737	600	0.833333	0	0	0	0	0	1.66667	0	0	0	0	0	0	0	0	0	0	0	0	0	0
Riggi_EWS-FLI1_enhancer_40_NFIA	NFIA	chr1	60870121	60870721	600	0	0	0	0	0	0	0	0	0	0	0	0	0	0	0	0.483719	0	0	0	0	0
Riggi_EWS-FLI1_enhancer_661_PRKAR1A	PRKAR1A	chr17	68777206	68777806	600	0	0	0	0	0.833333	0	4.16667	2.68113	3.33333	0	0.42744	5	0	0	0	0	1.5	0	1.30881	2.66667	0
Riggi_EWS-FLI1_enhancer_919_TASP1	TASP1	chr20	13588066	13588666	600	5.83333	8.19958	10.8333	5.739	5.83333	4.55877	25	29.4924	11.6667	7.31889	7.99325	9.16667	11.4804	9.63555	8.66667	9.34572	9.5	5.41163	4.43141	7	6.81965
Riggi_EWS-FLI1_enhancer_282_YAP1	YAP1	chr11	102117684	102118284	600	18.3333	15.4442	21.6667	24.7767	20.8333	18.1691	115.833	118.863	26.6667	24.6288	24.9627	26.6667	26.8595	45.5535	28	30.3296	55	59.0032	47.5303	11.6667	22.0264
Riggi_EWS-FLI1_enhancer_1460_BZW2	BZW2	chr7	16710419	16711019	600	2.5	7.70622	10	1.00267	3.33333	11.3309	34.1667	13.4056	6.66667	1.21982	0.42744	5	0	7.00863	3	1.58579	9	6.99522	5.42246	5.33333	1.27964
Riggi_EWS-FLI1_enhancer_1353_DCDC2	DCDC2	chr6	23823194	23823794	600	0	1.90984	0	0	0	0	0	2.68113	1.66667	0	0	0	0	0	1	0	0	0	0	0	0
Riggi_EWS-FLI1_enhancer_1459_ANKMY2	ANKMY2	chr7	16589748	16590348	600	0.833333	5.53217	4.16667	2.00534	1.66667	0	4.16667	0	0	0	3.68823	1.66667	3.03601	3.50432	1.66667	1.89071	3.5	0.558232	3.27203	0.666667	0.776728
Riggi_EWS-FLI1_enhancer_1681_LURAP1L	LURAP1L	chr9	11085416	11086016	600	0	0	0	0	0	0	0.833333	0	0	0	0	0	0	0	0	0	0	0	1.30881	0	0
Riggi_EWS-FLI1_enhancer_1106_ATP11B	ATP11B	chr3	182473193	182473793	600	0	0	0	0	1.66667	0	0.833333	0	1.66667	0	0.42744	0.833333	1.06177	0.877403	0	0	1.5	0	0	0	0
Riggi_EWS-FLI1_enhancer_837_MMADHC	MMADHC	chr2	149733743	149734343	600	0	0	0	0	0	0	0	0	0	0	0	0	0	0	0	0	0	1.11646	0.822729	0	0
Riggi_EWS-FLI1_enhancer_1430_MAP3K5	MAP3K5	chr6	136703339	136703939	600	15	15.2469	20.8333	9.74967	15.8333	8.42859	40	50.0477	50	33.0207	20.499	63.3333	53.6195	44.6761	10	18.601	10.5	13.3295	14.36	3.33333	3.79819
Riggi_EWS-FLI1_enhancer_1741_NLGN4X	NLGN4X	chrX	5278827	5279427	600	2.5	0	0.833333	0	0	0	1.66667	0	0	0	0	2.5	0	0	0	0	2.5	0	0.822729	0	0
Riggi_EWS-FLI1_enhancer_1057_PDIA5	PDIA5	chr3	123143888	123144488	600	29.1667	15.3456	36.6667	18.7607	32.5	29.0091	94.1667	99.2017	162.5	75.3064	90.8441	201.667	106.775	212.009	27.3333	32.4509	39.5	42.2446	35.3577	23.3333	17.6253
Riggi_EWS-FLI1_enhancer_1415_CEP85L	CEP85L	chr6	118212489	118213089	600	1.66667	2.76608	2.5	5.64667	7.5	3.86981	19.1667	3.57484	3.33333	1.97457	3.60887	10.8333	0	2.62427	2.66667	4.22594	2	1.11646	1.47714	1.33333	1.70928
Riggi_EWS-FLI1_enhancer_1227_SLC25A4	SLC25A4	chr4	185142845	185143445	600	350.833	420.821	375	429.45	445.833	469.766	545.833	631.852	236.667	517.737	502.005	448.333	578.616	594.841	290.333	270.077	164	154.259	143.394	109.333	163.307
Riggi_EWS-FLI1_enhancer_521_C14orf64	C14orf64	chr14	97513944	97514544	600	0	0	0	0	0	0	5	1.78742	2.5	0	1.28232	1.66667	0	0.874756	0	0	0	0	0	0	0
Riggi_EWS-FLI1_enhancer_474_SDR39U1	SDR39U1	chr14	25290158	25290758	600	1.66667	0	0.833333	0	0	0	10.8333	1.78742	0	0.493641	0	0	0	0	1.33333	0.483719	2.5	0.467117	1.72018	0	0
Riggi_EWS-FLI1_enhancer_547_TCF12	TCF12	chr15	57220099	57220699	600	55	63.8524	55	66.2164	62.5	37.8626	284.167	288.668	57.5	59.4202	44.6375	84.1667	96.0075	74.4522	70.3333	66.2092	92	56.0413	70.1545	47	43.647
Riggi_EWS-FLI1_enhancer_1183_ANXA5	ANXA5	chr4	121583024	121583624	600	0.833333	0	0	0	0	0	1.66667	0	0.833333	0	1.97847	0	1.06177	0.877403	1.66667	0	0	0	0	0.666667	0.338363
Riggi_EWS-FLI1_enhancer_150_PLD5	PLD5	chr1	242239347	242239947	600	5.83333	7.14599	9.16667	2.82333	15.8333	10.3635	9.16667	13.4056	6.66667	0.726174	2.56464	11.6667	0	7.88339	18.6667	14.0995	4.5	0.558232	1.47714	0	0
Riggi_EWS-FLI1_enhancer_1709_DAPK1	DAPK1	chr9	87402269	87402869	600	0.833333	0	2.5	0	0	0	6.66667	2.68113	1.66667	0	0	0.833333	1.06177	1.75481	2	0	3.5	0.558232	1.30881	0	0
Riggi_EWS-FLI1_enhancer_1535_EXOC4	EXOC4	chr7	133859096	133859696	600	49.1667	39.1867	45.8333	57.126	31.6667	46.0787	69.1667	50.0477	35.8333	26.632	28.3823	50.8333	58.215	57.8186	32	35.7619	17	17.8185	13.1259	14.3333	18.6846
Riggi_EWS-FLI1_enhancer_1745_WWC3	WWC3	chrX	9964004	9964604	600	3.33333	3.42499	3.33333	1.00267	2.5	0	0	0	0	0	0	0	0	0	2	1.93843	0.5	0	4.33781	0	0
Riggi_EWS-FLI1_enhancer_1473_AQP1	AQP1	chr7	31521328	31521928	600	0	0	0	0	0	0	4.16667	5.36226	2.5	2.90469	0	1.66667	2.02401	0.874756	0.666667	0	1	0.467117	1.30881	1	0
Riggi_EWS-FLI1_enhancer_438_DIAPH3	DIAPH3	chr13	59948587	59949187	600	7.5	8.19958	8.33333	3.91834	5.83333	0.967453	57.5	63.4534	15.8333	28.6351	16.9695	30	18.6142	27.1518	9.66667	10.0622	25.5	8.77257	15.7435	9	3.8802
Riggi_EWS-FLI1_enhancer_832_ZEB2	ZEB2	chr2	145543634	145544234	600	0	0	0	0	0	0	38.3333	27.705	5	1.45235	0.42744	5	5.06001	0	0	0.734716	4	3.26982	5.42246	2	0.89128
Riggi_EWS-FLI1_enhancer_38_FGGY	FGGY	chr1	59261487	59262087	600	0	0	0	1.82067	0	0	0	0	0	0	0	0	0	0	0.666667	1.10207	0	0	0	0	0
Riggi_EWS-FLI1_enhancer_1247_DROSHA	DROSHA	chr5	31469400	31470000	600	11.6667	10.6696	11.6667	12.2037	15	7.73962	83.3333	67.9219	55.8333	50.7061	42.8971	65	73.6936	55.1679	17.6667	20.7342	32.5	29.7582	41.7523	38.3333	19.8788
Riggi_EWS-FLI1_enhancer_1108_ETV5	ETV5	chr3	186014772	186015372	600	1.66667	0.954919	0.833333	1.00267	0.833333	0	1.66667	0.893709	0	0.493641	1.55103	0.833333	0	0	0	0.483719	1	0.467117	0	0	0.776728
Riggi_EWS-FLI1_enhancer_509_FLRT2	FLRT2	chr14	84064713	84065313	600	0	0	0	0	0	0	0.833333	0.893709	0	0	0	0	0	0	0.666667	0	0.5	0.558232	0	0	0
Riggi_EWS-FLI1_enhancer_1582_NRG1	NRG1	chr8	32027005	32027605	600	1.66667	0.954919	0.833333	0	0	0	25.8333	46.4729	18.3333	9.81568	12.1883	20	9.40664	4.38172	0.666667	0.967439	19	6.34587	3.777	11.3333	2.18891
Riggi_EWS-FLI1_enhancer_798_SPRED2	SPRED2	chr2	65747797	65748522	725	2.06897	0	0	0	0	0	32.4138	12.5736	10.3448	1.0095	1.41497	10.3448	5.02512	5.07631	1.66667	0.483719	12.5	2.0507	2.95427	1	0.297093
Riggi_EWS-FLI1_enhancer_1624_ZC2HC1A	ZC2HC1A	chr8	78972789	78973395	606	0	0	0	0	0	0	0	0	0	0	0	0	0	0	0.333333	0	0	0	0	0	0
Riggi_EWS-FLI1_enhancer_1736_OLFM1	OLFM1	chr9	135156960	135158181	1221	1.638	0.469248	0.4095	0.894677	0.819001	1.42622	44.226	72.0237	1.2285	0	0.210044	2.0475	0	0	3.66667	2.17115	30.5	8.5788	21.914	4.33333	0
Riggi_EWS-FLI1_enhancer_1753_PRRG1	PRRG1	chrX	36480493	36481234	741	0	0	0	1.47422	0	0	2.02429	0	0	0	0	2.02429	0	0	0	0	0	0	0	0	0
Riggi_EWS-FLI1_enhancer_1348_DEK	DEK	chr6	18733982	18734602	620	0	0	1.6129	0.880968	1.6129	0	10.4839	10.3786	0	0	0.827302	2.41935	0	0	1.66667	0	5	3.34939	1.72018	1	0
Riggi_EWS-FLI1_enhancer_805_GCFC2	GCFC2	chr2	78063266	78063949	683	0	0	0	0	1.46413	0	11.713	6.28083	2.19619	0	0	2.92826	0	0.768453	0	0	4.5	0	0.411364	0	0
Riggi_EWS-FLI1_enhancer_887_PAX3	PAX3	chr2	222120909	222121532	623	1.60514	0	1.60514	0	0.802568	0	1.60514	1.72143	0	0	0	1.60514	0	0	2	0.468998	0.5	0.558232	0.822729	1	1.50346
Riggi_EWS-FLI1_enhancer_975_MAPK1	MAPK1	chr22	21816056	21816995	939	25.0266	20.3472	29.2865	32.9955	41.0011	34.6932	61.2354	66.8141	37.2737	45.9294	42.1359	54.8456	56.8201	73.871	42.6667	43.6873	37.5	28.8009	41.9206	45.3333	41.8795
Riggi_EWS-FLI1_enhancer_1454_CARD11	CARD11	chr7	3008309	3009078	769	1.30039	1.41313	2.60078	1.49259	1.30039	0	11.7035	9.76223	3.25098	0	0.667006	3.90117	0	2.05374	2	0.468998	2.5	0	0	2.33333	0.594186
Riggi_EWS-FLI1_enhancer_336_PPP1R1A	PPP1R1A	chr12	54624604	54625309	705	0.70922	0	0	2.40284	0	0	24.1135	15.9727	12.0567	0.42012	1.81889	9.92908	5.37946	2.24018	1	0.468998	11	1.58358	3.60868	3	0.676726
Riggi_EWS-FLI1_enhancer_1097_TBL1XR1	TBL1XR1	chr3	176769446	176770087	641	0	0.89384	0	0	0	0.905572	5.46022	0	0	0	1.6004	0.780031	3.83568	0	0	0.836356	1.5	1.02535	0.654407	0	0
Riggi_EWS-FLI1_enhancer_340_FAM19A2	FAM19A2	chr12	61706479	61707811	1332	0	0.385697	0.750751	0	0	0	12.7628	2.41543	10.8859	4.64384	4.63476	10.5105	17.3599	8.67114	1.33333	0	7.5	0	3.60868	2.66667	0.594186
Riggi_EWS-FLI1_enhancer_1483_STAG3L4	STAG3L4	chr7	67918081	67918681	600	0	0.856247	0	0	0	0	1.66667	0	0	0	0	0	0	0	0	0	0	0	0	0	0
Riggi_EWS-FLI1_enhancer_1676_SMARCA2	SMARCA2	chr9	1768437	1769037	600	0	0	0	0	0	0	0	0	0	0	0	1.66667	0	0.877403	0	1.77435	0	0	0	0	0
Riggi_EWS-FLI1_enhancer_838_NMI	NMI	chr2	151063111	151063711	600	0	1.90984	0	0	0	0	0	0	0	0	0	0	0	0	0.666667	0	0	0	0.411364	0	0
Riggi_EWS-FLI1_enhancer_339_LRIG3	LRIG3	chr12	58847675	58848275	600	4.16667	0	5	0	0	1.93491	0	1.78742	5	2.43963	0.42744	2.5	6.22132	0	0	0	0	1.11646	0	0	0.594186
Riggi_EWS-FLI1_enhancer_1290_EFNA5	EFNA5	chr5	107388967	107389567	600	10	5.4335	5.83333	4.82867	4.16667	15.8897	21.6667	34.8547	25	25.1225	16.0352	40.8333	12.3929	37.6569	4.33333	14.1815	10.5	18.5589	17.632	24.3333	13.698
Riggi_EWS-FLI1_enhancer_1107_POLR2H	POLR2H	chr3	184371405	184372005	600	10.8333	9.05583	10	11.6627	7.5	4.90326	16.6667	7.14967	10.8333	8.79981	11.0647	13.3333	12.592	22.7966	5.33333	11.648	4.5	6.9041	8.52617	8	4.88074
Riggi_EWS-FLI1_enhancer_743_PSMC4	PSMC4	chr19	39953364	39953964	600	5	0.954919	1.66667	6.74167	2.5	3.59132	24.1667	15.1931	10	4.12451	7.37646	13.3333	9.40664	6.13123	4.33333	8.84869	9.5	9.14857	5.42246	1.33333	2.59183
Riggi_EWS-FLI1_enhancer_1447_MLLT4	MLLT4	chr6	167783052	167783652	600	0.833333	0	0.833333	0	0	2.62387	3.33333	0.893709	0	0	0.42744	0	0	0.874756	2	1.10207	2.5	0	0	0	0
Riggi_EWS-FLI1_enhancer_481_LRFN5	LRFN5	chr14	42299578	42300178	600	0	0	0	0	0	0	0.833333	0	0	0	0	0	0	0	0	0	0	0	0	0	0
Riggi_EWS-FLI1_enhancer_997_CNTN4	CNTN4	chr3	1332133	1332733	600	30.8333	14.3907	10	12.4807	18.3333	14.2993	28.3333	14.2993	0	0	0.42744	0	2.12354	1.75481	13.6667	13.0157	7.5	0.558232	1.64546	2	0.338363
Riggi_EWS-FLI1_enhancer_166_PIP4K2A	PIP4K2A	chr10	22617351	22617951	600	15.8333	8.39693	14.1667	20.5813	10.8333	11.6754	22.5	18.7679	10	13.214	13.1532	10.8333	16.5902	9.64614	4.66667	4.68022	7	18.2625	12.5462	2.33333	3.06273
Riggi_EWS-FLI1_enhancer_11_H6PD	H6PD	chr1	9252983	9253583	600	38.3333	31.7447	37.5	32.798	35	25.3517	34.1667	36.6421	20	35.4032	24.8528	24.1667	44.5613	45.5667	29.6667	18.2203	20	17.4309	11.6488	36.6667	45.5277
Riggi_EWS-FLI1_enhancer_545_TCF12	TCF12	chr15	57134713	57135313	600	6.66667	6.28974	16.6667	6.83401	15.8333	4.21429	150	153.718	52.5	44.8967	45.1137	51.6667	69.8447	63.0618	36.6667	30.6395	36.5	33.381	33.0767	27.6667	21.8008
Riggi_EWS-FLI1_enhancer_957_NCAM2	NCAM2	chr21	22232367	22232967	600	0	0	0	0	0	0	2.5	0	0.833333	0	0.42744	0	0	0	0	0	0.5	0	0	0	0
Riggi_EWS-FLI1_enhancer_378_TMPO-AS1	TMPO-AS1	chr12	98037433	98038033	600	0	0	0	0	0	0	0	0	0.833333	0	0.42744	1.66667	1.06177	0.877403	0.666667	0.483719	0	0.467117	0	0	0
Riggi_EWS-FLI1_enhancer_533_GOLGA8B	GOLGA8B	chr15	34620782	34621382	600	2.5	0	0.833333	0	0	0	0	0	0	1.45235	0	0	1.012	0	1.66667	0.367358	0	0	0.822729	1	0.338363
Riggi_EWS-FLI1_enhancer_1550_DNAJB6	DNAJB6	chr7	157356924	157357524	600	65.8333	69.6805	89.1667	92.4444	102.5	93.6674	167.5	162.655	59.1667	72.577	82.0391	110.833	83.1998	105.135	96.3333	76.6379	72	70.0087	75.2026	37	35.9842
Riggi_EWS-FLI1_enhancer_321_FAR2	FAR2	chr12	29176891	29177491	600	0	1.71249	5.83333	3.91834	0.833333	1.31193	17.5	9.8308	5.83333	3.65945	6.17351	6.66667	9.3071	9.6329	2	2.66959	5	3.16716	1.8885	4.66667	0
Riggi_EWS-FLI1_enhancer_54_NEGR1	NEGR1	chr1	72869524	72870124	600	0	0	0	0	0	0	1.66667	3.57484	0	0	0	0	0	0	0	0.367358	0	0	0	0	0
Riggi_EWS-FLI1_enhancer_195_COL13A1	COL13A1	chr10	69935964	69936564	600	1.66667	0	1.66667	0	2.5	3.59132	180.833	144.781	195.833	25.1511	66.1194	276.667	44.7106	98.9639	7.66667	2.74179	52.5	7.64456	7.04903	23.6667	4.35984
Riggi_EWS-FLI1_enhancer_1648_RAD21	RAD21	chr8	117033181	117033781	600	0.833333	0	0	0	0.833333	2.27939	0	0	0	0	0.42744	0.833333	0	0	0	1.40699	0	0	0	0	0.676726
Riggi_EWS-FLI1_enhancer_1102_USP13	USP13	chr3	179769709	179770309	600	13.3333	8.10091	15	9.56501	15	6.49368	87.5	59.8785	62.5	62.5288	48.7225	74.1667	64.4363	102.518	19.6667	17.9791	27	18.3767	20.5305	45.3333	42.6028
Riggi_EWS-FLI1_enhancer_61_LRRC8B	LRRC8B	chr1	89395028	89395628	600	0	0	0	0	0	0	1.66667	0	5.83333	0.987283	1.70976	5.83333	2.12354	1.74951	0	0	0	0	1.30881	0	0
Riggi_EWS-FLI1_enhancer_1287_EFNA5	EFNA5	chr5	106017442	106018042	600	0	0	0	0	0	0	0	0	0	0	0	0	0	0	0	0	0	0	0	0	0.338363
Riggi_EWS-FLI1_enhancer_434_PCDH8	PCDH8	chr13	54980469	54981069	600	0	0	0	0	0	0	0	0	0	0	0	0	0	0	0	0	0	0	0	0	0
Riggi_EWS-FLI1_enhancer_188_ADO	ADO	chr10	62692995	62693595	600	0	0	0	0	0	0	1.66667	1.78742	3.33333	0	0	2.5	1.012	1.74951	0	0	1.5	0	0	0	0
Riggi_EWS-FLI1_enhancer_1513_TES	TES	chr7	116098648	116099248	600	0	0	0	1.00267	0	0	0	0	0	0	0	0.833333	0	0	0	0.483719	1	0	0	0	2.13891
Riggi_EWS-FLI1_enhancer_1301_CTNNA1	CTNNA1	chr5	138793420	138794020	600	382.5	380.545	323.333	311.845	319.167	281.427	300	262.751	175	189.794	191.532	253.333	296.185	296.979	179.333	164.658	79.5	125.56	95.0408	87	102.01
Riggi_EWS-FLI1_enhancer_484_KLHL28	KLHL28	chr14	44639880	44640480	600	0	0	0	0	0	0	0	0	0	0	0	0	0	0	0	0	0	0	0.411364	0	0
Riggi_EWS-FLI1_enhancer_1702_TLE1	TLE1	chr9	80448800	80449400	600	0	0	0	0	1.66667	0	2.5	0	3.33333	2.17852	0.42744	0	2.02401	2.62427	0	0	1	0.467117	0.411364	0	0
Riggi_EWS-FLI1_enhancer_1618_LY96	LY96	chr8	74117909	74118509	600	0	0	0	0	0	0	5	2.68113	25.8333	6.79667	2.91271	18.3333	10.3689	10.5288	0	0	1.5	1.11646	0	1	0
Riggi_EWS-FLI1_enhancer_359_SYT1	SYT1	chr12	78739491	78740091	600	0	0	0	0	0	0	6.66667	7.14967	2.5	0	0	1.66667	0	0	0	0	9	0	0	0	0
Riggi_EWS-FLI1_enhancer_1521_FAM3C	FAM3C	chr7	121602859	121603459	600	0	0	0	0	0	0	4.16667	1.78742	1.66667	0.726174	0	0	0	0	0	0	2.5	0	0	0.666667	0
Riggi_EWS-FLI1_enhancer_169_KIAA1217	KIAA1217	chr10	24334220	24334820	600	6.66667	2.56874	5.83333	7.74434	10.8333	12.9874	30.8333	22.3427	13.3333	4.15309	5.39799	17.5	6.27109	8.75815	26.6667	21.1836	13	3.73694	13.4437	10.6667	9.55275
Riggi_EWS-FLI1_enhancer_535_SPRED1	SPRED1	chr15	37751213	37751813	600	0	0	0	0	0	0	5	1.78742	0	0	0	1.66667	0	0	0	0	1	0	0.411364	0	0
Riggi_EWS-FLI1_enhancer_1579_TMEM66	TMEM66	chr8	30006694	30007294	600	1.66667	0	0	0	0	0	1.66667	0	0.833333	0	0.42744	0.833333	3.18532	1.74951	0	0.468998	0.5	0	1.72018	0.333333	0
Riggi_EWS-FLI1_enhancer_20_RUNX3	RUNX3	chr1	25074222	25074830	608	0	0	0	0	0	0	0	1.7639	4.93421	0.716619	0	3.28947	3.1434	1.72649	0	0	0	0	0.411364	0	0
Riggi_EWS-FLI1_enhancer_1612_ARMC1	ARMC1	chr8	65418928	65420659	1731	0	0	0	0	0	0	2.8885	0.929334	8.37666	1.68135	1.03712	10.1098	5.48598	3.644	2	0	3	0	2.95427	8	5.02783
Riggi_EWS-FLI1_enhancer_248_API5	API5	chr11	43053666	43054439	773	0	0	1.29366	0	0	0	12.2898	2.77478	3.88098	0.563653	2.98599	3.23415	0	1.36207	0	0.967439	7.5	0	0.822729	0.666667	0.338363
Riggi_EWS-FLI1_enhancer_1345_JARID2	JARID2	chr6	15439248	15439976	728	17.1703	13.5158	13.7363	20.192	15.1099	18.6774	50.1374	61.8722	56.3187	19.9859	13.2813	72.8022	46.8172	64.9708	14.6667	24.8228	26	16.3145	17.2207	10.3333	24.8188
Riggi_EWS-FLI1_enhancer_1710_DAPK1	DAPK1	chr9	87482258	87482914	656	2.28659	0	0	0	0.762195	0.884865	21.3415	7.35675	3.81098	0	0	1.52439	0	0	0.666667	2.40743	5	0	2.13154	0.333333	1.11509
Riggi_EWS-FLI1_enhancer_174_PTCHD3P1	PTCHD3P1	chr10	29430207	29430945	738	6.09756	7.20202	8.80759	12.4423	9.48509	9.77228	63.0081	79.1986	21.0027	11.9006	8.36518	14.9051	25.0472	14.2581	11	8.7568	42	17.9776	23.8025	3.66667	5.39821
Riggi_EWS-FLI1_enhancer_863_MYO1B	MYO1B	chr2	191321838	191322438	600	5.83333	5.13748	5.83333	5.83134	6.66667	8.77307	19.1667	24.1302	26.6667	11.9656	25.8176	35	27.0586	57.8265	14.6667	8.62217	10	57.8982	27.0187	10	10.3528
Riggi_EWS-FLI1_enhancer_666_SRP68	SRP68	chr17	76029337	76029937	600	1.66667	0	0	0.910334	2.5	3.59132	0	1.78742	0.833333	1.45235	0.42744	0.833333	0	0	0	0.734716	2	0.934234	1.30881	0	0
Riggi_EWS-FLI1_enhancer_1181_METTL14	METTL14	chr4	118669138	118669738	600	0	0	0.833333	0	0	0.967453	3.33333	1.78742	1.66667	4.38562	5.50798	1.66667	2.02401	0.874756	0	0.734716	1	0	0.822729	0.333333	0.89128
Riggi_EWS-FLI1_enhancer_1476_SEPT7	SEPT7	chr7	35792443	35793043	600	0.833333	3.52366	2.5	0.910334	5	3.24684	28.3333	22.3427	2.5	5.83797	2.1372	7.5	5.15955	2.62691	5.66667	0	5	5.32052	3.6834	0	0.635456
Riggi_EWS-FLI1_enhancer_276_NAALAD2	NAALAD2	chr11	89435901	89436501	600	0.833333	6.48709	1.66667	2.731	2.5	0	0	0	0	0	0	0	0	0	3.66667	3.77522	0	0	0	0	0.594186
Riggi_EWS-FLI1_enhancer_1204_LRBA	LRBA	chr4	150789768	150790368	600	17.5	9.1545	14.1667	13.391	16.6667	12.2984	68.3333	67.9219	18.3333	31.0748	18.2824	20.8333	44.412	56.085	18	21.802	22	12.4864	21.0724	12.6667	14.7689
Riggi_EWS-FLI1_enhancer_810_LINC00152	LINC00152	chr2	87635182	87635782	600	10	3.62233	0.833333	5.64667	6.66667	2.90236	31.6667	45.5792	4.16667	17.1346	9.4343	9.16667	9.3071	12.2519	8.33333	4.48811	12.5	31.5009	24.8494	3.66667	3.47437
Riggi_EWS-FLI1_enhancer_294_USP28	USP28	chr11	114076836	114077436	600	5.83333	0	5	1.82067	9.16667	4.21429	28.3333	26.8113	0.833333	0	0	0	0	0	5.66667	2.15643	15.5	0	6.48823	0	0.776728
Riggi_EWS-FLI1_enhancer_551_USP3	USP3	chr15	63470543	63471143	600	0	0	0	1.00267	1.66667	0.967453	3.33333	1.78742	0	0	1.20296	0	1.06177	0	0.333333	0.483719	1.5	0.558232	0.411364	1	0.338363
Riggi_EWS-FLI1_enhancer_1777_KLHL13	KLHL13	chrX	117929956	117930556	600	3.33333	0.856247	2.5	4.73634	5.83333	5.52623	64.1667	68.8156	20	20.7369	10.1305	35.8333	37.2782	32.403	4.33333	5.64766	14.5	16.9638	16.1549	21.3333	15.4898
Riggi_EWS-FLI1_enhancer_1778_GLUD2	GLUD2	chrX	121886462	121887062	600	0.833333	0	0	1.82067	1.66667	0	0	0	0	0	0	0	0	0	0.333333	0	0	0	0	0	0
Riggi_EWS-FLI1_enhancer_360_SYT1	SYT1	chr12	79317178	79317778	600	5.83333	7.24466	4.16667	1.00267	3.33333	0.967453	155	147.462	2.5	2.43963	4.2744	0.833333	6.17155	4.37907	4.66667	0.967439	41.5	18.6501	29.7858	14.6667	19.5584
Riggi_EWS-FLI1_enhancer_1005_RBMS3	RBMS3	chr3	30034143	30034743	600	0	0	0	0	0	0	20	32.1735	0	0.493641	0	0	0	0	0	0	5	1.86847	2.95427	0.666667	1.06509
Riggi_EWS-FLI1_enhancer_1090_SLITRK3	SLITRK3	chr3	163611835	163612435	600	0.833333	0	0	1.00267	1.66667	0	34.1667	18.7679	13.3333	0.726174	2.56464	10	13.7035	0.877403	0	0.367358	7.5	3.07605	3.70228	5.33333	1.65055
Riggi_EWS-FLI1_enhancer_1783_ATP11C	ATP11C	chrX	139566822	139567422	600	0.833333	0	0	0	0	0	1.66667	0.893709	0	0	1.28232	0	0	0	0	0	0	0	1.06577	0	0.594186
Riggi_EWS-FLI1_enhancer_1046_LINC00883	LINC00883	chr3	106620510	106621110	600	0	0	0	0	0	0	4.16667	0	3.33333	0	0	0	0	0	0	0	0	0	2.61763	0	0.594186
Riggi_EWS-FLI1_enhancer_400_TMEM132B	TMEM132B	chr12	127078913	127079513	600	0.833333	0	0	0	0.833333	0	14.1667	8.93709	0	0.987283	0	1.66667	0	0	0.666667	0	3.5	0	1.96322	0.666667	0
Riggi_EWS-FLI1_enhancer_1145_ANAPC4	ANAPC4	chr4	25495695	25496295	600	0.833333	0.856247	1.66667	1.00267	0	1.31193	9.16667	7.14967	2.5	0	0.775517	5	0	0.874756	0	0	1.5	0	0	0.333333	0
Riggi_EWS-FLI1_enhancer_1559_TNKS	TNKS	chr8	9504302	9504902	600	0.833333	1.71249	0	0	0.833333	0	0	0	0	1.21982	0.854879	0	0	0	1	0	0	0	0	0	0
Riggi_EWS-FLI1_enhancer_277_CHORDC1	CHORDC1	chr11	90250847	90251447	600	1.66667	1.90984	1.66667	1.00267	2.5	0	103.333	58.0911	24.1667	14.3481	17.0488	19.1667	28.8835	21.906	1.33333	2.17115	22.5	3.45205	3.19731	18.3333	9.67947
Riggi_EWS-FLI1_enhancer_1272_IQGAP2	IQGAP2	chr5	76684055	76684655	600	8.33333	6.48709	5	3.008	7.5	6.49368	41.6667	20.5553	11.6667	9.52599	9.86174	17.5	6.27109	18.3937	13	11.7826	10	2.51782	7.14264	6.66667	2.55929
Riggi_EWS-FLI1_enhancer_864_NABP1	NABP1	chr2	191714793	191715393	600	1.66667	0	0	0	0.833333	0	2.5	3.57484	12.5	3.19438	0.854879	6.66667	3.13555	6.14182	0	0.468998	0.5	0.934234	0	0	0
Riggi_EWS-FLI1_enhancer_162_CACNB2	CACNB2	chr10	18136739	18137339	600	3.33333	0	0	0	0	0	6.66667	0.893709	0	0	0	0	0	0	0.666667	0.468998	0	0.558232	0	1	0
Riggi_EWS-FLI1_enhancer_788_FAM98A	FAM98A	chr2	33933393	33933993	600	1.66667	0.856247	0	0	0.833333	0	4.16667	0	0	0	0	0	0	0	0	0	0.5	0	0	0.333333	0
Riggi_EWS-FLI1_enhancer_1228_LOC285441	LOC285441	chr4	186446365	186446965	600	0.833333	1.81117	0	2.731	5	0	26.6667	33.961	0.833333	1.48092	3.60887	0.833333	7.33286	7.00599	7.66667	2.85815	7.5	4.75075	6.89959	6	5.35746
Riggi_EWS-FLI1_enhancer_1682_LURAP1L	LURAP1L	chr9	11832226	11832826	600	0	0	0	0	0	0	1.66667	1.78742	0	0	0.775517	0	0	0	0	0	0	0	0	0	0
Riggi_EWS-FLI1_enhancer_1113_LPP	LPP	chr3	188335565	188336165	600	16.6667	14.7853	25	26.505	14.1667	14.9223	22.5	31.2798	4.16667	6.12765	2.05784	6.66667	13.4049	13.1425	18.6667	23.5224	8.5	21.259	21.8951	11.3333	14.5451
Riggi_EWS-FLI1_enhancer_502_PCNX	PCNX	chr14	70859775	70860375	600	0	0	0.833333	0	0	0.967453	4.16667	1.78742	2.5	1.45235	0	0	0	0.874756	0	0	0.5	0	0.654407	0.333333	0.932549
Riggi_EWS-FLI1_enhancer_230_CYP2R1	CYP2R1	chr11	14934554	14935154	600	0	0	1.66667	1.00267	1.66667	0	10	7.14967	12.5	3.1658	1.28232	10	8.39464	7.88339	0.333333	0	1	0.558232	0.654407	1	0.297093
Riggi_EWS-FLI1_enhancer_1690_LINGO2	LINGO2	chr9	28542897	28543497	600	1.66667	0	0	0.910334	1.66667	1.31193	15.8333	16.9805	2.5	2.70074	2.1372	0	5.15955	0.877403	2.66667	1.68743	7	4.4774	2.78595	0.333333	0
Riggi_EWS-FLI1_enhancer_1064_RPN1	RPN1	chr3	128596870	128597470	600	4.16667	4.28123	3.33333	4.55167	2.5	1.93491	6.66667	4.46855	5.83333	0.987283	2.40591	0.833333	6.32086	1.74951	1	0.734716	4	0	1.30881	1.33333	0.676726
Riggi_EWS-FLI1_enhancer_1092_PHC3	PHC3	chr3	170111059	170111659	600	22.5	14.9509	15.8333	12.3883	13.3333	9.11755	65	68.8156	33.3333	56.1076	44.2588	41.6667	64.3865	90.2428	13.3333	13.2007	25.5	17.8981	10.9944	19	27.7397
Riggi_EWS-FLI1_enhancer_638_TMEM99	TMEM99	chr17	40906954	40907554	600	0	0	0	0	0	0	0	0	0	0	0	0	0	0	0	0.483719	0.5	0	0	0.666667	0
Riggi_EWS-FLI1_enhancer_67_DPYD	DPYD	chr1	97002205	97002805	600	0	0	0	0	0	0	0.833333	0.893709	0.833333	0	0	1.66667	2.12354	0	0	0	0	0	0	0	0
Riggi_EWS-FLI1_enhancer_1313_MRPL22	MRPL22	chr5	155050142	155050972	830	0	0	0	0	1.20482	0	6.62651	1.93816	2.40964	1.04989	0	9.63855	1.46314	0	0	0	4.5	1.40135	3.6834	2.66667	2.34473
Riggi_EWS-FLI1_enhancer_1224_WWC2	WWC2	chr4	183336579	183337485	906	0	0	0	0	0.551876	0	0.551876	0	0	1.28873	0	2.20751	0.670201	1.15862	0	0.483719	0	1.49247	1.8885	0	0
Riggi_EWS-FLI1_enhancer_53_NEGR1	NEGR1	chr1	72705051	72705659	608	0	0.84498	0	0	0	0.954723	44.4079	31.7502	0	0	3.13957	2.46711	2.0956	1.72649	1.33333	0	9.5	2.4267	7.554	0.333333	0
Riggi_EWS-FLI1_enhancer_63_ZNF326	ZNF326	chr1	90068593	90069280	687	1.4556	0	3.63901	0.875692	2.18341	4.22468	48.0349	27.3186	7.27802	0.862256	0.746619	13.8282	4.63656	0.766291	3.66667	5.09174	15.5	0.467117	10.4894	3.66667	4.01274
Riggi_EWS-FLI1_enhancer_31_BEND5	BEND5	chr1	48996250	48997062	812	0.615764	0.632695	0	0	0.615764	0	6.7734	1.32075	2.46305	0	0	1.23153	0	0	1.33333	0	2	0	2.46819	0.666667	1.27091
Riggi_EWS-FLI1_enhancer_1413_LAMA4	LAMA4	chr6	112330129	112330780	651	0	0	1.5361	0	1.5361	0	0	1.64739	0	0	0	0	0	0	0	0	2	3.63428	2.13154	0	0
Riggi_EWS-FLI1_enhancer_1619_CRISPLD1	CRISPLD1	chr8	74921014	74922335	1321	0.378501	0	0	0.455413	1.514	0	12.112	2.84147	11.355	4.63059	1.55315	14.383	9.41911	3.98277	2.66667	0.967439	2.5	0	1.72018	2.66667	0
Riggi_EWS-FLI1_enhancer_1620_CRISPLD1	CRISPLD1	chr8	75810241	75811241	1000	0.5	0	0	0	0.5	2.15479	0.5	3.75358	1.5	0	1.28232	3	3.15545	2.101	0	0	0	0	0	0	0.594186
Riggi_EWS-FLI1_enhancer_480_LRFN5	LRFN5	chr14	41807970	41808887	917	1.09051	0	0	0.656053	1.09051	0	52.3446	45.0266	6.54308	1.74842	1.57421	9.81461	10.9853	8.01996	3.33333	2.06951	24.5	13.8878	16.3232	2.66667	3.22728
Riggi_EWS-FLI1_enhancer_536_SPRED1	SPRED1	chr15	38247164	38247764	600	0	0	0	0	0	0	0	1.78742	0	1.45235	0	0	0	0.874756	0	0	0	0	0.411364	0	0
Riggi_EWS-FLI1_enhancer_1142_SLIT2	SLIT2	chr4	19309282	19309882	600	0	0	0	0	0	0	0.833333	0	0	0	0	1.66667	0	0	0	0	0	0	0	0	0
Riggi_EWS-FLI1_enhancer_579_HBA2	HBA2	chr16	174119	174719	600	14.1667	5.33482	15	4.82867	5.83333	9.74052	179.167	23.2364	0.833333	0	0	1.66667	1.06177	4.38437	1.66667	0.937995	35	7.83834	14.603	1.33333	0.635456
Riggi_EWS-FLI1_enhancer_836_MMADHC	MMADHC	chr2	149473505	149474105	600	4.16667	1.71249	2.5	3.64133	1.66667	2.90236	0.833333	3.57484	0.833333	0	0.854879	0	0	1.75216	9.33333	7.93872	0.5	8.38503	10.2463	0.666667	0
Riggi_EWS-FLI1_enhancer_1504_PUS7	PUS7	chr7	105429943	105430543	600	0	0	0	0	0.833333	0	1.66667	3.57484	0.833333	1.45235	0	0.833333	0	1.74951	0.666667	0	0	0	0	0	0.776728
Riggi_EWS-FLI1_enhancer_1507_NAMPT	NAMPT	chr7	106424885	106425485	600	0	3.62233	1.66667	3.91834	0.833333	2.62387	0.833333	0.893709	0	0	0	0	0	0	0	0.937995	2.5	2.14181	5.49718	1	0.297093
Riggi_EWS-FLI1_enhancer_1670_TRAPPC9	TRAPPC9	chr8	140359929	140360529	600	167.5	165.838	159.167	180.429	239.167	149.142	540.833	513.883	187.5	228.738	186.421	301.667	385.822	310.135	202	206.148	108	61.6121	87.5804	205	220.153
Riggi_EWS-FLI1_enhancer_603_FTO	FTO	chr16	53848029	53848629	600	45.8333	43.764	49.1667	46.73	30	47.0462	55.8333	75.9653	22.5	34.4731	27.7167	30.8333	32.1186	37.6595	30	34.7406	21	22.8426	17.9687	24.3333	16.3131
Riggi_EWS-FLI1_enhancer_1124_FAM43A	FAM43A	chr3	194816653	194817253	600	0	0	0.833333	0	0	1.31193	0	0.893709	0	0.987283	0	1.66667	0	0	0	0	0	0	0	0	0
Riggi_EWS-FLI1_enhancer_234_PIK3C2A	PIK3C2A	chr11	17161373	17161973	600	9.16667	13.0728	8.33333	12.4807	13.3333	11.6094	40.8333	34.8547	35	30.3486	28.999	48.3333	66.311	49.0552	15.6667	22.5332	11.5	10.4473	12.6398	21	22.2328
Riggi_EWS-FLI1_enhancer_1320_DRD1	DRD1	chr5	175378251	175378851	600	0	0	0	0	0	0	3.33333	0	0	0	1.70976	1.66667	0	0	0	0	0.5	0	1.23409	0	0
Riggi_EWS-FLI1_enhancer_1104_SOX2	SOX2	chr3	182122680	182123280	600	0.833333	0	1.66667	0	0	0	0.833333	0	0	0	0	0	0	0	0.333333	0.367358	0	0	0	0	0
Riggi_EWS-FLI1_enhancer_1053_QTRTD1	QTRTD1	chr3	114152419	114153019	600	0	0.856247	0	0	0	0	0	0	0	0	0.42744	0	0	0	0	0	0	0	0	0.333333	0
Riggi_EWS-FLI1_enhancer_1245_DROSHA	DROSHA	chr5	31133375	31133975	600	0	0	0	0	0	0	0	0	0	0	0	0	0	0	0	0.734716	0	0	0	0	0
Riggi_EWS-FLI1_enhancer_1281_ELL2	ELL2	chr5	96051407	96052007	600	2.5	0.954919	1.66667	1.82067	4.16667	4.55877	0	0	0	0	0	0.833333	0	1.75216	3	4.27986	2	3.7254	0.822729	0	0
Riggi_EWS-FLI1_enhancer_984_MCM5	MCM5	chr22	35458405	35459005	600	17.5	29.4402	20.8333	19.671	15.8333	24.3183	35.8333	31.2798	5	6.56414	8.68941	7.5	16.4907	16.6468	23	24.7409	18.5	0	14.36	15	4.43364
Riggi_EWS-FLI1_enhancer_1572_TRIM35	TRIM35	chr8	27107975	27108575	600	0	0	0	1.82067	0	1.93491	0.833333	6.25597	0	0	0	0	0	0	0	0	4	0.934234	0	0	0
Riggi_EWS-FLI1_enhancer_78_MAGI3	MAGI3	chr1	113442020	113442620	600	13.3333	10.0107	8.33333	6.64934	16.6667	11.3969	25	15.1931	19.1667	24.0455	21.5738	25	34.2422	40.3023	12.6667	8.08098	6	3.07605	5.5719	12.3333	12.3829
Riggi_EWS-FLI1_enhancer_1726_PAPPA	PAPPA	chr9	116141617	116142217	600	0	0	0.833333	1.00267	0	0	5	4.46855	2.5	0.726174	0	1.66667	0	0	0	0	1	0	0.411364	0.666667	0
Riggi_EWS-FLI1_enhancer_905_AGAP1	AGAP1	chr2	235277327	235277927	600	0	0	0	1.00267	0	0	0	0	0	0	0	0	2.12354	0	0	0.734716	0	0	0	0	0
Riggi_EWS-FLI1_enhancer_1144_SLIT2	SLIT2	chr4	20306953	20307553	600	1.66667	3.42499	5	1.913	0.833333	0	64.1667	73.2842	19.1667	7.37605	7.45583	35	59.227	27.1704	1.66667	2.17115	23.5	13.9789	11.331	1	0
Riggi_EWS-FLI1_enhancer_1120_MB21D2	MB21D2	chr3	192246795	192247395	600	0.833333	0	0.833333	1.913	1.66667	0	13.3333	3.57484	0.833333	1.45235	0.854879	2.5	4.09778	4.37643	0	1.30535	3	2.33559	0.411364	0	0
Riggi_EWS-FLI1_enhancer_1383_KCNQ5	KCNQ5	chr6	73049935	73050535	600	6.66667	3.52366	4.16667	1.913	5.83333	2.90236	39.1667	28.5987	18.3333	1.21982	4.97055	14.1667	12.3431	8.75021	3.33333	1.80379	7	8.29391	8.71337	2.33333	1.9151
Riggi_EWS-FLI1_enhancer_204_TSPAN14	TSPAN14	chr10	81073116	81073716	600	0	0	0	0	0	0	1.66667	2.68113	0	0	0	3.33333	1.012	0	0	0	0	0	1.72018	0	0
Riggi_EWS-FLI1_enhancer_595_ZKSCAN2	ZKSCAN2	chr16	25291608	25292208	600	0	0	3.33333	2.82333	0	7.52713	9.16667	8.04338	2.5	0	2.83335	7.5	8.34487	1.75216	2	1.3348	2	0	1.8885	3.33333	1.27964
Riggi_EWS-FLI1_enhancer_1193_PCDH18	PCDH18	chr4	137390576	137391176	600	0	0	0	0	0.833333	0	0	0	0	0	0	1.66667	0	0	0	0	0	0	0.654407	0.333333	0
Riggi_EWS-FLI1_enhancer_888_FARSB	FARSB	chr2	222518495	222519095	600	1.66667	0	0	0	0	0	1.66667	0.893709	1.66667	0	0	0	0	1.74951	0	0	0	0	0.822729	0	0
Riggi_EWS-FLI1_enhancer_1163_EIF4E	EIF4E	chr4	98850589	98851189	600	1.66667	0	0	0	3.33333	2.62387	8.33333	2.68113	1.66667	0.987283	0.775517	0	1.012	1.74951	0.333333	0	1.5	0	0.654407	0	0
Riggi_EWS-FLI1_enhancer_627_NTN1	NTN1	chr17	9106116	9106716	600	1.66667	0	0	0.910334	0	0	16.6667	3.57484	9.16667	5.3729	3.26079	15	6.32086	11.3904	1.66667	0.468998	7	2.23293	1.47714	1	0
Riggi_EWS-FLI1_enhancer_274_SYTL2	SYTL2	chr11	85756528	85757128	600	1.66667	2.86476	2.5	0	0.833333	0.967453	2.5	3.57484	0	0.726174	3.26079	1.66667	1.06177	0.877403	2	0.483719	0.5	3.54317	1.06577	0	0
Riggi_EWS-FLI1_enhancer_1263_ZSWIM6	ZSWIM6	chr5	61683682	61684282	600	0	0	0	0	0	0	7.5	4.46855	3.33333	0	0.775517	1.66667	2.02401	1.75481	0.666667	0.967439	0.5	1.11646	0.411364	0.333333	0
Riggi_EWS-FLI1_enhancer_149_KMO	KMO	chr1	241553901	241554501	600	0	0	0	0	2.5	0	30.8333	40.2169	36.6667	9.44026	7.10775	60.8333	24.8853	8.75815	0.333333	0.468998	1	1.11646	1.8885	2.33333	0.635456
Riggi_EWS-FLI1_enhancer_1035_DCBLD2	DCBLD2	chr3	99188794	99189394	600	0	0	0	0	0.833333	0	5	6.25597	0	0	0	4.16667	0	2.62956	0	0	1.5	3.07605	1.30881	0	0
Riggi_EWS-FLI1_enhancer_75_GSTM4	GSTM4	chr1	109654069	109654669	600	1.66667	1.71249	4.16667	6.01601	5.83333	4.83726	39.1667	24.1302	0.833333	0.726174	2.32655	4.16667	0	0	4.33333	3.35659	8.5	4.8534	0.822729	7.66667	10.344
Riggi_EWS-FLI1_enhancer_1643_TRPS1	TRPS1	chr8	113152934	113153534	600	0.833333	0	0	0	0	0	16.6667	31.2798	21.6667	7.78395	10.1792	51.6667	28.784	14.012	0.333333	0	3.5	0	4.02004	23.3333	6.63711
Riggi_EWS-FLI1_enhancer_783_KLHL29	KLHL29	chr2	23424163	23424763	600	9.16667	10.571	10.8333	13.668	15	11.3969	33.3333	38.4295	3.33333	3.42691	1.6304	5.83333	1.012	3.50167	7	8.47636	17	5.12675	9.51722	7.33333	10.2557
Riggi_EWS-FLI1_enhancer_200_ANXA7	ANXA7	chr10	73358539	73359139	600	4.16667	5.33482	0.833333	0	3.33333	3.59132	12.5	24.1302	0.833333	6.82525	5.58734	5.83333	10.4186	10.5156	0.333333	0	1.5	3.45205	1.06577	1.33333	0.594186
Riggi_EWS-FLI1_enhancer_278_CHORDC1	CHORDC1	chr11	91501932	91502532	600	0	0	0	0	0	0	3.33333	1.78742	0.833333	0	0	0	0	0	0.333333	0	1	0	0.822729	0.666667	0.388364
Riggi_EWS-FLI1_enhancer_511_FLRT2	FLRT2	chr14	86513341	86513948	607	0	0	0	0	0	0	6.58979	0.883403	0	0	0	1.64745	0	2.60185	0	0	0.5	0	0	0	0
Riggi_EWS-FLI1_enhancer_1780_OCRL	OCRL	chrX	128758519	128759761	1242	0.402576	0	0.805153	0	0	0	3.22061	3.88569	0	0	0	0	0	0	0.666667	0	4	1.86847	2.13154	0	0
Riggi_EWS-FLI1_enhancer_153_PFKP	PFKP	chr10	2856646	2857272	626	0	0	0	0	0	0	1.59744	0.85659	0	0	0	3.19489	4.94526	1.68192	0	0	0	0	0	1	0.388364
Riggi_EWS-FLI1_enhancer_441_PCDH20	PCDH20	chr13	61777509	61778225	716	0	0	0	0	0	0	2.09497	0	1.39665	1.82558	0	1.39665	0.848047	0	2	0.734716	0	0	0	0.666667	2.82437
Riggi_EWS-FLI1_enhancer_1088_NMD3	NMD3	chr3	163185691	163186413	722	0	0	0	0	0	0	15.2355	5.19886	0	0	0.355213	0	0	0	0.333333	0.937995	7	1.11646	7.29208	0	0
Riggi_EWS-FLI1_enhancer_875_ERBB4	ERBB4	chr2	211258618	211260269	1651	0.90854	0	0.302847	0	0	0	15.1423	4.54704	0.302847	0	0.56367	1.21139	0	0.635801	1	1.46943	7	2.0507	4.67445	1.33333	4.61566
Riggi_EWS-FLI1_enhancer_1115_TP63	TP63	chr3	189293015	189293659	644	0	0	0.776398	0	1.5528	0	15.528	0	6.21118	0.676559	2.78765	6.21118	2.96768	2.4499	0.666667	0	2	0	0.411364	0	1.35345
Riggi_EWS-FLI1_enhancer_1695_LINGO2	LINGO2	chr9	29625042	29625715	673	0	0.76337	0	0	0	0	0	0	0	0	0	0	0	0	0	0.967439	0	0.467117	1.30881	0	0
Riggi_EWS-FLI1_enhancer_1562_KIAA1456	KIAA1456	chr8	12890563	12891242	679	3.68189	1.68763	0	1.77202	0	0	30.9278	14.2151	25.7732	4.08084	6.58836	22.8277	9.07452	1.55064	2	0.734716	9	0.934234	0	0.333333	0
Riggi_EWS-FLI1_enhancer_346_LLPH	LLPH	chr12	66092720	66093320	600	0	0.856247	1.66667	0	0	1.93491	0	2.68113	1.66667	0	0	0	0	0	0	1.10207	0	1.11646	0	0	1.06509
Riggi_EWS-FLI1_enhancer_1427_TBPL1	TBPL1	chr6	133645251	133645851	600	0	0	0	0	0	0	0	0	0	0	0	0	0	0	0	0	0	0	0	0	0
Riggi_EWS-FLI1_enhancer_1085_NMD3	NMD3	chr3	161510446	161511046	600	0	0	0	0	0	0	0	2.68113	0	0	0	4.16667	2.02401	0.874756	0.333333	0	0.5	0	0.654407	0.333333	0.338363
Riggi_EWS-FLI1_enhancer_1685_FREM1	FREM1	chr9	14927233	14927833	600	81.6667	58.1546	72.5	43.1017	38.3333	50.359	120	136.738	154.167	75.4817	50.9085	140.833	167.063	112.188	37.3333	40.7556	39.5	13.6144	24.5316	45	33.7467
Riggi_EWS-FLI1_enhancer_1261_PDE4D	PDE4D	chr5	59829224	59829824	600	0	0	3.33333	1.82067	0	0	0	0	1.66667	0.987283	0	0	1.012	0.874756	0	0.367358	0	0	0	0	0
Riggi_EWS-FLI1_enhancer_959_NCAM2	NCAM2	chr21	22710579	22711179	600	0	0	0	0	0	0	4.16667	0	0	0	0	0	0	0	0	0	0	0	0	0	0
Riggi_EWS-FLI1_enhancer_1522_FEZF1	FEZF1	chr7	122255934	122256534	600	0	0	0.833333	0	0	0	0	0	0	0	1.20296	0	0	0	0	0	1	0	0	0.333333	0
Riggi_EWS-FLI1_enhancer_450_POU4F1	POU4F1	chr13	78382910	78383510	600	0	0	0	0	0	0	0	0	0	0	0	0	0	0	0	0	0	0	0	0	0
Riggi_EWS-FLI1_enhancer_99_GORAB	GORAB	chr1	170415571	170416171	600	0	0	0	0	0	0	0	0	0	0	0	0	0	0	0.666667	0	0	0	0	0	0
Riggi_EWS-FLI1_enhancer_707_VPS4B	VPS4B	chr18	63591103	63591703	600	0	0	0.833333	0	0	0	14.1667	9.8308	3.33333	0	1.28232	2.5	0	0	0	0	6.5	0	0	0	0.932549
Riggi_EWS-FLI1_enhancer_155_KIN	KIN	chr10	7533843	7534443	600	1.66667	0	0	0	0	0	0	0	0	0	0	0	0	0	0.666667	0.952717	0.5	0	0.822729	0	0
Riggi_EWS-FLI1_enhancer_1112_RFC4	RFC4	chr3	186848023	186848623	600	2.5	0	1.66667	0	0	0	3.33333	1.78742	1.66667	0.493641	0.42744	0.833333	1.012	0.877403	0.333333	0	0	0	0	1	0.338363
Riggi_EWS-FLI1_enhancer_572_NR2F2	NR2F2	chr15	95875149	95875749	600	0	0	0	0	0	0	0	0	0	0	0	0	0	0.874756	0	0	0	0	0	0.666667	0.676726
Riggi_EWS-FLI1_enhancer_1147_LIMCH1	LIMCH1	chr4	41413622	41414222	600	0	0.856247	0	0.910334	0	0	0	3.57484	11.6667	6.36018	5.31863	15	10.3689	9.63555	0.333333	0.468998	1	1.11646	1.23409	1	2.64183
Riggi_EWS-FLI1_enhancer_1175_ARSJ	ARSJ	chr4	113955390	113955990	600	3.33333	4.37991	5	2.00534	0.833333	0.967453	5.83333	3.57484	2.5	0	0	1.66667	0	0	4.66667	9.27352	2	26.8644	9.68554	0.666667	0.685457
Riggi_EWS-FLI1_enhancer_115_HMCN1	HMCN1	chr1	185657503	185658103	600	0.833333	0	0	0	0	0	2.5	1.78742	0	0	0	0	0	0	0	0	1	1.11646	2.54291	0.666667	0.297093
Riggi_EWS-FLI1_enhancer_328_TMEM117	TMEM117	chr12	43968660	43969260	600	30	15.2469	20	16.2143	15.8333	14.5778	24.1667	18.7679	18.3333	23.9312	11.7608	15.8333	22.5627	28.0134	19.3333	16.3871	7	3.54317	9.42362	3.66667	4.8773
Riggi_EWS-FLI1_enhancer_72_AMY2B	AMY2B	chr1	105259924	105260524	600	0	0	0	0	0	0	0	0	0	0.726174	0	0	0	0	0	0	0	0	0	0	0
Riggi_EWS-FLI1_enhancer_1280_ARRDC3	ARRDC3	chr5	92265479	92266079	600	0	0	0.833333	0	0	0	4.16667	1.78742	0	0	0	0	0	0.877403	0	0	2.5	0.934234	2.61763	0	0
Riggi_EWS-FLI1_enhancer_214_ABLIM1	ABLIM1	chr10	114392330	114392930	600	0	0.856247	0	0	0	1.93491	0	0	0	0	0	0	0	0	1	0	0.5	2.79116	1.72018	0	0.388364
Riggi_EWS-FLI1_enhancer_1283_PAM	PAM	chr5	102737071	102737671	600	0	0	0	0	0	0	1.66667	1.78742	0	0	0	0	2.02401	0	0	2.35971	0.5	0	0	0.333333	1.8651
Riggi_EWS-FLI1_enhancer_1095_ECT2	ECT2	chr3	174145812	174146412	600	0	0	0	0	0	0	1.66667	0.893709	2.5	0	1.28232	4.16667	4.24709	7.8781	0	0	0	0	0	0	0.594186
Riggi_EWS-FLI1_enhancer_1399_MANEA	MANEA	chr6	94424561	94425161	600	0	0	0	0	0	0	0	0	0	0	0	0	0	0	0.666667	0	1.5	0	0.822729	0	0
Riggi_EWS-FLI1_enhancer_165_COMMD3	COMMD3	chr10	22279906	22280506	600	0	0	0.833333	0	0	0	7.5	6.25597	0.833333	0	0	0	0	0	0	0	5.5	0.934234	1.06577	0.333333	0
Riggi_EWS-FLI1_enhancer_1094_ECT2	ECT2	chr3	172840823	172841423	600	0	0	0	0	2.5	0	1.66667	0	0.833333	0.987283	0	0.833333	0	0.874756	0.666667	0.967439	0.5	0.558232	0.654407	0.333333	0
Riggi_EWS-FLI1_enhancer_1242_DROSHA	DROSHA	chr5	29814914	29815514	600	0	0	0	0	0	0.967453	5.83333	1.78742	3.33333	0	0	6.66667	4.19732	3.50696	0	0	2.5	0	0	0.333333	0
Riggi_EWS-FLI1_enhancer_126_CFH	CFH	chr1	196259178	196259778	600	1.66667	0	2.5	1.82067	0	0	0	0	1.66667	3.65945	3.60887	7.5	0	0	1	2.74179	0	0	0	0	0.594186
Riggi_EWS-FLI1_enhancer_1646_EIF3H	EIF3H	chr8	116165584	116166184	600	0	0	0	0	0	0	0.833333	0	0	0	0	0	0	0	0	0	0.5	0	0	0	0
Riggi_EWS-FLI1_enhancer_420_STARD13	STARD13	chr13	33528638	33529238	600	1.66667	0.954919	0	0.910334	2.5	0	15	16.0868	0.833333	0.987283	0	5	4.09778	1.74951	2	0.937995	2	1.02535	2.78595	1.33333	0.685457
Riggi_EWS-FLI1_enhancer_1026_ROBO2	ROBO2	chr3	77426404	77427004	600	0	0	0	1.00267	0	0	2.5	0	0.833333	0	0	1.66667	4.14755	0.874756	1	0	0.5	0.467117	2.05682	0	0
Riggi_EWS-FLI1_enhancer_1435_CITED2	CITED2	chr6	140286082	140286682	600	0	0	0	0	0	0	18.3333	3.57484	5.83333	0	2.1372	13.3333	8.34487	2.63221	0	0	5	0	5.25414	0.666667	0
Riggi_EWS-FLI1_enhancer_704_GRP	GRP	chr18	59245340	59245940	600	0.833333	0.954919	0	0	1.66667	0	3.33333	2.68113	4.16667	0	0	1.66667	2.02401	1.75481	0	0	2	0	0	0	0
Riggi_EWS-FLI1_enhancer_452_SLITRK6	SLITRK6	chr13	84745032	84745632	600	0	0	0	0	0	0	0.833333	0	0	0	0	0	0	0	0	0.483719	0	0	0	0	0
Riggi_EWS-FLI1_enhancer_1580_WRN	WRN	chr8	30950749	30951349	600	0	0	0	0	0	0	0	0	0	0	0	0	3.03601	0	0	0	0	0	0	0	0.676726
Riggi_EWS-FLI1_enhancer_437_DIAPH3	DIAPH3	chr13	59756120	59756720	600	19.1667	12.4808	12.5	10.4753	14.1667	11.0525	75	74.1779	24.1667	25.4122	28.2235	22.5	26.9591	37.6727	20	10.0952	25	24.8022	24.8494	8	5.75456
Riggi_EWS-FLI1_enhancer_1152_SULT1E1	SULT1E1	chr4	69728354	69728954	600	0	0	0	0	0	0.967453	38.3333	29.4924	0.833333	0	0	0	0	0	0	0	4.5	4.1014	22.6431	0.333333	0.776728
Riggi_EWS-FLI1_enhancer_1211_MARCH1	MARCH1	chr4	164410457	164411066	609	0	0	0	0	0	0	32.8407	54.5911	13.1363	6.00894	11.8518	18.0624	5.18137	3.45253	0	0	10.5	1.11646	2.13154	0	0
Riggi_EWS-FLI1_enhancer_1458_ANKMY2	ANKMY2	chr7	16514259	16514879	620	0	0	0.806452	0	0	0	0	0	0	0	0	0	0	0	0	0	0	0	0	0	0
Riggi_EWS-FLI1_enhancer_1254_C6	C6	chr5	41312267	41313006	739	0	0	0	0	2.70636	2.13034	56.8336	84.8963	4.05954	0.589586	0.694083	0	1.72412	0.71237	0	0	19	4.65963	3.36564	5	3.254
Riggi_EWS-FLI1_enhancer_1776_NXT2	NXT2	chrX	109480788	109481550	762	0.656168	0	0	0	0	0	0	0	0	0	0	0	0	0	0	0.367358	0.5	0	0	1.33333	0.776728
Riggi_EWS-FLI1_enhancer_846_GCA	GCA	chr2	162748882	162749865	983	0	0	0	0	0.508647	0	20.3459	6.54599	4.57782	1.48909	0.521798	11.1902	7.62508	1.07109	0	0	6	1.6747	1.30881	0	0.594186
Riggi_EWS-FLI1_enhancer_787_YPEL5	YPEL5	chr2	30127086	30127861	775	0	0	0	0	0.645161	0	41.9355	38.0547	20.6452	7.95928	17.4633	52.9032	9.78714	24.4213	0	1.68743	17	6.04944	7.554	2.33333	1.50346
Riggi_EWS-FLI1_enhancer_1464_HDAC9	HDAC9	chr7	18786183	18787087	904	0.553097	0	2.76549	0	0	0.870753	4.42478	5.33853	5.53097	0.809612	2.39527	6.08407	8.93008	2.90295	0.333333	0.952717	3.5	0.934234	0.822729	1.33333	3.14474
Riggi_EWS-FLI1_enhancer_1032_EPHA3	EPHA3	chr3	89577947	89578547	600	0	0	0	0	0	0	0.833333	0	0	0	0.42744	0	0	0	0	0.937995	0	0	0	0.666667	0
Riggi_EWS-FLI1_enhancer_1607_FAM110B	FAM110B	chr8	57747900	57748500	600	307.5	239.895	263.333	241.289	343.333	161.243	382.5	77.7527	0	0.726174	0	0	0	0	308.667	160.482	76.5	0.467117	3.60868	0	0.338363
Riggi_EWS-FLI1_enhancer_1334_TFAP2A	TFAP2A	chr6	9554710	9555310	600	0	0	0	0	0	0	0	0	0	0	0	0	0	0	0	0	0	0.934234	1.30881	0	0
Riggi_EWS-FLI1_enhancer_1398_EPHA7	EPHA7	chr6	94269942	94270542	600	1.66667	0	0	0	0	4.55877	2.5	0	0	0.987283	0.854879	3.33333	0	0	1.33333	0.367358	1	0	0.822729	0	0
Riggi_EWS-FLI1_enhancer_1278_CETN3	CETN3	chr5	90296931	90297531	600	0	0	0	0	0	0	0	0	0	0	0	0	0	0	0	0	0	0	0	0	0
Riggi_EWS-FLI1_enhancer_1248_TARS	TARS	chr5	33494297	33494897	600	3.33333	0	0	0	2.5	0	0	0	0.833333	0	0	0	0	0	0.666667	0.468998	0	0	0	0	0
Riggi_EWS-FLI1_enhancer_548_ANXA2	ANXA2	chr15	60044778	60045378	600	0	0	0	0	0	0	0	0	0	0	0	0	0	0	0	0	0	0	0	0	0
Riggi_EWS-FLI1_enhancer_1642_TRPS1	TRPS1	chr8	112887726	112888326	600	0	0	0	2.00534	0	0	6.66667	1.78742	7.5	0.987283	2.83335	7.5	3.13555	0	0	0	1.5	0.467117	1.8885	6.33333	3.28601
Riggi_EWS-FLI1_enhancer_500_RAD51B	RAD51B	chr14	68349844	68350444	600	6.66667	6.48709	7.5	10.2907	2.5	4.83726	15.8333	18.7679	3.33333	5.14037	10.2892	8.33333	13.3551	12.2598	4.33333	3.2585	4	1.49247	5.6655	4	3.55983
Riggi_EWS-FLI1_enhancer_1755_CASK	CASK	chrX	42664238	42664838	600	0	0	0	0	0	0	1.66667	0.893709	0	0	1.20296	0	0	0	1.66667	0	1	0	0	0	0
Riggi_EWS-FLI1_enhancer_918_SLX4IP	SLX4IP	chr20	10539807	10540407	600	4.16667	0.954919	2.5	7.652	2.5	0.967453	47.5	50.9414	12.5	8.77124	6.17351	17.5	7.33286	13.1399	6	5.29502	15.5	6.53964	5.74022	0	0
Riggi_EWS-FLI1_enhancer_1314_CCNJL	CCNJL	chr5	160197616	160198216	600	0.833333	0	0.833333	3.008	3.33333	0	5	1.78742	0	1.21982	0	1.66667	4.24709	0	0	2.87287	1.5	0.934234	2.95427	0.666667	0
Riggi_EWS-FLI1_enhancer_808_GCFC2	GCFC2	chr2	80058554	80059154	600	0	0	0	0	0	0	0	0	0	0	0	0	0	0	0	0	0	1.11646	0	0	0.338363
Riggi_EWS-FLI1_enhancer_561_SCAPER	SCAPER	chr15	76873059	76873659	600	10.8333	8.00224	8.33333	5.64667	10	4.90326	28.3333	29.4924	11.6667	16.3798	15.7972	20.8333	24.7858	17.5189	8.33333	6.85137	6.5	2.0507	4.18836	5.33333	3.74819
Riggi_EWS-FLI1_enhancer_185_CCDC6	CCDC6	chr10	60314181	60314781	600	0.833333	0	1.66667	0	0	0	0	0	0	0	0	0.833333	0	0	0	1.30535	0.5	0.467117	2.71123	0	0
Riggi_EWS-FLI1_enhancer_916_CDS2	CDS2	chr20	5215863	5216463	600	27.5	22.0969	23.3333	15.3963	23.3333	23.3508	36.6667	22.3427	6.66667	0.987283	2.32655	13.3333	11.2813	14.0093	22.3333	18.7076	16	3.63428	5.90854	7.66667	6.23128
Riggi_EWS-FLI1_enhancer_1595_SNAI2	SNAI2	chr8	49028997	49029597	600	0	0	0	0	0	0	0	1.78742	5	0	1.97847	5	0	0	0	0	0.5	0	0	0	0
Riggi_EWS-FLI1_enhancer_439_DIAPH3	DIAPH3	chr13	60019128	60019728	600	18.3333	20.0215	15.8333	18.4967	18.3333	10.085	133.333	119.757	20	46.149	43.1964	39.1667	36.3657	36.7927	23.6667	15.0081	45.5	22.9337	46.5951	13.6667	7.11674
Riggi_EWS-FLI1_enhancer_1441_CNKSR3	CNKSR3	chr6	153842308	153842908	600	0	0	0	0	0	0	0	0	0	0	0	0	0	0	0	0	0	0	0	0	0
Riggi_EWS-FLI1_enhancer_799_SPRED2	SPRED2	chr2	65794985	65795585	600	0	0.856247	0	0	0	0	7.5	7.14967	11.6667	0	1.70976	3.33333	2.02401	5.25648	1.33333	0	1	1.40135	0	0	0.676726
Riggi_EWS-FLI1_enhancer_1192_PCDH18	PCDH18	chr4	136504801	136505401	600	0	0	0	0	0	0	0.833333	0	0	0	0	0	0	0	0	0	0	0	0	0	0
Riggi_EWS-FLI1_enhancer_1332_SLC35B3	SLC35B3	chr6	9131510	9132110	600	0	0	0	0	0	0	0.833333	0	1.66667	0	0	0.833333	0	0	0	0	0	0	1.47714	2	0.594186
Riggi_EWS-FLI1_enhancer_1089_SLITRK3	SLITRK3	chr3	163468563	163469163	600	0	0	0	0	0	0	60.8333	55.41	1.66667	0	0	0	2.02401	0	0	0	11	5.96987	5.90854	0	0.297093
Riggi_EWS-FLI1_enhancer_1081_IGSF10	IGSF10	chr3	151615333	151615933	600	0	0	0.833333	0	0	1.93491	4.16667	8.04338	0	0	0.854879	0.833333	0	0	0	0	1.5	0.934234	0	0.666667	0.297093
Riggi_EWS-FLI1_enhancer_209_XPNPEP1	XPNPEP1	chr10	108594028	108594628	600	0	0	0	0	0.833333	0	3.33333	2.68113	4.16667	0	0.854879	1.66667	1.06177	1.75481	0	0	4.5	0	0.411364	0.666667	0
Riggi_EWS-FLI1_enhancer_610_CDH11	CDH11	chr16	64696811	64697411	600	0	0	0	0	0	0	0	0	0	0	0	0	0	0	0	0	0	0	0	0	0
Riggi_EWS-FLI1_enhancer_52_NEGR1	NEGR1	chr1	71909060	71909660	600	0.833333	0	0	0	0	0	5.83333	15.1931	2.5	3.42691	5.31863	6.66667	4.09778	9.63555	0.333333	0	2.5	3.25828	3.94532	4	1.02382
Riggi_EWS-FLI1_enhancer_164_CASC10	CASC10	chr10	21423308	21423908	600	0	0.954919	0	0	0	0	2.5	3.57484	0.833333	0.493641	0.42744	0	2.12354	0	0.666667	0	2	0	5.5719	0	0.338363
Riggi_EWS-FLI1_enhancer_1349_ID4	ID4	chr6	19578306	19578906	600	0	0.856247	0	0	0	0	0	0	0.833333	0	0	0.833333	0	0	1	1.42171	1	0.467117	2.78595	0	0
Riggi_EWS-FLI1_enhancer_849_TTC21B	TTC21B	chr2	166758804	166759404	600	0.833333	0	1.66667	0	0	0	1.66667	2.68113	0.833333	0	0.42744	2.5	3.18532	2.63221	0	0	1	0	1.47714	2	0
Riggi_EWS-FLI1_enhancer_317_AEBP2	AEBP2	chr12	19800061	19800661	600	0	0	0.833333	0	0	0	0	0	0	0.987283	0	0	0	0	0	0	0.5	0	0	0	0
Riggi_EWS-FLI1_enhancer_861_CALCRL	CALCRL	chr2	187257925	187258525	600	0	0	0	0	0	0	0	2.68113	3.33333	0.726174	0	1.66667	0	0	0	0	0	0	0	0	0
Riggi_EWS-FLI1_enhancer_1143_SLIT2	SLIT2	chr4	19993078	19993678	600	0	0	3.33333	0.910334	0	0	0.833333	0	0	0	0	0	0	0	0	0	1	0	0	0	0
Riggi_EWS-FLI1_enhancer_422_CCNA1	CCNA1	chr13	36454824	36455424	600	1.66667	0	0.833333	0	0.833333	0.967453	1.66667	0	0	0	0	0	2.12354	0	0	0	0	0.558232	0	0.333333	0
Riggi_EWS-FLI1_enhancer_1372_MUT	MUT	chr6	49072703	49073303	600	0	0.954919	0.833333	0	0.833333	0	15.8333	12.5119	3.33333	2.67216	2.99208	6.66667	5.30886	2.62956	0.666667	0	8	0	4.35669	4.66667	4.6482
Riggi_EWS-FLI1_enhancer_1380_BAI3	BAI3	chr6	67094408	67095008	600	0	0	0	0	0	0	0	0	0	0	0.854879	3.33333	0	0	0	0	0	0	0	0	0
Riggi_EWS-FLI1_enhancer_476_PRKD1	PRKD1	chr14	29919794	29920394	600	15.8333	8.85848	16.6667	7.652	15	9.80651	147.5	241.302	15.8333	20.5329	20.3096	30.8333	19.5764	18.3884	8.66667	14.0224	61	20.0514	27.972	5	3.74819
Riggi_EWS-FLI1_enhancer_1215_AADAT	AADAT	chr4	170086978	170087578	600	43.3333	37.5729	37.5	36.8087	53.3333	25.6302	120.833	76.859	64.1667	120.436	133.974	106.667	166.665	176.987	87.3333	73.5428	15.5	22.5692	26.1771	0	1.61801
Riggi_EWS-FLI1_enhancer_515_BTBD7	BTBD7	chr14	93478843	93479443	600	0	0	0	0	0.833333	0	0.833333	0	1.66667	0	0.42744	3.33333	4.14755	1.75481	0.333333	0	0	0	0.654407	0	0
Riggi_EWS-FLI1_enhancer_1220_FBXO8	FBXO8	chr4	173983483	173984083	600	0	1.71249	0	1.913	0.833333	2.90236	0.833333	0	2.5	0.493641	0.42744	0	0	0	0	0.483719	3	0	0	0	0
Riggi_EWS-FLI1_enhancer_1243_DROSHA	DROSHA	chr5	30039283	30039883	600	0.833333	0	0	0	0	0	4.16667	1.78742	0	0	0	0.833333	3.08578	0	0	0	1.5	1.02535	0.411364	1	0.776728
Riggi_EWS-FLI1_enhancer_814_UXS1	UXS1	chr2	106342763	106343363	600	0	0	0	1.00267	0	0	0	0	0	0	0	0.833333	0	0	0	0	0	0	0	0.333333	0
Riggi_EWS-FLI1_enhancer_443_PCDH20	PCDH20	chr13	64110954	64111554	600	0	0	0	0	0	0	39.1667	14.2993	0	0	0.42744	0	0	0	0	0	7	0.934234	5.49718	0	0
Riggi_EWS-FLI1_enhancer_1752_PRRG1	PRRG1	chrX	36461946	36462546	600	0	0	0	0	0	0	6.66667	0	0.833333	0	0	0	0	0	0	0	0	0	0	0.666667	0.932549
Riggi_EWS-FLI1_enhancer_1132_STK32B	STK32B	chr4	5249151	5249751	600	0.833333	0	0	2.00534	5	0	20	20.5553	15	3.65945	7.10775	8.33333	7.33286	5.25648	0.666667	0	1	10.0713	4.59973	3	0.726727
Riggi_EWS-FLI1_enhancer_1030_EPHA3	EPHA3	chr3	88702737	88703337	600	0	0	0	0.910334	0	0	1.66667	7.14967	0	0	0	1.66667	0	1.75481	0.333333	0	2	0	2.71123	0	0
Riggi_EWS-FLI1_enhancer_470_OR4E2	OR4E2	chr14	21657089	21657729	640	0	0	0	0	0.78125	0.906987	299.219	300.789	96.875	30.0314	23.7002	125	68.4812	55.0325	0.333333	0	86.5	12.3953	33.2072	17	7.01092
Riggi_EWS-FLI1_enhancer_131_TMEM183A	TMEM183A	chr1	203153473	203154073	600	0.833333	0	0	0.910334	0.833333	0	0	0	1.66667	0	0	0	0	0	0.333333	1.3348	0.5	2.51782	2.29986	0	0
Riggi_EWS-FLI1_enhancer_690_DYM	DYM	chr18	49249458	49250058	600	11.6667	8.95716	8.33333	7.74434	8.33333	8.42859	57.5	58.0911	39.1667	27.5907	27.5274	35.8333	36.2662	50.802	20.3333	19.5978	13	12.6802	18.4548	14.6667	15.6102
Riggi_EWS-FLI1_enhancer_785_DNAJC27	DNAJC27	chr2	25076462	25077062	600	2.5	0	0	2.00534	0	0.967453	0.833333	1.78742	2.5	0.987283	1.20296	0.833333	0	0	0	1.21844	0.5	3.45205	0.822729	2.33333	3.40109
Riggi_EWS-FLI1_enhancer_865_TMEFF2	TMEFF2	chr2	191938732	191939332	600	0	0	0	0	0	0	1.66667	7.14967	2.5	0.726174	1.20296	0	1.06177	0	0	0.367358	0	2.51782	1.47714	0.333333	0
Riggi_EWS-FLI1_enhancer_125_CFH	CFH	chr1	196033952	196034552	600	0	0	0	0	0	0	0	0	0	0	0	0	0	0	0	0.734716	0	0	0	0	0
Riggi_EWS-FLI1_enhancer_767_PXDN	PXDN	chr2	1972418	1973018	600	1.66667	0	1.66667	0	0	0	0	1.78742	0	0	0	0	0	0	0.333333	1.67271	0.5	0	0	2.66667	2.55056
Riggi_EWS-FLI1_enhancer_1237_BASP1	BASP1	chr5	17991702	17992302	600	0	0	0	0	0	0	0	0	0.833333	0	0	0	0	0	0	0	0	0	0	0	0
Riggi_EWS-FLI1_enhancer_1615_EYA1	EYA1	chr8	71562638	71563238	600	0	0	0	0	0	0	5	0	1.66667	2.93327	9.08622	3.33333	7.4324	1.75481	0.666667	0	2.5	0	4.26308	1.33333	0
Riggi_EWS-FLI1_enhancer_1241_CDH12	CDH12	chr5	26552990	26553590	600	0	0	0	0	0	0	0	0	0	0	0	0	2.02401	0	0	0	0	0	0	0	0
Riggi_EWS-FLI1_enhancer_1184_KIAA1109	KIAA1109	chr4	122100389	122100989	600	0	0	0	0	0.833333	0	0	0	0	0	0	0	0	0	0	0	0	0	0	0	0
Riggi_EWS-FLI1_enhancer_1354_DCDC2	DCDC2	chr6	23841044	23841644	600	0	0	0	0	0	0	0	2.68113	0	0	0	0	0	0	0	0	1	0	0	0	0
Riggi_EWS-FLI1_enhancer_738_ZNF507	ZNF507	chr19	32177402	32178002	600	0	0	0	0	0	0	1.66667	0	2.5	0	0	2.5	3.18532	0.874756	0.333333	0	1.5	0	0.822729	1.33333	0
Riggi_EWS-FLI1_enhancer_1347_DTNBP1	DTNBP1	chr6	15622249	15622849	600	20	16.6952	12.5	13.668	26.6667	27.6311	87.5	90.2646	82.5	56.3687	65.1365	116.667	94.9457	94.6245	7.33333	15.8592	21.5	14.2638	19.4269	13.3333	18.1788
Riggi_EWS-FLI1_enhancer_866_TMEFF2	TMEFF2	chr2	192729171	192729771	600	0	0	0	0	0	0	1.66667	0	2.5	0	0	0.833333	0	0	0	0	0	0	0	0	0
Riggi_EWS-FLI1_enhancer_147_SLC35F3	SLC35F3	chr1	234303715	234304315	600	1.66667	0	0	0	1.66667	0	80.8333	69.7093	3.33333	0	5.47735	8.33333	3.13555	2.62691	0.333333	0.734716	27	1.6747	5.25414	15.3333	4.83074
Riggi_EWS-FLI1_enhancer_737_TSHZ3	TSHZ3	chr19	31071060	31071660	600	0	0	0	0	0	0	0	0	0	0.493641	0.854879	1.66667	0	0	0	0	1	0	0.822729	0.666667	1.94764
Riggi_EWS-FLI1_enhancer_123_RGS2	RGS2	chr1	192131809	192132409	600	0	0	0	0	0	0	2.5	0	0	0	0	0	0	0	0	0	0	0	0	0.666667	0
Riggi_EWS-FLI1_enhancer_1322_EXOC2	EXOC2	chr6	1024448	1025048	600	0	0	0	0	0	0	0	0	0	0	0	0	0	0	0	0	0	0.934234	0	0	0.776728
Riggi_EWS-FLI1_enhancer_1611_CYP7B1	CYP7B1	chr8	64891981	64892581	600	0	0	0	0	0	0	11.6667	2.68113	3.33333	0	0.854879	0	3.03601	0	0	0.937995	7.5	0	4.43141	0.666667	0
Riggi_EWS-FLI1_enhancer_1645_TRPS1	TRPS1	chr8	115990442	115991042	600	0	0	0	0	0	0	0.833333	0	0	0	0	1.66667	0	0	0	0	0	0	0	0	0
Riggi_EWS-FLI1_enhancer_246_LRRC4C	LRRC4C	chr11	39220493	39221093	600	0	0	0	0	0	0	10	2.68113	0	0	0	0	0	0	0.333333	0	2	0	0.822729	0.333333	0
Riggi_EWS-FLI1_enhancer_1171_PAPSS1	PAPSS1	chr4	107391002	107391602	600	0.833333	0	0.833333	0	0	0	8.33333	0.893709	0.833333	0	0	1.66667	0	0	0	0	1	0	0	0	0.982551
Riggi_EWS-FLI1_enhancer_825_NCKAP5	NCKAP5	chr2	133584681	133585281	600	0.833333	0.856247	0	0	0	0	5	5.36226	2.5	0	0	2.5	1.06177	1.75216	0	0	1	3.54317	4.91749	2.66667	4.05401
Riggi_EWS-FLI1_enhancer_1337_RNF182	RNF182	chr6	13907618	13908218	600	0.833333	0.856247	1.66667	0	0	0	9.16667	6.25597	3.33333	0	0.854879	0	0	1.75481	0.666667	0.483719	2	0	0.411364	0.666667	0
Riggi_EWS-FLI1_enhancer_1400_MANEA	MANEA	chr6	95511312	95511912	600	0	0	0	2.00534	0	0	0	1.78742	0	0	0.42744	0	0	0	0.666667	0	0	0.558232	1.30881	0	0
Riggi_EWS-FLI1_enhancer_686_SETBP1	SETBP1	chr18	43601437	43602037	600	0	0	0	0	0	0	2.5	0.893709	2.5	0	0	3.33333	1.012	0	0	0	3.5	0	0.822729	0.333333	0.676726
Riggi_EWS-FLI1_enhancer_508_SEL1L	SEL1L	chr14	83294891	83295491	600	0	0	0	0	0	0	3.33333	16.0868	0.833333	0	0	0	0	0	0	0	1	0	0	0	0
Riggi_EWS-FLI1_enhancer_421_CCDC169-SOHLH2	CCDC169-SOHLH2	chr13	36157265	36157865	600	0	0	0	0	0	0	0	0	0	0	0	0	0	0.874756	0	0	0	0	0	0	0.594186
Riggi_EWS-FLI1_enhancer_435_PCDH17	PCDH17	chr13	56277473	56278073	600	0	0.856247	0	0	0	0	3.33333	0.893709	0	0	0	0	0	0	0	0	0.5	0	0	0	0.388364
Riggi_EWS-FLI1_enhancer_868_TMEFF2	TMEFF2	chr2	193279337	193279937	600	0.833333	0	0	0	0	0	0.833333	0	0	0	0	0	0	0	0	0	0.5	0	0	0	0
Riggi_EWS-FLI1_enhancer_1740_LOC389906	LOC389906	chrX	4118837	4119437	600	0	0	0	0	0	0	0	0.893709	0	0.493641	0.42744	1.66667	0	0	0	0	0	0.467117	0.822729	0	0
Riggi_EWS-FLI1_enhancer_1402_MMS22L	MMS22L	chr6	97189625	97190225	600	4.16667	1.90984	0	3.826	1.66667	0.967453	38.3333	47.3666	34.1667	50.1553	52.0627	53.3333	44.4617	49.9193	3.33333	4.94238	16	7.83834	11.8171	9	4.55745
Riggi_EWS-FLI1_enhancer_1189_INTU	INTU	chr4	126960560	126961160	600	0	0	0	0	0	0	2.5	1.78742	5.83333	2.93327	0.42744	4.16667	1.012	0.877403	0.333333	0	1	0	0.411364	0	0
Riggi_EWS-FLI1_enhancer_208_XPNPEP1	XPNPEP1	chr10	107231989	107232589	600	0	0	0	0	0	0	0.833333	0	0	0	0	0	0	0	0	0	0	0	0	1	0.388364
Riggi_EWS-FLI1_enhancer_1623_PEX2	PEX2	chr8	77264416	77265016	600	0.833333	0	0	0	0	0	5.83333	7.14967	19.1667	3.65945	8.50006	26.6667	3.18532	3.50167	0.666667	0	2.5	0	0	1	0.676726
Riggi_EWS-FLI1_enhancer_835_EPC2	EPC2	chr2	148660963	148661563	600	59.1667	61.481	65	49.2764	65.8333	66.3147	55.8333	51.8351	34.1667	70.5128	73.7465	64.1667	94.5973	80.6152	23.6667	30.8027	17.5	15.1865	18.3612	17	21.4299
Riggi_EWS-FLI1_enhancer_872_RAPH1	RAPH1	chr2	204026958	204027558	600	0	0	0	0	0	0	0	0	0	0	0	0	0	0	0	0	1	0	0	0	0
Riggi_EWS-FLI1_enhancer_655_DHX40	DHX40	chr17	59479187	59479787	600	0	0	2.5	0	0	0	1.66667	0	0	0.493641	0.854879	0	0	0	0	0	1	0	0	0	0.594186
Riggi_EWS-FLI1_enhancer_726_ZNF699	ZNF699	chr19	9279615	9280215	600	0	0	0	0	0	0	0	0.893709	0	0.987283	0.42744	0.833333	0	0	0.333333	0.367358	1	0	0.654407	0	0
Riggi_EWS-FLI1_enhancer_896_DOCK10	DOCK10	chr2	225878466	225879066	600	0	0	0.833333	0	0	0	4.16667	0.893709	0	0	0	0	1.06177	0	0	0	1	0.467117	0	0	0
Riggi_EWS-FLI1_enhancer_1054_LSAMP	LSAMP	chr3	115831724	115832324	600	15	14.292	5.83333	13.2987	12.5	12.9874	53.3333	32.1735	112.5	65.5803	83.3089	157.5	107.388	109.498	16.6667	17.3972	11	21.9199	14.36	6.33333	9.13184
Riggi_EWS-FLI1_enhancer_665_CDC42EP4	CDC42EP4	chr17	73456945	73457545	600	20.8333	27.333	29.1667	26.6897	32.5	49.1791	1.66667	1.78742	0	0	0	0	1.06177	0	38	63.1764	3.5	0	1.72018	0	0
Riggi_EWS-FLI1_enhancer_1774_DIAPH2	DIAPH2	chrX	97795180	97795780	600	0	0	0	0	0	0	0	0	0	0	0	0	0	0	0	0	0	0	0	0	0
Riggi_EWS-FLI1_enhancer_449_SLAIN1	SLAIN1	chr13	77863165	77863765	600	0	0	0	0	0	0	0	0	0.833333	0	0	0	0	0	0	0	1	0	0.654407	0	0
Riggi_EWS-FLI1_enhancer_1442_TFB1M	TFB1M	chr6	155740758	155741358	600	0.833333	0	0	0	0	0	0	0.893709	0	0	0	0	0	0	0	0	0	0	0	0	0
Riggi_EWS-FLI1_enhancer_745_CEACAM6	CEACAM6	chr19	41744716	41745472	756	1.98413	0.679561	1.32275	0.795768	0	0.76782	32.4074	12.058	5.95238	0.576328	1.6332	2.6455	1.68535	1.3885	0	0	9.5	1.86847	6.73127	4	2.07965
Riggi_EWS-FLI1_enhancer_1565_GFRA2	GFRA2	chr8	21548019	21549991	1972	0.507099	0.581087	0.760649	0.276978	0	0	93.3063	41.8756	124.746	17.6819	28.0359	163.032	57.2766	54.1225	0	0.367358	121	18.6385	44.9496	2	1.35345
Riggi_EWS-FLI1_enhancer_104_MRPS14	MRPS14	chr1	175427545	175428167	622	0	0	0	0	0	0	0.803859	0	1.60772	0	0	0	0	0.846369	0	0	0	0	0	0	0
Riggi_EWS-FLI1_enhancer_1018_IL17RD	IL17RD	chr3	57158317	57160218	1901	1.3151	0.540503	1.3151	0.89111	0.789058	2.96561	1.84114	2.2566	0	0	0.67455	1.05208	0	0.553858	0.666667	2.20415	4.5	6.06098	5.49718	0.333333	1.57674
Riggi_EWS-FLI1_enhancer_404_STX2	STX2	chr12	130386394	130387836	1442	0	0	0	0	0.346741	0	0	0	0	0	0	0	0	0	0	0	0	0	0	0	0
Riggi_EWS-FLI1_enhancer_1638_EBAG9	EBAG9	chr8	111308586	111309231	645	0	0	0	0	0	0	7.75194	6.65086	0.775194	0	0	2.32558	0	0	0	0	0.5	0.934234	0.411364	0	0
Riggi_EWS-FLI1_enhancer_482_KLHL28	KLHL28	chr14	44221080	44222205	1125	0	0	0.444444	0	0.444444	0	0.444444	0.95329	0	0	0	0	0	0.467948	0	0	0	0	0	0	0
Riggi_EWS-FLI1_enhancer_1406_ASCC3	ASCC3	chr6	100593041	100593792	751	2.66312	5.70918	2.66312	5.31239	3.99467	5.68574	27.9627	38.5568	21.3049	25.9382	30.9204	31.9574	31.5192	41.2885	12.3333	4.07659	7.5	14.446	14.36	6	3.57438
Riggi_EWS-FLI1_enhancer_1176_NDST4	NDST4	chr4	114980959	114981749	790	6.32911	6.30247	5.06329	2.21443	5.6962	6.66309	72.1519	64.4828	43.038	9.66104	15.1839	72.7848	47.553	34.5956	10	10.4148	16.5	6.34587	12.7145	6.33333	10.2702
Riggi_EWS-FLI1_enhancer_1100_TBL1XR1	TBL1XR1	chr3	177834849	177835449	600	0	0	0	0	0	0	0	0	0	0	0	0	0	0	0	0	0	2.60893	0.822729	0	0
Riggi_EWS-FLI1_enhancer_1197_SCOC	SCOC	chr4	140363382	140363982	600	1.66667	0	0.833333	1.82067	1.66667	0.967453	8.33333	4.46855	12.5	9.29346	9.27557	7.5	15.4787	11.3956	2.66667	1.77435	1.5	1.02535	0	0	0.635456
Riggi_EWS-FLI1_enhancer_939_MAFB	MAFB	chr20	40844162	40844762	600	0	0	0	0	0	0	0	0	0	0	0	0	0	0	0	0	2.5	0.934234	1.96322	0	0
Riggi_EWS-FLI1_enhancer_1185_ANKRD50	ANKRD50	chr4	124179350	124179950	600	0.833333	0	0	3.826	5	0	0	0	0	0	0	0	0	0	0.333333	0	1	0	0	0	0
Riggi_EWS-FLI1_enhancer_662_PRKAR1A	PRKAR1A	chr17	68813132	68813732	600	0	0	0	0	0	0	7.5	1.78742	0	0	0	0	0	0	0	0	1.5	0	0	0	0
Riggi_EWS-FLI1_enhancer_1717_KIAA1958	KIAA1958	chr9	112615449	112616049	600	2.5	5.4335	10.8333	8.65467	12.5	7.80561	75.8333	86.6898	25	19.3131	24.4253	29.1667	35.9676	64.7875	16	12.968	23	16.5082	16.6599	23.3333	36.8454
Riggi_EWS-FLI1_enhancer_1169_TET2	TET2	chr4	105246572	105247172	600	12.5	19.4295	18.3333	24.7767	22.5	21.1375	70.8333	89.3709	17.5	30.3486	25.1521	16.6667	43.599	28.9014	11.6667	18.9586	13	20.4159	16.2485	12.6667	15.7044
Riggi_EWS-FLI1_enhancer_1352_DCDC2	DCDC2	chr6	23302403	23303003	600	0	0	0.833333	0	0	0	0	0	0	0	0	0	0	0	0	0	0	0.558232	1.23409	0	0.776728
Riggi_EWS-FLI1_enhancer_1610_CYP7B1	CYP7B1	chr8	64852128	64852728	600	0	0	0	0	0	0	46.6667	33.0672	0.833333	0	0	2.5	1.06177	0	0	0	6	5.12675	12.2284	4	1.9651
Riggi_EWS-FLI1_enhancer_268_KCNE3	KCNE3	chr11	74429222	74429822	600	5	0	9.16667	0	3.33333	1.31193	2.5	0.893709	2.5	0	1.55103	0.833333	3.13555	1.75481	2.33333	1.92016	1.5	0.934234	0.654407	2.66667	0
Riggi_EWS-FLI1_enhancer_250_DKFZp779M0652	DKFZp779M0652	chr11	45743130	45743730	600	0	0	0	0.910334	0.833333	0	9.16667	6.25597	1.66667	0.493641	0	0	1.06177	0	0	0	1.5	0.467117	0	0	0.297093
Riggi_EWS-FLI1_enhancer_364_TMTC3	TMTC3	chr12	88214543	88215143	600	0	0	0	1.00267	0	0	0	0	0	0	0.854879	0	0	0	0	0	0	0	0	0	0
Riggi_EWS-FLI1_enhancer_1379_COL21A1	COL21A1	chr6	56260434	56261034	600	1.66667	0	0	0	0.833333	0	1.66667	0	0	0	0.42744	1.66667	1.012	0	0	0	0	0	0.411364	0.666667	0
Riggi_EWS-FLI1_enhancer_492_ACTR10	ACTR10	chr14	57879718	57880318	600	0	0	0	0	0	0	1.66667	0	0	0	0	0	0	0	0	0.937995	0	0	0	1	1.18837
Riggi_EWS-FLI1_enhancer_202_DLG5	DLG5	chr10	76697850	76698450	600	0	0	0	0	0	0	0	0	0	0	0.775517	0	0	0	0	0	0	0	0	0	0
Riggi_EWS-FLI1_enhancer_1692_LINGO2	LINGO2	chr9	29001004	29001604	600	8.33333	4.47858	2.5	2.91567	3.33333	3.59132	25	42.0043	3.33333	1.94599	5.50798	9.16667	1.012	1.75481	3.33333	2.04007	7.5	3.54317	6.56295	3	0.297093
Riggi_EWS-FLI1_enhancer_559_SCAMP5	SCAMP5	chr15	74995057	74995657	600	2.5	3.52366	1.66667	4.55167	5	10.708	16.6667	25.0239	1.66667	5.16895	7.99325	2.5	21.7995	4.37643	5	4.09486	5.5	4.01028	6.31991	6	6.64584
Riggi_EWS-FLI1_enhancer_1491_SEMA3C	SEMA3C	chr7	80906922	80907522	600	2.5	0.856247	2.5	1.82067	0.833333	6.83816	42.5	24.1302	95.8333	27.7661	41.5841	131.667	48.8581	81.4767	0.666667	1.21844	12	55.7564	21.7268	3.66667	2.37727
Riggi_EWS-FLI1_enhancer_1577_KIF13B	KIF13B	chr8	29126552	29127152	600	26.6667	21.5366	20.8333	23.1407	26.6667	15.5452	69.1667	44.6855	34.1667	71.1247	67.6217	55.8333	116.032	95.486	24.6667	24.9713	13	25.3604	15.7435	23.6667	13.2038
Riggi_EWS-FLI1_enhancer_1041_NFKBIZ	NFKBIZ	chr3	103067879	103068479	600	0	0	0	0	0	0	0	0	0	0	0.775517	0	0	0	0	0	0.5	0	0	0	0
Riggi_EWS-FLI1_enhancer_1286_NUDT12	NUDT12	chr5	104642824	104643424	600	0	0	0	0	0	0	2.5	0.893709	0	0	0	0	0	0	0	0	0	0	0	0	0
Riggi_EWS-FLI1_enhancer_1096_ECT2	ECT2	chr3	174720586	174721186	600	0	0	0	0	0	4.90326	0	0	1.66667	3.68802	4.54311	1.66667	1.012	0.874756	0	0	0	0.467117	0	0	0
Riggi_EWS-FLI1_enhancer_510_FLRT2	FLRT2	chr14	84814327	84814927	600	0	0	0	0	0	0	1.66667	0.893709	0	0	0	1.66667	0	0	0.666667	0.483719	3	0	0.411364	0	0
Riggi_EWS-FLI1_enhancer_1497_STEAP2	STEAP2	chr7	90208192	90208792	600	0	0.856247	0	2.00534	1.66667	0	15	28.5987	5.83333	6.09908	0.854879	10.8333	10.2196	7.00334	2.33333	1.67271	18	3.16716	8.76921	1	0.297093
Riggi_EWS-FLI1_enhancer_1350_ID4	ID4	chr6	19636860	19637460	600	0	0	1.66667	0	0	0	0.833333	0.893709	0	0	0	0.833333	0	3.49902	1	0	0.5	0	0.654407	0.333333	0
Riggi_EWS-FLI1_enhancer_108_XPR1	XPR1	chr1	180659007	180659607	600	56.6667	63.1266	76.6667	78.156	78.3333	69.8401	65.8333	48.2603	28.3333	25.6161	25.0421	36.6667	40.7123	40.2917	52.3333	46.7585	19.5	16.6905	18.2117	14.6667	13.2097
Riggi_EWS-FLI1_enhancer_760_NDUFA3	NDUFA3	chr19	54014991	54015591	600	0.833333	0.856247	0	1.913	0	1.31193	0	0.893709	0	0	1.20296	0	0	0	0.333333	0.967439	1	0.467117	0.654407	1	0.297093
Riggi_EWS-FLI1_enhancer_1481_UPP1	UPP1	chr7	48224809	48225409	600	0.833333	0.856247	0	0	0	0	35.8333	37.5358	5	0	0	0.833333	1.06177	1.75481	1.66667	0.468998	5	0.467117	0.822729	2.33333	0
Riggi_EWS-FLI1_enhancer_1608_RAB2A	RAB2A	chr8	60054838	60055438	600	0	0	0	0	0.833333	0	2.5	0	0	0	0	0	0	0	0.666667	0	1	0	0.822729	0	0
Riggi_EWS-FLI1_enhancer_1285_NUDT12	NUDT12	chr5	103992893	103993493	600	0	0	0	0	0	0	0	0	0	0	0	0	0	0	0	0	0	0	0	0.666667	0
Riggi_EWS-FLI1_enhancer_1484_AUTS2	AUTS2	chr7	68680031	68680631	600	0	0	0	0	0	0	1.66667	0.893709	0	0.987283	0	0.833333	1.012	0	0	0.483719	1	0.558232	0.822729	0.333333	0
Riggi_EWS-FLI1_enhancer_1001_RAD18	RAD18	chr3	8257477	8258290	813	0	0	0.615006	0	0	0	25.2153	12.5317	1.23001	0.728622	0.630907	0	0	0	1.66667	1.43644	4.5	1.58358	3.12259	1.33333	1.94182
Riggi_EWS-FLI1_enhancer_495_RHOJ	RHOJ	chr14	62599663	62600278	615	0	0.835363	0	0	0	0	61.7886	49.699	0	0	0.834029	0.813008	0	0	0	0	10	2.51782	9.76026	0	0
Riggi_EWS-FLI1_enhancer_1117_CLDN1	CLDN1	chr3	190379861	190380517	656	0	0	0	0	1.52439	0	8.38415	0	3.04878	0	0.781902	1.52439	0	4.81259	0.666667	0	2	0	2.71123	0	0
Riggi_EWS-FLI1_enhancer_1239_CDH12	CDH12	chr5	21880184	21880840	656	0	0	0	0	0	0	63.2622	102.177	3.81098	1.56719	2.59148	6.85976	3.74797	0	0	0	13	4.01028	3.85172	0.666667	0
Riggi_EWS-FLI1_enhancer_639_KRTAP4-9	KRTAP4-9	chr17	41144833	41145531	698	0	0	0	0	0	0	3.58166	0	2.86533	0	0	1.43266	0	1.50843	0	0	1	0	0	0.333333	0.635456
Riggi_EWS-FLI1_enhancer_1013_CCK	CCK	chr3	42266254	42266972	718	0	0	0	0.837884	0.696379	0	0	0.746832	13.2312	2.03869	2.14315	16.7131	1.69137	8.78962	0	0.483719	0	0	0	24.3333	4.80402
Riggi_EWS-FLI1_enhancer_1621_ZFHX4	ZFHX4	chr8	75946137	75946861	724	0	0	0	0	0	0	2.07182	0	4.83425	1.6127	0.708463	5.52486	1.75984	0.727129	0	0	0	0	0	0	0
Riggi_EWS-FLI1_enhancer_1539_LUZP6	LUZP6	chr7	136274638	136275622	984	0	1.68664	0	1.77785	1.52439	0.58991	16.7683	13.0787	8.63821	1.93037	3.86112	8.13008	18.5021	7.47388	3	3.36014	4.5	0	6.22631	0	0
Riggi_EWS-FLI1_enhancer_466_ATP11A	ATP11A	chr13	112786813	112790864	4051	7.40558	6.57012	3.82622	7.11272	3.33251	1.14633	42.2118	69.2288	52.9499	40.4198	31.3562	45.7912	58.7001	75.9173	123	120.852	132	99.2767	137.634	118.667	88.4687
Riggi_EWS-FLI1_enhancer_1744_NLGN4X	NLGN4X	chrX	6525954	6526834	880	0	0	0	0.620682	0	0	6.25	11.5776	2.84091	0	0.291436	0	1.38	0.598229	0	0	0.5	0	0	0	0
Riggi_EWS-FLI1_enhancer_1545_CUL1	CUL1	chr7	148773148	148773748	600	35	42.9746	47.5	37.6267	45.8333	31.1565	168.333	172.486	82.5	70.1088	64.8984	95.8333	120.279	112.17	40	33.7325	41	38.8837	29.0566	27.3333	28.3926
Riggi_EWS-FLI1_enhancer_1467_JAZF1	JAZF1	chr7	27933664	27934264	600	0.833333	6.48709	5	1.82067	3.33333	3.24684	7.5	7.14967	10	3.1658	6.7903	11.6667	17.5027	12.2704	4.33333	1.80379	1	3.36094	2.13154	2.66667	1.70055
Riggi_EWS-FLI1_enhancer_233_C11orf58	C11orf58	chr11	16883008	16883608	600	0.833333	1.71249	1.66667	3.008	0.833333	0.967453	15	10.7245	15	19.052	21.3539	20.8333	26.9093	30.6562	0.666667	1.32007	2	0	0.822729	4	3.53311
Riggi_EWS-FLI1_enhancer_1308_YIPF5	YIPF5	chr5	143837237	143837837	600	0	0	0	0	0	0	0.833333	0	0	0	0	0	0	0	0	0	0	0	0	0	0
Riggi_EWS-FLI1_enhancer_1689_LINGO2	LINGO2	chr9	28378110	28378710	600	10	5.4335	1.66667	4.73634	8.33333	7.18264	25	33.0672	2.5	2.93327	2.56464	4.16667	1.06177	1.75216	7.66667	5.0623	10	2.60893	5.90854	1.33333	0
Riggi_EWS-FLI1_enhancer_1138_TAPT1	TAPT1	chr4	16155378	16155978	600	2.5	0	0.833333	0	0	0	8.33333	1.78742	1.66667	0	6.17351	1.66667	4.04801	3.49902	0.666667	0.734716	4.5	2.60893	2.78595	2.33333	1.74182
Riggi_EWS-FLI1_enhancer_454_MIR17HG	MIR17HG	chr13	91482382	91482982	600	0	0	0	0	0	0	0	0	1.66667	0	0.42744	0	1.06177	0	0	0	0	0	0	0	0
Riggi_EWS-FLI1_enhancer_1244_DROSHA	DROSHA	chr5	30325791	30326391	600	0	0	0	0	0	0	1.66667	0	1.66667	0	0	0.833333	1.06177	0	0.666667	0	0	0	0.654407	0	0
Riggi_EWS-FLI1_enhancer_534_ANP32AP1	ANP32AP1	chr15	35183034	35183634	600	0	0.954919	0	0	0	0	2.5	0.893709	0	3.42691	4.54311	7.5	3.18532	5.24854	0	0	2	0	0	0.666667	1.16509
Riggi_EWS-FLI1_enhancer_308_GABARAPL1	GABARAPL1	chr12	10239204	10239804	600	0	0.954919	4.16667	1.82067	2.5	0	4.16667	2.68113	1.66667	0.987283	2.75399	2.5	0	0	0.666667	0.367358	3	1.95958	0.654407	1.66667	0.776728
Riggi_EWS-FLI1_enhancer_499_RAD51B	RAD51B	chr14	68153113	68153713	600	0	0	0.833333	0	0	1.93491	2.5	4.46855	1.66667	3.92055	4.54311	2.5	4.09778	7.00863	0.333333	0	2	2.8027	3.777	2	0
Riggi_EWS-FLI1_enhancer_1273_IQGAP2	IQGAP2	chr5	76689286	76689886	600	14.1667	12.0193	8.33333	9.56501	7.5	11.0525	40.8333	23.2364	7.5	10.5133	9.86174	14.1667	5.25909	12.2704	10.6667	14.2881	11	5.50275	11.331	8.66667	3.45057
Riggi_EWS-FLI1_enhancer_516_BTBD7	BTBD7	chr14	93481719	93482319	600	0	0	0	0	0	0	4.16667	0	2.5	0.726174	0	1.66667	2.02401	0	0	0	2.5	0	0.654407	1.33333	0.594186
Riggi_EWS-FLI1_enhancer_807_GCFC2	GCFC2	chr2	78710478	78711078	600	0	0	0	0	0	0	5.83333	0	0	0	0	0	0	0	0	0	1.5	1.11646	0	0	0
Riggi_EWS-FLI1_enhancer_1526_CADPS2	CADPS2	chr7	123043713	123044313	600	0	0	0	0	0	0	2.5	0.893709	0.833333	1.71346	0.775517	5	5.20932	0	0	0	1	0.934234	0.411364	0	0.338363
Riggi_EWS-FLI1_enhancer_1529_POT1	POT1	chr7	126120033	126120633	600	0	0	0	0	0	0	5.83333	0	0	0	0	0	0	0	0.333333	0	0.5	0.467117	0	0	0
Riggi_EWS-FLI1_enhancer_1686_FREM1	FREM1	chr9	15046930	15047530	600	0	0.856247	0	1.00267	0	0	5	3.57484	4.16667	2.17852	1.70976	4.16667	5.30886	0.877403	0.333333	0	3	1.02535	0	1	0.338363
Riggi_EWS-FLI1_enhancer_795_FANCL	FANCL	chr2	58837892	58838492	600	0	0	0.833333	0	0	0	1.66667	1.78742	0.833333	0	1.70976	2.5	3.03601	0	0.333333	0	2.5	0	0	0	0
Riggi_EWS-FLI1_enhancer_213_C10orf118	C10orf118	chr10	114149514	114150114	600	2.5	4.57725	1.66667	1.82067	5.83333	1.93491	20.8333	12.5119	9.16667	9.52599	12.5364	9.16667	15.3791	20.1485	2.66667	6.06273	6.5	7.82679	6.80599	3	2.386
Riggi_EWS-FLI1_enhancer_199_CDH23	CDH23	chr10	71436322	71436922	600	1.66667	4.57725	3.33333	4.921	5.83333	2.62387	75	66.1345	7.5	7.81253	7.18711	8.33333	2.12354	1.74951	5	4.24066	23	2.4267	7.87176	21	8.04056
Riggi_EWS-FLI1_enhancer_1333_SLC35B3	SLC35B3	chr6	9205542	9206142	600	0	0	0	0	0	0	0.833333	2.68113	0	0	0	0	0	0	0	0	1	0	0.654407	0	0
Riggi_EWS-FLI1_enhancer_1474_BBS9	BBS9	chr7	33752399	33752999	600	0	0	0	0	0	0	1.66667	0.893709	0	0	2.83335	1.66667	5.15955	1.74951	0	1.10207	0	0.467117	0.411364	0.333333	0.594186
Riggi_EWS-FLI1_enhancer_746_CEACAM6	CEACAM6	chr19	41747764	41748364	600	0.833333	0.856247	1.66667	1.00267	0.833333	0.967453	9.16667	5.36226	6.66667	0.726174	0	5.83333	1.06177	1.75481	0.333333	0	5	0	3.777	2	1.57674
Riggi_EWS-FLI1_enhancer_804_GCFC2	GCFC2	chr2	77571237	77571837	600	0	0	0	0	0	0	0	0	0	0	0	0	0	0	0	0	0	0	0	0	0.388364
Riggi_EWS-FLI1_enhancer_222_GLRX3	GLRX3	chr10	130756850	130757450	600	0	0	1.66667	0	0.833333	0	17.5	11.6182	0	0	0	0	0	0	0	0	4	0	0	1.33333	0.932549
Riggi_EWS-FLI1_enhancer_16_PRDM2	PRDM2	chr1	13838263	13838863	600	0	0	0	0	0	0	5	0.893709	1.66667	1.21982	2.1372	1.66667	3.03601	0.874756	0.666667	0.937995	1	0.467117	0.654407	0	0
Riggi_EWS-FLI1_enhancer_956_CXADR	CXADR	chr21	17197601	17198201	600	0	0	0	0	0	0	9.16667	1.78742	2.5	2.17852	1.70976	4.16667	0	1.74951	0	0	1	0	0	1	1.27964
Riggi_EWS-FLI1_enhancer_1439_SYNE1	SYNE1	chr6	152576419	152577019	600	0	0	0	0	0	0	0	0.893709	0	0	0	0	0	0	0	0	0	0	0	0	0
Riggi_EWS-FLI1_enhancer_17_IGSF21	IGSF21	chr1	18359177	18359777	600	0	0	1.66667	0	0	0	20.8333	4.46855	19.1667	7.05778	16.8901	30	1.06177	15.7721	0	0	2.5	0	0	0	0
Riggi_EWS-FLI1_enhancer_806_GCFC2	GCFC2	chr2	78339935	78340535	600	0	0	0	0	0	0	0	0	0	0	0	0	0	0	0	0	2	0	0	0	0
Riggi_EWS-FLI1_enhancer_713_TIMM21	TIMM21	chr18	74028951	74029551	600	0	0	0	0	0	0	0.833333	1.78742	0	0	0	0	0	0	0	0	0	0	0	0	0
Riggi_EWS-FLI1_enhancer_297_CEP164	CEP164	chr11	117577195	117577795	600	0	0	0	0	0.833333	0	0	0.893709	0.833333	0	0	0.833333	0	0	0	0	0	0	0	0	0
Riggi_EWS-FLI1_enhancer_486_ARF6	ARF6	chr14	49940686	49941286	600	34.1667	14.6867	15.8333	17.494	20	98.8861	36.6667	26.8113	2.5	8.30617	8.84813	10	7.2831	8.76344	10.6667	14.5895	13	13.1589	11.0691	6.33333	7.93474
Riggi_EWS-FLI1_enhancer_489_KTN1	KTN1	chr14	55717626	55718243	617	2.43112	0.928608	0	0	0	0	10.5348	3.47634	11.3452	4.74482	3.58661	15.3971	3.98488	8.52198	0.333333	0	1	0	1.06577	1.66667	1.45345
Riggi_EWS-FLI1_enhancer_1605_IMPAD1	IMPAD1	chr8	56816803	56817437	634	0	0	0.788644	0	0	0	0	0	1.57729	0	0	1.57729	1.00483	0	0	0	0	0	0	0	0
Riggi_EWS-FLI1_enhancer_640_KRTAP4-9	KRTAP4-9	chr17	41147530	41148180	650	0	0	0	0	0	0	3.07692	0.824962	1.53846	0	0.39456	3.84615	0	0	0.333333	0	2	0	1.23409	0.666667	0.594186
Riggi_EWS-FLI1_enhancer_736_TSHZ3	TSHZ3	chr19	31004340	31005065	725	0	0	0	0	0	0.80065	2.06897	3.69811	4.82759	6.61068	2.4762	8.96552	9.66578	2.17838	3	0	3	0	2.46819	3.33333	0
Riggi_EWS-FLI1_enhancer_163_PLXDC2	PLXDC2	chr10	20013949	20014677	728	0	0.705698	0	0	0	0	176.511	176.041	61.8132	24.4644	36.477	75.5495	72.1674	62.784	1	0.967439	61.5	28.7213	38.8916	5.33333	8.0022
Riggi_EWS-FLI1_enhancer_512_FLRT2	FLRT2	chr14	86943524	86944258	734	0	0	0	0	0	0	5.44959	2.19166	1.3624	0.403522	0	0	0.867933	0	0.333333	1.21844	0	0	0	0	0
Riggi_EWS-FLI1_enhancer_1438_UTRN	UTRN	chr6	144952270	144953166	896	0	0	0	0	0	0	11.7188	2.39386	0	0	0	0	0	0.585774	0	0	0.5	1.11646	2.13154	0	0
Riggi_EWS-FLI1_enhancer_565_SH3GL3	SH3GL3	chr15	83890577	83891177	600	0	0	0	0	0	0	2.5	2.68113	5	3.92055	4.54311	6.66667	6.22132	4.37907	0	0	2.5	1.02535	4.02004	0	0.388364
Riggi_EWS-FLI1_enhancer_1033_EPHA3	EPHA3	chr3	89844963	89845563	600	0	0	0	0	0	0	0	1.78742	0	0	0	0	0	0	0	0	0	0	0	0	0
Riggi_EWS-FLI1_enhancer_1275_AP3B1	AP3B1	chr5	77958027	77958627	600	0	0	0	0	0	0	0	0	0	0.493641	0	0	0	0	0	0	0	0	0	0	0.297093
Riggi_EWS-FLI1_enhancer_1445_PARK2	PARK2	chr6	161547646	161548246	600	0	3.62233	3.33333	0.910334	2.5	0.967453	0.833333	1.78742	0	0.726174	1.28232	1.66667	2.12354	4.37643	0	0.967439	0	0	0.822729	2	2.55056
Riggi_EWS-FLI1_enhancer_291_ARHGAP20	ARHGAP20	chr11	110854250	110854850	600	0	0	0	0	0.833333	0	2.5	2.68113	0	0	0	0	0	0	0	0	0	0	0	0.666667	0
Riggi_EWS-FLI1_enhancer_287_ZC3H12C	ZC3H12C	chr11	110023692	110024292	600	0	0.954919	0	0	0	0	5.83333	1.78742	0.833333	0.987283	0.42744	2.5	1.012	0	0	0.367358	4	0	1.30881	0	0
Riggi_EWS-FLI1_enhancer_1240_CDH12	CDH12	chr5	24145648	24146248	600	0	0	0	0	0	0	20.8333	18.7679	0	0	0	0	0	0	0	0	0	2.70005	3.19731	0	0
Riggi_EWS-FLI1_enhancer_588_SCNN1G	SCNN1G	chr16	23181458	23182058	600	4.16667	0	0	0.910334	0.833333	0.967453	50	105.458	9.16667	2.2071	3.68823	7.5	7.2831	7.00069	1.66667	0.967439	18	0.467117	4.76805	15.3333	1.36218
Riggi_EWS-FLI1_enhancer_538_GPR176	GPR176	chr15	39833612	39834212	600	0	0.856247	0.833333	0	0	1.31193	3.33333	5.36226	2.5	2.2071	1.6304	4.16667	5.25909	5.25118	0.666667	0.836356	1.5	14.0815	6.39463	3.33333	5.54874
Riggi_EWS-FLI1_enhancer_444_MZT1	MZT1	chr13	67776001	67776601	600	0	0	0	0	0	0	0	0	0	0	0	0	0	0	0	0	0	0	0	0	0
Riggi_EWS-FLI1_enhancer_1219_FBXO8	FBXO8	chr4	173899420	173900020	600	0	0	0	0	0.833333	0	2.5	0	0	1.48092	0	0	0	0	0	0	0	0	0	0	0
Riggi_EWS-FLI1_enhancer_326_SLC2A13	SLC2A13	chr12	40448402	40449002	600	0	0	0	0	0	0	10	16.0868	2.5	1.97457	2.56464	14.1667	3.08578	0	0.333333	0	3	1.11646	1.47714	0	0
Riggi_EWS-FLI1_enhancer_1173_ENPEP	ENPEP	chr4	110400966	110401566	600	0	0	0.833333	0	0.833333	0.967453	0.833333	2.68113	0.833333	0	0	0	1.06177	1.75216	0	0.367358	1.5	0	0.654407	0	0.685457
Riggi_EWS-FLI1_enhancer_203_DLG5	DLG5	chr10	76961755	76962355	600	0	0	0	0	0	0	1.66667	0.893709	2.5	0.493641	0.42744	3.33333	1.06177	0	0	0	0	2.4267	2.13154	0.333333	0
Riggi_EWS-FLI1_enhancer_1598_ATP6V1H	ATP6V1H	chr8	53685674	53686274	600	0	0	0	0	0.833333	0	0	0.893709	0	0	0	0	0	0	0	0.468998	0	0	0	0	0
Riggi_EWS-FLI1_enhancer_1326_ECI2	ECI2	chr6	4093170	4093770	600	0	0	0	0	0	0	0.833333	0.893709	0	0	0	0.833333	0	0	0.333333	0	0	0	0.654407	0	0
Riggi_EWS-FLI1_enhancer_456_MBNL2	MBNL2	chr13	97125133	97125733	600	0	0	0	0	0	0	0	0	0	0	0	0	0	0	0	0	0	0	0	0	0
Riggi_EWS-FLI1_enhancer_65_PTBP2	PTBP2	chr1	96222623	96223223	600	0	0	0	0	0	0	2.5	0	0	0	0	0	0	0	0	0	2.5	0	0.654407	0	0
Riggi_EWS-FLI1_enhancer_1040_NFKBIZ	NFKBIZ	chr3	102614432	102615032	600	0	0	1.66667	0	0	0	0	0	0	0	0.42744	0	0	0	0	0	0	0	0	0	0
Riggi_EWS-FLI1_enhancer_1236_BASP1	BASP1	chr5	17848781	17849381	600	0	0	0	0	0	0	1.66667	0.893709	0	0	0	0	0	0	0	0	3	0	0	0	0
Riggi_EWS-FLI1_enhancer_254_PATL1	PATL1	chr11	59690323	59690923	600	0.833333	0.856247	0.833333	0.910334	1.66667	2.62387	0	3.57484	1.66667	0.493641	0	0	2.07377	0	0.666667	0	1.5	0	0	0.333333	1.01509
Riggi_EWS-FLI1_enhancer_513_SPATA7	SPATA7	chr14	87229072	87229672	600	0	0	0	0	0	0	0	0.893709	3.33333	1.45235	0.42744	0.833333	0	1.75481	0	0	0	0	0	0	0
Riggi_EWS-FLI1_enhancer_458_CLYBL	CLYBL	chr13	99874491	99875091	600	2.5	1.71249	0	1.00267	0.833333	1.31193	17.5	13.4056	10.8333	9.06092	3.26079	5.83333	4.24709	7.88074	3.33333	5.14922	7	2.14181	2.29986	2	1.11509
Riggi_EWS-FLI1_enhancer_857_SSFA2	SSFA2	chr2	181745676	181746276	600	0	0	0	0	0	0	1.66667	0	0	0	0	0	0	0	0	0	0	0	0	0	0
Riggi_EWS-FLI1_enhancer_1587_DUSP26	DUSP26	chr8	34191621	34192221	600	0	0	0.833333	0	0	0	7.5	3.57484	0.833333	0	0	5.83333	0	2.63221	0.333333	0	3	0	2.95427	0	0
Riggi_EWS-FLI1_enhancer_1153_DCK	DCK	chr4	71878379	71879022	643	0	0	0	0	0	0	5.44323	0.833943	3.88802	0	0.723655	7.77605	7.87969	4.09117	0	0	0	0	0.822729	0	0
Riggi_EWS-FLI1_enhancer_1669_TRAPPC9	TRAPPC9	chr8	139046559	139047266	707	0	0	0.707214	0	0	0	0.707214	0	4.9505	0.418932	0	5.65771	0.901079	0	0	0.367358	1.5	0	0	0	0
Riggi_EWS-FLI1_enhancer_871_ALS2	ALS2	chr2	201882229	201882829	600	2.5	1.71249	4.16667	0	0	4.21429	4.16667	3.57484	0	0	0.854879	0	0	0	0	0	1	0.558232	0	0	0.676726
Riggi_EWS-FLI1_enhancer_910_NSFL1C	NSFL1C	chr20	1523928	1524528	600	0	0	0	0.910334	0.833333	0.967453	0	0	0	0	0.775517	0	0	0	0	0	0.5	0	0	0	0
Riggi_EWS-FLI1_enhancer_850_GORASP2	GORASP2	chr2	170679781	170680381	600	0	0.954919	0.833333	0	0.833333	0	0	0	0	0.493641	0	0	0	0	0	0	0	0	0	0	0
Riggi_EWS-FLI1_enhancer_1490_PHTF2	PHTF2	chr7	78803290	78803890	600	0	0	1.66667	0	0	0	0	0	0.833333	0	0	0	0	0	0	0	0	0	0	0	0
Riggi_EWS-FLI1_enhancer_1294_ZNF608	ZNF608	chr5	125422194	125422794	600	0	0	0	0	0	0	0	0	0	0	0	0	0	0	0	0	0	0	0	0	0
Riggi_EWS-FLI1_enhancer_998_CNTN4	CNTN4	chr3	1979984	1980584	600	0	0	0	0	0	0	0.833333	0.893709	0	0	0	0.833333	0	0	0	0.952717	1	0	0	0.333333	0
Riggi_EWS-FLI1_enhancer_1520_ING3	ING3	chr7	120992985	120993585	600	0.833333	0	0	0	0	0	0	0	0	0	0	1.66667	0	1.75481	2.66667	1.3348	2	0	0	0	0
Riggi_EWS-FLI1_enhancer_1148_COMMD8	COMMD8	chr4	46506763	46507363	600	0	0	0	0	0	0	0	0	0	0	0	0	0	0	0	0	0	0	0	0	0
Riggi_EWS-FLI1_enhancer_172_THNSL1	THNSL1	chr10	25507554	25508154	600	0	0	0	0	0	0	0	0	0	0	0	0	0	0	0	0	0	0	0	0	0
Riggi_EWS-FLI1_enhancer_644_OSBPL7	OSBPL7	chr17	47787705	47788305	600	0.833333	1.81117	0	1.913	0	0	2.5	1.78742	0.833333	0.493641	1.70976	2.5	2.07377	0.874756	0.333333	0.367358	0.5	0.558232	0	0.333333	0
Riggi_EWS-FLI1_enhancer_1743_NLGN4X	NLGN4X	chrX	6503404	6504004	600	0	0	0	0	0	0	0.833333	1.78742	0	0	0	0	0	0	0	0	0.5	0.558232	0	0	0
Riggi_EWS-FLI1_enhancer_156_KIN	KIN	chr10	7681965	7682565	600	0	1.71249	0.833333	0	0	0	1.66667	1.78742	0	0	1.20296	0	3.13555	0	0.333333	0	0	0.467117	0	0.333333	0.388364
Riggi_EWS-FLI1_enhancer_867_TMEFF2	TMEFF2	chr2	193001394	193001994	600	0	0	0	0	0	0	0	0	0	0	0.854879	1.66667	7.33286	2.62427	0	0	0	0	0	0	0
Riggi_EWS-FLI1_enhancer_477_ARHGAP5	ARHGAP5	chr14	32666168	32666768	600	0	2.76608	0.833333	0	1.66667	0	2.5	0	0.833333	1.71346	2.75399	3.33333	0	3.50432	1	0	0.5	2.14181	3.60868	1	1.95637
