# Supplementary material for: p300/CBP is an essential driver of pathogenic enhancer activity and gene expression in Ewing sarcoma
Source: EMBO Rep. 2025 Sep 1;26(19):4766–93. doi: 10.1038/s44319-025-00552-z (PMC12508431; doi:10.1038/s44319-025-00552-z)
Supplement: Supplementary file 6 — Dataset EV2 [file 44319_2025_552_MOESM6_ESM.xlsx]

## Sheet: Sheet1
Dataset EV2. ChIP-seq rpk values at EWS::FLI1 sensitive enhancers in A673-dHALO system
Interval	Gene	Chr	Start	End	Length	A673-dHALO_EP300_DMSO_24h_230131_S3	A673-dHALO_EP300_VH0032_24h_230131_S6	A673-dHALO_FLI1_DMSO_24h_220705_S4	A673-dHALO_FLI1_VH0032_6h_220705_S5	A673-dHALO_FLI1_VH0032_24h_220705_S6	A673-dHALO_H3K4me1_DMSO_24h_220525_S6	A673-dHALO_H3K4me1_VH0032_90m_220525_S7_flynorm	A673-dHALO_H3K4me1_VH0032_3h_220525_S8_flynorm	A673-dHALO_H3K4me1_VH0032_6h_220525_S9_flynorm	A673-dHALO_H3K4me1_VH0032_24h_220525_S10_flynorm	A673-dHALO_H3K27ac_DMSO_24h_220525_S11	A673-dHALO_H3K27ac_VH0032_90m_220525_S12_flynorm	A673-dHALO_H3K27ac_VH0032_3h_220525_S13_flynorm	A673-dHALO_H3K27ac_VH0032_6h_220525_S14_flynorm	A673-dHALO_H3K27ac_VH0032_24h_220525_S15_flynorm	A673_H3K27ac_220705_S5	A673-DKO_H3K27ac_220705_S9_flynorm	A673_H3K27me3_220705_S6	A673-DKO_H3K27me3_220705_S10_flynorm	A673_H3K4me1_220705_S3	A673-DKO_H3K4me1_220705_S7_flynorm	A673_H3K4me3_220705_S4	A673-DKO_H3K4me3_220705_S8_flynorm	A673-sgGFP_H3K4me2_7d_221108_S2	A673-DKO_H3K4me2_7d_221108_S4_flynorm	A673-sgGFP_FLI1_7d_221013_S10	A673-DKO_FLI1_7d_221013_S11	A673_EP300_221119_S1	A673-DKO_EP300_221119_S2	SKNMC_H3K18ac_DMSO_6h_230710_S1	SKNMC_H3K18ac_A485_6h_230710_S2_flynorm	SKNMC_H3K18ac_dCBP1_6h_230710_S3_flynorm	SKNMC_H3K18ac_DMSO_24h_230710_S4	SKNMC_H3K18ac_A485_24h_230710_S5_flynorm	SKNMC_H3K18ac_dCBP1_24h_230710_S6_flynorm	SKNMC-sgGFP_H3K4me1_230320_S10_flynorm	SKNMC-DKO_H3K4me1_230320_S14_flynorm	SKNMC-sgGFP_H3K4me2_230320_S11_flynorm	SKNMC-DKO_H3K4me2_230320_S15_flynorm	SKNMC-sgGFP_H3K4me3_230320_S12_flynorm	SKNMC-DKO_H3K4me3_230320_S16_flynorm	SKNMC-sgGFP_H327ac_230320_S13_flynorm	SKNMC-DKO_H327ac_230320_S17_flynorm	EWS-502_EWS-FLI1_dNEG_1uM_24h_230131_S7_rpk
Riggi_EWS-FLI1_enhancer_6_UTS2	UTS2	chr1	7856814	7857414	600	105	55.6479	56.6667	36.1798	18.3681	56.6667	89.9043	81.1836	85.3735	62.5539	25	15.0622	1.92912	9.74414	9.04039	25	22.9973	3.33333	18.5	146.667	14.3999	0	4.28885	16.6667	1.97202	226.667	238.393	56.6667	92.1224	96.6667	96.6667	11.6667	85	131.667	25	93.3333	12.5566	3.33333	4.20359	16.6667	4.48745	20	28.1857	930
Riggi_EWS-FLI1_enhancer_15_DHRS3	DHRS3	chr1	12648121	12648721	600	335	69.1383	58.3333	64.7429	40.4099	50	26.9713	45.3673	32.746	28.6705	35	45.1867	36.6532	16.2402	14.2063	50	26.2826	1.66667	21.5833	51.6667	7.99994	0	7.14809	5	7.88807	316.667	243.429	218.333	151.081	140	108.333	11.6667	113.333	130	11.6667	90	13.9518	18.3333	10.0886	8.33333	7.47908	35	51.2468	2436.67
Riggi_EWS-FLI1_enhancer_1524_FEZF1	FEZF1	chr7	122303137	122303737	600	141.667	53.9616	51.6667	66.6471	23.8786	8.33333	16.4824	21.4898	10.5255	31.277	35	30.1245	23.1494	40.6006	18.0808	151.667	195.477	6.66667	27.7499	3.33333	2.39998	1170	975	33.3333	21.6922	436.667	987.147	106.667	216.181	200	181.667	41.6667	218.333	286.667	76.6667	5	0	11.6667	15.1329	673.333	539.99	113.333	148.616	3631.67
Riggi_EWS-FLI1_enhancer_37_DAB1	DAB1	chr1	57622859	57623459	600	415	236.082	110	127.582	86.3303	58.3333	109.384	113.418	108.763	115.985	76.6667	87.8631	75.2356	56.8408	54.2423	78.3333	88.7039	6.66667	9.24998	148.333	51.1996	23.3333	21.4443	25	19.7202	188.333	224.962	111.667	74.9262	106.667	58.3333	3.33333	80	55	6.66667	90	27.9035	43.3333	11.77	20	8.9749	11.6667	20.4987	63.3333
Riggi_EWS-FLI1_enhancer_39_HOOK1	HOOK1	chr1	59845202	59846598	1396	40.1146	20.2936	31.5186	30.2817	28.4206	8.59599	15.4563	10.2625	13.0689	10.0821	21.49	3.23687	6.63307	16.0541	18.8727	158.309	132.731	1.43266	27.8294	70.9169	33.3522	84.5272	89.0951	12.894	15.2563	166.189	209.251	105.301	73.3812	187.679	217.765	32.235	241.404	242.837	29.3696	28.6533	7.49557	17.192	1.8067	8.59599	5.14321	41.5473	26.431	411.175
Riggi_EWS-FLI1_enhancer_490_OTX2-AS1	OTX2-AS1	chr14	56825959	56826559	600	548.333	247.886	123.333	148.528	44.0835	10	43.4537	19.102	22.2205	35.1866	96.6667	80.3319	94.5267	113.682	68.4487	71.6667	52.5653	0	18.5	76.6667	33.5998	10	12.8666	8.33333	5.91605	355	466.712	163.333	175.647	180	168.333	31.6667	200	236.667	65	31.6667	9.76623	16.6667	0.840718	11.6667	5.98326	86.6667	81.9949	970
Riggi_EWS-FLI1_enhancer_46_CACHD1	CACHD1	chr1	64361870	64362470	600	785	487.341	138.333	161.857	80.8198	5	23.9745	41.7857	29.2375	15.6385	55	60.249	55.9444	40.6006	47.7849	60	55.8506	0	58.5832	48.3333	13.5999	3.33333	1.42962	3.33333	3.94403	520	651.383	196.667	243.203	86.6667	73.3333	21.6667	100	95	11.6667	31.6667	2.79035	6.66667	2.52215	0	2.99163	23.3333	40.9974	366.667
Riggi_EWS-FLI1_enhancer_1391_ME1	ME1	chr6	83369406	83370054	648	154.321	70.2625	41.6667	42.3156	28.9128	10.8025	22.1986	33.1632	15.1602	34.9935	41.6667	23.2442	16.076	22.5559	8.37073	94.1358	60.8395	1.54321	11.4197	61.7284	20.7406	7.71605	3.97116	7.71605	3.65188	407.407	705.727	236.111	204.716	38.5802	15.4321	0	32.4074	35.4938	7.71605	24.6914	9.68872	6.17284	5.4491	9.25926	0	9.25926	11.8627	1341.05
Riggi_EWS-FLI1_enhancer_50_PTGER3	PTGER3	chr1	70719981	70720824	843	461.447	254.445	78.2918	74.5417	62.7524	22.5386	33.0609	41.637	27.4687	28.754	103.203	71.4697	75.517	58.9503	66.1828	245.552	178.881	3.55872	21.9454	73.5469	26.192	23.7248	10.1752	10.6762	7.01785	706.999	850.762	262.159	302.485	237.248	223.013	48.6358	307.236	328.588	56.9395	24.911	9.43357	14.2349	2.99188	22.5386	3.19391	98.4579	78.4203	966.785
Riggi_EWS-FLI1_enhancer_1532_TMEM209	TMEM209	chr7	130205187	130205787	600	185	217.533	31.6667	53.3177	20.205	8.33333	35.9617	17.9081	16.373	24.7609	150	143.091	165.904	152.658	152.395	221.667	313.749	0	18.5	26.6667	27.9998	1266.67	954.985	25	21.6922	103.333	88.9775	80	84.7526	341.667	295	81.6667	460	366.667	85	16.6667	10.4638	28.3333	32.788	903.333	741.925	180	269.046	266.667
Riggi_EWS-FLI1_enhancer_52_NEGR1	NEGR1	chr1	71909060	71909660	600	58.3333	16.863	31.6667	28.563	34.8995	30	38.9585	47.7551	43.2715	41.7026	8.33333	2.51037	0	9.74414	11.6234	25	41.0666	1.66667	24.6666	70	30.3998	58.3333	21.4443	30	3.94403	41.6667	53.7223	46.6667	15.9679	51.6667	26.6667	3.33333	70	26.6667	3.33333	43.3333	2.79035	10	5.04431	20	2.99163	25	25.6234	148.333
Riggi_EWS-FLI1_enhancer_54_NEGR1	NEGR1	chr1	72869524	72870124	600	61.6667	18.5493	38.3333	39.9882	29.389	5	17.9809	14.3265	12.8645	9.12244	15	25.1037	11.5747	11.3682	5.16594	33.3333	24.64	0	15.4166	61.6667	10.3999	1.66667	5.71847	15	5.91605	375	431.457	100	100.72	58.3333	26.6667	0	41.6667	40	3.33333	31.6667	7.67347	5	0	8.33333	0	20	43.5598	483.333
Riggi_EWS-FLI1_enhancer_70_OLFM3	OLFM3	chr1	102181251	102181851	600	93.3333	42.1575	31.6667	34.2756	58.7781	33.3333	40.4569	33.4285	33.9155	22.1545	20	42.6763	23.1494	25.9844	15.4978	51.6667	27.9253	0	52.4165	80	31.9998	0	2.85924	11.6667	3.94403	163.333	384.45	75	94.579	26.6667	31.6667	0	30	26.6667	0	28.3333	7.67347	10	5.88502	6.66667	0	11.6667	17.9364	205
Riggi_EWS-FLI1_enhancer_71_OLFM3	OLFM3	chr1	102185106	102185718	612	187.908	56.21	57.1895	44.8047	28.8128	16.3399	23.5044	18.7275	19.4917	19.1648	32.6797	39.3784	26.4781	35.028	30.3879	132.353	66.0287	0	12.0915	66.9935	21.9606	0	1.40159	9.80392	0	367.647	617.214	112.745	148.118	60.4575	37.5817	11.4379	52.2876	35.9477	8.16993	13.0719	8.20692	11.4379	3.29693	16.3399	0	17.9739	10.0484	1019.61
Riggi_EWS-FLI1_enhancer_77_KCNA2	KCNA2	chr1	110610731	110611331	600	581.667	234.396	150	127.582	78.983	101.667	100.393	128.939	78.3565	62.5539	61.6667	42.6763	57.8735	55.2168	25.8297	41.6667	34.496	8.33333	36.9999	90	21.5999	6.66667	1.42962	18.3333	7.88807	458.333	394.523	191.667	157.222	115	95	1.66667	168.333	111.667	15	123.333	17.4397	38.3333	8.40718	38.3333	10.4707	36.6667	53.8091	336.667
Riggi_EWS-FLI1_enhancer_960_CYYR1	CYYR1	chr21	26487955	26488555	600	136.667	47.2164	60	43.7966	36.7363	10	31.4665	33.4285	39.763	24.7609	40	25.1037	25.0785	25.9844	21.9552	141.667	142.912	0	3.08333	41.6667	11.9999	33.3333	15.7258	20	11.8321	360	773.937	225	417.622	56.6667	75	13.3333	96.6667	118.333	18.3333	33.3333	6.27829	10	1.68144	5	2.99163	20	12.8117	1741.67
Riggi_EWS-FLI1_enhancer_1514_TES	TES	chr7	116210857	116211457	600	683.333	387.849	86.6667	198.037	75.3094	6.66667	17.9809	7.16326	16.373	16.9417	200	163.174	202.557	191.635	162.727	388.333	450.09	3.33333	21.5833	13.3333	13.5999	2253.33	1708.39	65	39.4403	486.667	730.287	345	319.358	181.667	210	38.3333	205	413.333	48.3333	60	50.2263	86.6667	79.8682	690	381.433	36.6667	43.5598	1066.67
Riggi_EWS-FLI1_enhancer_97_NUF2	NUF2	chr1	163589749	163590370	621	660.225	366.587	143.317	130.626	115.356	33.8164	30.4024	25.3771	30.5087	23.9236	56.3607	99.4447	76.4191	40.7967	49.9124	103.06	42.8521	0	11.9162	75.6844	20.8694	6.44122	1.38127	8.05153	1.90533	428.341	639.088	318.841	264.648	75.6844	30.5958	9.66184	103.06	98.2287	16.1031	28.9855	5.39198	19.3237	0	6.44122	7.22617	17.7134	22.2812	1917.87
Riggi_EWS-FLI1_enhancer_98_NUF2	NUF2	chr1	163650545	163651145	600	70	53.9616	18.3333	32.3714	51.4308	70	79.4154	54.9183	50.2885	93.8309	30	25.1037	27.0076	16.2402	33.5786	18.3333	34.496	1.66667	36.9999	148.333	31.9998	21.6667	12.8666	13.3333	0	13.3333	23.5035	36.6667	17.1962	75	36.6667	6.66667	115	48.3333	10	76.6667	20.9276	16.6667	0	26.6667	0	30	23.0611	61.6667
Riggi_EWS-FLI1_enhancer_134_LAMB3	LAMB3	chr1	209624643	209625243	600	95	50.589	48.3333	55.2219	36.7363	103.333	145.345	132.52	98.238	100.347	28.3333	35.1452	21.2203	12.9922	27.1212	65	55.8506	3.33333	40.0832	128.333	37.5997	15	5.71847	16.6667	15.7761	166.667	273.648	66.6667	117.917	110	108.333	20	113.333	173.333	30	130	24.4156	25	15.1329	31.6667	2.99163	25	23.0611	188.333
Riggi_EWS-FLI1_enhancer_135_LAMB3	LAMB3	chr1	209659839	209660439	600	786.667	602.009	176.667	318.002	178.171	68.3333	67.4282	109.837	70.17	110.773	20	20.083	27.0076	19.4883	20.6637	55	64.0639	0	49.3332	101.667	39.9997	21.6667	5.71847	25	13.8041	358.333	399.56	126.667	114.232	38.3333	25	10	58.3333	43.3333	15	48.3333	13.9518	40	9.24789	20	0	18.3333	20.4987	348.333
Riggi_EWS-FLI1_enhancer_781_FAM49A	FAM49A	chr2	16685328	16685928	600	161.667	145.022	81.6667	83.7849	53.2676	53.3333	73.4218	64.4693	56.136	49.5218	135	52.7178	94.5267	50.3447	51.6594	113.333	85.4186	5	21.5833	105	24.7998	18.3333	8.57771	20	5.91605	390	473.428	191.667	189.158	138.333	88.3333	6.66667	126.667	111.667	11.6667	68.3333	13.9518	26.6667	0.840718	11.6667	2.99163	70	23.0611	1463.33
Riggi_EWS-FLI1_enhancer_796_SPRED2	SPRED2	chr2	65466529	65467129	600	210	146.708	68.3333	60.9345	38.5731	20	43.4537	45.3673	35.085	24.7609	31.6667	50.2075	28.9368	42.2246	28.4127	61.6667	31.2106	3.33333	12.3333	58.3333	15.9999	3.33333	10.0073	10	1.97202	186.667	214.889	125	116.688	103.333	101.667	20	136.667	128.333	20	45	18.8349	20	2.52215	8.33333	0	35	64.0585	358.333
Riggi_EWS-FLI1_enhancer_797_SPRED2	SPRED2	chr2	65662166	65662766	600	256.667	247.886	75	49.5092	67.9621	56.6667	82.4122	103.867	63.153	93.8309	28.3333	60.249	59.8026	25.9844	45.2019	95	82.1333	0	36.9999	70	51.1996	140	75.7698	45	17.7482	173.333	194.743	181.667	125.286	130	106.667	8.33333	95	160	8.33333	88.3333	29.9963	78.3333	26.0622	161.667	77.7824	65	48.6844	96.6667
Riggi_EWS-FLI1_enhancer_798_SPRED2	SPRED2	chr2	65747797	65748522	725	49.6552	53.0313	46.8966	44.125	24.322	12.4138	18.6009	11.8564	6.77503	10.7852	16.5517	27.0082	7.98255	13.4402	13.8946	128.276	95.1613	2.75862	22.9655	73.1034	13.9034	5.51724	3.5494	4.13793	0	830.345	1254.6	365.517	513.344	162.759	148.966	30.3448	176.552	142.069	46.8966	55.1724	10.3917	2.75862	0.695766	11.0345	2.47583	120	76.34	975.172
Riggi_EWS-FLI1_enhancer_799_SPRED2	SPRED2	chr2	65794985	65795585	600	61.6667	59.0205	38.3333	41.8924	18.3681	23.3333	8.99043	7.16326	5.8475	10.4257	8.33333	2.51037	15.4329	8.12012	7.74891	56.6667	50.9226	0	18.5	60	16.7999	1.66667	7.14809	6.66667	3.94403	168.333	250.144	110	94.579	93.3333	106.667	25	106.667	151.667	36.6667	30	6.27829	25	0.840718	16.6667	4.48745	56.6667	40.9974	403.333
Riggi_EWS-FLI1_enhancer_397_DENR	DENR	chr12	122752494	122753102	608	501.645	357.784	111.842	142.815	103.321	8.22368	16.2656	16.4943	16.1576	19.2909	121.711	161.027	169.432	187.511	135.096	203.947	218.842	0	33.4703	3.28947	7.10521	1661.18	1403.75	32.8947	19.4607	189.145	238.569	131.579	100.607	424.342	322.368	195.724	472.039	463.816	167.763	3.28947	0.688409	23.0263	17.4228	1618.42	1222.24	289.474	260.448	157.895
Riggi_EWS-FLI1_enhancer_839_TNFAIP6	TNFAIP6	chr2	151329547	151330147	600	73.3333	20.2356	76.6667	60.9345	34.8995	38.3333	47.9489	41.7857	42.102	50.825	48.3333	52.7178	57.8735	34.1045	20.6637	76.6667	70.6346	0	30.8333	68.3333	25.5998	71.6667	65.7624	23.3333	15.7761	166.667	273.648	76.6667	67.5564	31.6667	30	6.66667	50	40	1.66667	30	12.5566	5	3.36287	1.66667	2.99163	33.3333	28.1857	1765
Riggi_EWS-FLI1_enhancer_1593_THAP1	THAP1	chr8	42843090	42843776	686	720.117	497.041	147.23	166.548	152.622	11.6618	17.0372	10.4421	25.5721	25.0763	97.6676	94.4134	167.04	154.827	155.882	204.082	150.857	0	26.9679	14.5773	30.0873	1306.12	1016.57	29.1545	27.5967	236.152	380.304	138.484	153.627	502.915	517.493	65.5977	536.443	717.201	135.569	27.6968	20.1345	46.6472	45.5899	1565.6	1269.05	166.181	154.637	642.857
Riggi_EWS-FLI1_enhancer_1110_ETV5	ETV5	chr3	186107781	186108691	910	424.176	409.16	40.6593	43.9431	23.0106	34.0659	55.3257	48.8046	47.8081	70.4591	146.154	162.209	218.775	107.078	97.9257	195.604	209.034	4.3956	26.4285	10.989	10.0219	2070.33	1954.96	62.6374	68.9122	36.2637	39.849	93.4066	100.424	81.3187	54.9451	15.3846	106.593	145.055	28.5714	115.385	98.4289	151.648	115.298	1151.65	859.026	26.3736	20.2735	67.033
Riggi_EWS-FLI1_enhancer_876_IKZF2	IKZF2	chr2	212902415	212903083	668	56.8862	25.7489	28.4431	35.9176	36.2963	32.9341	32.3009	18.2299	25.2108	24.5814	22.4551	18.0386	8.6637	18.9631	16.2402	67.3653	66.3952	2.99401	5.53891	70.3593	14.3712	17.9641	5.13635	14.9701	1.77127	311.377	381.505	130.24	121.359	112.275	77.8443	16.4671	122.754	116.766	29.9401	43.4132	10.6518	8.98204	0	4.49102	10.7484	50.8982	62.1406	1534.43
Riggi_EWS-FLI1_enhancer_888_FARSB	FARSB	chr2	222518495	222519095	600	118.333	109.61	33.3333	30.4672	29.389	66.6667	59.9362	57.3061	61.9835	72.9796	11.6667	7.53112	5.78735	21.1123	12.9148	11.6667	14.784	6.66667	27.7499	83.3333	14.3999	3.33333	0	8.33333	7.88807	6.66667	3.35764	5	0	61.6667	51.6667	0	58.3333	46.6667	8.33333	68.3333	29.2987	50	12.6108	13.3333	2.99163	26.6667	12.8117	15
Riggi_EWS-FLI1_enhancer_893_SERPINE2	SERPINE2	chr2	224137038	224137638	600	371.667	155.14	100	114.252	71.6358	21.6667	29.9681	38.2041	23.39	22.1545	53.3333	35.1452	17.3621	32.4805	16.7893	53.3333	19.712	0	33.9166	73.3333	11.9999	1.66667	8.57771	5	5.91605	511.667	851.163	151.667	189.158	36.6667	50	0	38.3333	31.6667	18.3333	33.3333	12.5566	5	1.68144	1.66667	0	18.3333	10.2494	333.333
Riggi_EWS-FLI1_enhancer_894_SERPINE2	SERPINE2	chr2	224219753	224220353	600	323.333	387.849	76.6667	95.2101	86.3303	41.6667	83.9106	60.8877	58.475	58.6443	50	35.1452	88.7394	73.0811	38.7445	25	27.9253	5	36.9999	100	35.9998	1.66667	7.14809	10	5.91605	43.3333	13.4306	13.3333	4.91319	88.3333	51.6667	8.33333	88.3333	91.6667	0	78.3333	16.7421	30	12.6108	5	2.99163	26.6667	25.6234	16.6667
Riggi_EWS-FLI1_enhancer_900_DAW1	DAW1	chr2	227939138	227939876	738	155.827	54.839	86.7209	52.6365	29.8669	14.9051	30.4554	29.1189	35.1801	21.1903	28.4553	6.12286	21.9574	7.92207	13.6498	81.3008	77.459	0	17.5474	50.1355	19.5121	13.5501	8.13604	17.6152	4.8098	535.23	944.508	319.783	302.581	98.916	101.626	14.9051	140.921	157.182	37.9404	17.6152	9.07432	13.5501	4.78457	16.2602	17.0256	50.1355	66.6625	1551.49
Riggi_EWS-FLI1_enhancer_1293_SRP19	SRP19	chr5	112860933	112861533	600	266.667	232.71	21.6667	38.084	25.7154	10	32.9649	7.16326	12.8645	20.8513	131.667	153.133	162.046	100.689	140.772	126.667	197.12	0	15.4166	23.3333	32.7998	1376.67	1130.83	18.3333	29.5803	53.3333	55.4011	65	55.2734	345	230	98.3333	415	335	73.3333	11.6667	29.9963	21.6667	21.0179	1263.33	997.709	186.667	84.5572	48.3333
Riggi_EWS-FLI1_enhancer_51_PTGER3	PTGER3	chr1	71024927	71025527	600	250	170.316	103.333	60.9345	56.9413	20	55.441	54.9183	31.5765	36.4898	33.3333	32.6348	13.5038	14.6162	28.4127	73.3333	50.9226	8.33333	18.5	65	23.9998	3.33333	1.42962	8.33333	5.91605	403.333	634.595	193.333	173.19	26.6667	26.6667	0	36.6667	21.6667	3.33333	20	0	6.66667	0	10	0	5	2.56234	328.333
Riggi_EWS-FLI1_enhancer_1068_MRPL3	MRPL3	chr3	131503234	131503834	600	120	86.0013	76.6667	95.2101	71.6358	50	61.4346	50.1428	45.6105	50.825	18.3333	20.083	25.0785	16.2402	12.9148	40	39.424	0	18.5	46.6667	43.1997	298.333	180.132	38.3333	25.6362	30	60.4376	26.6667	14.7396	66.6667	65	33.3333	136.667	95	15	35	32.089	68.3333	55.4874	298.333	172.019	51.6667	69.1832	103.333
Riggi_EWS-FLI1_enhancer_1075_PLSCR1	PLSCR1	chr3	146746063	146746663	600	71.6667	37.0986	73.3333	68.5513	66.1253	70	89.9043	37.0102	51.458	63.8571	18.3333	27.6141	19.2912	19.4883	24.5382	31.6667	19.712	1.66667	3.08333	75	34.3998	11.6667	5.71847	21.6667	1.97202	55	47.007	48.3333	20.8811	38.3333	38.3333	0	38.3333	65	5	81.6667	20.9276	28.3333	6.72574	23.3333	8.9749	15	12.8117	570
Riggi_EWS-FLI1_enhancer_1076_PLSCR1	PLSCR1	chr3	147514286	147514886	600	273.333	298.475	108.333	87.5933	78.983	30	26.9713	22.6837	42.102	26.0641	41.6667	62.7593	90.6685	43.8486	61.9912	38.3333	13.1413	11.6667	36.9999	65	19.9999	83.3333	30.022	13.3333	13.8041	78.3333	161.167	71.6667	19.6528	35	20	5	30	23.3333	3.33333	70	18.1373	8.33333	7.56646	33.3333	19.4456	10	12.8117	135
Riggi_EWS-FLI1_enhancer_265_CCND1	CCND1	chr11	69622001	69622601	600	666.667	468.792	193.333	135.198	143.272	28.3333	73.4218	64.4693	50.2885	50.825	76.6667	87.8631	73.3064	79.5771	74.9061	121.667	116.629	0	18.5	35	13.5999	26.6667	18.585	13.3333	5.91605	1663.33	2039.77	526.667	587.127	218.333	145	26.6667	196.667	238.333	26.6667	35	11.1614	6.66667	2.52215	36.6667	11.9665	68.3333	61.4961	5328.33
Riggi_EWS-FLI1_enhancer_186_RTKN2	RTKN2	chr10	62195313	62195913	600	378.333	210.788	110	135.198	106.535	41.6667	62.933	56.1122	72.509	72.9796	76.6667	125.519	86.8103	89.3213	51.6594	96.6667	59.136	0	3.08333	58.3333	15.9999	15	2.85924	18.3333	11.8321	705	1146.64	230	323.043	56.6667	41.6667	5	55	61.6667	8.33333	23.3333	11.859	6.66667	0.840718	21.6667	0	18.3333	30.7481	573.333
Riggi_EWS-FLI1_enhancer_1732_FNBP1	FNBP1	chr9	129965512	129966150	638	774.295	456.728	183.386	164.752	103.645	26.6458	47.9114	56.1384	61.5912	46.5723	173.981	177.064	161.465	138.984	144.533	249.216	253.352	1.5674	20.2978	73.6677	21.0657	326.019	236.626	32.9154	22.2547	862.069	1228.33	369.906	540.605	247.649	221.003	25.0784	341.693	448.276	56.4263	47.0219	13.1208	20.3762	11.8597	83.0721	45.0152	84.6395	91.5695	3946.71
Riggi_EWS-FLI1_enhancer_1111_ETV5	ETV5	chr3	186247664	186248264	600	251.667	224.278	178.333	131.39	101.025	70	112.38	93.1224	84.204	80.7988	48.3333	85.3527	42.4406	58.4648	38.7445	88.3333	72.2773	5	30.8333	111.667	41.5997	10	10.0073	16.6667	9.86008	398.333	752.112	146.667	185.473	86.6667	71.6667	21.6667	105	91.6667	26.6667	135	45.3432	48.3333	9.24789	46.6667	4.48745	58.3333	35.8727	1251.67
Riggi_EWS-FLI1_enhancer_1223_WWC2	WWC2	chr4	183180617	183181267	650	252.308	183.677	133.846	163.468	130.555	33.8462	59.4751	46.2857	52.8974	57.7421	32.3077	50.9799	53.4217	31.4811	30.9956	38.4615	51.5544	1.53846	28.4615	115.385	39.8766	23.0769	3.95894	30.7692	7.28129	220	261.896	56.9231	54.4231	23.0769	27.6923	0	7.69231	46.1538	6.15385	33.8462	9.01498	13.8462	6.20838	3.07692	0	6.15385	4.73047	121.538
Riggi_EWS-FLI1_enhancer_1131_ADRA2C	ADRA2C	chr4	3806698	3807298	600	156.667	72.5109	16.6667	36.1798	40.4099	58.3333	46.4505	53.7244	50.2885	45.6122	50	15.0622	27.0076	16.2402	15.4978	38.3333	32.8533	6.66667	43.1666	60	20.7999	0	5.71847	18.3333	9.86008	231.667	256.86	75	98.2639	108.333	86.6667	15	95	143.333	31.6667	61.6667	16.7421	15	12.6108	36.6667	10.4707	28.3333	30.7481	285
Riggi_EWS-FLI1_enhancer_1133_CPEB2	CPEB2	chr4	14559636	14561154	1518	65.8762	33.9926	37.5494	29.3533	23.9585	27.0092	36.1275	37.2792	20.8014	22.6645	39.5257	28.775	19.8249	23.7505	17.3559	127.8	96.7419	0	21.9367	73.7813	25.2963	6.58762	7.91093	11.8577	3.11781	189.065	180.49	102.108	84.4759	102.108	113.966	11.8577	118.577	154.809	26.3505	28.9855	6.34171	3.29381	1.6615	4.61133	1.18246	28.3267	24.3068	291.173
Riggi_EWS-FLI1_enhancer_1134_CPEB2	CPEB2	chr4	14641839	14642529	690	221.739	76.2501	49.2754	94.3822	25.5557	4.34783	13.0296	10.3815	13.2204	14.7319	28.9855	24.0123	20.1299	12.7097	15.7224	136.232	121.414	0	5.36231	27.5362	13.9129	2.89855	0	4.34783	3.42959	1030.43	1108.02	171.014	228.57	39.1304	40.5797	8.69565	81.1594	49.2754	15.942	1.44928	1.2132	2.89855	0	1.44928	2.60142	14.4928	11.1406	1530.43
Riggi_EWS-FLI1_enhancer_1135_CPEB2	CPEB2	chr4	14743559	14744159	600	78.3333	278.24	58.3333	28.563	36.7363	16.6667	28.4697	41.7857	45.6105	40.3994	18.3333	25.1037	21.2203	37.3525	40.036	113.333	77.2053	1.66667	36.9999	98.3333	51.9996	11.6667	18.585	13.3333	9.86008	96.6667	48.6858	111.667	51.5885	211.667	160	33.3333	228.333	216.667	43.3333	15	11.859	8.33333	5.88502	10	0	58.3333	35.8727	68.3333
Riggi_EWS-FLI1_enhancer_1151_EPHA5	EPHA5	chr4	65698347	65698947	600	121.667	60.7068	51.6667	34.2756	47.7572	13.3333	22.4761	29.8469	14.034	15.6385	25	20.083	7.71647	16.2402	14.2063	36.6667	14.784	0	9.24998	15	5.59996	6.66667	0	1.66667	0	235	431.457	120	103.177	18.3333	15	1.66667	31.6667	18.3333	8.33333	21.6667	3.48794	13.3333	2.52215	5	0	18.3333	10.2494	1161.67
Riggi_EWS-FLI1_enhancer_439_DIAPH3	DIAPH3	chr13	60019128	60019728	600	81.6667	64.0794	41.6667	39.9882	51.4308	35	22.4761	25.0714	26.8985	56.0379	8.33333	45.1867	19.2912	14.6162	37.453	43.3333	27.9253	3.33333	30.8333	63.3333	19.9999	43.3333	18.585	36.6667	19.7202	295	421.384	175	128.971	18.3333	8.33333	0	13.3333	23.3333	11.6667	18.3333	9.76623	16.6667	2.52215	11.6667	0	10	10.2494	1260
Riggi_EWS-FLI1_enhancer_1167_SLC39A8	SLC39A8	chr4	102179957	102180557	600	435	544.675	131.667	76.1681	91.8407	41.6667	35.9617	39.3979	36.2545	41.7026	28.3333	37.6556	17.3621	42.2246	42.619	30	27.9253	5	24.6666	85	22.3998	5	8.57771	16.6667	3.94403	146.667	198.101	110	51.5885	11.6667	25	3.33333	51.6667	30	1.66667	51.6667	6.97588	8.33333	2.52215	1.66667	2.99163	13.3333	12.8117	161.667
Riggi_EWS-FLI1_enhancer_1197_SCOC	SCOC	chr4	140363382	140363982	600	341.667	443.497	165	140.911	106.535	51.6667	64.4314	64.4693	58.475	75.586	5	10.0415	3.85823	9.74414	15.4978	6.66667	8.21333	8.33333	36.9999	105	26.3998	1.66667	5.71847	8.33333	5.91605	166.667	144.379	100	46.6753	16.6667	8.33333	1.66667	15	5	1.66667	40	14.6493	3.33333	1.68144	1.66667	0	1.66667	5.12468	433.333
Riggi_EWS-FLI1_enhancer_1205_PDGFC	PDGFC	chr4	156517693	156518351	658	98.7842	47.6675	107.903	65.9815	63.6465	18.2371	20.4949	22.8615	20.2618	28.52	25.8359	34.3364	12.3135	20.7322	24.7305	25.8359	16.4766	0	25.3039	41.0334	10.2127	6.07903	1.3036	7.59878	3.59638	759.878	1250.7	174.772	255.367	16.7173	7.59878	0	31.9149	31.9149	0	7.59878	10.1776	22.7964	3.06645	4.55927	6.81983	9.11854	4.67296	1656.53
Riggi_EWS-FLI1_enhancer_1678_SPATA6L	SPATA6L	chr9	4656194	4656854	660	1043.94	677.586	210.606	166.185	131.917	40.9091	69.4715	59.6938	64.8541	65.1603	139.394	157.469	133.284	109.252	153.804	171.212	122.453	3.0303	28.0302	74.2424	36.3634	13.6364	0	18.1818	5.37823	669.697	915.721	356.061	399.755	180.303	162.121	22.7273	212.121	245.455	42.4242	25.7576	11.4151	25.7576	3.82144	28.7879	5.43933	90.9091	39.5998	2019.7
Riggi_EWS-FLI1_enhancer_1250_UGT3A2	UGT3A2	chr5	36068688	36069288	600	186.667	94.4328	68.3333	64.7429	27.5522	43.3333	58.4378	37.0102	36.2545	24.7609	36.6667	22.5934	30.8659	21.1123	18.0808	115	103.488	0	24.6666	51.6667	15.9999	38.3333	12.8666	13.3333	1.97202	620	861.235	233.333	233.377	63.3333	60	6.66667	131.667	131.667	15	21.6667	11.1614	11.6667	1.68144	16.6667	10.4707	31.6667	33.3104	2995
Riggi_EWS-FLI1_enhancer_1264_IPO11	IPO11	chr5	62977568	62978168	600	1080	1252.92	420	430.35	301.238	26.6667	31.4665	31.0408	31.5765	26.0641	70	30.1245	55.9444	42.2246	63.2827	20	14.784	3.33333	18.5	38.3333	17.5999	1.66667	14.2962	13.3333	3.94403	161.667	102.408	73.3333	12.283	31.6667	25	3.33333	30	26.6667	8.33333	65	10.4638	11.6667	4.20359	23.3333	8.9749	8.33333	5.12468	31.6667
Riggi_EWS-FLI1_enhancer_1281_ELL2	ELL2	chr5	96051407	96052007	600	40	45.5301	61.6667	43.7966	67.9621	66.6667	59.9362	44.1734	59.6445	37.793	11.6667	17.5726	44.3697	32.4805	21.9552	41.6667	49.28	6.66667	27.7499	93.3333	45.5997	13.3333	5.71847	30	13.8041	131.667	213.21	66.6667	52.8168	20	23.3333	10	46.6667	45	3.33333	103.333	9.06864	13.3333	4.20359	13.3333	0	18.3333	20.4987	1090
Riggi_EWS-FLI1_enhancer_1284_C5orf30	C5orf30	chr5	103393326	103393926	600	886.667	780.757	203.333	192.324	148.782	26.6667	37.4601	41.7857	47.9495	74.2828	118.333	153.133	160.117	173.77	151.104	76.6667	41.0666	0	30.8333	108.333	39.9997	5	4.28885	11.6667	13.8041	251.667	201.459	193.333	97.0356	231.667	196.667	18.3333	255	240	30	55	23.718	8.33333	8.40718	25	1.49582	93.3333	46.1221	216.667
Riggi_EWS-FLI1_enhancer_1672_ARC	ARC	chr8	142608818	142609418	600	2296.67	1028.64	363.333	369.415	238.786	170	230.754	271.01	226.883	268.46	133.333	158.154	162.046	126.674	114.942	163.333	180.693	0	33.9166	260	99.9993	25	25.7331	81.6667	51.2724	228.333	236.714	190	120.373	241.667	211.667	20	305	321.667	66.6667	436.667	103.941	175	58.0095	163.333	50.8578	160	215.236	493.333
Riggi_EWS-FLI1_enhancer_1359_IER3	IER3	chr6	30781755	30782355	600	935	630.676	170	182.803	139.598	41.6667	80.9138	59.6938	79.526	65.1603	196.667	258.568	183.266	160.778	162.727	171.667	111.701	0	27.7499	98.3333	54.3996	85	31.4516	48.3333	13.8041	310	397.881	213.333	168.277	221.667	240	20	271.667	383.333	51.6667	101.667	25.1132	33.3333	19.3365	76.6667	28.4205	56.6667	30.7481	1083.33
Riggi_EWS-FLI1_enhancer_1515_CAV2	CAV2	chr7	116468411	116469040	629	476.948	283.105	124.006	108.985	94.6149	36.566	57.1728	39.8592	41.2765	57.1836	104.928	76.6282	106.73	80.5557	55.4373	151.033	141.024	0	29.4117	81.0811	16.0253	7.94913	2.72741	9.53895	5.64329	500.795	1023.31	411.765	419.457	87.4404	68.3625	7.94913	111.288	149.444	20.6677	23.8474	11.9777	12.7186	4.00978	0	4.28056	50.8744	31.7746	3888.71
Riggi_EWS-FLI1_enhancer_1305_SPRY4	SPRY4	chr5	142402684	142403284	600	110	69.1383	38.3333	47.605	23.8786	103.333	128.863	109.837	99.4075	93.8309	33.3333	55.2282	34.7241	47.0967	32.2871	41.6667	34.496	0	12.3333	116.667	35.9998	13.3333	7.14809	13.3333	13.8041	500	809.192	166.667	211.267	58.3333	25	5	118.333	48.3333	5	41.6667	5.5807	8.33333	2.52215	6.66667	2.99163	28.3333	53.8091	1570
Riggi_EWS-FLI1_enhancer_1306_ARHGAP26	ARHGAP26	chr5	142551399	142552066	667	1182.91	985.993	679.16	625.218	429.6	71.964	114.571	160.019	126.243	130.125	68.9655	101.619	97.1789	65.7401	41.8232	53.973	91.6149	2.9985	8.32082	113.943	89.9544	109.445	57.8706	62.9685	28.3829	1655.17	2309.07	472.264	440.862	44.9775	50.9745	13.4933	73.4633	107.946	11.994	107.946	48.9462	46.4768	6.80641	56.9715	14.8012	26.9865	39.1842	3283.36
Riggi_EWS-FLI1_enhancer_1063_KLF15	KLF15	chr3	126290182	126290815	633	390.205	214.184	129.542	133.565	69.6423	74.2496	127.826	129.007	87.5739	113.645	67.9305	69.0055	54.8564	50.7988	31.828	153.239	118.334	1.57978	14.6129	77.4092	42.4642	26.8562	12.1958	22.1169	9.34605	503.949	1062.99	240.126	294.559	248.025	184.834	15.7978	279.621	382.306	69.5103	176.935	39.012	56.872	14.344	37.9147	8.50701	134.281	99.5791	1034.76
Riggi_EWS-FLI1_enhancer_1304_SPRY4	SPRY4	chr5	142356813	142357413	600	2611.67	2271.45	565	679.8	393.078	41.6667	76.4186	53.7244	54.9665	63.8571	321.667	446.846	391.611	341.045	308.665	503.333	407.381	1.66667	49.3332	50	56.7996	620	287.353	53.3333	51.2724	2346.67	4161.8	1030	1169.34	186.667	221.667	35	256.667	416.667	55	96.6667	55.807	50	79.0275	455	303.651	78.3333	89.6819	745
Riggi_EWS-FLI1_enhancer_1319_SPDL1	SPDL1	chr5	169583377	169583977	600	75	104.551	10	5.71261	31.2258	3.33333	2.99681	2.38775	5.8475	6.51603	50	55.2282	88.7394	60.0889	61.9912	180	188.907	0	15.4166	10	5.59996	1318.33	1105.09	30	35.4963	20	20.1459	78.3333	52.8168	268.333	208.333	106.667	368.333	293.333	68.3333	5	7.67347	30	23.5401	1040	729.958	261.667	245.985	25
Riggi_EWS-FLI1_enhancer_860_NCKAP1	NCKAP1	chr2	183009282	183009882	600	381.667	190.552	130	116.156	58.7781	35	29.9681	38.2041	47.9495	53.4315	95	70.2904	46.2988	61.7129	50.3679	53.3333	22.9973	1.66667	27.7499	80	15.1999	8.33333	2.85924	13.3333	1.97202	643.333	784.01	170	192.843	35	23.3333	0	58.3333	46.6667	11.6667	51.6667	9.06864	11.6667	0	16.6667	5.98326	21.6667	28.1857	2035
Riggi_EWS-FLI1_enhancer_1383_KCNQ5	KCNQ5	chr6	73049935	73050535	600	53.3333	48.9027	40	30.4672	36.7363	21.6667	35.9617	26.2653	33.9155	37.793	11.6667	25.1037	9.64558	11.3682	12.9148	91.6667	57.4933	0	27.7499	81.6667	24.7998	15	2.85924	16.6667	11.8321	368.333	407.954	76.6667	120.373	111.667	96.6667	16.6667	116.667	111.667	21.6667	40	11.859	25	5.88502	15	4.48745	30	69.1832	255
Riggi_EWS-FLI1_enhancer_354_TBC1D15	TBC1D15	chr12	71877232	71877832	600	276.667	239.455	81.6667	70.4555	75.3094	33.3333	46.4505	71.6326	37.424	49.5218	128.333	117.988	90.6685	69.833	74.9061	143.333	75.5626	3.33333	21.5833	56.6667	22.3998	20	7.14809	15	1.97202	243.333	374.377	166.667	228.464	75	46.6667	5	90	60	11.6667	23.3333	6.97588	15	3.36287	18.3333	2.99163	30	7.68702	563.333
Riggi_EWS-FLI1_enhancer_1393_PM20D2	PM20D2	chr6	89242346	89242946	600	120	75.8835	45	30.4672	55.1044	68.3333	73.4218	71.6326	61.9835	61.2507	33.3333	55.2282	40.5115	34.1045	30.9956	55	60.7786	1.66667	15.4166	105	30.3998	5	8.57771	16.6667	11.8321	213.333	466.712	98.3333	111.775	38.3333	15	15	55	35	5	51.6667	8.37106	15	6.72574	21.6667	5.98326	26.6667	7.68702	3141.67
Riggi_EWS-FLI1_enhancer_1405_CCNC	CCNC	chr6	99568541	99569141	600	250	261.377	18.3333	45.7008	34.8995	5	11.9872	8.35714	4.678	5.21283	60	47.6971	67.5191	34.1045	86.5294	106.667	119.915	0	30.8333	11.6667	17.5999	908.333	761.987	11.6667	25.6362	43.3333	62.1164	118.333	94.579	271.667	165	60	281.667	255	56.6667	3.33333	9.76623	21.6667	25.2215	780	583.368	185	112.743	116.667
Riggi_EWS-FLI1_enhancer_218_GRK5	GRK5	chr10	119344540	119345140	600	963.333	399.653	163.333	156.145	82.6567	88.3333	151.339	118.194	150.865	130.321	146.667	158.154	81.0229	100.689	85.238	146.667	93.6319	1.66667	18.5	171.667	35.9998	1.66667	10.0073	16.6667	13.8041	1030	1133.2	283.333	411.48	271.667	221.667	41.6667	316.667	360	115	91.6667	18.8349	10	4.20359	15	2.99163	60	58.9338	881.667
Riggi_EWS-FLI1_enhancer_1426_ENPP1	ENPP1	chr6	131761634	131762234	600	61.6667	32.0397	45	26.6588	55.1044	35	40.4569	38.2041	43.2715	22.1545	61.6667	17.5726	27.0076	21.1123	25.8297	126.667	80.4906	0	18.5	73.3333	27.9998	8.33333	2.85924	18.3333	5.91605	268.333	569.121	148.333	206.354	158.333	156.667	3.33333	188.333	191.667	35	46.6667	16.0445	25	8.40718	31.6667	10.4707	68.3333	71.7455	638.333
Riggi_EWS-FLI1_enhancer_1440_RGS17	RGS17	chr6	153272167	153272767	600	70	59.0205	26.6667	22.8504	25.7154	16.6667	23.9745	29.8469	14.034	26.0641	33.3333	17.5726	25.0785	16.2402	14.2063	135	119.915	1.66667	12.3333	26.6667	26.3998	68.3333	18.585	31.6667	0	311.667	570.799	81.6667	114.232	126.667	85	11.6667	166.667	135	20	13.3333	13.9518	23.3333	14.2922	15	13.4623	40	64.0585	866.667
Riggi_EWS-FLI1_enhancer_1457_ETV1	ETV1	chr7	13849567	13850415	848	127.358	132.438	56.6038	59.2818	49.3861	47.1698	39.2271	64.199	47.1661	50.7144	94.3396	69.2721	77.8016	88.4786	94.12	165.094	115.064	0	28.3608	99.0566	37.9243	21.2264	4.04609	23.5849	5.58118	239.387	587.984	114.387	262.462	86.0849	44.8113	9.43396	106.132	84.9057	15.3302	28.3019	12.833	11.7925	7.73302	15.3302	4.23344	36.5566	30.8206	615.566
Riggi_EWS-FLI1_enhancer_1461_TSPAN13	TSPAN13	chr7	17041174	17041774	600	295	158.512	78.3333	87.5933	97.3512	23.3333	22.4761	50.1428	36.2545	54.7347	58.3333	40.166	40.5115	42.2246	47.7849	116.667	70.6346	0	21.5833	70	28.7998	43.3333	2.85924	13.3333	3.94403	236.667	501.968	215	168.277	61.6667	80	3.33333	76.6667	91.6667	20	18.3333	11.859	20	3.36287	16.6667	2.99163	28.3333	0	1451.67
Riggi_EWS-FLI1_enhancer_1462_AHR	AHR	chr7	17043240	17043840	600	121.667	86.0013	28.3333	22.8504	34.8995	41.6667	76.4186	34.6224	31.5765	50.825	46.6667	57.7386	42.4406	51.9687	64.5742	138.333	85.4186	3.33333	33.9166	60	35.1998	26.6667	2.85924	23.3333	1.97202	236.667	542.259	186.667	227.235	91.6667	85	23.3333	83.3333	98.3333	16.6667	46.6667	16.0445	18.3333	5.04431	20	5.98326	43.3333	15.374	968.333
Riggi_EWS-FLI1_enhancer_1466_MPP6	MPP6	chr7	24457671	24458271	600	78.3333	48.9027	46.6667	72.3597	38.5731	23.3333	29.9681	22.6837	30.407	24.7609	18.3333	25.1037	13.5038	22.7363	15.4978	36.6667	36.1386	3.33333	15.4166	51.6667	18.3999	0	4.28885	6.66667	1.97202	200	349.195	101.667	114.232	58.3333	61.6667	1.66667	66.6667	68.3333	6.66667	23.3333	7.67347	5	5.04431	6.66667	1.49582	23.3333	12.8117	983.333
Riggi_EWS-FLI1_enhancer_830_GTDC1	GTDC1	chr2	144317099	144317699	600	180	109.61	61.6667	76.1681	27.5522	15	47.9489	46.5612	18.712	22.1545	35	42.6763	34.7241	22.7363	18.0808	73.3333	60.7786	3.33333	12.3333	63.3333	15.9999	10	4.28885	8.33333	9.86008	326.667	434.815	185	164.592	41.6667	53.3333	16.6667	65	48.3333	13.3333	33.3333	4.88312	15	4.20359	3.33333	0	23.3333	17.9364	938.333
Riggi_EWS-FLI1_enhancer_83_ATP1A1	ATP1A1	chr1	116356027	116356627	600	1573.33	755.463	290	287.534	180.008	78.3333	157.332	117	119.289	113.379	308.333	258.568	239.21	225.739	191.14	241.667	113.344	0	21.5833	76.6667	24.7998	10	8.57771	10	1.97202	873.333	1055.98	263.333	339.01	151.667	150	13.3333	201.667	216.667	46.6667	45	7.67347	6.66667	5.04431	8.33333	2.99163	35	46.1221	2788.33
Riggi_EWS-FLI1_enhancer_1549_XRCC2	XRCC2	chr7	152676037	152676637	600	445	298.475	38.3333	51.4134	58.7781	13.3333	16.4824	17.9081	14.034	19.5481	183.333	150.622	196.77	172.146	206.637	216.667	218.474	1.66667	21.5833	21.6667	17.5999	1100	812.023	51.6667	45.3564	68.3333	67.1529	115	120.373	206.667	160	48.3333	315	243.333	85	3.33333	11.859	56.6667	18.4958	595	462.207	123.333	46.1221	98.3333
Riggi_EWS-FLI1_enhancer_592_PRKCB	PRKCB	chr16	23901149	23903055	1906	652.676	385.92	154.25	154.654	92.5153	77.6495	109.904	100.722	87.6204	111.176	153.725	155.68	156.677	118.607	128.064	163.169	202.187	4.19727	39.7953	109.654	47.0931	54.0399	28.8024	34.1028	27.3144	468.52	863.016	164.218	306.237	305.352	344.176	48.7933	365.163	492.13	96.5373	70.829	23.2773	34.6275	15.0853	41.4481	16.4807	87.0934	94.3737	1892.44
Riggi_EWS-FLI1_enhancer_1570_PPP2R2A	PPP2R2A	chr8	26203578	26204209	631	548.336	416.898	147.385	135.799	69.863	36.4501	69.8147	84.0065	53.3781	52.0456	118.859	95.4817	89.8828	57.1368	58.9457	158.479	132.767	0	5.86369	57.0523	35.7525	57.0523	25.8283	28.5261	18.7513	778.13	1490.99	375.594	444.991	416.799	378.764	49.1284	519.81	578.447	114.105	80.8241	59.0352	41.2044	26.3807	110.935	35.5582	202.853	158.37	4543.58
Riggi_EWS-FLI1_enhancer_1522_FEZF1	FEZF1	chr7	122255934	122256534	600	78.3333	26.9808	61.6667	60.9345	78.983	46.6667	53.9426	69.2448	60.814	80.7988	10	27.6141	9.64558	4.87207	10.3319	28.3333	55.8506	0	33.9166	116.667	31.9998	6.66667	15.7258	16.6667	15.7761	248.333	357.589	100	125.286	16.6667	11.6667	0	21.6667	5	0	50	15.3469	1.66667	1.68144	3.33333	2.99163	3.33333	15.374	245
Riggi_EWS-FLI1_enhancer_1523_FEZF1	FEZF1	chr7	122298470	122299070	600	251.667	97.8054	76.6667	60.9345	69.799	53.3333	38.9585	35.8163	52.6275	32.5802	28.3333	20.083	40.5115	32.4805	9.04039	45	27.9253	0	12.3333	36.6667	21.5999	176.667	128.666	26.6667	33.5243	230	465.034	145	183.016	85	36.6667	3.33333	85	98.3333	13.3333	31.6667	13.9518	23.3333	10.9293	43.3333	49.3619	31.6667	33.3104	2070
Riggi_EWS-FLI1_enhancer_1592_ADRB3	ADRB3	chr8	37972514	37973114	600	1053.33	542.989	218.333	205.654	128.577	36.6667	115.377	102.673	73.6785	52.1283	103.333	110.456	73.3064	76.3291	63.2827	185	136.341	0	6.16665	125	30.3998	10	8.57771	18.3333	9.86008	1150	1432.03	243.333	497.461	340	291.667	31.6667	316.667	413.333	125	146.667	57.2022	46.6667	12.6108	43.3333	4.48745	250	204.987	2315
Riggi_EWS-FLI1_enhancer_1723_PAPPA	PAPPA	chr9	115864539	115865236	697	384.505	123.388	110.473	99.9911	53.7604	17.2166	30.957	20.5545	23.1551	24.6805	35.868	32.4151	38.1948	20.9702	43.3583	179.34	79.1873	0	21.2338	44.4763	15.1505	5.73888	7.38397	7.1736	10.1855	938.307	1578.14	232.425	364.789	47.3458	47.3458	20.0861	58.8235	58.8235	27.2597	4.30416	3.00253	1.43472	3.61858	0	2.57529	18.6514	11.0287	2542.32
Riggi_EWS-FLI1_enhancer_1421_PTPRK	PTPRK	chr6	128434818	128435418	600	160	43.8438	75	64.7429	60.6149	10	17.9809	19.102	11.695	14.3353	36.6667	27.6141	38.5823	24.3604	20.6637	41.6667	29.568	0	9.24998	33.3333	9.59993	1.66667	2.85924	10	5.91605	701.667	601.018	35	128.971	81.6667	53.3333	6.66667	101.667	60	8.33333	8.33333	4.88312	1.66667	5.88502	1.66667	4.48745	35	51.2468	801.667
Riggi_EWS-FLI1_enhancer_1544_CNTNAP2	CNTNAP2	chr7	145909768	145910368	600	528.333	220.905	156.667	177.091	99.188	13.3333	23.9745	21.4898	28.068	48.2186	46.6667	40.166	30.8659	37.3525	29.7041	70	52.5653	0	24.6666	63.3333	12.7999	8.33333	0	5	0	350	476.785	108.333	99.4922	20	25	1.66667	45	28.3333	3.33333	31.6667	6.27829	1.66667	0.840718	11.6667	7.47908	1.66667	15.374	110
Riggi_EWS-FLI1_enhancer_1118_IL1RAP	IL1RAP	chr3	190521958	190522558	600	45	38.7849	35	36.1798	55.1044	31.6667	64.4314	50.1428	38.5935	44.309	38.3333	52.7178	55.9444	24.3604	12.9148	60	55.8506	0	9.24998	60	25.5998	40	10.0073	23.3333	9.86008	290	535.544	141.667	206.354	95	80	11.6667	68.3333	171.667	23.3333	68.3333	9.06864	33.3333	10.0886	66.6667	32.908	50	17.9364	2235
Riggi_EWS-FLI1_enhancer_903_DGKD	DGKD	chr2	233329694	233330750	1056	1573.86	750.212	204.545	236.943	156.547	58.7121	90.2448	92.9324	97.6798	80.7099	161.932	161.177	172.086	138.411	121.077	98.4848	56	0	15.767	94.697	22.7271	1.89394	7.31055	11.3636	2.24093	158.144	170.744	95.6439	83.0497	305.871	371.212	98.4848	356.061	612.689	192.235	128.788	7.92714	28.4091	11.4643	16.0985	3.39958	125	128.117	248.106
Riggi_EWS-FLI1_enhancer_1557_ERI1	ERI1	chr8	9081954	9082554	600	151.667	126.473	66.6667	72.3597	78.983	46.6667	59.9362	38.2041	76.0175	39.0962	85	92.8838	55.9444	43.8486	50.3679	155	95.2746	6.66667	21.5833	83.3333	46.3997	20	7.14809	13.3333	5.91605	135	229.999	75	83.5243	186.667	130	13.3333	188.333	216.667	28.3333	120	38.3673	45	14.2922	78.3333	5.98326	86.6667	53.8091	596.667
Riggi_EWS-FLI1_enhancer_1603_TMEM68	TMEM68	chr8	55529849	55530512	663	141.78	122.085	67.8733	60.3141	53.1928	24.1327	17.6283	39.976	29.6344	33.0224	37.7074	29.5338	29.6787	17.6365	5.84382	85.9729	57.9764	0	39.0648	67.8733	23.8912	3.01659	6.46886	4.52489	7.13852	521.87	815.862	247.36	330.14	76.9231	39.2157	6.03318	96.5309	87.4811	19.6078	34.6908	17.6764	33.1825	4.56498	22.6244	2.70736	13.5747	11.5943	2336.35
Riggi_EWS-FLI1_enhancer_1578_DUSP4	DUSP4	chr8	29458945	29459545	600	278.333	254.631	81.6667	104.731	88.1671	58.3333	62.933	57.3061	61.9835	70.3731	43.3333	82.8423	46.2988	81.2012	54.2423	191.667	195.477	6.66667	30.8333	65	28.7998	91.6667	50.0366	50	31.5523	148.333	166.203	86.6667	57.73	215	211.667	40	323.333	275	41.6667	55	34.8794	73.3333	28.5844	146.667	23.9331	76.6667	35.8727	668.333
Riggi_EWS-FLI1_enhancer_970_ITGB2-AS1	ITGB2-AS1	chr21	44930950	44931550	600	443.333	431.693	191.667	211.366	132.251	155	181.307	177.888	135.662	204.603	126.667	77.8216	117.676	100.689	71.0316	165	165.909	0	12.3333	73.3333	63.9996	785	596.151	65	43.3844	766.667	1395.1	251.667	393.056	150	98.3333	10	213.333	210	38.3333	165	53.7143	36.6667	24.3808	168.333	67.3117	60	48.6844	2365
Riggi_EWS-FLI1_enhancer_1516_CAV1	CAV1	chr7	116522862	116524047	1185	71.73	63.1829	34.5992	26.0321	38.1313	50.6329	81.1794	54.4045	58.623	66.645	59.0717	74.9934	76.1879	64.1386	41.1967	168.776	148.048	0.843882	18.7341	134.177	49.8224	35.443	26.0589	20.2532	12.9804	129.114	356.165	152.743	209.588	155.274	195.781	23.6287	177.215	188.186	38.8186	57.384	21.1925	30.3797	13.6218	27.8481	10.6033	70.0422	49.3007	788.186
Riggi_EWS-FLI1_enhancer_541_SORD	SORD	chr15	45037860	45038460	600	335	126.473	58.3333	87.5933	44.0835	46.6667	67.4282	38.2041	49.119	59.9475	43.3333	25.1037	17.3621	21.1123	41.3275	46.6667	65.7066	0	15.4166	120	32.7998	3.33333	12.8666	33.3333	7.88807	295	310.582	160	167.049	20	15	1.66667	26.6667	26.6667	1.66667	56.6667	4.18553	18.3333	11.77	15	0	41.6667	46.1221	393.333
Riggi_EWS-FLI1_enhancer_647_PHOSPHO1	PHOSPHO1	chr17	49227975	49228575	600	1035	541.303	255	217.079	167.15	45	71.9234	63.2755	60.814	57.3411	121.667	115.477	77.1647	92.5693	72.3231	60	98.5599	0	21.5833	70	47.9997	76.6667	81.4882	38.3333	11.8321	623.333	935.104	203.333	265.312	123.333	163.333	38.3333	153.333	188.333	41.6667	71.6667	32.7866	75	46.2395	263.333	263.264	65	53.8091	683.333
Riggi_EWS-FLI1_enhancer_205_ACTA2	ACTA2	chr10	88986389	88986990	601	49.9168	30.3029	111.481	172.994	78.8516	26.6223	49.3651	41.7162	64.2154	33.827	23.2945	27.5682	19.2591	9.72793	12.8934	53.2446	62.3174	0	36.9383	94.8419	15.9733	3.32779	2.85448	11.6473	0	434.276	807.846	163.062	176.581	49.9168	38.2696	0	69.8835	81.5308	13.3111	21.6306	4.87499	6.65557	1.67864	3.32779	5.97331	11.6473	5.11615	720.466
Riggi_EWS-FLI1_enhancer_1610_CYP7B1	CYP7B1	chr8	64852128	64852728	600	75	30.3534	58.3333	53.3177	40.4099	55	50.9457	46.5612	56.136	28.6705	5	35.1452	13.5038	14.6162	16.7893	36.6667	22.9973	0	40.0832	138.333	40.7997	28.3333	10.0073	13.3333	11.8321	125	156.13	45	17.1962	68.3333	38.3333	11.6667	66.6667	75	10	148.333	13.2542	35	5.04431	35	2.99163	31.6667	43.5598	1071.67
Riggi_EWS-FLI1_enhancer_1611_CYP7B1	CYP7B1	chr8	64891981	64892581	600	41.6667	35.4123	40	26.6588	36.7363	13.3333	14.984	20.2959	9.356	6.51603	6.66667	30.1245	1.92912	6.49609	7.74891	25	19.712	1.66667	24.6666	40	7.99994	0	2.85924	15	1.97202	115	171.24	66.6667	36.849	105	68.3333	11.6667	81.6667	75	6.66667	61.6667	13.9518	10	1.68144	8.33333	5.98326	33.3333	58.9338	801.667
Riggi_EWS-FLI1_enhancer_1662_FAM49B	FAM49B	chr8	129449048	129449741	693	623.377	511	134.199	85.7303	76.3351	57.7201	66.1633	43.4137	45.5649	62.0574	163.059	171.705	140.299	129.359	112.935	255.411	224.711	0	21.3564	98.1241	19.3938	67.8211	23.5175	44.733	11.9516	481.962	558.154	148.629	192.487	571.429	545.455	67.8211	607.504	759.019	186.147	41.847	20.5351	25.974	4.36736	23.088	14.2459	223.665	164.167	4034.63
Riggi_EWS-FLI1_enhancer_1663_FAM49B	FAM49B	chr8	129554366	129554966	600	1140	483.968	191.667	247.546	203.886	88.3333	119.872	112.224	111.102	132.927	58.3333	85.3527	92.5976	61.7129	42.619	90	47.6373	6.66667	24.6666	171.667	43.1997	8.33333	20.0147	16.6667	3.94403	358.333	209.853	156.667	138.798	190	95	21.6667	258.333	126.667	13.3333	181.667	32.7866	56.6667	9.24789	38.3333	2.99163	81.6667	97.3689	51.6667
Riggi_EWS-FLI1_enhancer_1307_ARHGAP26	ARHGAP26	chr5	143002534	143003134	600	248.333	45.5301	56.6667	158.049	93.6775	76.6667	86.9074	117	101.746	96.4373	101.667	148.112	127.322	63.3369	68.4487	203.333	106.773	3.33333	21.5833	138.333	49.5997	10	18.585	23.3333	5.91605	295	312.261	241.667	160.907	28.3333	13.3333	3.33333	40	33.3333	3.33333	53.3333	18.8349	28.3333	5.88502	36.6667	14.9582	30	40.9974	163.333
Riggi_EWS-FLI1_enhancer_319_BCAT1	BCAT1	chr12	24378486	24379086	600	203.333	155.14	48.3333	38.084	49.594	86.6667	122.869	121.775	116.95	108.166	30	40.166	19.2912	21.1123	25.8297	103.333	57.4933	6.66667	40.0832	43.3333	42.3997	41.6667	5.71847	15	7.88807	111.667	152.773	140	104.405	38.3333	61.6667	6.66667	61.6667	58.3333	8.33333	68.3333	16.7421	3.33333	1.68144	26.6667	7.47908	10	0	758.333
Riggi_EWS-FLI1_enhancer_263_MYEOV	MYEOV	chr11	69311829	69312429	600	1753.33	1571.63	330	361.798	258.991	95	118.374	143.265	112.272	115.985	93.3333	95.3942	106.101	81.2012	116.234	56.6667	57.4933	1.66667	30.8333	106.667	38.3997	13.3333	11.4369	38.3333	11.8321	1136.67	1468.97	608.333	383.229	35	41.6667	10	60	75	11.6667	186.667	22.3228	38.3333	9.24789	56.6667	2.99163	23.3333	58.9338	735
Riggi_EWS-FLI1_enhancer_1689_LINGO2	LINGO2	chr9	28378110	28378710	600	221.667	195.611	135	106.635	102.862	56.6667	74.9202	71.6326	56.136	74.2828	3.33333	12.5519	7.71647	1.62402	2.58297	11.6667	6.57066	3.33333	21.5833	91.6667	42.3997	3.33333	7.14809	5	1.97202	221.667	278.684	73.3333	67.5564	6.66667	6.66667	0	21.6667	13.3333	0	61.6667	10.4638	10	0.840718	6.66667	0	13.3333	15.374	111.667
Riggi_EWS-FLI1_enhancer_1468_CHN2	CHN2	chr7	29374520	29376669	2149	738.018	444.92	178.222	198.306	115.901	63.7506	69.8651	79.6658	74.4474	76.7733	120.521	119.152	97.4882	78.4428	58.7749	228.944	174.28	2.792	21.5216	121.452	28.3665	14.4253	4.39064	13.4946	3.30352	718.939	959.014	305.258	322.364	207.538	170.312	22.336	244.3	286.18	46.9986	78.6412	14.2179	18.6133	3.75565	18.148	2.92342	56.7706	62.9556	3210.8
Riggi_EWS-FLI1_enhancer_1693_LINGO2	LINGO2	chr9	29021487	29022087	600	70	62.3931	35	87.5933	49.594	15	20.9777	28.653	21.051	22.1545	28.3333	7.53112	21.2203	24.3604	27.1212	86.6667	45.9946	0	24.6666	31.6667	3.19998	20	4.28885	23.3333	3.94403	315	490.216	188.333	213.724	61.6667	66.6667	5	83.3333	96.6667	5	15	5.5807	13.3333	0.840718	10	4.48745	20	7.68702	546.667
Riggi_EWS-FLI1_enhancer_1694_LINGO2	LINGO2	chr9	29541142	29541742	600	126.667	48.9027	73.3333	41.8924	45.9204	18.3333	38.9585	51.3367	33.9155	32.5802	28.3333	27.6141	38.5823	16.2402	23.2467	80	50.9226	0	21.5833	48.3333	15.9999	15	1.42962	8.33333	3.94403	410	639.631	153.333	210.039	30	41.6667	3.33333	46.6667	30	3.33333	11.6667	4.18553	6.66667	5.04431	13.3333	4.48745	11.6667	20.4987	1785
Riggi_EWS-FLI1_enhancer_1695_LINGO2	LINGO2	chr9	29625042	29625715	673	346.211	207.468	190.193	196.928	144.107	57.9495	66.7937	77.6996	74.0278	91.786	10.4012	24.6188	17.1987	7.23933	17.271	37.1471	23.4318	0	21.991	52.0059	18.5437	25.26	1.27455	14.8588	0	328.38	469.97	243.685	125.933	8.9153	14.8588	2.97177	13.373	28.2318	2.97177	41.6048	5.59729	4.45765	2.9981	2.97177	2.66713	2.97177	0	472.511
Riggi_EWS-FLI1_enhancer_925_SLC24A3	SLC24A3	chr20	19222450	19223050	600	161.667	116.355	100	47.605	69.799	46.6667	86.9074	57.3061	44.441	56.0379	78.3333	32.6348	34.7241	50.3447	30.9956	105	141.269	1.66667	21.5833	60	19.1999	31.6667	21.4443	31.6667	11.8321	898.333	1361.52	168.333	228.464	166.667	168.333	26.6667	156.667	251.667	45	33.3333	11.859	28.3333	0	16.6667	5.98326	58.3333	43.5598	2573.33
Riggi_EWS-FLI1_enhancer_1724_PAPPA	PAPPA	chr9	115964799	115965399	600	478.333	202.356	125	125.677	75.3094	45	73.4218	60.8877	58.475	57.3411	65	55.2282	75.2356	56.8408	49.0764	76.6667	49.28	1.66667	24.6666	100	36.7997	10	8.57771	16.6667	3.94403	366.667	451.603	186.667	117.917	78.3333	38.3333	6.66667	90	76.6667	10	56.6667	9.76623	31.6667	0.840718	13.3333	1.49582	51.6667	35.8727	2543.33
Riggi_EWS-FLI1_enhancer_1725_PAPPA	PAPPA	chr9	116122952	116123561	609	152.709	43.1959	55.8292	37.5212	39.8127	36.1248	59.0504	52.9305	40.3276	37.2345	27.9146	32.1526	19.0061	19.2003	17.8136	29.5567	50.1701	0	15.1888	95.2381	16.5516	11.4943	4.22547	13.1363	3.88575	446.634	620.254	174.056	196.044	67.3235	39.4089	6.56814	64.0394	49.2611	18.0624	47.619	6.18551	11.4943	0.828293	11.4943	2.94742	8.21018	7.57342	2261.08
Riggi_EWS-FLI1_enhancer_1726_PAPPA	PAPPA	chr9	116141617	116142217	600	46.6667	33.726	46.6667	26.6588	51.4308	11.6667	8.99043	22.6837	23.39	13.0321	11.6667	15.0622	11.5747	6.49609	14.2063	40	29.568	5	33.9166	35	3.99997	3.33333	5.71847	8.33333	0	451.667	480.143	56.6667	57.73	68.3333	65	5	81.6667	58.3333	20	58.3333	10.4638	15	2.52215	6.66667	1.49582	33.3333	51.2468	1570
Riggi_EWS-FLI1_enhancer_681_LDLRAD4	LDLRAD4	chr18	13464698	13465298	600	341.667	163.571	150	108.54	86.3303	63.3333	100.393	84.7652	78.3565	75.586	48.3333	55.2282	40.5115	30.8564	20.6637	25	32.8533	3.33333	21.5833	73.3333	33.5998	48.3333	7.14809	10	7.88807	468.333	674.886	118.333	127.743	25	15	3.33333	40	45	15	113.333	36.2746	45	15.1329	73.3333	14.9582	21.6667	35.8727	1018.33
Riggi_EWS-FLI1_enhancer_1736_OLFM1	OLFM1	chr9	135156960	135158181	1221	97.4611	44.747	44.226	36.4933	29.7862	18.837	51.5422	38.1337	36.7803	32.6602	16.38	22.2048	16.1155	12.7687	11.4234	55.6921	72.6486	5.73301	13.6363	112.203	32.6288	40.131	26.6956	23.751	11.6286	104.832	169.945	45.045	48.2869	40.131	23.751	6.55201	31.941	30.303	3.276	90.9091	18.8537	36.036	11.9807	23.751	5.88036	18.018	23.9236	330.057
Riggi_EWS-FLI1_enhancer_173_PDSS1	PDSS1	chr10	26675794	26676394	600	91.6667	38.7849	38.3333	19.042	31.2258	6.66667	2.99681	8.35714	7.017	1.30321	33.3333	17.5726	23.1494	11.3682	30.9956	163.333	119.915	0	9.24998	41.6667	7.19995	106.667	65.7624	8.33333	5.91605	363.333	622.843	101.667	249.345	85	111.667	11.6667	118.333	118.333	18.3333	3.33333	2.09276	0	0.840718	11.6667	13.4623	28.3333	28.1857	1993.33
Riggi_EWS-FLI1_enhancer_733_KCNN1	KCNN1	chr19	17965741	17966341	600	331.667	210.788	121.667	102.827	40.4099	120	142.348	140.877	133.323	140.746	55	77.8216	54.0153	58.4648	42.619	60	52.5653	0	18.5	116.667	35.1998	21.6667	17.1554	43.3333	15.7761	315	926.71	88.3333	281.28	86.6667	103.333	15	65	95	23.3333	223.333	33.4842	73.3333	15.1329	58.3333	23.9331	70	79.4325	2580
Riggi_EWS-FLI1_enhancer_187_RTKN2	RTKN2	chr10	62443810	62444422	612	964.052	1167.18	302.288	330.435	232.303	44.1176	60.23	43.3073	71.0872	43.4402	31.0458	22.1504	32.1519	22.2905	32.9202	32.6797	37.0405	3.26797	24.1829	94.7712	28.2351	4.90196	15.4175	19.6078	7.7334	714.052	730.781	318.627	170.998	29.4118	4.90196	4.90196	39.2157	21.2418	3.26797	55.5556	6.8391	11.4379	2.4727	3.26797	8.79892	0	12.5605	606.209
Riggi_EWS-FLI1_enhancer_192_DNAJC12	DNAJC12	chr10	67849215	67849815	600	145	163.571	51.6667	74.2639	34.8995	6.66667	10.4888	4.77551	4.678	7.81924	56.6667	65.2697	77.1647	56.8408	64.5742	65	108.416	1.66667	21.5833	6.66667	5.59996	978.333	902.089	26.6667	27.6082	101.667	90.6564	50	19.6528	86.6667	100	20	120	118.333	18.3333	6.66667	2.79035	23.3333	16.8144	281.667	234.843	41.6667	35.8727	116.667
Riggi_EWS-FLI1_enhancer_491_OTX2-AS1	OTX2-AS1	chr14	57044085	57044799	714	284.314	148.791	96.6387	78.4083	54.024	30.8123	26.4424	35.114	21.621	36.1393	49.0196	31.6434	38.9066	30.024	45.5818	42.0168	71.7803	0	15.5462	47.619	14.1175	18.2073	6.0068	14.0056	1.65716	626.05	960.737	233.894	298.301	46.2185	51.8207	12.605	51.8207	53.2213	5.60224	28.0112	5.86208	15.4062	2.82594	19.6078	1.25699	14.0056	19.379	1086.83
Riggi_EWS-FLI1_enhancer_87_FAM72D	FAM72D	chr1	144923543	144924143	600	3903.33	4006.65	690	687.417	457.367	173.333	179.809	165.949	166.069	200.694	446.667	507.095	509.287	388.142	468.809	191.667	198.763	6.66667	107.916	303.333	157.599	61.6667	45.7478	98.3333	33.5243	1055	570.799	315	232.148	191.667	180	20	285	515	45	196.667	52.3191	55	11.77	70	19.4456	75	43.5598	5648.33
Riggi_EWS-FLI1_enhancer_223_SMPD1	SMPD1	chr11	6385046	6385876	830	759.036	455.911	165.06	180.326	73.03	44.5783	46.5769	47.4674	39.7348	23.5519	120.482	116.143	100.407	88.0495	77.4891	98.7952	52.2486	0	13.3735	43.3735	10.9879	1.20482	3.10038	2.40964	0	892.771	1343.46	328.916	339.188	148.193	153.012	24.0964	148.193	208.434	45.7831	43.3735	14.6241	4.81928	3.64649	12.0482	7.56919	65.0602	59.2734	1126.51
Riggi_EWS-FLI1_enhancer_48_GNG12	GNG12	chr1	67831811	67832411	600	741.667	596.95	188.333	159.953	130.414	31.6667	14.984	17.9081	33.9155	36.4898	58.3333	95.3942	92.5976	58.4648	69.7402	126.667	119.915	0	33.9166	5	15.9999	1028.33	674.78	73.3333	47.3284	225	305.546	138.333	104.405	75	70	18.3333	66.6667	155	26.6667	51.6667	48.8312	18.3333	34.4694	348.333	195.952	10	10.2494	1440
Riggi_EWS-FLI1_enhancer_255_BEST1	BEST1	chr11	61943923	61944523	600	121.667	48.9027	55	39.9882	18.3681	53.3333	91.4027	75.2142	58.475	66.4635	46.6667	75.3112	59.8026	35.7285	34.8701	40	26.2826	3.33333	27.7499	55	14.3999	10	2.85924	15	9.86008	483.333	814.228	190	226.007	65	51.6667	5	48.3333	38.3333	6.66667	66.6667	23.0204	25	12.6108	18.3333	5.98326	56.6667	66.6208	1643.33
Riggi_EWS-FLI1_enhancer_261_MYEOV	MYEOV	chr11	69206179	69206779	600	265	143.336	51.6667	64.7429	34.8995	86.6667	89.9043	89.5407	79.526	96.4373	70	112.967	69.4482	53.5928	74.9061	110	62.4213	3.33333	21.5833	91.6667	27.9998	8.33333	4.28885	18.3333	1.97202	586.667	567.442	176.667	184.245	226.667	201.667	36.6667	258.333	270	71.6667	95	17.4397	16.6667	5.04431	20	16.454	141.667	105.056	1510
Riggi_EWS-FLI1_enhancer_1311_PPARGC1B	PPARGC1B	chr5	149730619	149731219	600	298.333	281.612	25	41.8924	56.9413	40	50.9457	38.2041	56.136	45.6122	65	47.6971	75.2356	42.2246	59.4083	191.667	248.042	1.66667	15.4166	1.66667	15.9999	3946.67	3554.03	160	155.789	55	191.386	76.6667	147.396	298.333	123.333	11.6667	316.667	175	30	11.6667	21.6252	105	126.948	4625	3154.68	251.667	297.231	95
Riggi_EWS-FLI1_enhancer_1109_ETV5	ETV5	chr3	186097710	186098310	600	575	654.285	65	87.5933	49.594	55	101.891	72.8265	67.831	62.5539	65	82.8423	67.5191	71.457	41.3275	36.6667	32.8533	3.33333	27.7499	85	69.5995	205	87.2067	70	43.3844	51.6667	58.7588	146.667	103.177	51.6667	20	6.66667	60	61.6667	5	115	71.154	86.6667	42.0359	288.333	113.682	28.3333	15.374	58.3333
Riggi_EWS-FLI1_enhancer_1542_OR2A20P	OR2A20P	chr7	144293678	144294278	600	5241.67	2542.94	1440	1769	991.88	271.667	304.176	309.214	284.188	307.557	518.333	605	625.034	490.455	419.732	688.333	607.786	8.33333	70.9165	200	131.999	4346.67	3225.22	215	224.81	3935	5870.84	723.333	1095.64	410	346.667	93.3333	523.333	741.667	138.333	341.667	143.703	176.667	126.948	1343.33	667.134	166.667	225.486	433.333
Riggi_EWS-FLI1_enhancer_1546_EZH2	EZH2	chr7	148838862	148839490	628	132.166	75.7224	57.3248	65.4948	52.6476	28.6624	37.2215	35.36	32.4033	32.3726	27.0701	11.9922	23.9604	20.171	11.1051	42.9936	34.5274	3.18471	29.4585	46.1783	14.5222	4.77707	8.19526	7.96178	7.53637	302.548	474.775	113.057	179.551	68.4713	44.586	9.55414	66.879	92.3567	17.5159	31.8471	5.99837	14.3312	0	14.3312	2.85825	25.4777	26.929	595.541
Riggi_EWS-FLI1_enhancer_271_DLG2	DLG2	chr11	83734051	83734681	630	295.238	165.418	61.9048	54.4058	36.7363	19.0476	38.5304	25.0146	22.2762	39.7168	42.8571	40.6441	38.5823	40.2139	29.5196	169.841	153.315	3.1746	52.857	103.175	25.1427	11.1111	4.08462	26.9841	7.51245	1049.21	1104.82	393.651	441.018	161.905	131.746	31.746	163.492	250.794	30.1587	34.9206	6.6437	6.34921	1.60137	11.1111	4.27376	68.254	68.329	2968.25
Riggi_EWS-FLI1_enhancer_272_DLG2	DLG2	chr11	83746952	83747631	679	282.769	92.3864	45.6554	68.9888	37.3314	8.83652	29.1295	14.7696	17.5683	10.3642	35.3461	39.9294	18.7514	21.5261	10.271	134.021	113.221	0	19.0721	30.9278	12.0176	122.239	94.7464	14.7275	8.71289	1033.87	928.668	440.353	372.288	159.057	139.912	16.2003	195.876	231.222	53.0191	29.4551	10.4792	8.83652	1.4858	25.0368	33.0445	82.4742	70.1907	1394.7
Riggi_EWS-FLI1_enhancer_273_DLG2	DLG2	chr11	83815728	83816328	600	585	419.889	78.3333	104.731	80.8198	73.3333	74.9202	54.9183	51.458	80.7988	45	72.8008	36.6532	58.4648	33.5786	38.3333	47.6373	0	33.9166	205	65.5995	13.3333	8.57771	26.6667	19.7202	726.667	392.844	385	144.939	166.667	178.333	16.6667	193.333	385	16.6667	98.3333	24.4156	15	10.0886	11.6667	1.49582	95	84.5572	510
Riggi_EWS-FLI1_enhancer_278_CHORDC1	CHORDC1	chr11	91501932	91502532	600	46.6667	20.2356	8.33333	17.1378	25.7154	15	13.4856	14.3265	9.356	6.51603	11.6667	15.0622	13.5038	12.9922	5.16594	45	8.21333	0	15.4166	31.6667	9.59993	23.3333	4.28885	21.6667	0	633.333	861.235	91.6667	198.984	15	26.6667	5	16.6667	33.3333	6.66667	25	3.48794	10	3.36287	11.6667	7.47908	21.6667	7.68702	1650
Riggi_EWS-FLI1_enhancer_283_DCUN1D5	DCUN1D5	chr11	102930390	102931016	626	202.875	67.883	70.2875	54.7534	63.3789	27.1565	37.3404	58.3588	28.0231	47.465	41.5335	38.4977	31.4329	21.792	28.4704	100.639	72.4242	0	32.5079	31.9489	21.4695	6.38978	1.37024	7.98722	0	472.843	714.438	214.058	183.656	15.9744	23.9617	6.38978	25.5591	41.5335	4.79233	49.5208	5.34892	14.377	2.4174	12.7796	4.30107	9.58466	4.91183	899.361
Riggi_EWS-FLI1_enhancer_291_ARHGAP20	ARHGAP20	chr11	110854250	110854850	600	38.3333	16.863	40	11.4252	25.7154	26.6667	23.9745	31.0408	19.8815	11.7289	1.66667	10.0415	11.5747	8.12012	10.3319	26.6667	16.4267	6.66667	24.6666	41.6667	10.3999	0	0	6.66667	0	51.6667	67.1529	6.66667	24.566	46.6667	26.6667	0	38.3333	10	5	45	10.4638	6.66667	5.04431	1.66667	0	23.3333	33.3104	210
Riggi_EWS-FLI1_enhancer_943_PARD6B	PARD6B	chr20	50689699	50690299	600	58.3333	38.7849	53.3333	60.9345	14.6945	258.333	368.607	311.602	291.205	282.796	45	72.8008	117.676	74.7051	59.4083	66.6667	27.9253	3.33333	27.7499	156.667	60.7996	61.6667	28.5924	53.3333	17.7482	66.6667	43.6494	35	25.7943	155	71.6667	6.66667	166.667	158.333	13.3333	126.667	34.1818	50	14.2922	158.333	58.3368	116.667	84.5572	106.667
Riggi_EWS-FLI1_enhancer_318_BCAT1	BCAT1	chr12	24307198	24308053	855	382.456	227.207	118.129	117.593	68.3166	28.0702	26.2878	32.6745	40.2144	23.7778	36.2573	40.5183	35.1979	29.6313	19.9387	86.5497	47.2627	0	6.49121	46.7836	8.98239	1.16959	3.00972	4.67836	2.76774	812.865	863.562	325.146	292.206	67.8363	32.7485	4.67836	57.3099	85.3801	8.18713	52.6316	8.3221	12.8655	0.589977	3.50877	3.14909	25.731	17.9813	2152.05
Riggi_EWS-FLI1_enhancer_928_NKX2-2	NKX2-2	chr20	21555637	21556237	600	805	430.007	176.667	102.827	102.862	76.6667	73.4218	70.4387	91.221	80.7988	143.333	115.477	150.471	121.802	117.525	81.6667	77.2053	3.33333	18.5	51.6667	27.1998	3.33333	0	6.66667	1.97202	691.667	1067.73	180	240.747	108.333	151.667	25	150	186.667	53.3333	63.3333	21.6252	48.3333	7.56646	11.6667	4.48745	86.6667	71.7455	4285
Riggi_EWS-FLI1_enhancer_320_BCAT1	BCAT1	chr12	24803733	24804333	600	370	244.514	148.333	142.815	141.435	36.6667	35.9617	34.6224	23.39	20.8513	38.3333	62.7593	46.2988	38.9766	28.4127	18.3333	22.9973	0	33.9166	53.3333	5.59996	11.6667	5.71847	10	1.97202	386.667	456.639	305	155.994	35	18.3333	13.3333	55	81.6667	10	36.6667	7.67347	11.6667	2.52215	10	0	15	5.12468	2301.67
Riggi_EWS-FLI1_enhancer_324_AMN1	AMN1	chr12	31760668	31761268	600	375	207.415	118.333	121.869	91.8407	36.6667	74.9202	65.6632	63.153	46.9154	70	85.3527	75.2356	61.7129	46.4934	106.667	78.8479	8.33333	15.4166	41.6667	33.5998	38.3333	10.0073	10	5.91605	216.667	342.48	90	192.843	41.6667	70	15	60	63.3333	5	46.6667	6.97588	20	9.24789	25	17.9498	28.3333	33.3104	140
Riggi_EWS-FLI1_enhancer_331_SLC38A1	SLC38A1	chr12	46300922	46301522	600	940	854.954	288.333	319.906	312.258	88.3333	92.9011	78.7959	79.526	70.3731	31.6667	27.6141	38.5823	56.8408	52.9509	25	26.2826	0	43.1666	83.3333	25.5998	13.3333	5.71847	15	3.94403	223.333	184.67	90	18.4245	26.6667	13.3333	0	43.3333	33.3333	5	88.3333	14.6493	20	3.36287	8.33333	5.98326	30	38.4351	448.333
Riggi_EWS-FLI1_enhancer_1677_SPATA6L	SPATA6L	chr9	4630724	4631324	600	801.667	720.05	328.333	255.163	192.866	60	59.9362	45.3673	50.2885	62.5539	136.667	178.236	106.101	142.914	100.736	90	34.496	0	24.6666	61.6667	13.5999	6.66667	4.28885	8.33333	5.91605	216.667	154.452	136.667	62.6432	63.3333	20	11.6667	48.3333	40	18.3333	53.3333	5.5807	11.6667	2.52215	11.6667	1.49582	23.3333	35.8727	125
Riggi_EWS-FLI1_enhancer_45_ROR1	ROR1	chr1	63787275	63788248	973	126.413	51.9928	45.221	56.3628	36.2455	127.441	158.002	139.879	127.647	131.794	59.6095	54.1807	33.3085	29.0421	39.0233	65.776	49.6345	2.0555	19.0133	150.051	35.5188	7.19424	9.69731	32.888	14.5925	164.44	266.058	85.3032	87.8619	114.08	155.19	28.777	187.05	202.467	33.9157	135.663	23.229	27.7492	6.73957	29.8047	1.84479	58.5817	55.3023	405.961
Riggi_EWS-FLI1_enhancer_360_SYT1	SYT1	chr12	79317178	79317778	600	96.6667	158.512	45	47.605	44.0835	55	104.888	93.1224	79.526	99.0437	13.3333	42.6763	21.2203	19.4883	21.9552	40	64.0639	6.66667	12.3333	96.6667	63.9996	81.6667	22.8739	48.3333	33.5243	150	303.867	165	105.634	50	50	6.66667	53.3333	116.667	16.6667	80	34.1818	40	15.1329	110	29.9163	13.3333	7.68702	395
Riggi_EWS-FLI1_enhancer_390_SH2B3	SH2B3	chr12	111399741	111400341	600	508.333	242.827	103.333	116.156	78.983	126.667	77.917	134.908	108.763	130.321	121.667	165.685	129.251	95.8174	90.4039	140	146.197	3.33333	21.5833	120	38.3997	15	8.57771	18.3333	19.7202	470	681.602	206.667	278.824	205	223.333	58.3333	233.333	278.333	56.6667	115	25.8108	36.6667	10.0886	31.6667	2.99163	101.667	120.43	1690
Riggi_EWS-FLI1_enhancer_391_SH2B3	SH2B3	chr12	111411444	111412627	1183	262.046	248.027	63.3981	74.3653	42.8538	333.052	465.101	377.842	380.211	342.381	113.271	215.175	226.993	157.323	145.415	146.238	167.46	9.29839	17.202	217.244	103.465	98.9011	58.0065	104.818	65.0115	55.7904	63.009	60.8622	47.9691	176.669	149.62	22.8233	278.107	387.997	42.2654	408.284	79.9602	161.454	44.3455	122.57	41.7261	142.857	139.055	34.6577
Riggi_EWS-FLI1_enhancer_591_PRKCB	PRKCB	chr16	23866647	23867247	600	55	84.315	53.3333	91.4017	47.7572	78.3333	118.374	78.7959	94.7295	79.4956	31.6667	47.6971	23.1494	43.8486	30.9956	48.3333	80.4906	0	18.5	91.6667	16.7999	8.33333	4.28885	18.3333	1.97202	456.667	632.916	166.667	251.801	51.6667	63.3333	1.66667	76.6667	90	25	51.6667	12.5566	16.6667	1.68144	10	0	46.6667	17.9364	1476.67
Riggi_EWS-FLI1_enhancer_423_CCNA1	CCNA1	chr13	36480684	36481427	743	94.2127	74.8963	69.9865	52.2823	29.6659	2.69179	7.2601	10.6051	0	6.31432	26.9179	20.2722	18.694	14.426	13.558	113.055	63.6726	0	14.9394	20.1884	14.2126	6.72948	1.15447	4.03769	0	764.468	1216.07	384.926	437.426	26.9179	20.1884	1.3459	47.1063	41.7227	6.72948	2.69179	6.75994	5.38358	2.03673	1.3459	0	10.7672	18.6227	4555.85
Riggi_EWS-FLI1_enhancer_424_UFM1	UFM1	chr13	38670489	38671089	600	158.333	134.904	96.6667	95.2101	80.8198	61.6667	173.815	97.8979	86.543	125.108	48.3333	45.1867	28.9368	38.9766	54.2423	46.6667	24.64	3.33333	36.9999	215	67.1995	20	17.1554	38.3333	1.97202	61.6667	63.7952	16.6667	9.82639	25	3.33333	0	16.6667	11.6667	0	76.6667	18.8349	11.6667	0	11.6667	2.99163	15	12.8117	571.667
Riggi_EWS-FLI1_enhancer_436_DIAPH3	DIAPH3	chr13	59543324	59543973	649	192.604	183.96	208.012	165.481	125.662	7.70416	33.2466	35.3196	20.5428	38.554	40.0616	4.64168	26.752	4.50422	17.9096	46.225	34.9288	0	42.758	78.5824	15.5315	7.70416	3.96504	1.54083	0	941.448	1327.02	235.747	272.535	35.4391	32.3575	6.16333	46.225	35.4391	10.7858	26.1941	3.2246	3.08166	0	4.6225	2.76576	21.5716	9.47552	2585.52
Riggi_EWS-FLI1_enhancer_929_NKX2-2	NKX2-2	chr20	21576001	21577647	1646	603.888	266.161	101.458	89.5414	63.6078	156.136	203.186	163.197	177.77	157.24	238.761	168.375	183.536	126.686	100.274	123.329	89.8177	3.03767	11.2393	142.77	40.5344	4.25273	9.90137	23.6938	8.62608	186.513	290.683	140.34	123.128	396.112	334.143	61.3609	454.435	447.752	114.824	82.017	30.7685	25.5164	9.19375	25.5164	5.45255	103.281	117.687	1089.91
Riggi_EWS-FLI1_enhancer_438_DIAPH3	DIAPH3	chr13	59948587	59949187	600	60	25.2945	28.3333	34.2756	40.4099	21.6667	25.4729	33.4285	10.5255	14.3353	16.6667	17.5726	36.6532	12.9922	9.04039	86.6667	54.208	3.33333	24.6666	73.3333	14.3999	6.66667	2.85924	5	7.88807	100	179.634	91.6667	108.09	26.6667	28.3333	1.66667	46.6667	46.6667	6.66667	23.3333	4.18553	10	5.04431	3.33333	0	43.3333	23.0611	71.6667
Riggi_EWS-FLI1_enhancer_1602_TMEM68	TMEM68	chr8	55392840	55393748	908	256.608	198.345	118.943	101.921	67.9702	25.3304	41.5857	33.9229	20.0927	24.9733	79.2952	64.6946	57.3636	62.2423	50.3508	96.9163	66.2132	1.10132	28.5242	59.4714	13.2158	5.50661	1.88936	5.50661	0	370.044	525.834	233.48	155.837	19.8238	16.5198	1.10132	39.6476	23.1278	1.10132	95.815	5.07057	13.2159	1.66662	8.81057	3.9537	13.2159	11.8522	2024.23
Riggi_EWS-FLI1_enhancer_440_DIAPH3	DIAPH3	chr13	60099649	60100290	641	379.095	295.168	98.2839	89.1202	63.6151	17.1607	23.8436	33.5254	31.7462	37.8153	113.885	119.84	104.732	76.0073	89.4569	138.846	93.7934	0	17.3167	21.8409	13.4788	7.80031	10.7054	15.6006	3.69176	438.378	826.577	354.134	294.332	79.5632	45.2418	10.9204	84.2434	93.6037	26.5211	29.6412	15.0183	6.24025	0.786943	12.4805	7.0007	51.4821	38.3751	1293.29
Riggi_EWS-FLI1_enhancer_758_FCGRT	FCGRT	chr19	49511242	49512010	768	263.021	139.647	80.7292	72.8952	48.7904	101.562	97.1622	110.993	99.5902	98.7586	65.1042	50.992	45.2137	35.5255	39.3499	91.1458	51.3333	5.20833	16.8619	100.26	24.3748	26.0417	20.104	18.2292	18.4877	522.135	1005.98	225.26	289.802	140.625	178.385	39.0625	209.635	332.031	53.3854	66.4062	14.1698	10.4167	5.25449	29.9479	26.8779	88.5417	66.0603	3494.79
Riggi_EWS-FLI1_enhancer_498_MPP5	MPP5	chr14	67280402	67281002	600	156.667	74.1972	43.3333	87.5933	38.5731	21.6667	26.9713	32.2347	25.729	20.8513	31.6667	30.1245	21.2203	32.4805	30.9956	116.667	133.056	0	27.7499	33.3333	15.9999	111.667	105.792	26.6667	13.8041	281.667	461.676	108.333	146.168	133.333	105	11.6667	158.333	136.667	25	28.3333	10.4638	3.33333	5.04431	11.6667	5.98326	63.3333	53.8091	795
Riggi_EWS-FLI1_enhancer_926_SLC24A3	SLC24A3	chr20	19322038	19322698	660	640.909	404.712	160.606	141.95	123.568	42.4242	68.1093	68.3766	48.9063	40.2809	112.121	84.4398	64.8885	93.0122	78.6631	66.6667	79.1466	1.51515	22.4242	66.6667	11.6363	42.4242	50.6865	18.1818	5.37823	440.909	709.684	169.697	249.01	96.9697	93.9394	7.57576	119.697	171.212	18.1818	28.7879	7.61005	9.09091	5.35002	30.303	17.6778	57.5758	37.2704	793.939
Riggi_EWS-FLI1_enhancer_509_FLRT2	FLRT2	chr14	84064713	84065313	600	51.6667	47.2164	13.3333	32.3714	27.5522	36.6667	40.4569	44.1734	43.2715	31.277	16.6667	22.5934	21.2203	22.7363	14.2063	36.6667	24.64	0	24.6666	125	32.7998	6.66667	11.4369	6.66667	5.91605	211.667	280.363	103.333	65.0998	10	13.3333	5	20	23.3333	0	45	9.06864	15	0	21.6667	2.99163	6.66667	0	411.667
Riggi_EWS-FLI1_enhancer_510_FLRT2	FLRT2	chr14	84814327	84814927	600	80	15.1767	26.6667	22.8504	23.8786	11.6667	7.49202	5.96938	11.695	10.4257	5	0	13.5038	12.9922	2.58297	43.3333	31.2106	0	21.5833	63.3333	16.7999	3.33333	7.14809	6.66667	5.91605	551.667	632.916	131.667	179.332	36.6667	18.3333	5	35	66.6667	3.33333	16.6667	6.27829	15	0.840718	8.33333	0	18.3333	12.8117	728.333
Riggi_EWS-FLI1_enhancer_511_FLRT2	FLRT2	chr14	86513341	86513948	607	82.3723	36.6708	49.4234	39.5271	47.2064	19.7694	32.5847	40.1237	32.3684	45.0862	11.5321	37.2213	5.72061	9.63177	20.4255	69.1928	43.8405	3.29489	27.4299	85.6672	23.7231	9.88468	8.47879	16.4745	11.6957	619.44	597.406	186.161	125.056	47.7759	29.654	1.64745	39.5387	51.0708	13.1796	41.1862	13.7909	6.58979	4.15511	8.23723	5.91427	26.3591	10.1312	2894.56
Riggi_EWS-FLI1_enhancer_517_VRK1	VRK1	chr14	97065727	97066896	1169	366.98	226.763	91.5312	74.2785	54.6802	31.651	71.5235	58.8257	37.2159	52.8417	76.1334	72.1544	75.2504	37.5095	76.8925	190.761	126.467	0	11.0778	87.2541	23.8151	12.8315	8.07141	8.55432	5.06078	1121.47	1076.23	311.377	309.544	265.184	211.292	45.3379	281.437	302.823	74.4226	55.6031	17.5441	27.3738	6.04109	14.5423	3.07097	128.315	89.4298	1757.06
Riggi_EWS-FLI1_enhancer_518_VRK1	VRK1	chr14	97215272	97216002	730	502.74	353.43	271.233	219.114	146.442	23.2877	46.7995	43.1758	40.3718	35.3472	106.849	88.7228	66.5942	60.0666	55.1977	180.822	160.666	2.73973	25.3424	47.9452	13.1506	17.8082	5.87514	15.0685	6.48334	1465.75	1661.34	275.342	426.035	134.247	158.904	17.8082	183.562	184.932	43.8356	24.6575	4.01352	9.58904	4.14601	10.9589	3.68831	84.9315	31.5905	3932.88
Riggi_EWS-FLI1_enhancer_525_RCOR1	RCOR1	chr14	102692313	102692913	600	60	37.0986	30	24.7546	29.389	61.6667	67.4282	60.8877	56.136	56.0379	26.6667	45.1867	38.5823	27.6084	18.0808	48.3333	52.5653	0	6.16665	61.6667	30.3998	20	10.0073	35	11.8321	188.333	507.004	86.6667	153.537	53.3333	36.6667	6.66667	48.3333	55	10	50	10.4638	8.33333	9.24789	25	7.47908	28.3333	35.8727	948.333
Riggi_EWS-FLI1_enhancer_520_VRK1	VRK1	chr14	97235366	97235966	600	150	89.3739	68.3333	41.8924	27.5522	20	23.9745	25.0714	21.051	37.793	36.6667	70.2904	38.5823	21.1123	28.4127	120	93.6319	1.66667	15.4166	78.3333	27.1998	6.66667	1.42962	16.6667	13.8041	613.333	775.616	241.667	234.605	223.333	146.667	30	220	216.667	28.3333	43.3333	11.1614	5	5.04431	6.66667	4.48745	118.333	117.868	1626.67
Riggi_EWS-FLI1_enhancer_293_PTS	PTS	chr11	112292026	112292626	600	58.3333	57.3342	31.6667	30.4672	44.0835	21.6667	19.4793	39.3979	21.051	19.5481	38.3333	17.5726	42.4406	40.6006	28.4127	83.3333	108.416	0	27.7499	45	27.9998	88.3333	77.1994	45	19.7202	288.333	599.339	73.3333	132.656	76.6667	66.6667	13.3333	83.3333	111.667	21.6667	25	1.39518	33.3333	9.24789	28.3333	25.4289	45	23.0611	2021.67
Riggi_EWS-FLI1_enhancer_1093_EIF5A2	EIF5A2	chr3	170908551	170909151	600	386.667	340.633	103.333	114.252	93.6775	36.6667	13.4856	31.0408	36.2545	32.5802	41.6667	27.6141	44.3697	47.0967	36.1616	31.6667	62.4213	0	15.4166	18.3333	11.9999	335	278.776	26.6667	7.88807	166.667	377.735	80	97.0356	278.333	155	23.3333	271.667	256.667	28.3333	36.6667	29.9963	10	20.1772	468.333	370.962	46.6667	30.7481	695
Riggi_EWS-FLI1_enhancer_262_MYEOV	MYEOV	chr11	69296932	69297532	600	1161.67	661.03	216.667	165.666	137.761	76.6667	88.4059	74.0204	72.509	67.7667	135	153.133	167.833	95.8174	81.3635	93.3333	136.341	0	12.3333	86.6667	47.9997	250	161.547	41.6667	25.6362	645	1035.83	431.667	463.069	45	60	6.66667	48.3333	106.667	18.3333	141.667	32.7866	16.6667	15.1329	76.6667	86.7573	13.3333	10.2494	1061.67
Riggi_EWS-FLI1_enhancer_580_TPSAB1	TPSAB1	chr16	1246716	1247316	600	193.333	123.1	85	79.9765	75.3094	101.667	154.336	158.786	141.509	135.533	53.3333	42.6763	28.9368	60.0889	25.8297	85	52.5653	0	21.5833	116.667	35.9998	30	18.585	38.3333	39.4403	343.333	555.69	75	132.656	143.333	100	21.6667	111.667	190	18.3333	221.667	43.948	80	21.0179	103.333	40.387	58.3333	76.8702	1088.33
Riggi_EWS-FLI1_enhancer_264_CCND1	CCND1	chr11	69599451	69600051	600	880	752.09	193.333	236.121	176.334	115	124.368	95.5101	98.238	101.65	53.3333	75.3112	67.5191	40.6006	56.8253	76.6667	83.7759	0	30.8333	151.667	35.1998	25	17.1554	16.6667	35.4963	753.333	1222.18	551.667	452.014	46.6667	23.3333	3.33333	48.3333	41.6667	8.33333	111.667	14.6493	35	13.4515	6.66667	0	30	69.1832	1843.33
Riggi_EWS-FLI1_enhancer_859_NCKAP1	NCKAP1	chr2	182912528	182913147	619	302.1	150.378	40.3877	59.0641	35.6087	42.0032	53.7392	40.5031	54.4129	35.3697	38.7722	51.0997	39.268	17.3159	33.7997	56.5428	41.3984	0	11.9547	74.3134	17.8351	6.46204	0	11.3086	5.73446	462.036	857.582	232.633	251.216	35.5412	19.3861	4.84653	29.0792	42.0032	0	38.7722	7.43793	12.9241	4.07456	16.1551	5.79961	8.07754	7.45107	2098.55
Riggi_EWS-FLI1_enhancer_593_PRKCB	PRKCB	chr16	24312800	24313400	600	241.667	182.12	108.333	62.8387	64.2885	66.6667	86.9074	69.2448	52.6275	46.9154	63.3333	42.6763	50.157	30.8564	20.6637	138.333	101.845	0	9.24998	85	23.9998	10	4.28885	13.3333	0	658.333	861.235	233.333	249.345	96.6667	45	11.6667	145	75	21.6667	33.3333	10.4638	38.3333	7.56646	18.3333	2.99163	51.6667	64.0585	2178.33
Riggi_EWS-FLI1_enhancer_1493_CACNA2D1	CACNA2D1	chr7	82392675	82393275	600	75	30.3534	30	70.4555	29.389	25	22.4761	11.9388	19.8815	20.8513	40	47.6971	17.3621	29.2324	20.6637	73.3333	41.0666	1.66667	12.3333	70	17.5999	3.33333	4.28885	1.66667	0	541.667	545.617	93.3333	117.917	63.3333	53.3333	8.33333	105	93.3333	10	31.6667	8.37106	5	4.20359	3.33333	5.98326	21.6667	12.8117	930
Riggi_EWS-FLI1_enhancer_608_CDH8	CDH8	chr16	62088810	62089410	600	223.333	151.767	123.333	91.4017	112.046	35	47.9489	48.9489	31.5765	37.793	50	65.2697	34.7241	29.2324	18.0808	75	41.0666	5	12.3333	43.3333	12.7999	11.6667	8.57771	6.66667	9.86008	818.333	1254.08	225	345.152	26.6667	18.3333	6.66667	31.6667	40	8.33333	3.33333	1.39518	3.33333	1.68144	6.66667	5.98326	21.6667	25.6234	2470
Riggi_EWS-FLI1_enhancer_609_CDH8	CDH8	chr16	63365625	63366225	600	203.333	92.7465	90	85.6891	53.2676	53.3333	77.917	65.6632	45.6105	54.7347	18.3333	0	19.2912	12.9922	7.74891	8.33333	22.9973	5	40.0832	63.3333	27.9998	13.3333	5.71847	8.33333	1.97202	150	226.641	63.3333	62.6432	6.66667	8.33333	1.66667	8.33333	16.6667	1.66667	38.3333	12.5566	10	0	10	2.99163	10	0	628.333
Riggi_EWS-FLI1_enhancer_619_WWOX	WWOX	chr16	78098107	78098707	600	328.333	200.67	58.3333	66.6471	56.9413	35	58.4378	48.9489	42.102	46.9154	65	60.249	63.6609	35.7285	34.8701	56.6667	42.7093	0	24.6666	33.3333	7.99994	10	7.14809	3.33333	0	258.333	298.83	115	100.72	70	91.6667	18.3333	81.6667	140	25	8.33333	9.76623	8.33333	1.68144	1.66667	2.99163	26.6667	17.9364	1936.67
Riggi_EWS-FLI1_enhancer_627_NTN1	NTN1	chr17	9106116	9106716	600	70	42.1575	31.6667	39.9882	33.0627	16.6667	19.4793	38.2041	22.2205	23.4577	11.6667	25.1037	5.78735	11.3682	15.4978	10	18.0693	1.66667	0	23.3333	4.79997	3.33333	1.42962	3.33333	0	138.333	125.912	43.3333	28.2509	96.6667	85	13.3333	75	138.333	28.3333	35	9.06864	11.6667	4.20359	10	0	31.6667	23.0611	801.667
Riggi_EWS-FLI1_enhancer_636_SLFN13	SLFN13	chr17	35476134	35476819	685	229.197	100.44	51.0949	41.6978	25.7422	27.7372	49.8739	28.2347	27.6582	20.5469	45.2555	30.7841	33.7947	22.76	21.4933	27.7372	43.1649	0	10.8029	30.6569	11.9123	7.29927	0	5.83942	5.18194	239.416	530.851	116.788	201.19	143.066	141.606	16.0584	181.022	170.803	18.9781	36.4964	4.27718	14.5985	7.36395	42.3358	5.24082	49.635	51.6208	78.8321
Riggi_EWS-FLI1_enhancer_645_IGF2BP1	IGF2BP1	chr17	48981928	48982528	600	766.667	328.829	110	152.336	145.108	33.3333	67.4282	51.3367	35.085	43.0058	105	138.071	90.6685	99.0654	55.5338	46.6667	22.9973	3.33333	6.16665	55	7.99994	5	11.4369	8.33333	11.8321	391.667	448.245	231.667	197.756	128.333	80	21.6667	160	100	31.6667	56.6667	8.37106	8.33333	5.04431	8.33333	2.99163	61.6667	48.6844	1111.67
Riggi_EWS-FLI1_enhancer_553_DAPK2	DAPK2	chr15	63994111	63994711	600	176.667	96.1191	45	45.7008	58.7781	85	130.361	90.7346	85.3735	70.3731	53.3333	37.6556	55.9444	42.2246	36.1616	13.3333	37.7813	3.33333	36.9999	90	13.5999	0	2.85924	10	0	96.6667	112.481	43.3333	52.8168	56.6667	60	1.66667	40	88.3333	5	70	5.5807	18.3333	5.88502	11.6667	0	40	28.1857	876.667
Riggi_EWS-FLI1_enhancer_607_CDH8	CDH8	chr16	61852567	61853167	600	68.3333	43.8438	53.3333	60.9345	29.389	63.3333	37.4601	70.4387	49.119	50.825	25	47.6971	28.9368	21.1123	30.9956	48.3333	41.0666	0	24.6666	73.3333	19.1999	5	7.14809	11.6667	1.97202	553.333	767.221	135	168.277	21.6667	43.3333	10	31.6667	25	11.6667	8.33333	9.06864	6.66667	2.52215	6.66667	0	30	15.374	1163.33
Riggi_EWS-FLI1_enhancer_674_YES1	YES1	chr18	830317	830917	600	1270	768.953	353.333	479.859	306.748	5	55.441	31.0408	49.119	52.1283	103.333	140.581	109.96	105.562	98.1528	140	134.699	0	30.8333	58.3333	32.7998	93.3333	37.1701	48.3333	25.6362	438.333	654.74	171.667	162.135	28.3333	33.3333	10	66.6667	86.6667	16.6667	41.6667	23.0204	36.6667	11.77	55	10.4707	16.6667	5.12468	978.333
Riggi_EWS-FLI1_enhancer_1296_LYRM7	LYRM7	chr5	131170435	131171035	600	131.667	133.218	35	36.1798	27.5522	10	5.99362	4.77551	1.1695	7.81924	23.3333	20.083	32.795	29.2324	37.453	61.6667	75.5626	0	3.08333	8.33333	11.1999	856.667	804.875	21.6667	35.4963	48.3333	67.1529	105	73.6979	106.667	83.3333	15	121.667	113.333	25	6.66667	9.06864	20	29.4251	635	486.14	45	33.3104	38.3333
Riggi_EWS-FLI1_enhancer_688_LOXHD1	LOXHD1	chr18	46724783	46725383	600	160	84.315	61.6667	39.9882	45.9204	23.3333	77.917	56.1122	43.2715	27.3673	70	37.6556	36.6532	22.7363	18.0808	121.667	64.0639	3.33333	6.16665	71.6667	19.1999	0	4.28885	10	3.94403	315	365.983	125	153.537	71.6667	36.6667	1.66667	81.6667	70	11.6667	41.6667	8.37106	13.3333	3.36287	6.66667	4.48745	38.3333	35.8727	508.333
Riggi_EWS-FLI1_enhancer_710_TMX3	TMX3	chr18	68504540	68505628	1088	329.963	327.341	164.522	138.615	80.023	25.7353	26.4424	21.7268	16.7686	20.8417	91.9118	77.5262	79.7888	77.0217	71.2216	76.2868	50.7294	2.75735	5.10109	39.5221	7.05877	4.59559	6.30714	11.0294	3.26253	489.89	773.06	271.14	270.948	31.25	24.8162	5.51471	44.1176	51.4706	2.75735	10.1103	0.769399	6.43382	0	7.35294	4.12449	14.7059	8.47833	1224.26
Riggi_EWS-FLI1_enhancer_712_NETO1	NETO1	chr18	72692102	72692702	600	1073.33	1035.39	423.333	527.464	383.894	71.6667	80.9138	90.7346	91.221	83.4052	113.333	80.3319	104.172	76.3291	76.1976	50	39.424	0	15.4166	135	57.5996	103.333	48.607	26.6667	15.7761	368.333	671.529	70	34.3924	25	28.3333	1.66667	60	30	0	216.667	52.3191	55	24.3808	115	44.8745	25	58.9338	30
Riggi_EWS-FLI1_enhancer_714_CNDP2	CNDP2	chr18	74424829	74425518	689	182.874	142.442	137.881	145.924	70.3801	10.1597	14.3534	6.23796	13.2396	11.3487	76.9231	69.9552	45.358	38.1846	31.4905	46.4441	55.7886	0	8.05513	7.25689	6.26991	14.5138	3.73485	8.70827	8.58643	712.627	1057	78.3745	148.679	75.4717	49.3469	10.1597	71.1176	76.9231	11.611	30.479	9.71966	7.25689	0.73212	20.3193	2.6052	85.6313	120.493	1026.12
Riggi_EWS-FLI1_enhancer_730_CYP4F22	CYP4F22	chr19	15501670	15502549	879	887.372	547.904	193.402	244.362	125.38	38.6803	33.7525	47.2661	40.7129	51.5945	100.114	71.9697	43.4545	65.4044	51.1304	69.397	48.2148	4.55063	23.1513	59.1581	12.5596	6.82594	3.90339	15.9272	14.807	597.27	794.146	238.908	285.066	54.6075	45.5063	5.68828	71.6724	60.2958	5.68828	48.9192	9.52339	20.4778	5.73869	11.3766	4.08414	20.4778	33.2317	1401.59
Riggi_EWS-FLI1_enhancer_540_SORD	SORD	chr15	44911039	44911658	619	168.013	67.0162	69.4669	83.0589	33.8282	19.3861	20.3338	18.5157	18.1376	15.1585	51.6963	38.9331	26.1786	26.761	21.2813	184.168	149.671	0	23.9095	59.7738	24.814	46.8498	15.2431	12.9241	0	791.599	1301.83	387.722	444.092	67.8514	22.6171	4.84653	66.2359	43.6187	1.61551	29.0792	4.73323	11.3086	0	14.5396	2.89981	29.0792	27.3206	1928.92
Riggi_EWS-FLI1_enhancer_1691_LINGO2	LINGO2	chr9	28820732	28821346	614	395.765	474.581	228.013	176.774	161.544	53.7459	57.1053	65.3327	49.1418	42.0252	39.0879	24.5313	45.2431	41.2618	34.075	57.0033	72.2345	0	24.1042	50.4886	35.1789	17.9153	8.38213	24.43	7.70821	283.388	219.833	112.378	76.8187	29.316	22.8013	6.51466	29.316	30.9446	3.25733	73.2899	5.45346	21.1726	2.46464	8.14332	2.92342	24.43	35.0548	529.316
Riggi_EWS-FLI1_enhancer_348_RAB3IP	RAB3IP	chr12	69821778	69822378	600	341.667	231.023	130	108.54	128.577	116.667	128.863	100.286	100.577	89.9212	93.3333	62.7593	98.385	64.9609	83.9465	45	77.2053	1.66667	6.16665	135	42.3997	85	44.3182	48.3333	15.7761	115	263.575	76.6667	95.8073	68.3333	55	5	105	120	13.3333	151.667	24.4156	40	13.4515	35	8.9749	48.3333	30.7481	323.333
Riggi_EWS-FLI1_enhancer_646_IGF2BP1	IGF2BP1	chr17	49026384	49026984	600	251.667	79.2561	58.3333	62.8387	25.7154	210	181.307	181.469	169.577	156.385	61.6667	55.2282	52.0862	71.457	42.619	46.6667	49.28	1.66667	12.3333	95	22.3998	1.66667	2.85924	36.6667	13.8041	135	94.014	26.6667	38.0773	71.6667	121.667	8.33333	120	183.333	16.6667	181.667	20.9276	28.3333	10.9293	45	4.48745	101.667	84.5572	1846.67
Riggi_EWS-FLI1_enhancer_554_TIPIN	TIPIN	chr15	66356401	66357001	600	268.333	246.2	25	34.2756	75.3094	16.6667	19.4793	16.7143	12.8645	11.7289	166.667	198.319	167.833	204.627	174.35	180	256.256	0	46.2499	18.3333	15.9999	1210	1123.68	41.6667	39.4403	50	48.6858	60	71.2413	231.667	178.333	71.6667	325	288.333	98.3333	6.66667	9.06864	16.6667	21.0179	933.333	616.276	191.667	130.679	108.333
Riggi_EWS-FLI1_enhancer_1496_STEAP1	STEAP1	chr7	90153855	90154455	600	445	296.789	226.667	186.612	101.025	46.6667	26.9713	26.2653	42.102	32.5802	163.333	173.216	162.046	116.93	112.359	145	205.333	0	24.6666	46.6667	50.3997	1015	734.824	81.6667	45.3564	726.667	938.461	300	281.28	445	501.667	116.667	520	696.667	168.333	35	18.1373	21.6667	21.8587	808.333	569.906	196.667	204.987	693.333
Riggi_EWS-FLI1_enhancer_940_TOX2	TOX2	chr20	43862307	43862907	600	273.333	143.336	81.6667	89.4975	25.7154	58.3333	62.933	60.8877	46.78	40.3994	20	17.5726	44.3697	14.6162	18.0808	26.6667	21.3546	1.66667	30.8333	30	11.9999	3.33333	8.57771	6.66667	9.86008	145	174.597	58.3333	61.4149	56.6667	38.3333	5	55	50	18.3333	36.6667	6.97588	3.33333	4.20359	8.33333	1.49582	15	25.6234	196.667
Riggi_EWS-FLI1_enhancer_36_DAB1	DAB1	chr1	57273255	57273855	600	235	80.9424	36.6667	30.4672	33.0627	75	80.9138	76.4081	38.5935	49.5218	28.3333	50.2075	34.7241	29.2324	29.7041	46.6667	44.352	1.66667	15.4166	116.667	19.1999	15	8.57771	15	1.97202	296.667	256.86	73.3333	94.579	45	25	5	55	56.6667	23.3333	48.3333	13.2542	8.33333	5.88502	20	1.49582	18.3333	43.5598	428.333
Riggi_EWS-FLI1_enhancer_953_RBM11	RBM11	chr21	14213010	14213610	600	423.333	276.553	221.667	205.654	97.3512	21.6667	26.9713	41.7857	22.2205	26.0641	81.6667	62.7593	61.7317	77.9531	69.7402	128.333	108.416	0	18.5	53.3333	32.7998	18.3333	5.71847	23.3333	5.91605	246.667	419.705	136.667	180.56	33.3333	65	1.66667	56.6667	50	3.33333	30	4.88312	8.33333	1.68144	6.66667	0	25	20.4987	941.667
Riggi_EWS-FLI1_enhancer_1162_BMPR1B	BMPR1B	chr4	95551515	95552115	600	401.667	421.575	226.667	222.792	168.987	36.6667	22.4761	29.8469	8.1865	16.9417	23.3333	32.6348	17.3621	22.7363	20.6637	8.33333	8.21333	3.33333	33.9166	41.6667	5.59996	3.33333	0	3.33333	3.94403	221.667	313.94	78.3333	31.9358	11.6667	3.33333	0	15	5	1.66667	31.6667	2.09276	8.33333	0.840718	5	1.49582	1.66667	12.8117	41.6667
Riggi_EWS-FLI1_enhancer_236_LIN7C	LIN7C	chr11	27506485	27507085	600	230	254.631	43.3333	55.2219	71.6358	16.6667	2.99681	8.35714	18.712	6.51603	330	301.245	364.603	305.316	321.58	715	745.77	3.33333	33.9166	3.33333	6.39996	5941.67	4936.47	53.3333	49.3004	80	104.087	103.333	88.4375	380	370	90	485	550	115	6.66667	4.88312	28.3333	17.6551	1936.67	1519.75	293.333	269.046	76.6667
Riggi_EWS-FLI1_enhancer_1751_TMEM47	TMEM47	chrX	34715437	34716037	600	50	38.7849	35	34.2756	29.389	75	25.4729	39.3979	26.8985	24.7609	18.3333	42.6763	28.9368	14.6162	5.16594	13.3333	26.2826	0	15.4166	48.3333	13.5999	6.66667	5.71847	10	1.97202	188.333	327.37	60	79.8394	55	66.6667	3.33333	81.6667	56.6667	5	18.3333	5.5807	3.33333	0	6.66667	0	20	20.4987	1063.33
Riggi_EWS-FLI1_enhancer_1775_TSC22D3	TSC22D3	chrX	107737127	107737727	600	428.333	568.283	156.667	108.54	106.535	43.3333	47.9489	56.1122	57.3055	71.6763	16.6667	25.1037	17.3621	9.74414	9.04039	13.3333	21.3546	6.66667	9.24998	30	15.1999	5	0	3.33333	7.88807	133.333	95.6928	65	45.447	25	30	1.66667	53.3333	40	8.33333	66.6667	6.97588	10	0.840718	0	0	16.6667	25.6234	41.6667
Riggi_EWS-FLI1_enhancer_721_CHAF1A	CHAF1A	chr19	4402180	4402780	600	531.667	462.046	31.6667	26.6588	31.2258	8.33333	7.49202	5.96938	19.8815	3.90962	121.667	153.133	142.755	144.538	120.108	250	206.976	0	27.7499	13.3333	10.3999	960	691.935	28.3333	35.4963	18.3333	33.5764	106.667	130.2	205	173.333	86.6667	268.333	225	73.3333	1.66667	8.37106	16.6667	24.3808	715	557.939	136.667	107.618	180
Riggi_EWS-FLI1_enhancer_1141_NCAPG	NCAPG	chr4	17810592	17811192	600	348.333	286.671	20	49.5092	38.5731	8.33333	2.99681	0	2.339	3.90962	130	158.154	181.337	107.186	187.265	196.667	238.186	1.66667	15.4166	1.66667	2.39998	1651.67	1289.52	23.3333	19.7202	38.3333	73.8682	95	74.9262	221.667	225	85	283.333	255	93.3333	0	1.39518	10	7.56646	751.667	602.814	215	133.242	151.667
Riggi_EWS-FLI1_enhancer_52_NEGR1	NEGR1	chr1	71909060	71909660	600	58.3333	16.863	31.6667	28.563	34.8995	30	38.9585	47.7551	43.2715	41.7026	8.33333	2.51037	0	9.74414	11.6234	25	41.0666	1.66667	24.6666	70	30.3998	58.3333	21.4443	30	3.94403	41.6667	53.7223	46.6667	15.9679	51.6667	26.6667	3.33333	70	26.6667	3.33333	43.3333	2.79035	10	5.04431	20	2.99163	25	25.6234	148.333
Riggi_EWS-FLI1_enhancer_936_MAFB	MAFB	chr20	40073445	40074045	600	2421.67	2652.55	540	556.027	396.752	26.6667	23.9745	35.8163	25.729	33.8834	28.3333	30.1245	50.157	47.0967	49.0764	20	4.928	3.33333	24.6666	58.3333	19.1999	3.33333	0	16.6667	0	588.333	402.917	158.333	94.579	30	15	5	55	51.6667	10	95	25.8108	10	3.36287	31.6667	2.99163	21.6667	25.6234	110
Riggi_EWS-FLI1_enhancer_24_POU3F1	POU3F1	chr1	38420604	38421204	600	583.333	549.734	140	201.845	126.74	80	91.4027	79.9897	67.831	79.4956	45	60.249	59.8026	22.7363	50.3679	20	8.21333	3.33333	12.3333	163.333	33.5998	10	11.4369	38.3333	1.97202	120	80.5834	65	24.566	51.6667	10	5	51.6667	21.6667	1.66667	145	10.4638	13.3333	3.36287	28.3333	2.99163	8.33333	17.9364	35
Riggi_EWS-FLI1_enhancer_532_TUBGCP5	TUBGCP5	chr15	23039373	23039973	600	203.333	241.141	38.3333	24.7546	20.205	5	10.4888	10.7449	10.5255	6.51603	68.3333	77.8216	98.385	73.0811	76.1976	280	313.749	0	6.16665	11.6667	18.3999	1596.67	1353.85	41.6667	61.1325	5	21.8247	80	62.6432	256.667	271.667	100	340	308.333	85	6.66667	10.4638	26.6667	33.6287	1125	846.632	223.333	230.611	35
Riggi_EWS-FLI1_enhancer_1264_IPO11	IPO11	chr5	62977568	62978168	600	1080	1252.92	420	430.35	301.238	26.6667	31.4665	31.0408	31.5765	26.0641	70	30.1245	55.9444	42.2246	63.2827	20	14.784	3.33333	18.5	38.3333	17.5999	1.66667	14.2962	13.3333	3.94403	161.667	102.408	73.3333	12.283	31.6667	25	3.33333	30	26.6667	8.33333	65	10.4638	11.6667	4.20359	23.3333	8.9749	8.33333	5.12468	31.6667
Riggi_EWS-FLI1_enhancer_712_NETO1	NETO1	chr18	72692102	72692702	600	1073.33	1035.39	423.333	527.464	383.894	71.6667	80.9138	90.7346	91.221	83.4052	113.333	80.3319	104.172	76.3291	76.1976	50	39.424	0	15.4166	135	57.5996	103.333	48.607	26.6667	15.7761	368.333	671.529	70	34.3924	25	28.3333	1.66667	60	30	0	216.667	52.3191	55	24.3808	115	44.8745	25	58.9338	30
[truncated: 33 more columns]
