# Supplementary material for: p300/CBP is an essential driver of pathogenic enhancer activity and gene expression in Ewing sarcoma
Source: EMBO Rep. 2025 Sep 1;26(19):4766–93. doi: 10.1038/s44319-025-00552-z (PMC12508431; doi:10.1038/s44319-025-00552-z)
Supplement: Supplementary file 7 — Dataset EV3 [file 44319_2025_552_MOESM7_ESM.xlsx]

## Sheet: Sheet1
Dataset EV3. ChIP-seq rpk values at EWS::FLI1 sensitive enhancers in EWS-502 system
Interval	Gene	Chr	Start	End	Length	A673-dHALO_EP300_DMSO_24h_230131_S3	A673-dHALO_EP300_VH0032_24h_230131_S6	A673-dHALO_FLI1_DMSO_24h_220705_S4	A673-dHALO_FLI1_VH0032_6h_220705_S5	A673-dHALO_FLI1_VH0032_24h_220705_S6	A673-dHALO_H3K4me1_DMSO_24h_220525_S6	A673-dHALO_H3K4me1_VH0032_90m_220525_S7_flynorm	A673-dHALO_H3K4me1_VH0032_3h_220525_S8_flynorm	A673-dHALO_H3K4me1_VH0032_6h_220525_S9_flynorm	A673-dHALO_H3K4me1_VH0032_24h_220525_S10_flynorm	A673-dHALO_H3K27ac_DMSO_24h_220525_S11	A673-dHALO_H3K27ac_VH0032_90m_220525_S12_flynorm	A673-dHALO_H3K27ac_VH0032_3h_220525_S13_flynorm	A673-dHALO_H3K27ac_VH0032_6h_220525_S14_flynorm	A673-dHALO_H3K27ac_VH0032_24h_220525_S15_flynorm	A673_H3K27ac_220705_S5	A673-DKO_H3K27ac_220705_S9_flynorm	A673_H3K27me3_220705_S6	A673-DKO_H3K27me3_220705_S10_flynorm	A673_H3K4me1_220705_S3	A673-DKO_H3K4me1_220705_S7_flynorm	A673_H3K4me3_220705_S4	A673-DKO_H3K4me3_220705_S8_flynorm	A673-sgGFP_H3K4me2_7d_221108_S2	A673-DKO_H3K4me2_7d_221108_S4_flynorm	A673-sgGFP_FLI1_7d_221013_S10	A673-DKO_FLI1_7d_221013_S11	A673_EP300_221119_S1	A673-DKO_EP300_221119_S2	SKNMC_H3K18ac_DMSO_6h_230710_S1	SKNMC_H3K18ac_A485_6h_230710_S2_flynorm	SKNMC_H3K18ac_dCBP1_6h_230710_S3_flynorm	SKNMC_H3K18ac_DMSO_24h_230710_S4	SKNMC_H3K18ac_A485_24h_230710_S5_flynorm	SKNMC_H3K18ac_dCBP1_24h_230710_S6_flynorm	SKNMC-sgGFP_H3K4me1_230320_S10_flynorm	SKNMC-DKO_H3K4me1_230320_S14_flynorm	SKNMC-sgGFP_H3K4me2_230320_S11_flynorm	SKNMC-DKO_H3K4me2_230320_S15_flynorm	SKNMC-sgGFP_H3K4me3_230320_S12_flynorm	SKNMC-DKO_H3K4me3_230320_S16_flynorm	SKNMC-sgGFP_H327ac_230320_S13_flynorm	SKNMC-DKO_H327ac_230320_S17_flynorm	EWS-502_EWS-FLI1_dNEG_1uM_24h_230131_S7_rpk
Riggi_EWS-FLI1_enhancer_1652_TRIB1	TRIB1	chr8	125521316	125522208	892	33.6323	43.1028	63.9013	74.2895	38.3013	54.9327	43.3395	43.365	44.0529	38.5702	36.9955	50.6578	38.9284	38.2337	37.3546	172.646	143.641	3.36323	24.8878	123.318	15.0672	7.84753	9.61627	22.4215	2.65294	4078.48	5487.04	653.587	787.378	395.74	322.87	48.2063	504.484	513.453	109.865	104.26	36.1307	44.843	11.8756	40.3587	8.04924	186.099	165.46	9300.45
Riggi_EWS-FLI1_enhancer_524_ANKRD9	ANKRD9	chr14	102523240	102523847	607	36.2438	53.3393	18.1219	63.9962	19.972	90.6096	131.82	103.85	105.197	90.1724	67.5453	71.9613	45.7649	44.9483	48.5104	57.6606	92.5521	0	12.1911	141.68	54.5631	49.4234	15.5444	49.4234	17.5435	565.074	944.233	153.213	199.118	210.873	199.341	37.8913	202.636	317.957	36.2438	74.1351	19.3072	42.8336	14.9584	85.6672	17.7428	151.565	119.041	7313.01
Riggi_EWS-FLI1_enhancer_912_SIRPA	SIRPA	chr20	1952865	1953623	758	35.6201	50.7225	71.2401	60.2914	50.888	108.179	149.445	122.853	120.344	92.8406	27.7045	49.6776	32.0671	39.8507	21.4679	44.8549	31.2063	1.31926	7.32188	64.6438	15.831	6.59631	1.13162	14.5119	3.12193	1193.93	1799.31	213.72	293.625	94.9868	51.4512	13.1926	109.499	106.86	23.7467	59.3668	14.9089	15.8311	3.99285	15.8311	1.18402	40.8971	34.48	6654.35
Riggi_EWS-FLI1_enhancer_1058_PDIA5	PDIA5	chr3	123151599	123152405	806	131.514	149.382	147.643	124.742	146.307	74.4417	40.1557	55.102	45.2709	38.8051	75.6824	102.782	90.4722	132.985	54.8	83.1266	85.5979	2.48139	11.4764	58.3127	7.74188	11.1663	0	18.6104	14.68	709.677	621.122	24.8139	18.2873	589.33	522.333	83.1266	673.697	684.864	179.901	126.551	24.9262	22.3325	17.5236	32.2581	4.45404	323.821	667.607	6311.41
Riggi_EWS-FLI1_enhancer_87_FAM72D	FAM72D	chr1	144923543	144924143	600	3903.33	4006.65	690	687.417	457.367	173.333	179.809	165.949	166.069	200.694	446.667	507.095	509.287	388.142	468.809	191.667	198.763	6.66667	107.916	303.333	157.599	61.6667	45.7478	98.3333	33.5243	1055	570.799	315	232.148	191.667	180	20	285	515	45	196.667	52.3191	55	11.77	70	19.4456	75	43.5598	5648.33
Riggi_EWS-FLI1_enhancer_86_SRGAP2D	SRGAP2D	chr1	121355975	121356575	600	3785	4121.32	695	765.489	462.877	191.667	194.793	177.888	166.069	231.971	453.333	534.709	517.003	393.014	490.764	198.333	197.12	5	107.916	316.667	155.199	51.6667	45.7478	95	31.5523	878.333	602.697	306.667	159.679	201.667	186.667	11.6667	298.333	581.667	50	201.667	53.7143	71.6667	10.0886	88.3333	19.4456	76.6667	40.9974	5495
Riggi_EWS-FLI1_enhancer_1650_EXT1	EXT1	chr8	118096406	118097020	614	345.277	248.825	73.2899	78.1529	50.2581	68.4039	103.961	73.4992	44.5705	78.9565	66.7752	76.0471	71.635	47.6098	64.3639	138.436	97.9178	3.25733	0	43.9739	25.7979	8.14332	8.38213	14.658	1.92705	441.368	903.939	123.779	168.041	214.984	169.381	19.544	239.414	275.244	45.6026	74.9186	24.5406	32.5733	20.5387	34.202	24.8491	79.8046	87.637	5327.36
Riggi_EWS-FLI1_enhancer_418_STARD13	STARD13	chr13	33177473	33178391	918	193.9	46.2906	106.754	69.6963	40.8181	19.6078	68.5544	38.2353	49.6846	28.9601	47.9303	21.33	26.4781	21.2291	21.9468	88.2353	59.0501	1.08932	18.1372	32.6797	10.4574	39.2157	21.491	11.9826	21.9113	652.505	797.715	105.664	189.463	57.7342	19.6078	2.17865	41.3943	53.3769	7.62527	15.2505	4.5594	21.7865	8.79182	34.8584	0.977658	22.8758	11.7231	4822.44
Riggi_EWS-FLI1_enhancer_928_NKX2-2	NKX2-2	chr20	21555637	21556237	600	805	430.007	176.667	102.827	102.862	76.6667	73.4218	70.4387	91.221	80.7988	143.333	115.477	150.471	121.802	117.525	81.6667	77.2053	3.33333	18.5	51.6667	27.1998	3.33333	0	6.66667	1.97202	691.667	1067.73	180	240.747	108.333	151.667	25	150	186.667	53.3333	63.3333	21.6252	48.3333	7.56646	11.6667	4.48745	86.6667	71.7455	4285
Riggi_EWS-FLI1_enhancer_679_APCDD1	APCDD1	chr18	10462075	10463046	971	304.84	262.584	139.032	174.143	78.3153	5.14933	15.7402	14.7544	23.8477	18.5214	57.6725	43.4338	56.0258	43.1512	44.6899	153.45	124.849	0	9.52624	28.8363	8.89798	5.14933	3.53356	15.448	2.4371	1459.32	1479.3	229.66	185.953	107.106	109.166	20.5973	121.524	140.062	41.1946	13.3883	5.17264	2.05973	4.67546	3.0896	3.69718	57.6725	55.4162	4099.9
Riggi_EWS-FLI1_enhancer_518_VRK1	VRK1	chr14	97215272	97216002	730	502.74	353.43	271.233	219.114	146.442	23.2877	46.7995	43.1758	40.3718	35.3472	106.849	88.7228	66.5942	60.0666	55.1977	180.822	160.666	2.73973	25.3424	47.9452	13.1506	17.8082	5.87514	15.0685	6.48334	1465.75	1661.34	275.342	426.035	134.247	158.904	17.8082	183.562	184.932	43.8356	24.6575	4.01352	9.58904	4.14601	10.9589	3.68831	84.9315	31.5905	3932.88
Riggi_EWS-FLI1_enhancer_1370_VEGFA	VEGFA	chr6	43870568	43871168	600	50	48.9027	78.3333	22.8504	23.8786	96.6667	136.355	77.602	85.3735	57.3411	51.6667	47.6971	44.3697	29.2324	24.5382	23.3333	55.8506	6.66667	30.8333	103.333	21.5999	3.33333	1.42962	13.3333	0	713.333	1024.08	120	132.656	68.3333	40	8.33333	88.3333	70	8.33333	90	13.9518	30	6.72574	10	0	60	35.8727	3845
Riggi_EWS-FLI1_enhancer_1524_FEZF1	FEZF1	chr7	122303137	122303737	600	141.667	53.9616	51.6667	66.6471	23.8786	8.33333	16.4824	21.4898	10.5255	31.277	35	30.1245	23.1494	40.6006	18.0808	151.667	195.477	6.66667	27.7499	3.33333	2.39998	1170	975	33.3333	21.6922	436.667	987.147	106.667	216.181	200	181.667	41.6667	218.333	286.667	76.6667	5	0	11.6667	15.1329	673.333	539.99	113.333	148.616	3631.67
Riggi_EWS-FLI1_enhancer_512_FLRT2	FLRT2	chr14	86943524	86944258	734	27.248	1.37845	36.7847	23.3485	19.5193	16.3488	11.0237	7.80737	5.73596	4.26116	2.7248	18.4687	12.6155	1.32754	4.22284	49.0463	59.0822	8.17439	2.52043	36.7847	7.84736	14.9864	8.18038	4.08719	1.612	1674.39	1736	111.717	98.3978	39.5095	32.6975	1.3624	53.1335	59.9455	19.0736	16.3488	5.13212	13.624	4.81065	2.7248	4.89095	12.2616	33.5129	3625.34
Riggi_EWS-FLI1_enhancer_419_STARD13	STARD13	chr13	33434625	33435225	600	486.667	215.846	118.333	119.965	124.903	8.33333	41.9553	25.0714	28.068	37.793	33.3333	65.2697	36.6532	45.4727	27.1212	168.333	162.624	3.33333	6.16665	35	21.5999	148.333	168.695	16.6667	19.7202	645	1249.04	376.667	442.187	50	71.6667	3.33333	86.6667	100	25	38.3333	11.859	18.3333	5.88502	28.3333	7.47908	78.3333	51.2468	3601.67
Riggi_EWS-FLI1_enhancer_758_FCGRT	FCGRT	chr19	49511242	49512010	768	263.021	139.647	80.7292	72.8952	48.7904	101.562	97.1622	110.993	99.5902	98.7586	65.1042	50.992	45.2137	35.5255	39.3499	91.1458	51.3333	5.20833	16.8619	100.26	24.3748	26.0417	20.104	18.2292	18.4877	522.135	1005.98	225.26	289.802	140.625	178.385	39.0625	209.635	332.031	53.3854	66.4062	14.1698	10.4167	5.25449	29.9479	26.8779	88.5417	66.0603	3494.79
Riggi_EWS-FLI1_enhancer_986_APOL6	APOL6	chr22	35689704	35690304	600	295	92.7465	113.333	83.7849	58.7781	38.3333	49.4473	52.5306	61.9835	61.2507	48.3333	52.7178	69.4482	50.3447	37.453	60	60.7786	1.66667	40.0832	80	19.1999	5	7.14809	3.33333	5.91605	133.333	216.568	55	65.0998	38.3333	70	10	76.6667	83.3333	13.3333	51.6667	6.27829	21.6667	2.52215	5	0	48.3333	58.9338	3335
Riggi_EWS-FLI1_enhancer_1306_ARHGAP26	ARHGAP26	chr5	142551399	142552066	667	1182.91	985.993	679.16	625.218	429.6	71.964	114.571	160.019	126.243	130.125	68.9655	101.619	97.1789	65.7401	41.8232	53.973	91.6149	2.9985	8.32082	113.943	89.9544	109.445	57.8706	62.9685	28.3829	1655.17	2309.07	472.264	440.862	44.9775	50.9745	13.4933	73.4633	107.946	11.994	107.946	48.9462	46.4768	6.80641	56.9715	14.8012	26.9865	39.1842	3283.36
Riggi_EWS-FLI1_enhancer_1208_NAF1	NAF1	chr4	163215992	163216592	600	56.6667	35.4123	31.6667	53.3177	44.0835	38.3333	68.9266	47.7551	53.797	67.7667	35	40.166	65.59	22.7363	36.1616	83.3333	57.4933	0	24.6666	91.6667	18.3999	16.6667	15.7258	6.66667	9.86008	538.333	1139.92	136.667	147.396	63.3333	61.6667	13.3333	95	90	10	25	8.37106	20	4.20359	13.3333	2.99163	48.3333	23.0611	3198.33
Riggi_EWS-FLI1_enhancer_1375_MCM3	MCM3	chr6	52063561	52064238	677	1220.09	1035.69	333.826	308.835	244.185	23.6337	41.1674	48.6721	40.4229	43.8894	48.7445	68.9704	59.8397	50.3759	67.5311	51.6987	58.2333	1.4771	16.3958	90.1034	26.9422	33.9734	11.4032	19.2024	3.49545	720.827	767.745	305.761	230.782	53.1758	51.6987	10.3397	98.966	101.92	16.2482	48.7445	24.7299	41.3589	6.70587	41.3589	6.62843	14.771	9.08362	3193.5
Riggi_EWS-FLI1_enhancer_1527_TMEM229A	TMEM229A	chr7	124034097	124034697	600	256.667	182.12	55	78.0723	47.7572	18.3333	43.4537	34.6224	38.5935	44.309	51.6667	40.166	25.0785	19.4883	37.453	43.3333	67.3493	1.66667	12.3333	20	27.9998	163.333	84.3475	18.3333	39.4403	775	1081.16	201.667	320.586	50	70	8.33333	63.3333	83.3333	5	20	10.4638	31.6667	15.1329	153.333	110.69	51.6667	7.68702	3128.33
Riggi_EWS-FLI1_enhancer_1498_CDK14	CDK14	chr7	90594477	90595229	752	1523.94	1710.07	609.043	515.046	411.818	15.9574	17.933	20.0038	17.7291	13.5173	95.7447	148.219	76.9594	85.5204	100.983	57.1809	28.834	0	4.9202	35.9043	12.7659	39.8936	15.9691	9.30851	7.86709	1509.31	2267.75	505.319	575.275	94.4149	74.4681	13.2979	94.4149	170.213	37.234	31.9149	12.2449	5.31915	7.37864	33.2447	25.0629	25.266	8.17768	3067.82
Riggi_EWS-FLI1_enhancer_511_FLRT2	FLRT2	chr14	86513341	86513948	607	82.3723	36.6708	49.4234	39.5271	47.2064	19.7694	32.5847	40.1237	32.3684	45.0862	11.5321	37.2213	5.72061	9.63177	20.4255	69.1928	43.8405	3.29489	27.4299	85.6672	23.7231	9.88468	8.47879	16.4745	11.6957	619.44	597.406	186.161	125.056	47.7759	29.654	1.64745	39.5387	51.0708	13.1796	41.1862	13.7909	6.58979	4.15511	8.23723	5.91427	26.3591	10.1312	2894.56
Riggi_EWS-FLI1_enhancer_979_MIAT	MIAT	chr22	26672493	26673158	665	1219.55	445.792	276.692	266.302	210.474	28.5714	47.318	38.7785	34.8212	25.8682	163.91	181.2	224.532	187.556	198.092	129.323	142.282	6.01504	13.9097	48.1203	25.263	584.962	394.704	45.1128	46.2608	688.722	1305.69	260.15	262.653	237.594	204.511	31.5789	258.647	344.361	45.1128	22.5564	21.3997	57.1429	36.41	511.278	340.101	76.6917	83.2279	2738.35
Riggi_EWS-FLI1_enhancer_23_POU3F1	POU3F1	chr1	38062265	38062865	600	203.333	173.689	46.6667	62.8387	71.6358	105	143.847	109.837	119.289	119.895	83.3333	85.3527	92.5976	63.3369	63.2827	135	162.624	5	24.6666	91.6667	38.3997	31.6667	8.57771	28.3333	11.8321	821.667	1346.41	191.667	359.891	101.667	80	6.66667	175	126.667	33.3333	100	20.2301	28.3333	17.6551	31.6667	8.9749	51.6667	43.5598	2701.67
Riggi_EWS-FLI1_enhancer_501_RAD51B	RAD51B	chr14	68684614	68685214	600	110	48.9027	45	41.8924	44.0835	83.3333	107.885	118.194	90.0515	108.166	45	65.2697	36.6532	56.8408	41.3275	60	52.5653	1.66667	33.9166	170	27.9998	1.66667	2.85924	15	0	130	221.604	91.6667	82.296	95	70	5	126.667	158.333	30	115	24.4156	30	6.72574	8.33333	4.48745	85	122.992	2645
Riggi_EWS-FLI1_enhancer_436_DIAPH3	DIAPH3	chr13	59543324	59543973	649	192.604	183.96	208.012	165.481	125.662	7.70416	33.2466	35.3196	20.5428	38.554	40.0616	4.64168	26.752	4.50422	17.9096	46.225	34.9288	0	42.758	78.5824	15.5315	7.70416	3.96504	1.54083	0	941.448	1327.02	235.747	272.535	35.4391	32.3575	6.16333	46.225	35.4391	10.7858	26.1941	3.2246	3.08166	0	4.6225	2.76576	21.5716	9.47552	2585.52
Riggi_EWS-FLI1_enhancer_1355_DCDC2	DCDC2	chr6	24381523	24382300	777	28.314	53.3887	46.332	51.4649	36.8781	21.879	13.8848	19.3602	13.5463	8.0507	18.018	11.6311	16.3863	2.50814	5.98371	72.0721	96.4035	2.574	19.0476	48.906	17.9149	18.018	6.62371	10.296	6.09117	661.519	1134.34	294.723	313.951	96.5251	73.3591	5.14801	79.7941	87.5161	18.018	15.444	4.30942	20.592	1.29841	15.444	3.46521	50.1931	33.6369	2584.3
Riggi_EWS-FLI1_enhancer_733_KCNN1	KCNN1	chr19	17965741	17966341	600	331.667	210.788	121.667	102.827	40.4099	120	142.348	140.877	133.323	140.746	55	77.8216	54.0153	58.4648	42.619	60	52.5653	0	18.5	116.667	35.1998	21.6667	17.1554	43.3333	15.7761	315	926.71	88.3333	281.28	86.6667	103.333	15	65	95	23.3333	223.333	33.4842	73.3333	15.1329	58.3333	23.9331	70	79.4325	2580
Riggi_EWS-FLI1_enhancer_925_SLC24A3	SLC24A3	chr20	19222450	19223050	600	161.667	116.355	100	47.605	69.799	46.6667	86.9074	57.3061	44.441	56.0379	78.3333	32.6348	34.7241	50.3447	30.9956	105	141.269	1.66667	21.5833	60	19.1999	31.6667	21.4443	31.6667	11.8321	898.333	1361.52	168.333	228.464	166.667	168.333	26.6667	156.667	251.667	45	33.3333	11.859	28.3333	0	16.6667	5.98326	58.3333	43.5598	2573.33
Riggi_EWS-FLI1_enhancer_1499_CDK14	CDK14	chr7	90621358	90622360	1002	547.904	382.699	217.565	228.048	127.587	25.9481	49.3486	46.4683	60.926	57.7469	119.76	114.245	93.5679	96.2744	92.8013	220.559	148.528	0	18.463	84.8303	39.7602	28.9421	17.9772	17.9641	10.6276	639.721	820.31	255.489	288.319	222.555	192.615	26.9461	257.485	345.309	78.8423	29.9401	13.7847	16.9661	7.04793	24.9501	2.68709	76.8463	52.1674	2570.86
Riggi_EWS-FLI1_enhancer_1724_PAPPA	PAPPA	chr9	115964799	115965399	600	478.333	202.356	125	125.677	75.3094	45	73.4218	60.8877	58.475	57.3411	65	55.2282	75.2356	56.8408	49.0764	76.6667	49.28	1.66667	24.6666	100	36.7997	10	8.57771	16.6667	3.94403	366.667	451.603	186.667	117.917	78.3333	38.3333	6.66667	90	76.6667	10	56.6667	9.76623	31.6667	0.840718	13.3333	1.49582	51.6667	35.8727	2543.33
Riggi_EWS-FLI1_enhancer_1723_PAPPA	PAPPA	chr9	115864539	115865236	697	384.505	123.388	110.473	99.9911	53.7604	17.2166	30.957	20.5545	23.1551	24.6805	35.868	32.4151	38.1948	20.9702	43.3583	179.34	79.1873	0	21.2338	44.4763	15.1505	5.73888	7.38397	7.1736	10.1855	938.307	1578.14	232.425	364.789	47.3458	47.3458	20.0861	58.8235	58.8235	27.2597	4.30416	3.00253	1.43472	3.61858	0	2.57529	18.6514	11.0287	2542.32
Riggi_EWS-FLI1_enhancer_643_MAPT	MAPT	chr17	45941268	45941938	670	11.9403	13.5911	17.9104	13.642	18.094	70.1493	77.8276	41.6966	68.0753	47.8491	47.7612	47.21	10.3654	18.9065	40.4794	29.8507	32.363	0	5.52237	85.0746	10.0298	1.49254	2.56051	10.4478	8.82993	32.8358	54.1232	8.95522	13.1996	301.493	213.433	20.8955	362.687	422.388	73.1343	79.1045	12.4941	29.8507	9.78746	44.7761	5.35815	91.0448	71.1336	2514.93
Riggi_EWS-FLI1_enhancer_1722_PAPPA	PAPPA	chr9	115637366	115637966	600	11.6667	11.8041	38.3333	28.563	22.0418	11.6667	40.4569	22.6837	18.712	35.1866	18.3333	7.53112	9.64558	9.74414	14.2063	38.3333	54.208	0	33.9166	98.3333	19.9999	1.66667	11.4369	6.66667	3.94403	360	659.777	140	218.637	41.6667	33.3333	3.33333	43.3333	36.6667	13.3333	91.6667	7.67347	13.3333	2.52215	10	5.98326	43.3333	23.0611	2485
Riggi_EWS-FLI1_enhancer_385_SSH1	SSH1	chr12	108858996	108859596	600	666.667	365.927	141.667	148.528	106.535	63.3333	112.38	94.3163	88.882	84.7084	180	135.56	140.826	141.29	145.938	108.333	68.9919	3.33333	33.9166	106.667	46.3997	90	45.7478	58.3333	35.4963	423.333	824.301	180	267.769	211.667	196.667	25	180	335	43.3333	48.3333	23.0204	53.3333	21.0179	125	103.211	65	79.4325	2458.33
Riggi_EWS-FLI1_enhancer_84_CD58	CD58	chr1	116463698	116464298	600	751.667	593.578	330	327.523	196.539	188.333	251.732	200.571	190.628	230.668	36.6667	52.7178	17.3621	29.2324	27.1212	31.6667	18.0693	1.66667	21.5833	156.667	19.9999	8.33333	11.4369	11.6667	3.94403	311.667	406.275	153.333	110.547	33.3333	51.6667	6.66667	45	45	6.66667	130	8.37106	8.33333	2.52215	5	0	10	43.5598	2400
Riggi_EWS-FLI1_enhancer_970_ITGB2-AS1	ITGB2-AS1	chr21	44930950	44931550	600	443.333	431.693	191.667	211.366	132.251	155	181.307	177.888	135.662	204.603	126.667	77.8216	117.676	100.689	71.0316	165	165.909	0	12.3333	73.3333	63.9996	785	596.151	65	43.3844	766.667	1395.1	251.667	393.056	150	98.3333	10	213.333	210	38.3333	165	53.7143	36.6667	24.3808	168.333	67.3117	60	48.6844	2365
Riggi_EWS-FLI1_enhancer_1592_ADRB3	ADRB3	chr8	37972514	37973114	600	1053.33	542.989	218.333	205.654	128.577	36.6667	115.377	102.673	73.6785	52.1283	103.333	110.456	73.3064	76.3291	63.2827	185	136.341	0	6.16665	125	30.3998	10	8.57771	18.3333	9.86008	1150	1432.03	243.333	497.461	340	291.667	31.6667	316.667	413.333	125	146.667	57.2022	46.6667	12.6108	43.3333	4.48745	250	204.987	2315
Riggi_EWS-FLI1_enhancer_1725_PAPPA	PAPPA	chr9	116122952	116123561	609	152.709	43.1959	55.8292	37.5212	39.8127	36.1248	59.0504	52.9305	40.3276	37.2345	27.9146	32.1526	19.0061	19.2003	17.8136	29.5567	50.1701	0	15.1888	95.2381	16.5516	11.4943	4.22547	13.1363	3.88575	446.634	620.254	174.056	196.044	67.3235	39.4089	6.56814	64.0394	49.2611	18.0624	47.619	6.18551	11.4943	0.828293	11.4943	2.94742	8.21018	7.57342	2261.08
Riggi_EWS-FLI1_enhancer_1118_IL1RAP	IL1RAP	chr3	190521958	190522558	600	45	38.7849	35	36.1798	55.1044	31.6667	64.4314	50.1428	38.5935	44.309	38.3333	52.7178	55.9444	24.3604	12.9148	60	55.8506	0	9.24998	60	25.5998	40	10.0073	23.3333	9.86008	290	535.544	141.667	206.354	95	80	11.6667	68.3333	171.667	23.3333	68.3333	9.06864	33.3333	10.0886	66.6667	32.908	50	17.9364	2235
Riggi_EWS-FLI1_enhancer_153_PFKP	PFKP	chr10	2856646	2857272	626	99.0415	72.7318	35.1438	43.8027	31.6895	17.5719	22.9787	19.4529	14.572	28.7288	11.1821	16.8428	9.24497	9.33943	7.42707	7.98722	3.14888	14.377	11.8211	36.7412	7.66768	17.5719	8.22145	11.1821	3.78022	717.252	1227.74	177.316	328.462	63.8978	44.7284	9.58466	70.2875	70.2875	15.9744	6.38978	8.02338	9.58466	2.4174	9.58466	1.43369	33.5463	19.6473	2230.03
Riggi_EWS-FLI1_enhancer_269_KCNE3	KCNE3	chr11	74468356	74469032	676	710.059	772.306	254.438	182.533	140.207	48.8166	106.396	77.3547	77.8513	70.5582	115.385	104.723	104.446	100.901	120.36	50.2959	72.8993	5.91716	30.1035	128.698	36.2128	17.7515	10.1511	51.7751	8.75155	869.822	1458.79	295.858	529.84	149.408	176.036	23.6686	261.834	275.148	50.2959	76.9231	18.5748	54.7337	6.71579	69.5266	26.553	62.1302	45.4853	2227.81
Riggi_EWS-FLI1_enhancer_1125_XXYLT1	XXYLT1	chr3	195184823	195185444	621	141.707	151.523	104.67	79.1118	81.6362	82.1256	101.341	85.3593	74.5768	105.767	91.7874	65.488	52.1887	58.0569	54.9037	77.2947	99.9883	3.22061	14.8953	70.8535	34.7824	28.9855	64.9199	25.7649	13.3373	307.568	760.741	170.692	278.889	107.89	95.0081	22.5443	148.148	162.641	28.9855	119.163	29.6559	62.8019	14.6212	66.0225	20.2333	78.905	39.611	2201.29
Riggi_EWS-FLI1_enhancer_593_PRKCB	PRKCB	chr16	24312800	24313400	600	241.667	182.12	108.333	62.8387	64.2885	66.6667	86.9074	69.2448	52.6275	46.9154	63.3333	42.6763	50.157	30.8564	20.6637	138.333	101.845	0	9.24998	85	23.9998	10	4.28885	13.3333	0	658.333	861.235	233.333	249.345	96.6667	45	11.6667	145	75	21.6667	33.3333	10.4638	38.3333	7.56646	18.3333	2.99163	51.6667	64.0585	2178.33
Riggi_EWS-FLI1_enhancer_242_PRR5L	PRR5L	chr11	36373658	36374260	602	639.535	275.635	242.525	199.277	102.52	64.7841	56.7502	51.1661	65.2744	51.9551	84.7176	70.0569	67.2948	40.4657	45.0518	68.1063	62.2139	6.64452	39.9501	91.3621	35.8802	29.9003	25.6476	31.5615	1.96547	669.435	1062.51	317.276	399.095	63.1229	31.5615	8.30565	46.5116	61.4618	18.2724	23.2558	8.34324	11.6279	5.02755	16.6113	4.47254	21.5947	25.5383	2166.11
Riggi_EWS-FLI1_enhancer_1523_FEZF1	FEZF1	chr7	122298470	122299070	600	251.667	97.8054	76.6667	60.9345	69.799	53.3333	38.9585	35.8163	52.6275	32.5802	28.3333	20.083	40.5115	32.4805	9.04039	45	27.9253	0	12.3333	36.6667	21.5999	176.667	128.666	26.6667	33.5243	230	465.034	145	183.016	85	36.6667	3.33333	85	98.3333	13.3333	31.6667	13.9518	23.3333	10.9293	43.3333	49.3619	31.6667	33.3104	2070
Riggi_EWS-FLI1_enhancer_622_CPNE7	CPNE7	chr16	89616517	89617117	600	245	205.729	431.667	384.649	244.296	130	202.285	206.541	202.323	172.023	111.667	107.946	131.18	66.585	78.7805	65	62.4213	1.66667	24.6666	143.333	43.1997	81.6667	44.3182	60	23.6642	941.667	2217.72	111.667	229.692	91.6667	53.3333	13.3333	96.6667	90	13.3333	58.3333	27.9035	48.3333	24.3808	81.6667	77.7824	41.6667	40.9974	2038.33
Riggi_EWS-FLI1_enhancer_448_SLAIN1	SLAIN1	chr13	77693199	77693888	689	126.27	152.722	55.1524	58.0381	44.7874	11.611	24.7922	18.7139	15.2765	26.102	37.7358	41.5359	30.2387	49.4985	30.3658	97.2424	68.6629	0	13.4252	65.312	22.9897	10.1597	2.4899	11.611	0	788.099	1134.48	316.401	380.79	55.1524	36.2845	4.35414	60.9579	33.3817	8.70827	18.8679	10.9346	11.611	5.85696	7.25689	0	33.3817	24.5449	2033.38
Riggi_EWS-FLI1_enhancer_1232_MYO10	MYO10	chr5	16889290	16889906	616	246.753	376.133	141.234	116.849	80.5097	63.3117	87.5691	76.7492	83.156	59.6598	77.9221	39.1227	58.2493	79.092	88.0557	82.7922	83.1999	0	27.0292	113.636	39.74	16.2338	8.35491	17.8571	9.60398	336.039	523.269	198.052	173.477	92.5325	147.727	22.7273	102.273	199.675	24.3506	71.4286	11.551	12.987	4.0944	9.74026	11.6557	56.8182	37.4368	2025.97
Riggi_EWS-FLI1_enhancer_1501_CDK14	CDK14	chr7	91091490	91092090	600	303.333	161.885	83.3333	79.9765	67.9621	31.6667	52.4441	64.4693	43.2715	46.9154	25	57.7386	48.2279	22.7363	12.9148	53.3333	39.424	0	0	45	14.3999	15	0	16.6667	0	643.333	1126.49	313.333	405.339	50	41.6667	5	45	63.3333	8.33333	46.6667	10.4638	8.33333	5.04431	5	0	28.3333	12.8117	2020
Riggi_EWS-FLI1_enhancer_755_TRPM4	TRPM4	chr19	49212239	49212839	600	335	220.905	140	104.731	91.8407	43.3333	70.425	75.2142	79.526	72.9796	41.6667	40.166	48.2279	32.4805	46.4934	43.3333	60.7786	0	24.6666	53.3333	20.7999	220	215.872	50	19.7202	665	1106.34	223.333	305.846	130	141.667	35	148.333	131.667	26.6667	30	13.9518	21.6667	11.77	128.333	133.128	18.3333	46.1221	1988.33
Riggi_EWS-FLI1_enhancer_1023_FOXP1	FOXP1	chr3	71203664	71204264	600	195	106.237	78.3333	51.4134	53.2676	11.6667	37.4601	26.2653	36.2545	27.3673	25	32.6348	48.2279	16.2402	40.036	35	22.9973	0	6.16665	28.3333	9.59993	3.33333	0	3.33333	0	171.667	292.115	130	93.3507	68.3333	13.3333	3.33333	65	51.6667	11.6667	10	2.79035	3.33333	0.840718	0	1.49582	13.3333	23.0611	1973.33
Riggi_EWS-FLI1_enhancer_1001_RAD18	RAD18	chr3	8257477	8258290	813	14.7601	33.6016	24.6002	22.485	27.1117	20.9102	11.0583	14.0974	15.5358	16.3502	4.92005	22.2321	18.5081	10.7869	13.3437	114.391	43.6428	0	25.0307	60.2706	12.3984	3.69004	6.33041	7.38007	2.91073	398.524	351.871	146.371	116.031	86.1009	59.0406	8.61009	88.5609	78.7208	8.61009	18.4502	3.08895	3.69004	0	3.69004	0	22.1402	18.9103	1972.94
Riggi_EWS-FLI1_enhancer_1002_RAD18	RAD18	chr3	8311308	8311908	600	26.6667	23.6082	43.3333	19.042	42.2467	13.3333	5.99362	7.16326	10.5255	20.8513	26.6667	20.083	7.71647	11.3682	11.6234	135	54.208	0	27.7499	48.3333	12.7999	16.6667	7.14809	8.33333	1.97202	346.667	349.195	171.667	128.971	68.3333	78.3333	8.33333	100	108.333	31.6667	11.6667	5.5807	8.33333	1.68144	10	4.48745	10	35.8727	1961.67
Riggi_EWS-FLI1_enhancer_1750_POLA1	POLA1	chrX	25065936	25066536	600	340	225.964	95	100.923	75.3094	40	56.9394	65.6632	58.475	56.0379	60	67.7801	63.6609	30.8564	67.1572	96.6667	49.28	3.33333	21.5833	50	18.3999	8.33333	8.57771	6.66667	7.88807	696.667	1160.07	316.667	404.11	96.6667	75	5	123.333	101.667	6.66667	11.6667	14.6493	23.3333	5.88502	36.6667	7.47908	30	30.7481	1955
Riggi_EWS-FLI1_enhancer_97_NUF2	NUF2	chr1	163589749	163590370	621	660.225	366.587	143.317	130.626	115.356	33.8164	30.4024	25.3771	30.5087	23.9236	56.3607	99.4447	76.4191	40.7967	49.9124	103.06	42.8521	0	11.9162	75.6844	20.8694	6.44122	1.38127	8.05153	1.90533	428.341	639.088	318.841	264.648	75.6844	30.5958	9.66184	103.06	98.2287	16.1031	28.9855	5.39198	19.3237	0	6.44122	7.22617	17.7134	22.2812	1917.87
Riggi_EWS-FLI1_enhancer_592_PRKCB	PRKCB	chr16	23901149	23903055	1906	652.676	385.92	154.25	154.654	92.5153	77.6495	109.904	100.722	87.6204	111.176	153.725	155.68	156.677	118.607	128.064	163.169	202.187	4.19727	39.7953	109.654	47.0931	54.0399	28.8024	34.1028	27.3144	468.52	863.016	164.218	306.237	305.352	344.176	48.7933	365.163	492.13	96.5373	70.829	23.2773	34.6275	15.0853	41.4481	16.4807	87.0934	94.3737	1892.44
Riggi_EWS-FLI1_enhancer_882_TNS1	TNS1	chr2	218014635	218015611	976	370.902	333.805	64.5492	52.6777	47.4259	95.2869	140.015	141.651	135.163	132.991	112.705	106.485	111.478	74.8781	80.1885	70.6967	36.3541	0	18.9549	131.148	26.0654	4.09836	1.75773	21.5164	10.9107	140.369	265.24	58.4016	93.6326	138.32	108.607	21.5164	179.303	187.5	33.8115	145.492	30.448	47.1311	7.75252	38.9344	1.83912	136.27	111.84	1850.41
Riggi_EWS-FLI1_enhancer_336_PPP1R1A	PPP1R1A	chr12	54624604	54625309	705	90.7801	45.9248	51.0638	45.3767	40.6444	21.2766	35.7067	24.3856	32.8455	24.4005	15.6028	19.2284	16.418	16.5858	10.9914	117.73	83.8808	5.67376	20.9929	75.1773	10.8935	11.3475	9.73357	11.3475	3.35662	893.617	1265.9	197.163	287.474	173.05	123.404	9.92908	198.582	200	24.1135	17.0213	7.71799	18.4397	3.57752	24.1135	6.36518	83.6879	91.59	1809.93
Riggi_EWS-FLI1_enhancer_911_SIRPA	SIRPA	chr20	1850342	1851052	710	1694.37	1078.76	573.239	603.444	400.477	53.5211	56.9816	62.5524	58.3103	71.5846	107.042	171.837	177.696	97.4414	100.408	67.6056	41.645	1.40845	20.845	49.2958	25.69	18.3099	2.41626	21.1268	6.66597	898.592	1103.77	560.563	334.236	33.8028	18.3099	5.6338	39.4366	60.5634	2.8169	78.8732	12.9692	22.5352	1.42093	25.3521	3.79221	15.493	23.8189	1807.04
Riggi_EWS-FLI1_enhancer_198_CDH23	CDH23	chr10	71425053	71425653	600	133.333	70.8246	38.3333	43.7966	51.4308	90	88.4059	99.0918	78.3565	82.102	40	60.249	32.795	29.2324	14.2063	88.3333	87.0613	1.66667	24.6666	140	28.7998	25	5.71847	21.6667	11.8321	453.333	609.412	188.333	178.103	71.6667	26.6667	8.33333	103.333	76.6667	10	93.3333	24.4156	26.6667	1.68144	15	0	43.3333	48.6844	1800
Riggi_EWS-FLI1_enhancer_517_VRK1	VRK1	chr14	97065727	97066896	1169	366.98	226.763	91.5312	74.2785	54.6802	31.651	71.5235	58.8257	37.2159	52.8417	76.1334	72.1544	75.2504	37.5095	76.8925	190.761	126.467	0	11.0778	87.2541	23.8151	12.8315	8.07141	8.55432	5.06078	1121.47	1076.23	311.377	309.544	265.184	211.292	45.3379	281.437	302.823	74.4226	55.6031	17.5441	27.3738	6.04109	14.5423	3.07097	128.315	89.4298	1757.06
Riggi_EWS-FLI1_enhancer_199_CDH23	CDH23	chr10	71436322	71436922	600	15	6.7452	26.6667	38.084	22.0418	31.6667	40.4569	34.6224	50.2885	28.6705	3.33333	10.0415	17.3621	3.24805	2.58297	11.6667	14.784	6.66667	3.08333	83.3333	11.9999	10	1.42962	16.6667	7.88807	101.667	109.123	40	22.1094	36.6667	20	6.66667	25	25	3.33333	48.3333	6.97588	13.3333	3.36287	3.33333	0	10	28.1857	1723.33
Riggi_EWS-FLI1_enhancer_390_SH2B3	SH2B3	chr12	111399741	111400341	600	508.333	242.827	103.333	116.156	78.983	126.667	77.917	134.908	108.763	130.321	121.667	165.685	129.251	95.8174	90.4039	140	146.197	3.33333	21.5833	120	38.3997	15	8.57771	18.3333	19.7202	470	681.602	206.667	278.824	205	223.333	58.3333	233.333	278.333	56.6667	115	25.8108	36.6667	10.0886	31.6667	2.99163	101.667	120.43	1690
Riggi_EWS-FLI1_enhancer_1000_RAD18	RAD18	chr3	7309584	7310184	600	1176.67	1483.94	360	302.768	262.664	45	68.9266	50.1428	54.9665	43.0058	75	80.3319	104.172	55.2168	100.736	6.66667	19.712	1.66667	30.8333	35	10.3999	3.33333	7.14809	5	0	43.3333	33.5764	20	4.91319	36.6667	11.6667	1.66667	6.66667	21.6667	6.66667	21.6667	10.4638	30	5.88502	15	7.47908	11.6667	17.9364	1668.33
Riggi_EWS-FLI1_enhancer_895_DOCK10	DOCK10	chr2	225793815	225794422	607	484.349	351.706	75.7825	99.7588	88.966	24.7117	19.2546	20.0618	24.2763	42.5099	52.7183	81.887	66.7404	40.1324	39.5743	88.9621	47.0879	1.64745	15.2388	42.8336	14.2338	11.5321	4.23939	11.5321	5.84783	485.997	952.531	288.303	312.032	67.5453	24.7117	8.23723	56.0132	64.2504	8.23723	13.1796	6.89543	11.5321	5.81716	1.64745	1.47857	37.8913	17.7295	1649.09
Riggi_EWS-FLI1_enhancer_520_VRK1	VRK1	chr14	97235366	97235966	600	150	89.3739	68.3333	41.8924	27.5522	20	23.9745	25.0714	21.051	37.793	36.6667	70.2904	38.5823	21.1123	28.4127	120	93.6319	1.66667	15.4166	78.3333	27.1998	6.66667	1.42962	16.6667	13.8041	613.333	775.616	241.667	234.605	223.333	146.667	30	220	216.667	28.3333	43.3333	11.1614	5	5.04431	6.66667	4.48745	118.333	117.868	1626.67
Riggi_EWS-FLI1_enhancer_28_ST3GAL3	ST3GAL3	chr1	43857159	43857759	600	46.6667	30.3534	43.3333	26.6588	11.0209	58.3333	62.933	59.6938	39.763	37.793	21.6667	27.6141	27.0076	27.6084	15.4978	65	32.8533	0	12.3333	100	11.9999	3.33333	2.85924	25	11.8321	343.333	327.37	125	82.296	88.3333	126.667	16.6667	90	153.333	33.3333	65	9.06864	16.6667	1.68144	18.3333	1.49582	41.6667	58.9338	1598.33
Riggi_EWS-FLI1_enhancer_660_APOH	APOH	chr17	66221169	66221769	600	30	18.5493	36.6667	19.042	38.5731	33.3333	44.9521	26.2653	24.5595	19.5481	18.3333	17.5726	13.5038	17.8643	6.45742	26.6667	27.9253	1.66667	6.16665	83.3333	16.7999	6.66667	2.85924	10	3.94403	453.333	778.973	70	93.3507	58.3333	41.6667	5	71.6667	41.6667	11.6667	50	8.37106	31.6667	0.840718	16.6667	5.98326	18.3333	28.1857	1591.67
Riggi_EWS-FLI1_enhancer_370_POC1B	POC1B	chr12	89390145	89390745	600	576.667	489.027	188.333	186.612	152.456	81.6667	100.393	71.6326	57.3055	65.1603	136.667	175.726	163.975	97.4414	111.068	83.3333	49.28	1.66667	24.6666	111.667	35.9998	26.6667	10.0073	30	5.91605	341.667	579.193	270	208.811	48.3333	23.3333	3.33333	46.6667	68.3333	16.6667	73.3333	5.5807	16.6667	4.20359	26.6667	0	45	10.2494	1573.33
Riggi_EWS-FLI1_enhancer_1726_PAPPA	PAPPA	chr9	116141617	116142217	600	46.6667	33.726	46.6667	26.6588	51.4308	11.6667	8.99043	22.6837	23.39	13.0321	11.6667	15.0622	11.5747	6.49609	14.2063	40	29.568	5	33.9166	35	3.99997	3.33333	5.71847	8.33333	0	451.667	480.143	56.6667	57.73	68.3333	65	5	81.6667	58.3333	20	58.3333	10.4638	15	2.52215	6.66667	1.49582	33.3333	51.2468	1570
Riggi_EWS-FLI1_enhancer_159_PROSER2	PROSER2	chr10	11798762	11799362	600	1711.67	1261.35	566.667	653.141	409.61	28.3333	67.4282	51.3367	52.6275	50.825	221.667	210.871	279.722	190.011	220.844	196.667	152.768	0	43.1666	95	35.1998	35	17.1554	30	3.94403	1155	2009.55	450	423.763	51.6667	53.3333	13.3333	80	205	11.6667	15	11.859	6.66667	2.52215	33.3333	4.48745	6.66667	12.8117	1563.33
Riggi_EWS-FLI1_enhancer_416_HMGB1	HMGB1	chr13	30410373	30411016	643	1211.51	737.986	261.275	262.975	188.538	38.8802	67.1136	72.4124	50.1994	48.6422	91.7574	77.3023	97.2059	101.533	72.3071	113.53	127.224	0	23.0171	80.8709	13.4369	26.4386	6.67007	20.2177	7.36056	709.176	1402.06	300.156	409.178	133.748	102.644	4.66563	150.855	96.423	21.7729	63.7636	16.9244	4.66563	4.70697	7.77605	5.58314	99.5334	64.5566	1544.32
Riggi_EWS-FLI1_enhancer_1742_NLGN4X	NLGN4X	chrX	5752740	5753739	999	208.208	104.318	112.112	96.0678	63.9851	21.021	22.4986	17.209	15.4528	14.0887	70.0701	61.817	50.9797	48.7695	52.7453	74.0741	64.1281	0	3.70369	24.024	9.60954	12.012	9.44493	8.00801	4.73758	890.891	1345.07	264.264	264.103	50.0501	60.0601	10.01	83.0831	75.0751	33.033	10.01	7.96046	5.00501	3.53455	12.012	5.39033	26.026	13.8505	1520.52
Riggi_EWS-FLI1_enhancer_368_DUSP6	DUSP6	chr12	89333427	89334027	600	390	219.219	163.333	169.474	86.3303	110	92.9011	132.52	113.441	83.4052	91.6667	95.3942	104.172	77.9531	100.736	156.667	80.4906	0	24.6666	128.333	47.1997	6.66667	5.71847	20	13.8041	610	1005.61	256.667	397.969	153.333	120	33.3333	196.667	235	60	101.667	23.0204	21.6667	2.52215	18.3333	4.48745	43.3333	28.1857	1491.67
Riggi_EWS-FLI1_enhancer_591_PRKCB	PRKCB	chr16	23866647	23867247	600	55	84.315	53.3333	91.4017	47.7572	78.3333	118.374	78.7959	94.7295	79.4956	31.6667	47.6971	23.1494	43.8486	30.9956	48.3333	80.4906	0	18.5	91.6667	16.7999	8.33333	4.28885	18.3333	1.97202	456.667	632.916	166.667	251.801	51.6667	63.3333	1.66667	76.6667	90	25	51.6667	12.5566	16.6667	1.68144	10	0	46.6667	17.9364	1476.67
Riggi_EWS-FLI1_enhancer_75_GSTM4	GSTM4	chr1	109654069	109654669	600	23.3333	13.4904	21.6667	20.9462	20.205	25	38.9585	21.4898	37.424	22.1545	11.6667	30.1245	11.5747	4.87207	14.2063	36.6667	68.9919	0	18.5	75	33.5998	48.3333	31.4516	33.3333	11.8321	175	287.078	66.6667	99.4922	65	35	3.33333	73.3333	70	5	70	12.5566	6.66667	4.20359	6.66667	7.47908	26.6667	17.9364	1470
Riggi_EWS-FLI1_enhancer_1461_TSPAN13	TSPAN13	chr7	17041174	17041774	600	295	158.512	78.3333	87.5933	97.3512	23.3333	22.4761	50.1428	36.2545	54.7347	58.3333	40.166	40.5115	42.2246	47.7849	116.667	70.6346	0	21.5833	70	28.7998	43.3333	2.85924	13.3333	3.94403	236.667	501.968	215	168.277	61.6667	80	3.33333	76.6667	91.6667	20	18.3333	11.859	20	3.36287	16.6667	2.99163	28.3333	0	1451.67
Riggi_EWS-FLI1_enhancer_1777_KLHL13	KLHL13	chrX	117929956	117930556	600	45	15.1767	48.3333	30.4672	25.7154	8.33333	22.4761	14.3265	17.5425	14.3353	13.3333	10.0415	11.5747	4.87207	5.16594	45	44.352	1.66667	12.3333	35	8.79994	6.66667	7.14809	10	1.97202	500	629.558	83.3333	89.6658	48.3333	43.3333	0	43.3333	46.6667	10	3.33333	1.39518	0	4.20359	18.3333	5.98326	21.6667	12.8117	1451.67
Riggi_EWS-FLI1_enhancer_48_GNG12	GNG12	chr1	67831811	67832411	600	741.667	596.95	188.333	159.953	130.414	31.6667	14.984	17.9081	33.9155	36.4898	58.3333	95.3942	92.5976	58.4648	69.7402	126.667	119.915	0	33.9166	5	15.9999	1028.33	674.78	73.3333	47.3284	225	305.546	138.333	104.405	75	70	18.3333	66.6667	155	26.6667	51.6667	48.8312	18.3333	34.4694	348.333	195.952	10	10.2494	1440
Riggi_EWS-FLI1_enhancer_708_CDH7	CDH7	chr18	65990161	65990761	600	95	50.589	45	55.2219	60.6149	21.6667	59.9362	17.9081	32.746	29.9737	35	30.1245	27.0076	22.7363	21.9552	138.333	105.131	1.66667	12.3333	58.3333	15.9999	8.33333	8.57771	10	9.86008	510	676.565	160	202.669	90	38.3333	8.33333	63.3333	81.6667	20	36.6667	11.1614	10	2.52215	13.3333	4.48745	43.3333	28.1857	1411.67
Riggi_EWS-FLI1_enhancer_1475_BMPER	BMPER	chr7	34047446	34048046	600	25	15.1767	41.6667	26.6588	34.8995	10	25.4729	29.8469	22.2205	15.6385	21.6667	12.5519	7.71647	25.9844	18.0808	125	73.9199	0	12.3333	81.6667	23.9998	15	8.57771	6.66667	13.8041	241.667	302.188	128.333	136.341	163.333	105	10	193.333	158.333	15	38.3333	16.7421	8.33333	4.20359	16.6667	5.98326	88.3333	66.6208	1411.67
Riggi_EWS-FLI1_enhancer_730_CYP4F22	CYP4F22	chr19	15501670	15502549	879	887.372	547.904	193.402	244.362	125.38	38.6803	33.7525	47.2661	40.7129	51.5945	100.114	71.9697	43.4545	65.4044	51.1304	69.397	48.2148	4.55063	23.1513	59.1581	12.5596	6.82594	3.90339	15.9272	14.807	597.27	794.146	238.908	285.066	54.6075	45.5063	5.68828	71.6724	60.2958	5.68828	48.9192	9.52339	20.4778	5.73869	11.3766	4.08414	20.4778	33.2317	1401.59
Riggi_EWS-FLI1_enhancer_396_PXN	PXN	chr12	120282628	120283228	600	143.333	86.0013	41.6667	60.9345	33.0627	70	115.377	84.7652	105.255	66.4635	38.3333	82.8423	69.4482	38.9766	30.9956	50	37.7813	0	27.7499	116.667	36.7997	11.6667	2.85924	13.3333	3.94403	241.667	320.655	96.6667	121.602	131.667	123.333	18.3333	165	236.667	23.3333	53.3333	20.2301	16.6667	10.0886	20	17.9498	63.3333	66.6208	1398.33
Riggi_EWS-FLI1_enhancer_20_RUNX3	RUNX3	chr1	25074222	25074830	608	113.487	24.9617	60.8553	20.6706	16.3138	83.8816	109.423	82.4717	86.5583	70.7332	14.8026	49.5468	45.6896	32.0531	26.7643	41.1184	29.1789	6.57895	15.2138	69.0789	11.0526	1.64474	11.2865	8.22368	1.94607	259.868	283.301	74.0132	76.3646	277.961	215.461	39.4737	328.947	350.329	75.6579	118.421	12.3914	24.6711	10.7855	18.0921	4.4284	177.632	217.462	1355.26
Riggi_EWS-FLI1_enhancer_702_SEC11C	SEC11C	chr18	59101935	59102535	600	120	70.8246	46.6667	74.2639	42.2467	51.6667	65.9298	39.3979	32.746	37.793	18.3333	45.1867	21.2203	22.7363	20.6637	90	87.0613	0	18.5	43.3333	23.9998	6.66667	5.71847	11.6667	5.91605	838.333	1332.98	345	340.239	81.6667	55	8.33333	85	106.667	18.3333	50	11.859	28.3333	4.20359	21.6667	2.99163	76.6667	53.8091	1351.67
Riggi_EWS-FLI1_enhancer_369_DUSP6	DUSP6	chr12	89352322	89352922	600	1991.67	1475.51	215	401.787	183.681	15	14.984	11.9388	12.8645	11.7289	130	130.539	173.621	116.93	153.687	95	91.9893	3.33333	9.24998	6.66667	15.9999	643.333	433.174	56.6667	17.7482	640	836.053	403.333	427.448	51.6667	25	11.6667	68.3333	91.6667	10	35	20.2301	30	26.0622	210	154.069	11.6667	15.374	1333.33
Riggi_EWS-FLI1_enhancer_471_OR4E2	OR4E2	chr14	21724347	21724947	600	66.6667	32.0397	43.3333	19.042	29.389	25	34.4633	40.5918	30.407	32.5802	21.6667	17.5726	11.5747	0	9.04039	130	170.837	6.66667	24.6666	46.6667	15.1999	470	390.286	46.6667	43.3844	175	386.129	93.3333	144.939	143.333	166.667	10	180	163.333	38.3333	21.6667	7.67347	50	11.77	221.667	185.481	65	69.1832	1331.67
Riggi_EWS-FLI1_enhancer_440_DIAPH3	DIAPH3	chr13	60099649	60100290	641	379.095	295.168	98.2839	89.1202	63.6151	17.1607	23.8436	33.5254	31.7462	37.8153	113.885	119.84	104.732	76.0073	89.4569	138.846	93.7934	0	17.3167	21.8409	13.4788	7.80031	10.7054	15.6006	3.69176	438.378	826.577	354.134	294.332	79.5632	45.2418	10.9204	84.2434	93.6037	26.5211	29.6412	15.0183	6.24025	0.786943	12.4805	7.0007	51.4821	38.3751	1293.29
Riggi_EWS-FLI1_enhancer_212_ADRB1	ADRB1	chr10	113985374	113986331	957	922.675	851.08	225.705	219.67	118.616	34.4828	27.2437	37.4256	41.794	32.6823	89.8642	73.9734	68.9402	62.11	65.5863	113.898	106.078	7.31452	34.7962	64.7858	22.0688	14.629	3.58525	7.31452	6.18187	713.689	1147.28	291.536	271.073	67.9206	90.9091	21.9436	92.999	161.964	16.7189	19.8537	6.12303	7.31452	1.05419	9.40439	5.62689	34.4828	40.1621	1281.09
Riggi_EWS-FLI1_enhancer_762_TNNI3	TNNI3	chr19	55151876	55152476	600	126.667	64.0794	200	137.103	119.393	35	41.9553	38.2041	38.5935	11.7289	41.6667	32.6348	48.2279	29.2324	18.0808	45	50.9226	0	12.3333	46.6667	7.99994	8.33333	14.2962	11.6667	3.94403	368.333	612.77	78.3333	74.9262	108.333	63.3333	13.3333	106.667	123.333	16.6667	38.3333	9.76623	18.3333	6.72574	20	1.49582	25	43.5598	1253.33
Riggi_EWS-FLI1_enhancer_1111_ETV5	ETV5	chr3	186247664	186248264	600	251.667	224.278	178.333	131.39	101.025	70	112.38	93.1224	84.204	80.7988	48.3333	85.3527	42.4406	58.4648	38.7445	88.3333	72.2773	5	30.8333	111.667	41.5997	10	10.0073	16.6667	9.86008	398.333	752.112	146.667	185.473	86.6667	71.6667	21.6667	105	91.6667	26.6667	135	45.3432	48.3333	9.24789	46.6667	4.48745	58.3333	35.8727	1251.67
Riggi_EWS-FLI1_enhancer_470_OR4E2	OR4E2	chr14	21657089	21657729	640	62.5	31.6181	26.5625	30.3482	17.2201	0	16.857	15.6696	4.38562	18.3263	7.8125	18.8278	10.8513	7.61261	12.1077	151.562	150.92	6.25	11.5625	43.75	11.2499	6.25	4.0208	7.8125	3.69753	868.75	1082.84	334.375	392.672	129.688	142.188	9.375	157.812	181.25	20.3125	29.6875	8.50185	6.25	2.36452	9.375	5.60931	68.75	81.6746	1225
Riggi_EWS-FLI1_enhancer_43_USP1	USP1	chr1	62271932	62272532	600	915	802.679	191.667	182.803	143.272	93.3333	121.371	118.194	136.831	106.863	35	47.6971	40.5115	37.3525	52.9509	53.3333	44.352	1.66667	18.5	160	51.9996	15	5.71847	15	11.8321	431.667	614.449	235	149.852	140	73.3333	10	183.333	170	13.3333	121.667	36.2746	35	17.6551	41.6667	22.4372	26.6667	28.1857	1210
Riggi_EWS-FLI1_enhancer_519_VRK1	VRK1	chr14	97221429	97222029	600	13.3333	26.9808	23.3333	11.4252	25.7154	23.3333	22.4761	50.1428	43.2715	20.8513	20	15.0622	42.4406	16.2402	19.3723	86.6667	65.7066	0	9.24998	88.3333	37.5997	20	4.28885	16.6667	15.7761	223.333	436.494	166.667	207.582	191.667	148.333	16.6667	165	191.667	21.6667	48.3333	25.1132	13.3333	6.72574	15	0	65	51.2468	1205
Riggi_EWS-FLI1_enhancer_706_KDSR	KDSR	chr18	63377239	63378028	789	55.7668	43.6002	38.0228	24.6171	19.5554	13.9417	5.69735	7.26313	5.33612	6.93722	30.4183	17.1813	14.6701	12.35	16.696	126.743	62.4588	0	18.7579	32.9531	10.3421	5.06971	0	8.87199	4.4989	344.74	408.535	204.056	170	53.2319	35.488	7.60456	91.2548	70.9759	17.744	1.26743	6.36582	5.06971	1.91799	1.26743	1.1375	40.5577	23.3826	1191.38
Riggi_EWS-FLI1_enhancer_1094_ECT2	ECT2	chr3	172840823	172841423	600	50	37.0986	20	26.6588	45.9204	71.6667	52.4441	62.0816	73.6785	36.4898	10	7.53112	23.1494	9.74414	5.16594	25	14.784	0	12.3333	70	24.7998	3.33333	7.14809	6.66667	7.88807	270	488.537	75	130.2	41.6667	13.3333	0	30	30	10	66.6667	20.9276	18.3333	1.68144	18.3333	1.49582	20	15.374	1136.67
Riggi_EWS-FLI1_enhancer_1586_DUSP26	DUSP26	chr8	33614898	33615498	600	30	20.2356	56.6667	34.2756	62.4517	15	31.4665	22.6837	19.8815	35.1866	18.3333	27.6141	27.0076	16.2402	27.1212	28.3333	37.7813	1.66667	33.9166	48.3333	11.9999	5	5.71847	6.66667	7.88807	203.333	283.721	51.6667	67.5564	250	156.667	20	253.333	206.667	46.6667	48.3333	17.4397	28.3333	5.04431	28.3333	7.47908	66.6667	81.9949	1131.67
Riggi_EWS-FLI1_enhancer_223_SMPD1	SMPD1	chr11	6385046	6385876	830	759.036	455.911	165.06	180.326	73.03	44.5783	46.5769	47.4674	39.7348	23.5519	120.482	116.143	100.407	88.0495	77.4891	98.7952	52.2486	0	13.3735	43.3735	10.9879	1.20482	3.10038	2.40964	0	892.771	1343.46	328.916	339.188	148.193	153.012	24.0964	148.193	208.434	45.7831	43.3735	14.6241	4.81928	3.64649	12.0482	7.56919	65.0602	59.2734	1126.51
Riggi_EWS-FLI1_enhancer_929_NKX2-2	NKX2-2	chr20	21576001	21577647	1646	603.888	266.161	101.458	89.5414	63.6078	156.136	203.186	163.197	177.77	157.24	238.761	168.375	183.536	126.686	100.274	123.329	89.8177	3.03767	11.2393	142.77	40.5344	4.25273	9.90137	23.6938	8.62608	186.513	290.683	140.34	123.128	396.112	334.143	61.3609	454.435	447.752	114.824	82.017	30.7685	25.5164	9.19375	25.5164	5.45255	103.281	117.687	1089.91
Riggi_EWS-FLI1_enhancer_1500_CDK14	CDK14	chr7	90778496	90779096	600	223.333	231.023	88.3333	68.5513	56.9413	30	23.9745	47.7551	45.6105	26.0641	63.3333	50.2075	63.6609	40.6006	67.1572	118.333	88.7039	1.66667	12.3333	60	35.1998	10	4.28885	16.6667	11.8321	295	508.683	141.667	163.364	86.6667	71.6667	11.6667	86.6667	165	26.6667	63.3333	11.859	13.3333	3.36287	10	0	31.6667	76.8702	1083.33
Riggi_EWS-FLI1_enhancer_268_KCNE3	KCNE3	chr11	74429222	74429822	600	35	35.4123	56.6667	34.2756	40.4099	21.6667	20.9777	25.0714	23.39	11.7289	5	10.0415	9.64558	24.3604	11.6234	36.6667	32.8533	1.66667	15.4166	58.3333	15.9999	15	15.7258	25	5.91605	248.333	518.756	66.6667	153.537	66.6667	70	8.33333	65	90	6.66667	53.3333	9.06864	26.6667	4.20359	11.6667	5.98326	36.6667	15.374	1060
Riggi_EWS-FLI1_enhancer_71_OLFM3	OLFM3	chr1	102185106	102185718	612	187.908	56.21	57.1895	44.8047	28.8128	16.3399	23.5044	18.7275	19.4917	19.1648	32.6797	39.3784	26.4781	35.028	30.3879	132.353	66.0287	0	12.0915	66.9935	21.9606	0	1.40159	9.80392	0	367.647	617.214	112.745	148.118	60.4575	37.5817	11.4379	52.2876	35.9477	8.16993	13.0719	8.20692	11.4379	3.29693	16.3399	0	17.9739	10.0484	1019.61
Riggi_EWS-FLI1_enhancer_381_GAS2L3	GAS2L3	chr12	100513600	100514200	600	141.667	65.7657	81.6667	30.4672	36.7363	46.6667	41.9553	45.3673	37.424	16.9417	36.6667	40.166	28.9368	14.6162	11.6234	21.6667	6.57066	1.66667	24.6666	15	7.19995	5	5.71847	0	0	120	256.86	56.6667	77.3828	31.6667	26.6667	1.66667	30	18.3333	11.6667	40	9.06864	11.6667	6.72574	6.66667	7.47908	11.6667	33.3104	988.333
Riggi_EWS-FLI1_enhancer_1233_MYO10	MYO10	chr5	16943882	16944485	603	756.219	640.962	107.794	142.105	102.35	26.534	32.8009	43.9537	18.6189	19.4508	84.5771	82.4302	78.7003	77.5653	87.384	152.57	122.587	4.97512	3.06799	46.4345	24.6764	26.534	9.95754	16.5837	15.6976	313.433	582.994	184.08	237.104	258.706	242.123	46.4345	318.408	389.718	81.2604	46.4345	11.8	14.9254	7.52882	34.8259	4.46512	117.745	66.2894	986.733
Riggi_EWS-FLI1_enhancer_1409_GRIK2	GRIK2	chr6	102050948	102051599	651	172.043	101.023	70.6605	63.1809	57.5592	35.3303	41.4305	23.1073	31.2585	34.8322	61.4439	18.5097	32.0038	23.9487	10.7128	84.4854	39.3634	3.0722	11.3671	44.5469	21.3823	4.60829	7.90572	4.60829	3.63505	442.396	696.285	162.826	217.358	73.7327	87.5576	9.21659	109.063	121.352	29.1859	13.8249	7.07232	7.68049	3.09942	4.60829	0	24.5776	25.9776	986.175
Riggi_EWS-FLI1_enhancer_1466_MPP6	MPP6	chr7	24457671	24458271	600	78.3333	48.9027	46.6667	72.3597	38.5731	23.3333	29.9681	22.6837	30.407	24.7609	18.3333	25.1037	13.5038	22.7363	15.4978	36.6667	36.1386	3.33333	15.4166	51.6667	18.3999	0	4.28885	6.66667	1.97202	200	349.195	101.667	114.232	58.3333	61.6667	1.66667	66.6667	68.3333	6.66667	23.3333	7.67347	5	5.04431	6.66667	1.49582	23.3333	12.8117	983.333
Riggi_EWS-FLI1_enhancer_1462_AHR	AHR	chr7	17043240	17043840	600	121.667	86.0013	28.3333	22.8504	34.8995	41.6667	76.4186	34.6224	31.5765	50.825	46.6667	57.7386	42.4406	51.9687	64.5742	138.333	85.4186	3.33333	33.9166	60	35.1998	26.6667	2.85924	23.3333	1.97202	236.667	542.259	186.667	227.235	91.6667	85	23.3333	83.3333	98.3333	16.6667	46.6667	16.0445	18.3333	5.04431	20	5.98326	43.3333	15.374	968.333
Riggi_EWS-FLI1_enhancer_50_PTGER3	PTGER3	chr1	70719981	70720824	843	461.447	254.445	78.2918	74.5417	62.7524	22.5386	33.0609	41.637	27.4687	28.754	103.203	71.4697	75.517	58.9503	66.1828	245.552	178.881	3.55872	21.9454	73.5469	26.192	23.7248	10.1752	10.6762	7.01785	706.999	850.762	262.159	302.485	237.248	223.013	48.6358	307.236	328.588	56.9395	24.911	9.43357	14.2349	2.99188	22.5386	3.19391	98.4579	78.4203	966.785
Riggi_EWS-FLI1_enhancer_724_VAV1	VAV1	chr19	6801455	6802055	600	1105	718.364	170	272.301	156.129	70	98.8947	76.4081	64.3225	86.0116	200	251.037	270.076	230.611	202.763	293.333	261.184	1.66667	18.5	31.6667	36.7997	303.333	261.62	53.3333	29.5803	491.667	747.076	253.333	230.92	493.333	390	51.6667	506.667	645	111.667	21.6667	27.9035	75	32.788	333.333	399.383	225	117.868	943.333
Riggi_EWS-FLI1_enhancer_830_GTDC1	GTDC1	chr2	144317099	144317699	600	180	109.61	61.6667	76.1681	27.5522	15	47.9489	46.5612	18.712	22.1545	35	42.6763	34.7241	22.7363	18.0808	73.3333	60.7786	3.33333	12.3333	63.3333	15.9999	10	4.28885	8.33333	9.86008	326.667	434.815	185	164.592	41.6667	53.3333	16.6667	65	48.3333	13.3333	33.3333	4.88312	15	4.20359	3.33333	0	23.3333	17.9364	938.333
Riggi_EWS-FLI1_enhancer_6_UTS2	UTS2	chr1	7856814	7857414	600	105	55.6479	56.6667	36.1798	18.3681	56.6667	89.9043	81.1836	85.3735	62.5539	25	15.0622	1.92912	9.74414	9.04039	25	22.9973	3.33333	18.5	146.667	14.3999	0	4.28885	16.6667	1.97202	226.667	238.393	56.6667	92.1224	96.6667	96.6667	11.6667	85	131.667	25	93.3333	12.5566	3.33333	4.20359	16.6667	4.48745	20	28.1857	930
Riggi_EWS-FLI1_enhancer_989_A4GALT	A4GALT	chr22	42708302	42708902	600	220	107.923	85	57.1261	38.5731	15	41.9553	29.8469	31.5765	46.9154	46.6667	60.249	21.2203	45.4727	40.036	66.6667	52.5653	3.33333	30.8333	85	10.3999	3.33333	1.42962	8.33333	5.91605	195	273.648	96.6667	116.688	66.6667	33.3333	10	80	76.6667	11.6667	25	5.5807	5	7.56646	6.66667	7.47908	25	48.6844	920
Riggi_EWS-FLI1_enhancer_266_PPFIA1	PPFIA1	chr11	70267318	70267918	600	138.333	65.7657	60	28.563	16.5313	51.6667	109.384	81.1836	91.221	70.3731	46.6667	57.7386	30.8659	27.6084	12.9148	91.6667	95.2746	1.66667	18.5	108.333	31.1998	26.6667	31.4516	11.6667	13.8041	378.333	745.397	123.333	261.628	130	80	21.6667	110	98.3333	10	66.6667	27.9035	26.6667	6.72574	35	16.454	60	66.6208	891.667
Riggi_EWS-FLI1_enhancer_218_GRK5	GRK5	chr10	119344540	119345140	600	963.333	399.653	163.333	156.145	82.6567	88.3333	151.339	118.194	150.865	130.321	146.667	158.154	81.0229	100.689	85.238	146.667	93.6319	1.66667	18.5	171.667	35.9998	1.66667	10.0073	16.6667	13.8041	1030	1133.2	283.333	411.48	271.667	221.667	41.6667	316.667	360	115	91.6667	18.8349	10	4.20359	15	2.99163	60	58.9338	881.667
Riggi_EWS-FLI1_enhancer_705_RNF152	RNF152	chr18	61606679	61607279	600	633.333	612.127	228.333	224.696	192.866	33.3333	53.9426	65.6632	58.475	76.8892	78.3333	95.3942	115.747	86.0732	95.5698	71.6667	121.557	8.33333	6.16665	61.6667	19.1999	161.667	74.3401	21.6667	13.8041	358.333	765.543	126.667	170.734	61.6667	93.3333	11.6667	56.6667	121.667	15	25	20.9276	60	8.40718	133.333	34.4038	30	17.9364	876.667
Riggi_EWS-FLI1_enhancer_1440_RGS17	RGS17	chr6	153272167	153272767	600	70	59.0205	26.6667	22.8504	25.7154	16.6667	23.9745	29.8469	14.034	26.0641	33.3333	17.5726	25.0785	16.2402	14.2063	135	119.915	1.66667	12.3333	26.6667	26.3998	68.3333	18.585	31.6667	0	311.667	570.799	81.6667	114.232	126.667	85	11.6667	166.667	135	20	13.3333	13.9518	23.3333	14.2922	15	13.4623	40	64.0585	866.667
Riggi_EWS-FLI1_enhancer_596_ZKSCAN2	ZKSCAN2	chr16	25457458	25458058	600	55	26.9808	48.3333	41.8924	60.6149	21.6667	46.4505	44.1734	35.085	10.4257	23.3333	20.083	13.5038	17.8643	16.7893	6.66667	22.9973	3.33333	6.16665	25	5.59996	6.66667	11.4369	1.66667	0	151.667	152.773	55	74.9262	35	18.3333	0	41.6667	23.3333	13.3333	46.6667	4.88312	6.66667	3.36287	5	5.98326	20	33.3104	860
Riggi_EWS-FLI1_enhancer_983_MTFP1	MTFP1	chr22	30435424	30436242	818	2739.61	2434.21	2240.83	2350.69	1566.91	57.4572	90.1241	81.4405	61.7633	64.0451	200.489	184.135	154.235	151.284	146.831	139.364	142.177	0	24.8777	89.2421	34.034	160.147	52.431	37.8973	14.4647	1114.91	1504.78	177.262	154.964	194.377	163.814	11.0024	267.726	358.191	46.4548	42.7873	41.4459	33.0073	33.2998	187.042	197.492	52.5672	77.0581	825.183
Riggi_EWS-FLI1_enhancer_149_KMO	KMO	chr1	241553901	241554501	600	21.6667	28.6671	26.6667	17.1378	23.8786	5	0	11.9388	10.5255	20.8513	11.6667	5.02075	11.5747	4.87207	3.87445	36.6667	29.568	0	15.4166	38.3333	6.39996	1.66667	4.28885	11.6667	3.94403	118.333	255.181	76.6667	94.579	116.667	80	11.6667	120	115	43.3333	28.3333	7.67347	6.66667	1.68144	11.6667	1.49582	53.3333	33.3104	818.333
Riggi_EWS-FLI1_enhancer_1403_MMS22L	MMS22L	chr6	97468931	97469531	600	105	77.5698	31.6667	38.084	27.5522	23.3333	26.9713	31.0408	14.034	32.5802	28.3333	10.0415	23.1494	29.2324	21.9552	78.3333	34.496	1.66667	24.6666	88.3333	13.5999	0	4.28885	0	0	255	384.45	105	121.602	70	90	18.3333	103.333	105	28.3333	5	5.5807	3.33333	4.20359	1.66667	2.99163	26.6667	38.4351	816.667
Riggi_EWS-FLI1_enhancer_1119_IL1RAP	IL1RAP	chr3	190697560	190698163	603	14.9254	33.5582	18.2421	24.6315	42.0366	54.7264	68.5837	61.7727	52.3656	64.8361	39.801	22.481	42.2294	40.3986	29.5564	61.3599	70.2832	1.65837	21.4759	71.3101	40.5967	87.8939	38.4077	41.4594	15.6976	69.6517	155.354	81.2604	59.8872	97.8441	99.5025	26.534	104.478	155.887	21.5589	53.068	17.3529	23.2172	11.7115	14.9254	5.9535	36.4842	43.3431	800.995
Riggi_EWS-FLI1_enhancer_406_POLE	POLE	chr12	132687066	132687666	600	1020	1003.35	110	87.5933	69.799	6.66667	20.9777	3.58163	11.695	9.12244	290	296.224	374.249	306.94	346.118	345	346.602	0	9.24998	3.33333	4.79997	2460	2037.21	56.6667	49.3004	268.333	347.516	213.333	237.062	680	550	186.667	760	676.667	188.333	5	2.09276	20	30.2658	2146.67	1467.4	446.667	399.725	795
Riggi_EWS-FLI1_enhancer_926_SLC24A3	SLC24A3	chr20	19322038	19322698	660	640.909	404.712	160.606	141.95	123.568	42.4242	68.1093	68.3766	48.9063	40.2809	112.121	84.4398	64.8885	93.0122	78.6631	66.6667	79.1466	1.51515	22.4242	66.6667	11.6363	42.4242	50.6865	18.1818	5.37823	440.909	709.684	169.697	249.01	96.9697	93.9394	7.57576	119.697	171.212	18.1818	28.7879	7.61005	9.09091	5.35002	30.303	17.6778	57.5758	37.2704	793.939
Riggi_EWS-FLI1_enhancer_635_ASIC2	ASIC2	chr17	33269353	33269984	631	499.208	192.415	106.181	70.6154	52.3972	25.3566	38.4693	38.5976	34.4734	35.9363	31.6957	31.0316	31.1838	15.4424	20.8766	45.9588	32.8012	0	5.86369	49.1284	9.1283	1.58479	1.35938	6.33914	0	870.048	876.393	160.063	209.064	82.4089	57.0523	7.92393	123.613	114.105	19.0174	49.1284	9.28643	7.92393	1.59883	9.50872	0	44.374	58.4749	792.393
Riggi_EWS-FLI1_enhancer_1095_ECT2	ECT2	chr3	174145812	174146412	600	30	32.0397	23.3333	24.7546	20.205	11.6667	14.984	13.1326	15.2035	16.9417	10	15.0622	7.71647	9.74414	14.2063	38.3333	27.9253	5	24.6666	48.3333	14.3999	3.33333	0	8.33333	0	165	172.919	81.6667	61.4149	43.3333	38.3333	6.66667	61.6667	41.6667	6.66667	18.3333	5.5807	6.66667	0	1.66667	8.9749	8.33333	25.6234	771.667
Riggi_EWS-FLI1_enhancer_985_MCM5	MCM5	chr22	35477756	35478356	600	625	576.715	178.333	159.953	143.272	120	109.384	152.816	84.204	131.624	53.3333	52.7178	46.2988	21.1123	29.7041	61.6667	52.5653	10	27.7499	118.333	34.3998	55	15.7258	31.6667	21.6922	201.667	241.75	86.6667	79.8394	128.333	61.6667	1.66667	115	131.667	8.33333	165	26.5083	70	7.56646	51.6667	5.98326	30	28.1857	765
Riggi_EWS-FLI1_enhancer_1260_SNX18	SNX18	chr5	54722418	54723542	1124	629.004	470.784	160.142	92.4995	83.343	52.4911	64.7887	63.0928	70.5445	68.8705	146.797	166.167	157.556	120.501	137.191	276.69	257.799	2.66904	23.0426	104.982	25.6226	10.6762	5.34199	13.3452	4.21071	461.744	828.956	263.345	263.582	411.032	347.865	49.8221	448.399	516.904	92.5267	47.153	22.7151	27.5801	13.0147	22.242	15.9696	163.701	110.792	754.448
Riggi_EWS-FLI1_enhancer_1402_MMS22L	MMS22L	chr6	97189625	97190225	600	5	16.863	25	9.52101	44.0835	43.3333	56.9394	52.5306	31.5765	46.9154	6.66667	25.1037	13.5038	9.74414	3.87445	15	32.8533	0	12.3333	111.667	26.3998	0	10.0073	16.6667	3.94403	45	35.2553	16.6667	4.91319	31.6667	16.6667	6.66667	28.3333	38.3333	5	38.3333	13.9518	16.6667	2.52215	0	8.9749	23.3333	20.4987	745
Riggi_EWS-FLI1_enhancer_780_MYCN	MYCN	chr2	15982134	15982734	600	573.333	553.107	140	133.294	60.6149	85	131.86	103.867	98.238	97.7405	75	60.249	113.818	71.457	77.4891	26.6667	57.4933	1.66667	12.3333	133.333	34.3998	10	4.28885	23.3333	7.88807	366.667	256.86	128.333	68.7847	53.3333	16.6667	13.3333	46.6667	53.3333	5	115	21.6252	33.3333	7.56646	13.3333	2.99163	18.3333	23.0611	741.667
Riggi_EWS-FLI1_enhancer_510_FLRT2	FLRT2	chr14	84814327	84814927	600	80	15.1767	26.6667	22.8504	23.8786	11.6667	7.49202	5.96938	11.695	10.4257	5	0	13.5038	12.9922	2.58297	43.3333	31.2106	0	21.5833	63.3333	16.7999	3.33333	7.14809	6.66667	5.91605	551.667	632.916	131.667	179.332	36.6667	18.3333	5	35	66.6667	3.33333	16.6667	6.27829	15	0.840718	8.33333	0	18.3333	12.8117	728.333
Riggi_EWS-FLI1_enhancer_1585_NRG1	NRG1	chr8	32609198	32609798	600	438.333	263.063	140	87.5933	80.8198	30	58.4378	60.8877	42.102	58.6443	55	30.1245	46.2988	58.4648	36.1616	133.333	137.984	0	9.24998	53.3333	27.1998	75	17.1554	21.6667	5.91605	780	1158.39	201.667	361.12	75	111.667	18.3333	90	166.667	36.6667	131.667	36.9722	30	6.72574	35	2.99163	63.3333	35.8727	723.333
Riggi_EWS-FLI1_enhancer_379_TMPO-AS1	TMPO-AS1	chr12	98439486	98440086	600	4215	3558.09	788.333	748.351	569.413	28.3333	34.4633	16.7143	33.9155	44.309	161.667	193.299	243.069	157.53	214.386	136.667	64.0639	1.66667	15.4166	76.6667	33.5998	23.3333	8.57771	18.3333	11.8321	836.667	861.235	426.667	264.084	100	98.3333	15	121.667	163.333	5	50	11.1614	21.6667	2.52215	20	5.98326	18.3333	7.68702	711.667
Riggi_EWS-FLI1_enhancer_1496_STEAP1	STEAP1	chr7	90153855	90154455	600	445	296.789	226.667	186.612	101.025	46.6667	26.9713	26.2653	42.102	32.5802	163.333	173.216	162.046	116.93	112.359	145	205.333	0	24.6666	46.6667	50.3997	1015	734.824	81.6667	45.3564	726.667	938.461	300	281.28	445	501.667	116.667	520	696.667	168.333	35	18.1373	21.6667	21.8587	808.333	569.906	196.667	204.987	693.333
Riggi_EWS-FLI1_enhancer_1771_LPAR4	LPAR4	chrX	78555437	78556037	600	68.3333	25.2945	26.6667	38.084	31.2258	11.6667	16.4824	19.102	25.729	10.4257	30	25.1037	11.5747	17.8643	14.2063	33.3333	26.2826	0	15.4166	28.3333	12.7999	28.3333	5.71847	1.66667	1.97202	211.667	528.829	113.333	189.158	31.6667	30	3.33333	50	41.6667	8.33333	10	4.18553	5	1.68144	3.33333	5.98326	15	2.56234	683.333
Riggi_EWS-FLI1_enhancer_647_PHOSPHO1	PHOSPHO1	chr17	49227975	49228575	600	1035	541.303	255	217.079	167.15	45	71.9234	63.2755	60.814	57.3411	121.667	115.477	77.1647	92.5693	72.3231	60	98.5599	0	21.5833	70	47.9997	76.6667	81.4882	38.3333	11.8321	623.333	935.104	203.333	265.312	123.333	163.333	38.3333	153.333	188.333	41.6667	71.6667	32.7866	75	46.2395	263.333	263.264	65	53.8091	683.333
Riggi_EWS-FLI1_enhancer_195_COL13A1	COL13A1	chr10	69935964	69936564	600	43.3333	15.1767	33.3333	26.6588	12.8577	48.3333	41.9553	52.5306	12.8645	31.277	15	5.02075	21.2203	19.4883	11.6234	45	39.424	1.66667	15.4166	46.6667	15.9999	31.6667	20.0147	10	17.7482	373.333	463.355	108.333	113.003	76.6667	66.6667	15	96.6667	131.667	21.6667	25	7.67347	11.6667	4.20359	45	38.8912	16.6667	12.8117	681.667
Riggi_EWS-FLI1_enhancer_1649_EXT1	EXT1	chr8	117858491	117859166	675	65.1852	55.4606	42.963	42.3156	37.5527	34.0741	21.3106	16.9796	18.712	27.8017	20.7407	13.3887	12.0034	15.8793	16.0718	42.963	35.0435	0	13.7037	38.5185	10.6666	2.96296	2.54154	7.40741	5.25871	285.926	410.379	85.9259	91.713	162.963	111.111	13.3333	143.704	198.519	19.2593	68.1481	24.8031	32.5926	6.72574	23.7037	2.65923	99.2593	109.326	645.926
Riggi_EWS-FLI1_enhancer_197_LRRC20	LRRC20	chr10	70331573	70332173	600	658.333	596.95	133.333	173.282	165.313	103.333	125.866	111.031	115.78	99.0437	71.6667	45.1867	71.3773	64.9609	77.4891	51.6667	31.2106	3.33333	24.6666	248.333	56.7996	18.3333	11.4369	35	11.8321	330	451.603	131.667	106.862	58.3333	61.6667	6.66667	53.3333	133.333	13.3333	123.333	32.089	45	4.20359	33.3333	4.48745	3.33333	12.8117	633.333
Riggi_EWS-FLI1_enhancer_1457_ETV1	ETV1	chr7	13849567	13850415	848	127.358	132.438	56.6038	59.2818	49.3861	47.1698	39.2271	64.199	47.1661	50.7144	94.3396	69.2721	77.8016	88.4786	94.12	165.094	115.064	0	28.3608	99.0566	37.9243	21.2264	4.04609	23.5849	5.58118	239.387	587.984	114.387	262.462	86.0849	44.8113	9.43396	106.132	84.9057	15.3302	28.3019	12.833	11.7925	7.73302	15.3302	4.23344	36.5566	30.8206	615.566
Riggi_EWS-FLI1_enhancer_383_IGF1	IGF1	chr12	102480304	102480904	600	386.667	328.829	151.667	175.187	139.598	56.6667	70.425	69.2448	54.9665	61.2507	33.3333	55.2282	28.9368	29.2324	42.619	10	18.0693	10	36.9999	58.3333	28.7998	73.3333	27.1627	10	17.7482	141.667	152.773	68.3333	24.566	151.667	126.667	8.33333	138.333	225	35	53.3333	16.7421	40	15.1329	161.667	41.8829	36.6667	12.8117	600
Riggi_EWS-FLI1_enhancer_371_POC1B	POC1B	chr12	89450904	89452275	1371	1072.21	1086.32	249.453	307.506	204.18	39.3873	68.8545	71.5804	47.0871	59.8848	200.584	263.672	297.177	216.773	214.776	95.5507	50.3224	0	39.1319	115.974	45.1638	32.0934	20.6466	27.717	7.76724	206.419	244.66	142.961	91.3833	75.1276	97.7389	14.5879	91.1743	186.725	55.434	53.2458	15.8751	24.07	3.67929	23.3406	2.6185	12.3997	13.4565	599.562
Riggi_EWS-FLI1_enhancer_1557_ERI1	ERI1	chr8	9081954	9082554	600	151.667	126.473	66.6667	72.3597	78.983	46.6667	59.9362	38.2041	76.0175	39.0962	85	92.8838	55.9444	43.8486	50.3679	155	95.2746	6.66667	21.5833	83.3333	46.3997	20	7.14809	13.3333	5.91605	135	229.999	75	83.5243	186.667	130	13.3333	188.333	216.667	28.3333	120	38.3673	45	14.2922	78.3333	5.98326	86.6667	53.8091	596.667
Riggi_EWS-FLI1_enhancer_1546_EZH2	EZH2	chr7	148838862	148839490	628	132.166	75.7224	57.3248	65.4948	52.6476	28.6624	37.2215	35.36	32.4033	32.3726	27.0701	11.9922	23.9604	20.171	11.1051	42.9936	34.5274	3.18471	29.4585	46.1783	14.5222	4.77707	8.19526	7.96178	7.53637	302.548	474.775	113.057	179.551	68.4713	44.586	9.55414	66.879	92.3567	17.5159	31.8471	5.99837	14.3312	0	14.3312	2.85825	25.4777	26.929	595.541
Riggi_EWS-FLI1_enhancer_186_RTKN2	RTKN2	chr10	62195313	62195913	600	378.333	210.788	110	135.198	106.535	41.6667	62.933	56.1122	72.509	72.9796	76.6667	125.519	86.8103	89.3213	51.6594	96.6667	59.136	0	3.08333	58.3333	15.9999	15	2.85924	18.3333	11.8321	705	1146.64	230	323.043	56.6667	41.6667	5	55	61.6667	8.33333	23.3333	11.859	6.66667	0.840718	21.6667	0	18.3333	30.7481	573.333
Riggi_EWS-FLI1_enhancer_1075_PLSCR1	PLSCR1	chr3	146746063	146746663	600	71.6667	37.0986	73.3333	68.5513	66.1253	70	89.9043	37.0102	51.458	63.8571	18.3333	27.6141	19.2912	19.4883	24.5382	31.6667	19.712	1.66667	3.08333	75	34.3998	11.6667	5.71847	21.6667	1.97202	55	47.007	48.3333	20.8811	38.3333	38.3333	0	38.3333	65	5	81.6667	20.9276	28.3333	6.72574	23.3333	8.9749	15	12.8117	570
Riggi_EWS-FLI1_enhancer_447_SLAIN1	SLAIN1	chr13	77521752	77522352	600	101.667	92.7465	51.6667	53.3177	33.0627	68.3333	74.9202	50.1428	47.9495	82.102	35	27.6141	27.0076	35.7285	28.4127	38.3333	21.3546	1.66667	21.5833	135	23.1998	6.66667	12.8666	11.6667	3.94403	91.6667	80.5834	36.6667	31.9358	45	25	11.6667	56.6667	28.3333	10	100	16.7421	33.3333	9.24789	26.6667	8.9749	36.6667	28.1857	563.333
Riggi_EWS-FLI1_enhancer_1025_ROBO2	ROBO2	chr3	76811498	76812098	600	78.3333	70.8246	48.3333	13.3294	38.5731	18.3333	31.4665	17.9081	12.8645	7.81924	23.3333	15.0622	9.64558	17.8643	24.5382	35	24.64	0	0	20	2.39998	0	0	5	0	211.667	171.24	115	72.4696	71.6667	93.3333	6.66667	93.3333	128.333	23.3333	18.3333	2.79035	3.33333	1.68144	15	2.99163	40	12.8117	561.667
Riggi_EWS-FLI1_enhancer_414_SPATA13	SPATA13	chr13	24278483	24279083	600	113.333	87.6876	50	26.6588	29.389	50	107.885	88.3469	71.3395	66.4635	31.6667	30.1245	38.5823	35.7285	40.036	90	67.3493	1.66667	24.6666	73.3333	26.3998	16.6667	1.42962	20	3.94403	350	587.588	120	131.428	55	83.3333	11.6667	61.6667	130	16.6667	43.3333	15.3469	26.6667	5.88502	13.3333	4.48745	73.3333	30.7481	548.333
Riggi_EWS-FLI1_enhancer_1108_ETV5	ETV5	chr3	186014772	186015372	600	13.3333	13.4904	16.6667	32.3714	20.205	26.6667	5.99362	19.102	8.1865	13.0321	16.6667	22.5934	21.2203	9.74414	3.87445	15	22.9973	6.66667	49.3332	53.3333	17.5999	3.33333	2.85924	23.3333	0	160	345.837	51.6667	94.579	61.6667	23.3333	6.66667	70	61.6667	11.6667	61.6667	18.8349	10	15.9736	16.6667	1.49582	21.6667	69.1832	546.667
Riggi_EWS-FLI1_enhancer_1693_LINGO2	LINGO2	chr9	29021487	29022087	600	70	62.3931	35	87.5933	49.594	15	20.9777	28.653	21.051	22.1545	28.3333	7.53112	21.2203	24.3604	27.1212	86.6667	45.9946	0	24.6666	31.6667	3.19998	20	4.28885	23.3333	3.94403	315	490.216	188.333	213.724	61.6667	66.6667	5	83.3333	96.6667	5	15	5.5807	13.3333	0.840718	10	4.48745	20	7.68702	546.667
Riggi_EWS-FLI1_enhancer_620_CMIP	CMIP	chr16	81499984	81500584	600	75	57.3342	50	34.2756	45.9204	155	187.301	159.979	160.221	148.566	105	55.2282	69.4482	58.4648	59.4083	85	59.136	1.66667	9.24998	121.667	29.5998	35	8.57771	31.6667	17.7482	198.333	270.29	48.3333	70.013	100	110	8.33333	100	136.667	25	73.3333	11.859	21.6667	4.20359	25	7.47908	40	25.6234	545
Riggi_EWS-FLI1_enhancer_590_PLK1	PLK1	chr16	23737177	23737777	600	10	11.8041	21.6667	30.4672	20.205	20	14.984	32.2347	11.695	15.6385	43.3333	27.6141	28.9368	19.4883	15.4978	35	34.496	0	9.24998	46.6667	10.3999	3.33333	0	3.33333	3.94403	155	132.627	50	54.0451	126.667	108.333	21.6667	115	151.667	5	40	7.67347	13.3333	2.52215	5	2.99163	33.3333	74.3078	533.333
Riggi_EWS-FLI1_enhancer_1582_NRG1	NRG1	chr8	32027005	32027605	600	11.6667	10.1178	10	9.52101	3.67363	11.6667	16.4824	16.7143	16.373	20.8513	16.6667	5.02075	13.5038	4.87207	6.45742	75	50.9226	0	9.24998	26.6667	5.59996	215	210.154	10	5.91605	126.667	228.32	55	113.003	108.333	166.667	18.3333	165	140	13.3333	28.3333	4.18553	13.3333	5.04431	18.3333	8.9749	35	25.6234	521.667
Riggi_EWS-FLI1_enhancer_680_APCDD1	APCDD1	chr18	10477405	10478005	600	533.333	435.066	170	196.133	126.74	105	127.364	130.133	120.458	92.5276	48.3333	35.1452	57.8735	24.3604	47.7849	31.6667	21.3546	0	49.3332	198.333	44.7997	13.3333	2.85924	28.3333	17.7482	208.333	199.78	91.6667	45.447	40	1.66667	0	60	50	8.33333	106.667	6.97588	36.6667	4.20359	20	4.48745	30	20.4987	513.333
Riggi_EWS-FLI1_enhancer_688_LOXHD1	LOXHD1	chr18	46724783	46725383	600	160	84.315	61.6667	39.9882	45.9204	23.3333	77.917	56.1122	43.2715	27.3673	70	37.6556	36.6532	22.7363	18.0808	121.667	64.0639	3.33333	6.16665	71.6667	19.1999	0	4.28885	10	3.94403	315	365.983	125	153.537	71.6667	36.6667	1.66667	81.6667	70	11.6667	41.6667	8.37106	13.3333	3.36287	6.66667	4.48745	38.3333	35.8727	508.333
Riggi_EWS-FLI1_enhancer_1394_CASP8AP2	CASP8AP2	chr6	89977996	89978596	600	278.333	258.004	58.3333	53.3177	16.5313	56.6667	64.4314	47.7551	57.3055	40.3994	40	52.7178	54.0153	61.7129	64.5742	18.3333	16.4267	3.33333	21.5833	91.6667	31.9998	13.3333	8.57771	13.3333	0	51.6667	92.3352	61.6667	50.3602	41.6667	28.3333	1.66667	33.3333	25	6.66667	31.6667	12.5566	8.33333	4.20359	31.6667	4.48745	10	10.2494	506.667
Riggi_EWS-FLI1_enhancer_464_IRS2	IRS2	chr13	109426135	109426821	686	357.143	179.938	72.8863	54.9609	61.0486	11.6618	18.3478	24.0168	16.3662	4.55932	30.6122	52.6959	30.3709	36.9311	31.6282	125.364	117.812	1.45773	26.9679	62.6822	15.3935	2.91545	3.75118	7.28863	3.44959	801.749	904.508	221.574	218.086	161.808	107.872	14.5773	182.216	193.878	32.07	21.8659	4.88108	5.8309	2.20596	8.74636	5.23318	64.1399	40.34	502.915
Riggi_EWS-FLI1_enhancer_400_TMEM132B	TMEM132B	chr12	127078913	127079513	600	10	25.2945	36.6667	39.9882	36.7363	43.3333	71.9234	52.5306	47.9495	19.5481	13.3333	45.1867	38.5823	16.2402	16.7893	63.3333	55.8506	1.66667	27.7499	141.667	39.1997	13.3333	11.4369	23.3333	11.8321	48.3333	55.4011	23.3333	13.5113	88.3333	53.3333	6.66667	88.3333	101.667	18.3333	95	25.1132	50	8.40718	28.3333	14.9582	38.3333	69.1832	490
Riggi_EWS-FLI1_enhancer_1348_DEK	DEK	chr6	18733982	18734602	620	216.129	75.0676	95.1613	103.195	85.323	9.67742	10.1505	23.1073	15.8448	11.3505	16.129	26.7233	37.3377	15.7164	12.4982	38.7097	44.5109	0	14.9193	19.3548	10.0644	6.45161	2.767	6.45161	1.9084	537.097	753.845	179.032	205.641	45.1613	40.3226	6.45161	53.2258	51.6129	11.2903	16.129	1.35017	4.83871	4.06799	0	0	17.7419	22.3171	485.484
Riggi_EWS-FLI1_enhancer_54_NEGR1	NEGR1	chr1	72869524	72870124	600	61.6667	18.5493	38.3333	39.9882	29.389	5	17.9809	14.3265	12.8645	9.12244	15	25.1037	11.5747	11.3682	5.16594	33.3333	24.64	0	15.4166	61.6667	10.3999	1.66667	5.71847	15	5.91605	375	431.457	100	100.72	58.3333	26.6667	0	41.6667	40	3.33333	31.6667	7.67347	5	0	8.33333	0	20	43.5598	483.333
Riggi_EWS-FLI1_enhancer_378_TMPO-AS1	TMPO-AS1	chr12	98037433	98038033	600	38.3333	23.6082	53.3333	55.2219	49.594	15	13.4856	14.3265	11.695	7.81924	15	0	32.795	9.74414	6.45742	6.66667	13.1413	5	3.08333	25	3.99997	1.66667	1.42962	1.66667	0	128.333	221.604	60	35.6207	60	36.6667	5	56.6667	55	10	23.3333	8.37106	13.3333	1.68144	3.33333	1.49582	15	12.8117	466.667
Riggi_EWS-FLI1_enhancer_918_SLX4IP	SLX4IP	chr20	10539807	10540407	600	106.667	50.589	66.6667	60.9345	29.389	81.6667	109.384	90.7346	132.153	96.4373	8.33333	65.2697	17.3621	22.7363	23.2467	63.3333	67.3493	0	6.16665	58.3333	23.9998	51.6667	14.2962	35	15.7761	125	377.735	100	105.634	51.6667	63.3333	10	78.3333	106.667	15	66.6667	16.7421	21.6667	7.56646	58.3333	28.4205	26.6667	12.8117	445
Riggi_EWS-FLI1_enhancer_1408_GRIK2	GRIK2	chr6	101921824	101922424	600	161.667	153.453	111.667	93.3059	55.1044	15	29.9681	29.8469	29.2375	33.8834	55	75.3112	54.0153	60.0889	65.8657	116.667	70.6346	0	12.3333	98.3333	19.9999	1.66667	5.71847	1.66667	9.86008	398.333	592.624	116.667	153.537	73.3333	75	13.3333	91.6667	110	25	20	1.39518	6.66667	0	0	0	23.3333	5.12468	435
Riggi_EWS-FLI1_enhancer_1225_CDKN2AIP	CDKN2AIP	chr4	183399950	183400550	600	321.667	247.886	71.6667	68.5513	38.5731	48.3333	101.891	66.8571	80.6955	76.8892	101.667	90.3734	54.0153	51.9687	32.2871	66.6667	32.8533	5	21.5833	91.6667	25.5998	0	2.85924	25	9.86008	246.667	424.742	171.667	181.788	130	93.3333	15	141.667	201.667	23.3333	51.6667	14.6493	16.6667	8.40718	16.6667	5.98326	30	38.4351	430
Riggi_EWS-FLI1_enhancer_36_DAB1	DAB1	chr1	57273255	57273855	600	235	80.9424	36.6667	30.4672	33.0627	75	80.9138	76.4081	38.5935	49.5218	28.3333	50.2075	34.7241	29.2324	29.7041	46.6667	44.352	1.66667	15.4166	116.667	19.1999	15	8.57771	15	1.97202	296.667	256.86	73.3333	94.579	45	25	5	55	56.6667	23.3333	48.3333	13.2542	8.33333	5.88502	20	1.49582	18.3333	43.5598	428.333
Riggi_EWS-FLI1_enhancer_45_ROR1	ROR1	chr1	63787275	63788248	973	126.413	51.9928	45.221	56.3628	36.2455	127.441	158.002	139.879	127.647	131.794	59.6095	54.1807	33.3085	29.0421	39.0233	65.776	49.6345	2.0555	19.0133	150.051	35.5188	7.19424	9.69731	32.888	14.5925	164.44	266.058	85.3032	87.8619	114.08	155.19	28.777	187.05	202.467	33.9157	135.663	23.229	27.7492	6.73957	29.8047	1.84479	58.5817	55.3023	405.961
Riggi_EWS-FLI1_enhancer_899_SLC19A3	SLC19A3	chr2	227749522	227750122	600	131.667	52.2753	20	47.605	47.7572	15	31.4665	22.6837	9.356	28.6705	20	5.02075	7.71647	8.12012	16.7893	35	31.2106	3.33333	24.6666	40	6.39996	5	0	11.6667	3.94403	208.333	251.823	91.6667	120.373	43.3333	33.3333	3.33333	36.6667	43.3333	6.66667	41.6667	9.06864	16.6667	8.40718	0	0	23.3333	20.4987	376.667
Riggi_EWS-FLI1_enhancer_1530_PRRT4	PRRT4	chr7	128365328	128365928	600	346.667	288.357	128.333	110.444	53.2676	63.3333	88.4059	90.7346	79.526	52.1283	70	50.2075	48.2279	35.7285	19.3723	30	19.712	0	15.4166	76.6667	23.1998	1.66667	10.0073	20	3.94403	265	507.004	96.6667	173.19	135	83.3333	6.66667	138.333	113.333	18.3333	78.3333	16.0445	13.3333	8.40718	0	0	75	28.1857	371.667
Riggi_EWS-FLI1_enhancer_135_LAMB3	LAMB3	chr1	209659839	209660439	600	786.667	602.009	176.667	318.002	178.171	68.3333	67.4282	109.837	70.17	110.773	20	20.083	27.0076	19.4883	20.6637	55	64.0639	0	49.3332	101.667	39.9997	21.6667	5.71847	25	13.8041	358.333	399.56	126.667	114.232	38.3333	25	10	58.3333	43.3333	15	48.3333	13.9518	40	9.24789	20	0	18.3333	20.4987	348.333
Riggi_EWS-FLI1_enhancer_982_MN1	MN1	chr22	27610648	27611248	600	233.333	145.022	61.6667	47.605	47.7572	68.3333	124.368	105.061	85.3735	97.7405	63.3333	47.6971	48.2279	38.9766	46.4934	26.6667	13.1413	1.66667	12.3333	61.6667	3.99997	3.33333	12.8666	6.66667	17.7482	328.333	235.035	81.6667	52.8168	255	198.333	15	331.667	308.333	68.3333	183.333	11.859	11.6667	5.88502	16.6667	0	38.3333	53.8091	346.667
Riggi_EWS-FLI1_enhancer_77_KCNA2	KCNA2	chr1	110610731	110611331	600	581.667	234.396	150	127.582	78.983	101.667	100.393	128.939	78.3565	62.5539	61.6667	42.6763	57.8735	55.2168	25.8297	41.6667	34.496	8.33333	36.9999	90	21.5999	6.66667	1.42962	18.3333	7.88807	458.333	394.523	191.667	157.222	115	95	1.66667	168.333	111.667	15	123.333	17.4397	38.3333	8.40718	38.3333	10.4707	36.6667	53.8091	336.667
Riggi_EWS-FLI1_enhancer_893_SERPINE2	SERPINE2	chr2	224137038	224137638	600	371.667	155.14	100	114.252	71.6358	21.6667	29.9681	38.2041	23.39	22.1545	53.3333	35.1452	17.3621	32.4805	16.7893	53.3333	19.712	0	33.9166	73.3333	11.9999	1.66667	8.57771	5	5.91605	511.667	851.163	151.667	189.158	36.6667	50	0	38.3333	31.6667	18.3333	33.3333	12.5566	5	1.68144	1.66667	0	18.3333	10.2494	333.333
Riggi_EWS-FLI1_enhancer_1736_OLFM1	OLFM1	chr9	135156960	135158181	1221	97.4611	44.747	44.226	36.4933	29.7862	18.837	51.5422	38.1337	36.7803	32.6602	16.38	22.2048	16.1155	12.7687	11.4234	55.6921	72.6486	5.73301	13.6363	112.203	32.6288	40.131	26.6956	23.751	11.6286	104.832	169.945	45.045	48.2869	40.131	23.751	6.55201	31.941	30.303	3.276	90.9091	18.8537	36.036	11.9807	23.751	5.88036	18.018	23.9236	330.057
Riggi_EWS-FLI1_enhancer_434_PCDH8	PCDH8	chr13	54980469	54981069	600	30	11.8041	26.6667	26.6588	16.5313	3.33333	20.9777	19.102	10.5255	11.7289	15	10.0415	11.5747	0	10.3319	6.66667	18.0693	0	12.3333	31.6667	8.79994	1.66667	2.85924	6.66667	0	106.667	142.7	60	50.3602	36.6667	38.3333	3.33333	40	43.3333	1.66667	18.3333	3.48794	5	3.36287	0	2.99163	23.3333	30.7481	321.667
Riggi_EWS-FLI1_enhancer_896_DOCK10	DOCK10	chr2	225878466	225879066	600	10	26.9808	20	20.9462	29.389	11.6667	4.49521	10.7449	10.5255	18.2449	6.66667	10.0415	7.71647	11.3682	7.74891	36.6667	31.2106	0	18.5	70	3.99997	6.66667	2.85924	3.33333	1.97202	263.333	261.896	178.333	141.254	35	15	0	18.3333	23.3333	10	10	1.39518	1.66667	0	3.33333	0	11.6667	20.4987	296.667
Riggi_EWS-FLI1_enhancer_53_NEGR1	NEGR1	chr1	72705051	72705659	608	27.9605	8.32056	29.6053	24.4289	21.7518	1.64474	10.3508	10.6035	6.92467	6.43029	13.1579	12.3867	7.61493	1.60265	8.92144	138.158	137.789	1.64474	30.4276	21.3816	22.1051	62.5	22.5729	9.86842	3.89214	422.697	627.901	141.447	176.972	32.8947	26.3158	0	72.3684	23.0263	0	34.5395	4.81886	4.93421	2.48897	6.57895	0	11.5132	10.1145	294.408
Riggi_EWS-FLI1_enhancer_323_DDX11	DDX11	chr12	31080113	31080713	600	1075	465.419	368.333	420.829	284.706	213.333	218.767	237.581	223.374	233.274	33.3333	42.6763	55.9444	27.6084	61.9912	68.3333	44.352	16.6667	18.5	153.333	36.7997	21.6667	8.57771	36.6667	29.5803	316.667	166.203	55	33.1641	111.667	41.6667	11.6667	83.3333	111.667	26.6667	245	32.089	96.6667	27.7437	88.3333	5.98326	103.333	120.43	275
Riggi_EWS-FLI1_enhancer_602_ZNF423	ZNF423	chr16	49842073	49842673	600	106.667	70.8246	35	34.2756	38.5731	81.6667	134.856	112.224	97.0685	86.0116	31.6667	55.2282	44.3697	32.4805	29.7041	13.3333	21.3546	1.66667	12.3333	55	9.59993	1.66667	0	15	3.94403	168.333	52.0435	10	18.4245	65	35	0	76.6667	33.3333	11.6667	31.6667	5.5807	10	5.88502	1.66667	4.48745	40	38.4351	271.667
Riggi_EWS-FLI1_enhancer_1404_MMS22L	MMS22L	chr6	97653293	97653893	600	53.3333	20.2356	23.3333	7.61681	20.205	13.3333	1.4984	9.55101	12.8645	3.90962	20	5.02075	5.78735	17.8643	2.58297	36.6667	13.1413	0	12.3333	16.6667	4.79997	0	2.85924	1.66667	0	121.667	142.7	105	55.2734	76.6667	106.667	8.33333	108.333	143.333	26.6667	23.3333	5.5807	0	0	6.66667	1.49582	30	43.5598	266.667
Riggi_EWS-FLI1_enhancer_139_KCTD3	KCTD3	chr1	216140928	216141528	600	950	261.377	125	139.007	119.393	66.6667	113.879	71.6326	74.848	93.8309	118.333	220.913	160.117	136.418	74.9061	71.6667	54.208	1.66667	33.9166	81.6667	33.5998	48.3333	14.2962	50	0	118.333	161.167	666.667	472.895	106.667	60	8.33333	118.333	71.6667	5	85	21.6252	35	10.0886	58.3333	5.98326	70	33.3104	256.667
Riggi_EWS-FLI1_enhancer_1383_KCNQ5	KCNQ5	chr6	73049935	73050535	600	53.3333	48.9027	40	30.4672	36.7363	21.6667	35.9617	26.2653	33.9155	37.793	11.6667	25.1037	9.64558	11.3682	12.9148	91.6667	57.4933	0	27.7499	81.6667	24.7998	15	2.85924	16.6667	11.8321	368.333	407.954	76.6667	120.373	111.667	96.6667	16.6667	116.667	111.667	21.6667	40	11.859	25	5.88502	15	4.48745	30	69.1832	255
Riggi_EWS-FLI1_enhancer_933_VSTM2L	VSTM2L	chr20	37914725	37915325	600	1945	1868.42	251.667	340.852	165.313	100	170.818	119.388	94.7295	100.347	146.667	168.195	212.203	193.259	192.431	205	131.413	1.66667	27.7499	105	59.9996	225	137.243	73.3333	53.2445	258.333	184.67	185	89.6658	266.667	346.667	65	395	591.667	68.3333	98.3333	57.2022	53.3333	51.2838	265	158.557	230	66.6208	248.333
Riggi_EWS-FLI1_enhancer_1744_NLGN4X	NLGN4X	chrX	6525954	6526834	880	25	19.5458	37.5	40.2479	41.3283	6.81818	8.17311	1.62801	8.77125	2.66565	3.40909	6.84647	14.4684	6.64373	13.2084	40.9091	19.04	3.40909	27.3295	13.6364	3.81816	5.68182	7.79792	0	0	50	99.5846	19.3182	11.7247	60.2273	25	2.27273	77.2727	68.1818	13.6364	5.68182	3.3294	6.81818	1.14643	13.6364	4.0795	34.0909	36.688	240.909
Riggi_EWS-FLI1_enhancer_775_ASAP2	ASAP2	chr2	9263343	9263943	600	406.667	456.988	118.333	121.869	124.903	170	230.754	162.367	139.17	129.017	63.3333	90.3734	77.1647	73.0811	72.3231	180	134.699	1.66667	33.9166	138.333	105.599	81.6667	47.1774	90	23.6642	118.333	199.78	101.667	41.7622	88.3333	36.6667	1.66667	108.333	111.667	23.3333	138.333	34.8794	48.3333	14.2922	31.6667	17.9498	23.3333	30.7481	236.667
Riggi_EWS-FLI1_enhancer_1553_MYOM2	MYOM2	chr8	2178250	2178850	600	278.333	156.826	76.6667	45.7008	53.2676	36.6667	61.4346	40.5918	40.9325	40.3994	46.6667	40.166	30.8659	45.4727	25.8297	60	60.7786	0	18.5	75	13.5999	0	1.42962	10	5.91605	358.333	490.216	188.333	197.756	303.333	295	76.6667	331.667	365	93.3333	130	34.1818	13.3333	17.6551	11.6667	8.9749	171.667	110.181	233.333
Riggi_EWS-FLI1_enhancer_1239_CDH12	CDH12	chr5	21880184	21880840	656	4.57317	3.0847	16.7683	13.9332	18.4801	3.04878	1.37049	8.73568	2.13933	4.76783	4.57317	13.7764	3.52887	0	1.18124	114.329	82.6341	6.09756	22.5609	39.6341	24.1462	27.439	11.7682	16.7683	9.01837	500	818.426	176.829	248.281	62.5	45.7317	6.09756	57.9268	71.6463	9.14634	19.8171	7.01842	15.2439	2.30685	19.8171	6.84062	53.3537	39.8413	225.61
Riggi_EWS-FLI1_enhancer_952_SLCO4A1	SLCO4A1	chr20	62651148	62651748	600	245	212.474	48.3333	76.1681	55.1044	170	289.192	222.061	185.95	177.236	50	97.9045	88.7394	58.4648	52.9509	71.6667	72.2773	3.33333	33.9166	128.333	47.1997	11.6667	11.4369	21.6667	23.6642	45	57.0799	60	40.5339	48.3333	31.6667	0	35	141.667	8.33333	213.333	26.5083	35	15.1329	45	7.47908	35	33.3104	213.333
Riggi_EWS-FLI1_enhancer_299_CLMP	CLMP	chr11	123150299	123150899	600	61.6667	32.0397	21.6667	13.3294	36.7363	55	35.9617	40.5918	36.2545	24.7609	21.6667	10.0415	42.4406	14.6162	20.6637	21.6667	31.2106	5	27.7499	70	19.1999	3.33333	5.71847	8.33333	9.86008	81.6667	172.919	38.3333	31.9358	56.6667	51.6667	5	98.3333	75	26.6667	95	16.0445	18.3333	10.9293	0	7.47908	40	71.7455	208.333
Riggi_EWS-FLI1_enhancer_957_NCAM2	NCAM2	chr21	22232367	22232967	600	18.3333	26.9808	55	45.7008	29.389	13.3333	13.4856	5.96938	5.8475	13.0321	15	15.0622	17.3621	3.24805	7.74891	55	27.9253	0	18.5	38.3333	4.79997	6.66667	0	5	0	431.667	459.997	198.333	135.113	56.6667	53.3333	3.33333	93.3333	91.6667	3.33333	18.3333	8.37106	1.66667	2.52215	15	0	46.6667	40.9974	206.667
Riggi_EWS-FLI1_enhancer_651_MMD	MMD	chr17	55451180	55451780	600	1216.67	1202.33	333.333	306.576	314.095	48.3333	80.9138	47.7551	64.3225	74.2828	26.6667	32.6348	42.4406	50.3447	61.9912	23.3333	16.4267	5	36.9999	118.333	19.9999	5	4.28885	13.3333	0	358.333	282.042	253.333	92.1224	38.3333	23.3333	0	45	45	0	51.6667	4.18553	11.6667	2.52215	6.66667	2.99163	16.6667	12.8117	203.333
Riggi_EWS-FLI1_enhancer_980_MN1	MN1	chr22	27318506	27319106	600	351.667	193.925	48.3333	59.0303	67.9621	93.3333	70.425	77.602	70.17	74.2828	50	40.166	48.2279	53.5928	36.1616	31.6667	21.3546	3.33333	27.7499	90	30.3998	20	15.7258	25	7.88807	75	30.2188	53.3333	27.0226	70	31.6667	5	68.3333	43.3333	5	70	10.4638	8.33333	10.0886	48.3333	5.98326	33.3333	28.1857	198.333
Riggi_EWS-FLI1_enhancer_940_TOX2	TOX2	chr20	43862307	43862907	600	273.333	143.336	81.6667	89.4975	25.7154	58.3333	62.933	60.8877	46.78	40.3994	20	17.5726	44.3697	14.6162	18.0808	26.6667	21.3546	1.66667	30.8333	30	11.9999	3.33333	8.57771	6.66667	9.86008	145	174.597	58.3333	61.4149	56.6667	38.3333	5	55	50	18.3333	36.6667	6.97588	3.33333	4.20359	8.33333	1.49582	15	25.6234	196.667
Riggi_EWS-FLI1_enhancer_1741_NLGN4X	NLGN4X	chrX	5278827	5279427	600	83.3333	50.589	43.3333	15.2336	38.5731	16.6667	14.984	10.7449	21.051	7.81924	16.6667	10.0415	19.2912	17.8643	9.04039	68.3333	34.496	0	9.24998	43.3333	5.59996	6.66667	2.85924	6.66667	0	300	512.041	176.667	160.907	58.3333	38.3333	16.6667	106.667	65	23.3333	5	3.48794	3.33333	1.68144	1.66667	4.48745	28.3333	17.9364	193.333
Riggi_EWS-FLI1_enhancer_134_LAMB3	LAMB3	chr1	209624643	209625243	600	95	50.589	48.3333	55.2219	36.7363	103.333	145.345	132.52	98.238	100.347	28.3333	35.1452	21.2203	12.9922	27.1212	65	55.8506	3.33333	40.0832	128.333	37.5997	15	5.71847	16.6667	15.7761	166.667	273.648	66.6667	117.917	110	108.333	20	113.333	173.333	30	130	24.4156	25	15.1329	31.6667	2.99163	25	23.0611	188.333
Riggi_EWS-FLI1_enhancer_778_TRIB2	TRIB2	chr2	12467126	12467726	600	55	16.863	40	34.2756	27.5522	0	14.984	15.5204	8.1865	6.51603	28.3333	20.083	15.4329	12.9922	12.9148	41.6667	45.9946	6.66667	21.5833	45	5.59996	5	11.4369	5	0	265	270.29	60	44.2187	71.6667	75	10	80	88.3333	20	20	5.5807	0	0.840718	6.66667	0	28.3333	33.3104	188.333
Riggi_EWS-FLI1_enhancer_595_ZKSCAN2	ZKSCAN2	chr16	25291608	25292208	600	56.6667	13.4904	36.6667	41.8924	27.5522	61.6667	56.9394	54.9183	45.6105	48.2186	11.6667	17.5726	9.64558	16.2402	12.9148	41.6667	29.568	1.66667	21.5833	35	23.9998	0	2.85924	15	3.94403	366.667	404.596	120	141.254	93.3333	73.3333	13.3333	88.3333	101.667	18.3333	56.6667	14.6493	23.3333	3.36287	10	0	30	48.6844	185
Riggi_EWS-FLI1_enhancer_1587_DUSP26	DUSP26	chr8	34191621	34192221	600	15	11.8041	10	36.1798	12.8577	5	0	4.77551	3.5085	6.51603	1.66667	0	0	1.62402	3.87445	38.3333	36.1386	5	24.6666	20	7.19995	3.33333	8.57771	8.33333	1.97202	136.667	125.912	28.3333	49.1319	171.667	93.3333	25	163.333	145	41.6667	31.6667	8.37106	15	4.20359	10	4.48745	30	53.8091	185
Riggi_EWS-FLI1_enhancer_721_CHAF1A	CHAF1A	chr19	4402180	4402780	600	531.667	462.046	31.6667	26.6588	31.2258	8.33333	7.49202	5.96938	19.8815	3.90962	121.667	153.133	142.755	144.538	120.108	250	206.976	0	27.7499	13.3333	10.3999	960	691.935	28.3333	35.4963	18.3333	33.5764	106.667	130.2	205	173.333	86.6667	268.333	225	73.3333	1.66667	8.37106	16.6667	24.3808	715	557.939	136.667	107.618	180
Riggi_EWS-FLI1_enhancer_1485_AUTS2	AUTS2	chr7	69199048	69200367	1319	45.489	23.0124	87.9454	77.092	55.9818	8.33965	4.77126	11.9478	8.5119	4.74252	18.9538	30.8325	20.1833	12.5588	11.7497	81.1221	78.4594	1.5163	18.2335	37.1494	4.36691	2.27445	5.85287	6.0652	1.7941	567.854	752.988	122.82	107.278	101.592	65.9591	9.85595	121.304	94.7688	19.7119	33.3586	6.98117	6.82335	5.73651	10.6141	2.0413	20.4701	19.8149	179.682
Riggi_EWS-FLI1_enhancer_1484_AUTS2	AUTS2	chr7	68680031	68680631	600	0	13.4904	11.6667	19.042	22.0418	6.66667	7.49202	13.1326	3.5085	13.0321	5	5.02075	0	3.24805	0	53.3333	47.6373	0	24.6666	85	10.3999	5	2.85924	18.3333	5.91605	561.667	478.464	183.333	151.081	110	40	5	133.333	76.6667	21.6667	23.3333	6.27829	21.6667	10.9293	18.3333	2.99163	68.3333	38.4351	166.667
Riggi_EWS-FLI1_enhancer_1551_NCAPG2	NCAPG2	chr7	158704540	158705140	600	531.667	610.441	30	38.084	20.205	20	13.4856	7.16326	12.8645	9.12244	185	251.037	244.998	232.235	204.055	458.333	450.09	1.66667	6.16665	1.66667	7.19995	2963.33	2386.03	80	51.2724	51.6667	62.1164	130	98.2639	506.667	481.667	131.667	593.333	655	140	1.66667	2.79035	31.6667	52.1245	2678.33	1893.7	376.667	345.916	166.667
Riggi_EWS-FLI1_enhancer_367_DUSP6	DUSP6	chr12	89308690	89309290	600	610	347.378	126.667	146.624	90.0039	58.3333	85.409	94.3163	66.6615	83.4052	178.333	135.56	98.385	116.93	138.189	136.667	105.131	0	30.8333	55	25.5998	40	24.3035	28.3333	13.8041	478.333	693.353	221.667	336.554	88.3333	80	25	116.667	136.667	56.6667	78.3333	9.06864	13.3333	5.88502	11.6667	5.98326	31.6667	25.6234	156.667
Riggi_EWS-FLI1_enhancer_1141_NCAPG	NCAPG	chr4	17810592	17811192	600	348.333	286.671	20	49.5092	38.5731	8.33333	2.99681	0	2.339	3.90962	130	158.154	181.337	107.186	187.265	196.667	238.186	1.66667	15.4166	1.66667	2.39998	1651.67	1289.52	23.3333	19.7202	38.3333	73.8682	95	74.9262	221.667	225	85	283.333	255	93.3333	0	1.39518	10	7.56646	751.667	602.814	215	133.242	151.667
Riggi_EWS-FLI1_enhancer_52_NEGR1	NEGR1	chr1	71909060	71909660	600	58.3333	16.863	31.6667	28.563	34.8995	30	38.9585	47.7551	43.2715	41.7026	8.33333	2.51037	0	9.74414	11.6234	25	41.0666	1.66667	24.6666	70	30.3998	58.3333	21.4443	30	3.94403	41.6667	53.7223	46.6667	15.9679	51.6667	26.6667	3.33333	70	26.6667	3.33333	43.3333	2.79035	10	5.04431	20	2.99163	25	25.6234	148.333
Riggi_EWS-FLI1_enhancer_1026_ROBO2	ROBO2	chr3	77426404	77427004	600	56.6667	8.4315	18.3333	13.3294	23.8786	11.6667	5.99362	9.55101	5.8475	15.6385	10	7.53112	15.4329	14.6162	15.4978	58.3333	27.9253	0	21.5833	28.3333	7.19995	6.66667	4.28885	8.33333	1.97202	95	167.882	80	58.9583	70	38.3333	8.33333	83.3333	61.6667	15	8.33333	0.697588	3.33333	0.840718	0	0	18.3333	17.9364	136.667
Riggi_EWS-FLI1_enhancer_1076_PLSCR1	PLSCR1	chr3	147514286	147514886	600	273.333	298.475	108.333	87.5933	78.983	30	26.9713	22.6837	42.102	26.0641	41.6667	62.7593	90.6685	43.8486	61.9912	38.3333	13.1413	11.6667	36.9999	65	19.9999	83.3333	30.022	13.3333	13.8041	78.3333	161.167	71.6667	19.6528	35	20	5	30	23.3333	3.33333	70	18.1373	8.33333	7.56646	33.3333	19.4456	10	12.8117	135
Riggi_EWS-FLI1_enhancer_192_DNAJC12	DNAJC12	chr10	67849215	67849815	600	145	163.571	51.6667	74.2639	34.8995	6.66667	10.4888	4.77551	4.678	7.81924	56.6667	65.2697	77.1647	56.8408	64.5742	65	108.416	1.66667	21.5833	6.66667	5.59996	978.333	902.089	26.6667	27.6082	101.667	90.6564	50	19.6528	86.6667	100	20	120	118.333	18.3333	6.66667	2.79035	23.3333	16.8144	281.667	234.843	41.6667	35.8727	116.667
Riggi_EWS-FLI1_enhancer_554_TIPIN	TIPIN	chr15	66356401	66357001	600	268.333	246.2	25	34.2756	75.3094	16.6667	19.4793	16.7143	12.8645	11.7289	166.667	198.319	167.833	204.627	174.35	180	256.256	0	46.2499	18.3333	15.9999	1210	1123.68	41.6667	39.4403	50	48.6858	60	71.2413	231.667	178.333	71.6667	325	288.333	98.3333	6.66667	9.06864	16.6667	21.0179	933.333	616.276	191.667	130.679	108.333
Riggi_EWS-FLI1_enhancer_1486_AUTS2	AUTS2	chr7	70043203	70043803	600	290	126.473	123.333	93.3059	99.188	26.6667	82.4122	63.2755	76.0175	72.9796	65	47.6971	54.0153	40.6006	24.5382	26.6667	14.784	0	18.5	61.6667	15.1999	6.66667	7.14809	8.33333	11.8321	405	683.28	140	211.267	41.6667	46.6667	11.6667	66.6667	55	16.6667	70	6.27829	18.3333	6.72574	23.3333	1.49582	26.6667	7.68702	106.667
Riggi_EWS-FLI1_enhancer_1259_SNX18	SNX18	chr5	54719349	54719949	600	493.333	497.459	126.667	104.731	80.8198	101.667	170.818	150.428	106.424	139.443	110	148.112	138.896	142.914	129.148	216.667	136.341	1.66667	3.08333	163.333	87.1994	38.3333	24.3035	41.6667	19.7202	101.667	68.8317	85	52.8168	380	181.667	26.6667	368.333	361.667	41.6667	261.667	74.6419	71.6667	25.2215	35	19.4456	125	163.99	106.667
Riggi_EWS-FLI1_enhancer_1549_XRCC2	XRCC2	chr7	152676037	152676637	600	445	298.475	38.3333	51.4134	58.7781	13.3333	16.4824	17.9081	14.034	19.5481	183.333	150.622	196.77	172.146	206.637	216.667	218.474	1.66667	21.5833	21.6667	17.5999	1100	812.023	51.6667	45.3564	68.3333	67.1529	115	120.373	206.667	160	48.3333	315	243.333	85	3.33333	11.859	56.6667	18.4958	595	462.207	123.333	46.1221	98.3333
Riggi_EWS-FLI1_enhancer_1057_PDIA5	PDIA5	chr3	123143888	123144488	600	66.6667	79.2561	43.3333	72.3597	20.205	113.333	158.831	167.143	143.848	169.417	16.6667	25.1037	23.1494	22.7363	20.6637	21.6667	13.1413	3.33333	9.24998	193.333	15.9999	10	0	26.6667	15.7761	16.6667	3.35764	3.33333	4.91319	176.667	158.333	45	251.667	343.333	50	323.333	36.2746	73.3333	26.0622	63.3333	2.99163	91.6667	125.555	96.6667
Riggi_EWS-FLI1_enhancer_1311_PPARGC1B	PPARGC1B	chr5	149730619	149731219	600	298.333	281.612	25	41.8924	56.9413	40	50.9457	38.2041	56.136	45.6122	65	47.6971	75.2356	42.2246	59.4083	191.667	248.042	1.66667	15.4166	1.66667	15.9999	3946.67	3554.03	160	155.789	55	191.386	76.6667	147.396	298.333	123.333	11.6667	316.667	175	30	11.6667	21.6252	105	126.948	4625	3154.68	251.667	297.231	95
Riggi_EWS-FLI1_enhancer_1271_IQGAP2	IQGAP2	chr5	76473550	76474150	600	290	102.864	73.3333	99.0185	77.1462	58.3333	61.4346	65.6632	95.899	75.586	21.6667	27.6141	34.7241	12.9922	30.9956	18.3333	13.1413	6.66667	12.3333	91.6667	13.5999	5	17.1554	15	0	105	87.2987	25	15.9679	36.6667	5	5	33.3333	30	10	100	11.1614	15	0.840718	5	0	5	10.2494	88.3333
Riggi_EWS-FLI1_enhancer_779_MYCN	MYCN	chr2	15808609	15809209	600	58.3333	145.022	28.3333	17.1378	22.0418	71.6667	94.3995	97.8979	66.6615	115.985	30	25.1037	36.6532	34.1045	51.6594	21.6667	26.2826	3.33333	21.5833	120	24.7998	0	14.2962	10	1.97202	16.6667	15.1094	18.3333	0	86.6667	51.6667	5	51.6667	60	21.6667	91.6667	20.9276	36.6667	8.40718	21.6667	13.4623	28.3333	33.3104	86.6667
Riggi_EWS-FLI1_enhancer_938_MAFB	MAFB	chr20	40459534	40460570	1036	156.371	90.8259	55.0193	46.3184	37.2327	18.3398	29.5053	33.1888	21.6741	18.8688	49.2278	39.2549	31.283	13.1678	38.8941	66.6023	38.054	5.79151	5.35713	56.9498	6.94976	3.861	8.27964	2.89575	3.42628	81.0811	72.9218	42.471	34.1458	223.938	195.946	34.749	274.131	332.046	90.7336	56.9498	6.46414	16.4093	4.38212	14.4788	5.19782	99.4208	69.7471	80.1158
Riggi_EWS-FLI1_enhancer_395_RFC5	RFC5	chr12	118016398	118016998	600	268.333	244.514	35	74.2639	29.389	18.3333	26.9713	23.8775	35.085	33.8834	160	150.622	165.904	136.418	147.229	220	246.4	6.66667	24.6666	23.3333	23.1998	2061.67	1779.87	28.3333	27.6082	48.3333	63.7952	25	23.3377	386.667	325	141.667	450	351.667	118.333	21.6667	10.4638	18.3333	23.5401	1688.33	1174.22	240	230.611	76.6667
Riggi_EWS-FLI1_enhancer_1761_SHROOM4	SHROOM4	chrX	50617987	50618587	600	46.6667	60.7068	11.6667	19.042	29.389	1.66667	8.99043	16.7143	14.034	3.90962	23.3333	5.02075	28.9368	25.9844	7.74891	55	37.7813	3.33333	3.08333	30	2.39998	3.33333	1.42962	3.33333	0	143.333	139.342	55	45.447	31.6667	18.3333	1.66667	31.6667	21.6667	3.33333	20	2.09276	3.33333	3.36287	1.66667	1.49582	6.66667	17.9364	71.6667
Riggi_EWS-FLI1_enhancer_1584_NRG1	NRG1	chr8	32209477	32210077	600	341.667	163.571	98.3333	60.9345	47.7572	25	55.441	58.5	57.3055	32.5802	73.3333	77.8216	46.2988	48.7207	45.2019	40	64.0639	0	3.08333	63.3333	24.7998	6.66667	5.71847	20	0	426.667	1176.85	206.667	339.01	170	98.3333	30	176.667	131.667	18.3333	73.3333	16.0445	16.6667	4.20359	26.6667	4.48745	130	74.3078	68.3333
Riggi_EWS-FLI1_enhancer_1110_ETV5	ETV5	chr3	186107781	186108691	910	424.176	409.16	40.6593	43.9431	23.0106	34.0659	55.3257	48.8046	47.8081	70.4591	146.154	162.209	218.775	107.078	97.9257	195.604	209.034	4.3956	26.4285	10.989	10.0219	2070.33	1954.96	62.6374	68.9122	36.2637	39.849	93.4066	100.424	81.3187	54.9451	15.3846	106.593	145.055	28.5714	115.385	98.4289	151.648	115.298	1151.65	859.026	26.3736	20.2735	67.033
Riggi_EWS-FLI1_enhancer_37_DAB1	DAB1	chr1	57622859	57623459	600	415	236.082	110	127.582	86.3303	58.3333	109.384	113.418	108.763	115.985	76.6667	87.8631	75.2356	56.8408	54.2423	78.3333	88.7039	6.66667	9.24998	148.333	51.1996	23.3333	21.4443	25	19.7202	188.333	224.962	111.667	74.9262	106.667	58.3333	3.33333	80	55	6.66667	90	27.9035	43.3333	11.77	20	8.9749	11.6667	20.4987	63.3333
Riggi_EWS-FLI1_enhancer_984_MCM5	MCM5	chr22	35458405	35459005	600	288.333	268.122	55	78.0723	47.7572	171.667	254.729	207.735	228.052	235.88	11.6667	27.6141	7.71647	17.8643	15.4978	25	31.2106	5	30.8333	196.667	35.9998	18.3333	11.4369	41.6667	15.7761	16.6667	10.0729	20	12.283	50	31.6667	6.66667	40	23.3333	6.66667	243.333	6.27829	20	2.52215	21.6667	4.48745	33.3333	23.0611	63.3333
Riggi_EWS-FLI1_enhancer_1071_DBR1	DBR1	chr3	138174671	138175271	600	161.667	155.14	50	59.0303	31.2258	6.66667	5.99362	11.9388	10.5255	13.0321	80	82.8423	61.7317	95.8174	87.8209	198.333	156.053	8.33333	24.6666	25	19.1999	1158.33	1020.75	30	23.6642	100	122.554	46.6667	18.4245	488.333	313.333	118.333	540	470	121.667	11.6667	11.859	15	24.3808	1655	1199.64	295	215.236	63.3333
Riggi_EWS-FLI1_enhancer_992_RIBC2	RIBC2	chr22	45413290	45413890	600	121.667	136.59	31.6667	38.084	42.2467	28.3333	17.9809	33.4285	25.729	31.277	76.6667	92.8838	142.755	76.3291	108.485	108.333	116.629	10	30.8333	30	51.9996	466.667	317.375	26.6667	15.7761	18.3333	30.2188	35	68.7847	445	381.667	86.6667	555	510	111.667	33.3333	31.3915	46.6667	34.4694	411.667	315.617	135	110.181	61.6667
Riggi_EWS-FLI1_enhancer_98_NUF2	NUF2	chr1	163650545	163651145	600	70	53.9616	18.3333	32.3714	51.4308	70	79.4154	54.9183	50.2885	93.8309	30	25.1037	27.0076	16.2402	33.5786	18.3333	34.496	1.66667	36.9999	148.333	31.9998	21.6667	12.8666	13.3333	0	13.3333	23.5035	36.6667	17.1962	75	36.6667	6.66667	115	48.3333	10	76.6667	20.9276	16.6667	0	26.6667	0	30	23.0611	61.6667
Riggi_EWS-FLI1_enhancer_937_MAFB	MAFB	chr20	40232161	40232761	600	133.333	59.0205	46.6667	68.5513	38.5731	68.3333	103.39	62.0816	69.0005	91.2244	25	40.166	25.0785	27.6084	24.5382	70	29.568	3.33333	15.4166	65	15.9999	8.33333	14.2962	8.33333	3.94403	163.333	95.6928	98.3333	41.7622	123.333	120	20	150	161.667	40	38.3333	7.67347	6.66667	4.20359	8.33333	13.4623	28.3333	20.4987	58.3333
Riggi_EWS-FLI1_enhancer_1109_ETV5	ETV5	chr3	186097710	186098310	600	575	654.285	65	87.5933	49.594	55	101.891	72.8265	67.831	62.5539	65	82.8423	67.5191	71.457	41.3275	36.6667	32.8533	3.33333	27.7499	85	69.5995	205	87.2067	70	43.3844	51.6667	58.7588	146.667	103.177	51.6667	20	6.66667	60	61.6667	5	115	71.154	86.6667	42.0359	288.333	113.682	28.3333	15.374	58.3333
Riggi_EWS-FLI1_enhancer_634_ASIC2	ASIC2	chr17	33152672	33153272	600	338.333	269.808	68.3333	116.156	91.8407	86.6667	77.917	87.153	72.509	100.347	60	45.1867	44.3697	29.2324	29.7041	41.6667	21.3546	0	12.3333	95	27.9998	11.6667	7.14809	11.6667	11.8321	136.667	104.087	40	7.36979	61.6667	33.3333	6.66667	68.3333	70	5	223.333	36.9722	41.6667	11.77	53.3333	2.99163	40	25.6234	55
Riggi_EWS-FLI1_enhancer_1565_GFRA2	GFRA2	chr8	21548019	21549991	1972	15.213	4.10459	29.4118	30.7067	19.0015	17.7485	22.7952	14.8932	13.8774	12.2919	6.59229	13.7485	9.97819	4.44712	10.6096	196.247	146.44	0	15.0101	102.941	36.7543	63.8945	43.9325	27.8905	19.8002	389.452	464.315	182.556	211.153	609.533	385.903	49.6957	739.351	620.183	105.477	102.941	55.3967	90.7708	56.7868	394.016	226.648	293.103	325.1	54.2596
Riggi_EWS-FLI1_enhancer_409_SKA3	SKA3	chr13	21176280	21176880	600	710	716.678	51.6667	72.3597	38.5731	3.33333	10.4888	8.35714	3.5085	5.21283	271.667	258.568	250.785	250.1	240.216	451.667	453.376	0	33.9166	0	4.79997	2703.33	2476.1	20	27.6082	53.3333	77.2258	193.333	185.473	395	353.333	168.333	545	468.333	120	3.33333	2.09276	23.3333	20.1772	2620	1856.31	508.333	356.165	50
Riggi_EWS-FLI1_enhancer_939_MAFB	MAFB	chr20	40844162	40844762	600	128.333	173.689	78.3333	57.1261	49.594	113.333	196.291	171.918	154.374	172.023	5	5.02075	5.78735	11.3682	10.3319	8.33333	9.85599	16.6667	18.5	155	27.1998	1.66667	2.85924	18.3333	1.97202	55	23.5035	36.6667	9.82639	38.3333	30	0	75	25	6.66667	160	21.6252	25	10.9293	31.6667	1.49582	36.6667	66.6208	48.3333
Riggi_EWS-FLI1_enhancer_1651_MTSS1	MTSS1	chr8	124751802	124752402	600	1508.33	1514.3	568.333	559.835	365.526	70	79.4154	109.837	71.3395	95.1341	143.333	183.257	173.621	125.05	134.314	91.6667	60.7786	0	55.4999	165	43.9997	15	11.4369	23.3333	7.88807	213.333	204.816	81.6667	57.73	165	85	8.33333	211.667	135	21.6667	258.333	53.7143	75	10.9293	33.3333	5.98326	51.6667	102.494	48.3333
Riggi_EWS-FLI1_enhancer_981_MN1	MN1	chr22	27407461	27408061	600	15	10.1178	36.6667	36.1798	42.2467	91.6667	122.869	112.224	79.526	110.773	51.6667	82.8423	52.0862	48.7207	41.3275	28.3333	39.424	10	12.3333	160	39.9997	11.6667	8.57771	28.3333	17.7482	18.3333	15.1094	6.66667	4.91319	116.667	55	1.66667	180	110	23.3333	266.667	54.4119	53.3333	15.9736	48.3333	13.4623	70	35.8727	45
Riggi_EWS-FLI1_enhancer_1743_NLGN4X	NLGN4X	chrX	6503404	6504004	600	13.3333	10.1178	15	32.3714	38.5731	6.66667	4.49521	10.7449	17.5425	2.60641	0	7.53112	1.92912	1.62402	2.58297	8.33333	8.21333	8.33333	18.5	30	3.99997	1.66667	5.71847	3.33333	3.94403	21.6667	62.1164	23.3333	22.1094	51.6667	16.6667	6.66667	63.3333	51.6667	8.33333	20	4.18553	11.6667	1.68144	10	0	20	30.7481	41.6667
Riggi_EWS-FLI1_enhancer_24_POU3F1	POU3F1	chr1	38420604	38421204	600	583.333	549.734	140	201.845	126.74	80	91.4027	79.9897	67.831	79.4956	45	60.249	59.8026	22.7363	50.3679	20	8.21333	3.33333	12.3333	163.333	33.5998	10	11.4369	38.3333	1.97202	120	80.5834	65	24.566	51.6667	10	5	51.6667	21.6667	1.66667	145	10.4638	13.3333	3.36287	28.3333	2.99163	8.33333	17.9364	35
Riggi_EWS-FLI1_enhancer_532_TUBGCP5	TUBGCP5	chr15	23039373	23039973	600	203.333	241.141	38.3333	24.7546	20.205	5	10.4888	10.7449	10.5255	6.51603	68.3333	77.8216	98.385	73.0811	76.1976	280	313.749	0	6.16665	11.6667	18.3999	1596.67	1353.85	41.6667	61.1325	5	21.8247	80	62.6432	256.667	271.667	100	340	308.333	85	6.66667	10.4638	26.6667	33.6287	1125	846.632	223.333	230.611	35
Riggi_EWS-FLI1_enhancer_391_SH2B3	SH2B3	chr12	111411444	111412627	1183	262.046	248.027	63.3981	74.3653	42.8538	333.052	465.101	377.842	380.211	342.381	113.271	215.175	226.993	157.323	145.415	146.238	167.46	9.29839	17.202	217.244	103.465	98.9011	58.0065	104.818	65.0115	55.7904	63.009	60.8622	47.9691	176.669	149.62	22.8233	278.107	387.997	42.2654	408.284	79.9602	161.454	44.3455	122.57	41.7261	142.857	139.055	34.6576
Riggi_EWS-FLI1_enhancer_1264_IPO11	IPO11	chr5	62977568	62978168	600	1080	1252.92	420	430.35	301.238	26.6667	31.4665	31.0408	31.5765	26.0641	70	30.1245	55.9444	42.2246	63.2827	20	14.784	3.33333	18.5	38.3333	17.5999	1.66667	14.2962	13.3333	3.94403	161.667	102.408	73.3333	12.283	31.6667	25	3.33333	30	26.6667	8.33333	65	10.4638	11.6667	4.20359	23.3333	8.9749	8.33333	5.12468	31.6667
Riggi_EWS-FLI1_enhancer_1353_DCDC2	DCDC2	chr6	23823194	23823794	600	91.6667	80.9424	60	45.7008	71.6358	33.3333	56.9394	33.4285	32.746	18.2449	16.6667	25.1037	46.2988	34.1045	16.7893	15	8.21333	0	6.16665	76.6667	15.1999	6.66667	1.42962	11.6667	5.91605	56.6667	31.8976	38.3333	14.7396	33.3333	20	3.33333	35	40	1.66667	28.3333	13.9518	10	0	11.6667	2.99163	16.6667	17.9364	30
Riggi_EWS-FLI1_enhancer_776_KLF11	KLF11	chr2	9990563	9991163	600	273.333	404.712	173.333	175.187	178.171	50	67.4282	53.7244	53.797	71.6763	28.3333	75.3112	55.9444	35.7285	33.5786	21.6667	29.568	0	30.8333	103.333	34.3998	26.6667	11.4369	26.6667	3.94403	63.3333	18.467	5	2.4566	96.6667	51.6667	0	88.3333	58.3333	5	35	11.859	35	10.9293	38.3333	8.9749	63.3333	66.6208	30
Riggi_EWS-FLI1_enhancer_485_MIS18BP1	MIS18BP1	chr14	47227066	47227666	600	43.3333	57.3342	38.3333	20.9462	20.205	51.6667	53.9426	59.6938	72.509	37.793	30	42.6763	17.3621	29.2324	33.5786	33.3333	42.7093	0	24.6666	95	30.3998	40	22.8739	31.6667	9.86008	61.6667	65.474	48.3333	14.7396	43.3333	25	0	61.6667	30	0	83.3333	21.6252	6.66667	3.36287	26.6667	8.9749	31.6667	17.9364	28.3333
Riggi_EWS-FLI1_enhancer_1319_SPDL1	SPDL1	chr5	169583377	169583977	600	75	104.551	10	5.71261	31.2258	3.33333	2.99681	2.38775	5.8475	6.51603	50	55.2282	88.7394	60.0889	61.9912	180	188.907	0	15.4166	10	5.59996	1318.33	1105.09	30	35.4963	20	20.1459	78.3333	52.8168	268.333	208.333	106.667	368.333	293.333	68.3333	5	7.67347	30	23.5401	1040	729.958	261.667	245.985	25
Riggi_EWS-FLI1_enhancer_19_RUNX3	RUNX3	chr1	25022218	25022818	600	300	229.337	91.6667	133.294	78.983	176.667	305.674	232.806	209.34	229.364	191.667	188.278	216.061	155.906	154.978	131.667	116.629	0	18.5	213.333	74.3995	40	5.71847	51.6667	17.7482	190	119.196	145	117.917	611.667	610	86.6667	795	1073.33	258.333	391.667	76.7347	86.6667	30.2658	110	25.4289	160	130.679	25
Riggi_EWS-FLI1_enhancer_727_PDE4A	PDE4A	chr19	10420956	10421556	600	270	215.846	63.3333	104.731	58.7781	81.6667	142.348	120.582	109.933	122.501	41.6667	47.6971	44.3697	11.3682	30.9956	58.3333	65.7066	0	30.8333	45	52.7996	1900	1571.15	136.667	116.349	73.3333	221.604	63.3333	82.296	111.667	61.6667	15	116.667	111.667	13.3333	63.3333	53.0167	115	90.7975	2318.33	1479.36	50	61.4961	21.6667
Riggi_EWS-FLI1_enhancer_85_IGSF3	IGSF3	chr1	116687574	116688174	600	236.667	121.414	90	76.1681	49.594	188.333	173.815	186.245	191.798	222.848	90	168.195	104.172	71.457	77.4891	81.6667	37.7813	0	33.9166	138.333	27.9998	8.33333	7.14809	15	15.7761	8.33333	18.467	35	39.3056	188.333	78.3333	15	128.333	71.6667	11.6667	95	23.0204	23.3333	7.56646	5	5.98326	86.6667	79.4325	18.3333
Riggi_EWS-FLI1_enhancer_1229_NKD2	NKD2	chr5	1038767	1039595	828	28.9855	19.5513	35.0242	33.1166	30.6136	38.6473	36.9172	51.9077	31.3561	52.8837	49.5169	65.488	76.8851	43.5427	38.3702	163.043	117.843	0	33.5144	141.304	61.4489	182.367	121.207	97.8261	50.0149	43.4783	96.1065	36.2319	62.305	109.903	22.9469	8.45411	131.643	84.5411	10.8696	140.097	79.8688	100.242	75.5427	304.348	196.19	119.565	128.117	18.1159
Riggi_EWS-FLI1_enhancer_1583_NRG1	NRG1	chr8	32207404	32208111	707	398.868	339.168	132.956	98.5768	76.3824	21.2164	43.2354	44.5804	17.8651	27.6494	59.4059	91.6091	54.0262	67.5336	63.5695	46.6761	19.5168	0	31.4002	83.4512	17.6519	4.24328	7.27953	2.82885	3.34713	264.498	434.546	181.047	202.226	100.424	76.3791	7.07214	110.325	89.1089	8.48656	65.0636	15.3923	15.5587	1.42696	15.5587	2.53887	29.703	65.2364	16.9731
Riggi_EWS-FLI1_enhancer_894_SERPINE2	SERPINE2	chr2	224219753	224220353	600	323.333	387.849	76.6667	95.2101	86.3303	41.6667	83.9106	60.8877	58.475	58.6443	50	35.1452	88.7394	73.0811	38.7445	25	27.9253	5	36.9999	100	35.9998	1.66667	7.14809	10	5.91605	43.3333	13.4306	13.3333	4.91319	88.3333	51.6667	8.33333	88.3333	91.6667	0	78.3333	16.7421	30	12.6108	5	2.99163	26.6667	25.6234	16.6667
Riggi_EWS-FLI1_enhancer_888_FARSB	FARSB	chr2	222518495	222519095	600	118.333	109.61	33.3333	30.4672	29.389	66.6667	59.9362	57.3061	61.9835	72.9796	11.6667	7.53112	5.78735	21.1123	12.9148	11.6667	14.784	6.66667	27.7499	83.3333	14.3999	3.33333	0	8.33333	7.88807	6.66667	3.35764	5	0	61.6667	51.6667	0	58.3333	46.6667	8.33333	68.3333	29.2987	50	12.6108	13.3333	2.99163	26.6667	12.8117	15
Riggi_EWS-FLI1_enhancer_1667_TMEM71	TMEM71	chr8	132393672	132394272	600	20	11.8041	40	62.8387	29.389	30	38.9585	28.653	12.8645	28.6705	18.3333	2.51037	28.9368	14.6162	11.6234	25	27.9253	8.33333	24.6666	60	18.3999	3.33333	7.14809	8.33333	5.91605	0	8.39411	6.66667	9.82639	121.667	63.3333	11.6667	111.667	45	5	173.333	43.948	23.3333	16.8144	13.3333	1.49582	81.6667	151.178	15
[truncated: 32 more columns]
