# Supplementary material for: p300/CBP is an essential driver of pathogenic enhancer activity and gene expression in Ewing sarcoma
Source: EMBO Rep. 2025 Sep 1;26(19):4766–93. doi: 10.1038/s44319-025-00552-z (PMC12508431; doi:10.1038/s44319-025-00552-z)
Supplement: Supplementary file 8 — Dataset EV4 [file 44319_2025_552_MOESM8_ESM.xlsx]

## Sheet: Sheet1
Dataset EV4. ChIP-seq rpk values at all EWS::FLI1 enhancers
Interval	Gene	Chr	Start	End	Length	A673-dHALO_EP300_DMSO_24h_230131_S3	A673-dHALO_EP300_VH0032_24h_230131_S6	A673-dHALO_FLI1_DMSO_24h_220705_S4	A673-dHALO_FLI1_VH0032_6h_220705_S5	A673-dHALO_FLI1_VH0032_24h_220705_S6	A673-dHALO_H3K4me1_DMSO_24h_220525_S6	A673-dHALO_H3K4me1_VH0032_90m_220525_S7_flynorm	A673-dHALO_H3K4me1_VH0032_3h_220525_S8_flynorm	A673-dHALO_H3K4me1_VH0032_6h_220525_S9_flynorm	A673-dHALO_H3K4me1_VH0032_24h_220525_S10_flynorm	A673-dHALO_H3K27ac_DMSO_24h_220525_S11	A673-dHALO_H3K27ac_VH0032_90m_220525_S12_flynorm	A673-dHALO_H3K27ac_VH0032_3h_220525_S13_flynorm	A673-dHALO_H3K27ac_VH0032_6h_220525_S14_flynorm	A673-dHALO_H3K27ac_VH0032_24h_220525_S15_flynorm	A673_H3K27ac_220705_S5	A673-DKO_H3K27ac_220705_S9_flynorm	A673_H3K27me3_220705_S6	A673-DKO_H3K27me3_220705_S10_flynorm	A673_H3K4me1_220705_S3	A673-DKO_H3K4me1_220705_S7_flynorm	A673_H3K4me3_220705_S4	A673-DKO_H3K4me3_220705_S8_flynorm	A673-sgGFP_H3K4me2_7d_221108_S2	A673-DKO_H3K4me2_7d_221108_S4_flynorm	A673-sgGFP_FLI1_7d_221013_S10	A673-DKO_FLI1_7d_221013_S11	A673_EP300_221119_S1	A673-DKO_EP300_221119_S2	SKNMC_H3K18ac_DMSO_6h_230710_S1	SKNMC_H3K18ac_A485_6h_230710_S2_flynorm	SKNMC_H3K18ac_dCBP1_6h_230710_S3_flynorm	SKNMC_H3K18ac_DMSO_24h_230710_S4	SKNMC_H3K18ac_A485_24h_230710_S5_flynorm	SKNMC_H3K18ac_dCBP1_24h_230710_S6_flynorm	SKNMC-sgGFP_H3K4me1_230320_S10_flynorm	SKNMC-DKO_H3K4me1_230320_S14_flynorm	SKNMC-sgGFP_H3K4me2_230320_S11_flynorm	SKNMC-DKO_H3K4me2_230320_S15_flynorm	SKNMC-sgGFP_H3K4me3_230320_S12_flynorm	SKNMC-DKO_H3K4me3_230320_S16_flynorm	SKNMC-sgGFP_H327ac_230320_S13_flynorm	SKNMC-DKO_H327ac_230320_S17_flynorm	EWS-502_EWS-FLI1_dNEG_1uM_24h_230131_S7_rpk
Riggi_EWS-FLI1_enhancer_964_BRWD1	BRWD1	chr21	39313442	39314042	600	1146.67	1099.47	56.6667	127.582	64.2885	16.6667	10.4888	20.2959	15.2035	6.51603	693.333	805.83	912.472	773.035	808.469	631.667	551.936	1.66667	15.4166	3.33333	8.79994	2326.67	1981.45	30	41.4124	53.3333	117.518	203.333	267.769	1158.33	758.333	143.333	1476.67	1228.33	188.333	6.66667	13.2542	45	51.2838	2228.33	1631.94	1031.67	712.33	145
Riggi_EWS-FLI1_enhancer_1543_ARHGEF5	ARHGEF5	chr7	144355347	144355947	600	7128.33	3392.84	1556.67	2083.2	1085.56	298.333	358.119	346.224	313.426	340.137	593.333	665.249	682.907	560.288	484.307	773.333	684.991	8.33333	92.4998	210	140.799	5076.67	3904.29	245	252.418	5381.67	7712.51	868.333	1607.84	475	418.333	131.667	596.667	906.667	173.333	420	180.675	188.333	140.4	1738.33	819.707	206.667	281.857	701.667
Riggi_EWS-FLI1_enhancer_1541_ARHGEF35	ARHGEF35	chr7	144195109	144195709	600	5596.67	2753.73	1486.67	1906.11	1048.82	281.667	337.141	325.928	302.9	332.318	571.667	672.78	665.545	547.296	489.473	773.333	698.133	8.33333	95.5831	205	134.399	5108.33	4024.38	243.333	264.25	3851.67	5879.23	776.667	1139.86	486.667	385	98.3333	580	823.333	163.333	401.667	172.304	193.333	136.196	1578.33	804.749	195	263.921	515
Riggi_EWS-FLI1_enhancer_1542_OR2A20P	OR2A20P	chr7	144293678	144294278	600	5241.67	2542.94	1440	1769	991.88	271.667	304.176	309.214	284.188	307.557	518.333	605	625.034	490.455	419.732	688.333	607.786	8.33333	70.9165	200	131.999	4346.67	3225.22	215	224.81	3935	5870.84	723.333	1095.64	410	346.667	93.3333	523.333	741.667	138.333	341.667	143.703	176.667	126.948	1343.33	667.134	166.667	225.486	433.333
Riggi_EWS-FLI1_enhancer_924_SNX5	SNX5	chr20	17968556	17969156	600	896.667	902.171	38.3333	53.3177	23.8786	3.33333	5.99362	7.16326	0	9.12244	505	464.419	542.082	461.223	574.71	1185	1163.01	0	43.1666	3.33333	5.59996	2735	2112.98	18.3333	35.4963	90	122.554	241.667	211.267	961.667	675	245	1273.33	986.667	330	0	5.5807	20	26.903	1693.33	1247.51	765	666.208	320
Riggi_EWS-FLI1_enhancer_682_FAM210A	FAM210A	chr18	13673067	13676514	3447	1229.77	972.742	456.049	700.362	354.574	13.0548	11.7368	9.55933	6.92132	9.52736	469.974	351.321	363.325	238.586	237.166	305.483	249.045	4.64172	50.4495	51.0589	14.7606	18.5669	24.6357	13.635	0.343258	1573.54	3035.61	161.01	417.771	532.347	578.764	199.594	676.53	672.469	234.407	30.1712	16.7567	1.16043	6.43892	0.290107	6.76958	93.7047	96.3386	7552.36
Riggi_EWS-FLI1_enhancer_133_SRGAP2C	SRGAP2C	chr1	206374644	206375244	600	5000	5001.57	733.333	824.519	468.388	173.333	175.313	162.367	169.577	194.178	458.333	509.606	497.712	404.382	498.513	210	202.048	1.66667	101.75	296.667	155.199	61.6667	45.7478	91.6667	31.5523	1353.33	773.937	338.333	288.65	208.333	191.667	21.6667	303.333	563.333	50	215	50.9239	75	9.24789	90	13.4623	80	35.8727	7545
Riggi_EWS-FLI1_enhancer_86_SRGAP2D	SRGAP2D	chr1	121355975	121356575	600	3785	4121.32	695	765.489	462.877	191.667	194.793	177.888	166.069	231.971	453.333	534.709	517.003	393.014	490.764	198.333	197.12	5	107.916	316.667	155.199	51.6667	45.7478	95	31.5523	878.333	602.697	306.667	159.679	201.667	186.667	11.6667	298.333	581.667	50	201.667	53.7143	71.6667	10.0886	88.3333	19.4456	76.6667	40.9974	5495
Riggi_EWS-FLI1_enhancer_87_FAM72D	FAM72D	chr1	144923543	144924143	600	3903.33	4006.65	690	687.417	457.367	173.333	179.809	165.949	166.069	200.694	446.667	507.095	509.287	388.142	468.809	191.667	198.763	6.66667	107.916	303.333	157.599	61.6667	45.7478	98.3333	33.5243	1055	570.799	315	232.148	191.667	180	20	285	515	45	196.667	52.3191	55	11.77	70	19.4456	75	43.5598	5648.33
Riggi_EWS-FLI1_enhancer_88_NBPF9	NBPF9	chr1	148791430	148792030	600	13586.7	10141.4	731.667	948.293	497.777	111.667	167.821	164.755	135.662	172.023	441.667	599.979	574.877	513.191	507.553	225	220.117	6.66667	43.1666	308.333	168.799	373.333	218.732	146.667	102.545	1758.33	1269.19	803.333	856.124	605	536.667	61.6667	690	870	101.667	270	132.542	128.333	54.6467	230	128.64	361.667	189.613	3016.67
Riggi_EWS-FLI1_enhancer_305_KDM5A	KDM5A	chr12	389006	389606	600	888.333	684.638	353.333	342.756	189.192	5	8.99043	10.7449	8.1865	7.81924	431.667	431.784	435.98	319.933	377.113	211.667	302.25	0	15.4166	3.33333	3.19998	2640	2366.02	30	35.4963	411.667	575.836	168.333	160.907	553.333	496.667	55	653.333	846.667	100	1.66667	3.48794	30	43.7173	2333.33	1871.27	385	233.173	1166.67
Riggi_EWS-FLI1_enhancer_307_ZNF384	ZNF384	chr12	6689149	6689749	600	1158.33	1129.82	256.667	295.151	172.661	8.33333	20.9777	7.16326	8.1865	9.12244	430	434.295	468.775	271.212	373.239	405	405.738	0	21.5833	1.66667	1.59999	1408.33	1202.31	26.6667	15.7761	401.667	726.93	303.333	342.695	545	513.333	85	678.333	828.333	90	8.33333	5.5807	43.3333	30.2658	1463.33	988.735	250	269.046	1271.67
Riggi_EWS-FLI1_enhancer_1674_PUF60	PUF60	chr8	143829168	143829768	600	646.667	649.226	133.333	173.282	121.23	45	62.933	70.4387	44.441	49.5218	368.333	396.639	393.54	295.572	340.952	625	655.423	0	49.3332	58.3333	70.3995	2083.33	1861.36	105	80.8527	198.333	384.45	171.667	151.081	761.667	600	175	1090	1050	260	58.3333	60.6902	111.667	77.346	1710	1272.94	568.333	448.409	848.333
Riggi_EWS-FLI1_enhancer_672_MRPL12	MRPL12	chr17	81703068	81703668	600	403.333	389.535	33.3333	43.7966	34.8995	6.66667	19.4793	7.16326	9.356	2.60641	368.333	364.004	378.107	300.444	324.163	358.333	363.029	0	27.7499	1.66667	2.39998	3063.33	2697.69	36.6667	84.7967	81.6667	125.912	85	113.003	645	453.333	151.667	706.667	726.667	215	0	10.4638	18.3333	47.9209	3130	2287.1	586.667	553.465	203.333
Riggi_EWS-FLI1_enhancer_1122_HES1	HES1	chr3	194140580	194141180	600	2250	2224.23	526.667	565.548	328.79	81.6667	53.9426	75.2142	59.6445	58.6443	360	396.639	397.398	352.413	333.203	318.333	292.394	0	9.24998	63.3333	62.3996	241.667	137.243	53.3333	43.3844	1153.33	1546.19	543.333	513.429	701.667	786.667	110	740	1400	221.667	131.667	59.295	108.333	43.7173	261.667	175.01	281.667	197.3	1666.67
Riggi_EWS-FLI1_enhancer_659_CEP95	CEP95	chr17	64506473	64507073	600	980	819.542	176.667	213.271	165.313	3.33333	7.49202	9.55101	7.017	0	350	386.597	542.082	336.173	409.401	420	409.024	0	27.7499	5	0	1586.67	1402.46	20	39.4403	270	376.056	236.667	248.116	486.667	490	95	616.667	755	115	0	8.37106	15	26.903	1296.67	949.843	210	166.552	593.333
Riggi_EWS-FLI1_enhancer_913_SNRPB	SNRPB	chr20	2470457	2471057	600	570	482.282	176.667	190.42	112.046	11.6667	11.9872	15.5204	10.5255	9.12244	345	371.535	387.752	332.925	347.409	323.333	394.24	0	15.4166	3.33333	3.99997	1433.33	1180.86	21.6667	13.8041	208.333	251.823	190	127.743	606.667	583.333	241.667	783.333	626.667	368.333	3.33333	12.5566	21.6667	14.2922	1480	1103.91	503.333	379.226	605
Riggi_EWS-FLI1_enhancer_252_ZFP91	ZFP91	chr11	58578594	58579194	600	355	310.279	28.3333	13.3294	40.4099	3.33333	1.4984	10.7449	1.1695	1.30321	341.667	441.826	515.074	425.494	468.809	695	706.346	0	15.4166	3.33333	0.799994	1615	1482.51	11.6667	7.88807	41.6667	70.5105	183.333	185.473	633.333	586.667	155	750	871.667	216.667	0	0	8.33333	10.0886	1026.67	904.969	533.333	317.73	181.667
Riggi_EWS-FLI1_enhancer_236_LIN7C	LIN7C	chr11	27506485	27507085	600	230	254.631	43.3333	55.2219	71.6358	16.6667	2.99681	8.35714	18.712	6.51603	330	301.245	364.603	305.316	321.58	715	745.77	3.33333	33.9166	3.33333	6.39996	5941.67	4936.47	53.3333	49.3004	80	104.087	103.333	88.4375	380	370	90	485	550	115	6.66667	4.88312	28.3333	17.6551	1936.67	1519.75	293.333	269.046	76.6667
Riggi_EWS-FLI1_enhancer_1715_ERCC6L2	ERCC6L2	chr9	95875312	95875912	600	353.333	403.026	53.3333	51.4134	58.7781	0	7.49202	2.38775	0	3.90962	326.667	311.286	395.469	303.692	359.033	680	558.506	0	12.3333	0	1.59999	1816.67	1541.13	5	17.7482	116.667	177.955	96.6667	146.168	506.667	460	165	651.667	663.333	206.667	0	5.5807	11.6667	19.3365	1456.67	1132.33	488.333	389.476	366.667
Riggi_EWS-FLI1_enhancer_1384_EEF1A1	EEF1A1	chr6	73520041	73521234	1193	363.789	362.986	351.215	271.983	327.948	5.86756	8.28958	16.2119	7.64635	9.17597	321.878	340.889	350.249	316.909	303.331	603.521	623.745	72.0872	136.462	25.1467	10.461	2484.49	2520.83	26.8231	37.6882	50.2934	54.8818	153.395	192.739	726.739	408.215	143.336	927.075	772.842	271.584	35.2054	37.5399	41.9111	46.088	2326.07	1825.07	699.078	646.921	130.763
Riggi_EWS-FLI1_enhancer_1304_SPRY4	SPRY4	chr5	142356813	142357413	600	2611.67	2271.45	565	679.8	393.078	41.6667	76.4186	53.7244	54.9665	63.8571	321.667	446.846	391.611	341.045	308.665	503.333	407.381	1.66667	49.3332	50	56.7996	620	287.353	53.3333	51.2724	2346.67	4161.8	1030	1169.34	186.667	221.667	35	256.667	416.667	55	96.6667	55.807	50	79.0275	455	303.651	78.3333	89.6819	745
Riggi_EWS-FLI1_enhancer_932_RBM39	RBM39	chr20	35742034	35742704	670	1177.61	942.315	34.3284	46.0419	50.9922	2.98507	6.70927	7.484	4.18925	9.3364	319.403	476.596	475.081	337.409	403.637	607.463	522.22	0	11.0447	2.98507	1.43283	1265.67	1101.02	10.4478	14.1279	47.7612	40.5924	202.985	255.193	580.597	541.791	280.597	682.09	785.075	329.851	0	5.62235	2.98507	9.03458	813.433	657.713	583.582	504.819	58.209
Riggi_EWS-FLI1_enhancer_577_CHSY1	CHSY1	chr15	101127373	101127973	600	3750	3760.45	580	586.494	409.61	88.3333	136.355	124.163	116.95	119.895	318.333	411.701	366.532	310.188	380.988	135	60.7786	3.33333	36.9999	141.667	36.7997	33.3333	10.0073	41.6667	19.7202	426.667	569.121	245	186.701	255	156.667	15	345	398.333	65	121.667	29.2987	45	5.88502	46.6667	14.9582	116.667	69.1832	1125
Riggi_EWS-FLI1_enhancer_132_MDM4	MDM4	chr1	204516106	204516706	600	1070	817.856	100	182.803	115.719	26.6667	17.9809	21.4898	11.695	33.8834	316.667	298.734	408.973	284.204	365.49	426.667	302.25	0	15.4166	28.3333	28.7998	1450	1205.17	30	17.7482	226.667	406.275	225	210.039	668.333	613.333	128.333	861.667	923.333	141.667	13.3333	9.76623	18.3333	20.1772	1351.67	1192.17	405	238.298	360
Riggi_EWS-FLI1_enhancer_715_TPGS1	TPGS1	chr19	507123	507723	600	511.667	456.988	75	72.3597	75.3094	5	1.4984	7.16326	8.1865	3.90962	316.667	293.714	405.115	295.572	328.037	466.667	504.298	3.33333	12.3333	0	1.59999	2395	2131.56	16.6667	17.7482	161.667	211.532	193.333	169.505	551.667	418.333	60	658.333	663.333	105	0	6.97588	28.3333	29.4251	1641.67	1413.55	305	230.611	508.333
Riggi_EWS-FLI1_enhancer_870_BZW1	BZW1	chr2	200811494	200812094	600	546.667	544.675	116.667	154.24	104.698	1.66667	2.99681	4.77551	0	3.90962	310	411.701	447.555	336.173	359.033	545	532.224	1.66667	24.6666	0	8.79994	2261.67	1990.03	30	27.6082	276.667	468.391	181.667	196.528	723.333	708.333	243.333	965	1031.67	303.333	1.66667	2.79035	20	15.9736	1995	1608	568.333	556.028	600
Riggi_EWS-FLI1_enhancer_83_ATP1A1	ATP1A1	chr1	116356027	116356627	600	1573.33	755.463	290	287.534	180.008	78.3333	157.332	117	119.289	113.379	308.333	258.568	239.21	225.739	191.14	241.667	113.344	0	21.5833	76.6667	24.7998	10	8.57771	10	1.97202	873.333	1055.98	263.333	339.01	151.667	150	13.3333	201.667	216.667	46.6667	45	7.67347	6.66667	5.04431	8.33333	2.99163	35	46.1221	2788.33
Riggi_EWS-FLI1_enhancer_1448_MLLT4	MLLT4	chr6	168168322	168169201	879	3614.33	2097.23	2287.83	2047.18	975.455	7.96359	6.13681	10.5941	18.3607	18.6808	304.892	299.874	431.911	266.052	334.993	258.248	252.286	0	21.0466	30.7167	3.27643	5.68828	1.9517	4.55063	0	6367.46	7295.14	459.613	1271.9	168.373	96.7008	4.55063	129.693	130.83	12.5142	126.28	29.5225	26.1661	5.16482	28.4414	52.0728	94.4255	61.2163	9213.88
Riggi_EWS-FLI1_enhancer_257_TRMT112	TRMT112	chr11	64317332	64317932	600	271.667	342.319	125	97.1143	86.3303	18.3333	19.4793	15.5204	23.39	18.2449	300	253.548	360.745	243.604	315.122	448.333	427.093	0	12.3333	13.3333	20.7999	1855	1388.16	61.6667	61.1325	298.333	471.749	188.333	196.528	296.667	220	21.6667	360	508.333	75	0	13.2542	43.3333	47.9209	1678.33	1347.73	183.333	107.618	460
Riggi_EWS-FLI1_enhancer_1680_KDM4C	KDM4C	chr9	6681371	6681971	600	581.667	706.56	81.6667	68.5513	82.6567	3.33333	2.99681	10.7449	3.5085	10.4257	291.667	374.046	453.342	378.397	388.737	380	343.317	3.33333	18.5	1.66667	7.19995	1533.33	1193.73	38.3333	17.7482	98.3333	154.452	125	84.7526	591.667	506.667	120	758.333	771.667	176.667	8.33333	11.859	25	22.6994	1178.33	903.473	341.667	274.17	693.333
Riggi_EWS-FLI1_enhancer_988_ATF4	ATF4	chr22	39520030	39520630	600	556.667	500.831	165	165.666	113.883	3.33333	1.4984	2.38775	0	0	290	336.39	368.461	399.51	343.535	423.333	456.661	1.66667	12.3333	3.33333	5.59996	1720	1456.78	25	21.6922	405	587.588	168.333	159.679	505	521.667	101.667	761.667	796.667	178.333	1.66667	2.79035	13.3333	13.4515	1086.67	869.069	521.667	458.659	750
Riggi_EWS-FLI1_enhancer_251_KBTBD4	KBTBD4	chr11	47578703	47579303	600	620	534.557	111.667	91.4017	97.3512	6.66667	16.4824	21.4898	14.034	13.0321	290	273.631	293.226	207.875	259.588	408.333	420.522	3.33333	52.4165	6.66667	11.1999	5610	4999.37	53.3333	69.0206	133.333	240.071	163.333	180.56	341.667	255	88.3333	385	358.333	65	8.33333	13.9518	18.3333	31.1066	2645	1934.09	303.333	271.608	433.333
Riggi_EWS-FLI1_enhancer_406_POLE	POLE	chr12	132687066	132687666	600	1020	1003.35	110	87.5933	69.799	6.66667	20.9777	3.58163	11.695	9.12244	290	296.224	374.249	306.94	346.118	345	346.602	0	9.24998	3.33333	4.79997	2460	2037.21	56.6667	49.3004	268.333	347.516	213.333	237.062	680	550	186.667	760	676.667	188.333	5	2.09276	20	30.2658	2146.67	1467.4	446.667	399.725	795
Riggi_EWS-FLI1_enhancer_722_KDM4B	KDM4B	chr19	5096413	5097078	665	6458.65	6280.65	2267.67	2745.49	1564.47	111.278	140.602	178.812	147.726	114.055	288.722	412.23	377.701	284.265	299.469	584.962	395.722	0	22.2556	201.504	51.9696	21.0526	9.02917	25.5639	12.4548	1112.78	1623.79	499.248	521.981	99.2481	178.947	15.0376	178.947	183.459	18.0451	121.805	22.6585	49.6241	41.7198	18.0451	18.8945	142.857	110.97	87.218
Riggi_EWS-FLI1_enhancer_409_SKA3	SKA3	chr13	21176280	21176880	600	710	716.678	51.6667	72.3597	38.5731	3.33333	10.4888	8.35714	3.5085	5.21283	271.667	258.568	250.785	250.1	240.216	451.667	453.376	0	33.9166	0	4.79997	2703.33	2476.1	20	27.6082	53.3333	77.2258	193.333	185.473	395	353.333	168.333	545	468.333	120	3.33333	2.09276	23.3333	20.1772	2620	1856.31	508.333	356.165	50
Riggi_EWS-FLI1_enhancer_309_PRH1-PRR4	PRH1-PRR4	chr12	11171359	11171959	600	445	387.849	70	53.3177	67.9621	8.33333	2.99681	0	3.5085	5.21283	270	338.9	418.618	293.948	359.033	500	461.589	1.66667	21.5833	0	6.39996	1896.67	1646.92	25	13.8041	65	112.481	140	83.5243	585	646.667	223.333	678.333	775	256.667	6.66667	7.67347	23.3333	15.1329	1405	972.281	333.333	263.921	408.333
Riggi_EWS-FLI1_enhancer_1675_EXOSC4	EXOSC4	chr8	144078291	144078891	600	1353.33	1097.78	251.667	255.163	161.64	0	20.9777	22.6837	28.068	19.5481	268.333	223.423	318.304	173.77	268.629	428.333	545.365	3.33333	30.8333	8.33333	13.5999	5866.67	5535.48	88.3333	102.545	443.333	1008.97	108.333	127.743	491.667	450	123.333	603.333	805	173.333	16.6667	28.6011	148.333	130.311	7858.33	5539.01	413.333	463.783	1741.67
Riggi_EWS-FLI1_enhancer_601_ZNF48	ZNF48	chr16	30400411	30401011	600	531.667	659.344	51.6667	87.5933	66.1253	78.3333	67.4282	103.867	69.0005	72.9796	268.333	278.651	324.092	393.014	337.077	180	195.477	0	21.5833	81.6667	49.5997	960	576.136	85	92.6848	46.6667	139.342	125	109.319	290	356.667	88.3333	391.667	403.333	83.3333	78.3333	52.3191	98.3333	72.3017	641.667	547.469	238.333	169.114	100
Riggi_EWS-FLI1_enhancer_1735_RNU6ATAC	RNU6ATAC	chr9	134164629	134165229	600	481.667	514.322	93.3333	81.8807	86.3303	3.33333	17.9809	13.1326	14.034	7.81924	266.667	291.203	304.8	293.948	251.839	493.333	471.445	1.66667	18.5	15	16.7999	710	540.396	35	33.5243	103.333	201.459	211.667	159.679	436.667	295	63.3333	526.667	488.333	90	1.66667	16.7421	31.6667	15.1329	395	315.617	275	230.611	388.333
Riggi_EWS-FLI1_enhancer_1034_NSUN3	NSUN3	chr3	94062761	94063361	600	531.667	492.4	75	100.923	51.4308	0	1.4984	3.58163	1.1695	0	266.667	266.1	333.737	292.324	347.409	433.333	458.304	0	18.5	8.33333	2.39998	1898.33	1511.11	5	9.86008	121.667	196.422	91.6667	44.2187	650	498.333	200	856.667	761.667	245	0	6.27829	16.6667	15.9736	1273.33	945.356	378.333	281.857	226.667
Riggi_EWS-FLI1_enhancer_582_METTL22	METTL22	chr16	8576168	8577050	882	1181.41	921.156	349.206	314.776	224.916	65.7596	111.106	66.5972	97.8561	102.838	264.172	251.037	215.221	194.441	202.948	172.336	132.978	0	8.39	53.288	26.6665	139.456	80.7199	37.415	13.4151	926.304	1540.63	377.551	523.907	81.6327	71.4286	10.2041	106.576	116.78	20.4082	117.914	40.8113	62.3583	16.0137	43.0839	17.2986	56.6893	78.439	2276.64
Riggi_EWS-FLI1_enhancer_80_SYT6	SYT6	chr1	114197283	114197883	600	1936.67	1217.51	551.667	531.272	350.832	75	157.332	138.49	120.458	101.65	256.667	336.39	258.502	233.859	218.261	173.333	116.629	5	49.3332	76.6667	20.7999	1.66667	1.42962	6.66667	0	755	1030.8	298.333	358.663	188.333	151.667	46.6667	213.333	256.667	30	78.3333	13.9518	30	5.88502	20	4.48745	75	79.4325	3205
Riggi_EWS-FLI1_enhancer_347_CAND1	CAND1	chr12	67268817	67269417	600	663.333	693.07	36.6667	57.1261	58.7781	1.66667	0	1.19388	5.8475	9.12244	256.667	233.465	260.431	238.731	326.746	313.333	287.466	0	27.7499	3.33333	14.3999	510	377.419	10	9.86008	33.3333	47.007	170	163.364	380	328.333	85	498.333	548.333	163.333	0	5.5807	10	15.9736	365	264.759	196.667	122.992	86.6667
Riggi_EWS-FLI1_enhancer_1091_SEC62	SEC62	chr3	169966442	169967042	600	578.333	569.97	33.3333	49.5092	49.594	5	23.9745	20.2959	16.373	23.4577	256.667	246.017	281.651	203.003	307.373	303.333	313.749	3.33333	30.8333	25	25.5998	1658.33	1363.86	35	17.7482	13.3333	35.2553	108.333	153.537	805	683.333	216.667	901.667	1240	328.333	13.3333	25.1132	55	48.7616	2395	1975.97	445	456.096	75
Riggi_EWS-FLI1_enhancer_1683_LURAP1L	LURAP1L	chr9	12955762	12956362	600	2328.33	2313.6	790	853.082	580.433	36.6667	68.9266	59.6938	33.9155	56.0379	251.667	246.017	299.013	180.267	188.557	85	55.8506	0	27.7499	116.667	33.5998	18.3333	8.57771	28.3333	5.91605	548.333	404.596	206.667	124.058	161.667	128.333	16.6667	198.333	200	16.6667	156.667	48.1336	58.3333	15.1329	76.6667	31.4121	66.6667	97.3689	56.6667
Riggi_EWS-FLI1_enhancer_1571_DPYSL2	DPYSL2	chr8	26611341	26611941	600	1693.33	1667.75	263.333	253.259	161.64	68.3333	65.9298	54.9183	67.831	50.825	246.667	343.921	318.304	250.1	253.131	251.667	231.616	0	12.3333	191.667	64.7996	20	15.7258	45	13.8041	253.333	265.254	223.333	142.483	376.667	300	78.3333	520	861.667	123.333	228.333	64.8757	101.667	25.2215	96.6667	28.4205	215	122.992	563.333
Riggi_EWS-FLI1_enhancer_761_LENG8	LENG8	chr19	54448731	54449331	600	585	674.52	86.6667	100.923	60.6149	0	10.4888	5.96938	7.017	2.60641	246.667	188.278	314.446	173.77	242.799	203.333	216.832	3.33333	12.3333	5	4.79997	1966.67	1676.94	43.3333	29.5803	341.667	448.245	245	239.518	250	240	60	388.333	416.667	58.3333	0	4.18553	16.6667	22.6994	1496.67	1219.09	221.667	181.926	481.667
Riggi_EWS-FLI1_enhancer_1360_DDX39B	DDX39B	chr6	31541743	31542343	600	343.333	399.653	150	154.24	157.966	11.6667	8.99043	7.16326	1.1695	3.90962	245	296.224	314.446	376.773	316.414	386.667	466.517	1.66667	36.9999	5	10.3999	1350	1163.71	15	23.6642	281.667	399.56	151.667	104.405	568.333	448.333	200	778.333	641.667	311.667	0	6.27829	26.6667	14.2922	738.333	659.655	408.333	284.42	561.667
Riggi_EWS-FLI1_enhancer_194_PBLD	PBLD	chr10	68331653	68332253	600	363.333	409.771	35	34.2756	27.5522	8.33333	10.4888	9.55101	12.8645	9.12244	243.333	316.307	291.297	284.204	250.548	433.333	415.594	3.33333	24.6666	11.6667	12.7999	1476.67	1272.36	21.6667	33.5243	23.3333	25.1823	153.333	157.222	313.333	263.333	46.6667	366.667	366.667	96.6667	10	13.2542	11.6667	10.9293	351.667	312.626	198.333	181.926	38.3333
Riggi_EWS-FLI1_enhancer_626_LSMD1	LSMD1	chr17	7857300	7857900	600	390	458.674	33.3333	22.8504	34.8995	5	10.4888	20.2959	8.1865	11.7289	241.667	261.079	239.21	295.572	302.207	315	389.312	3.33333	30.8333	11.6667	7.19995	1381.67	1106.52	25	43.3844	101.667	94.014	105	99.4922	273.333	246.667	78.3333	388.333	405	73.3333	1.66667	4.88312	15	11.77	605	534.006	188.333	138.366	101.667
Riggi_EWS-FLI1_enhancer_968_HSF2BP	HSF2BP	chr21	43581754	43582386	632	186.709	281.762	87.0253	177.163	80.2153	224.684	257.479	262.955	274.24	408.283	240.506	312.208	201.458	265.189	220.697	36.3924	141.914	4.74684	11.7088	156.646	4.55693	6.32911	5.42893	60.1266	67.398	66.4557	84.4724	18.9873	2.33221	392.405	379.747	125	485.759	1128.16	215.19	751.582	9.93401	140.823	64.6501	58.5443	5.68031	283.228	316.238	6.32911
Riggi_EWS-FLI1_enhancer_929_NKX2-2	NKX2-2	chr20	21576001	21577647	1646	603.888	266.161	101.458	89.5414	63.6078	156.136	203.186	163.197	177.77	157.24	238.761	168.375	183.536	126.686	100.274	123.329	89.8177	3.03767	11.2393	142.77	40.5344	4.25273	9.90137	23.6938	8.62608	186.513	290.683	140.34	123.128	396.112	334.143	61.3609	454.435	447.752	114.824	82.017	30.7685	25.5164	9.19375	25.5164	5.45255	103.281	117.687	1089.91
Riggi_EWS-FLI1_enhancer_1764_XAGE1A	XAGE1A	chrX	52520201	52520843	642	2387.85	1624.84	428.349	494.737	324.447	32.7103	61.6166	69.1779	43.7196	69.4231	238.318	251.037	212.744	210.971	171.393	394.081	336.209	9.34579	66.2771	104.361	39.6259	48.2866	28.0579	24.9221	11.058	5616.82	5576.2	1348.91	2356.73	761.682	719.626	177.57	904.984	1063.86	353.583	88.785	35.8573	35.8255	23.5715	52.9595	23.7653	313.084	225.103	18875.4
Riggi_EWS-FLI1_enhancer_842_MARCH7	MARCH7	chr2	159712130	159712730	600	1720	1600.3	53.3333	95.2101	40.4099	6.66667	0	2.38775	8.1865	2.60641	236.667	321.328	314.446	295.572	278.961	411.667	423.808	1.66667	18.5	3.33333	1.59999	2331.67	2004.32	21.6667	21.6922	88.3333	63.7952	300	253.03	891.667	788.333	275	936.667	1201.67	355	3.33333	6.27829	16.6667	19.3365	2036.67	1741.13	613.333	353.603	183.333
Riggi_EWS-FLI1_enhancer_641_DNAJC7	DNAJC7	chr17	42016892	42017492	600	388.333	369.3	108.333	123.773	64.2885	3.33333	5.99362	2.38775	3.5085	1.30321	235	173.216	223.778	173.77	245.382	280	279.253	0	12.3333	0	0.799994	1281.67	1272.36	11.6667	15.7761	108.333	191.386	83.3333	63.8715	546.667	350	81.6667	601.667	748.333	196.667	0	9.76623	21.6667	23.5401	2285	1736.64	370	284.42	231.667
Riggi_EWS-FLI1_enhancer_880_IGFBP2	IGFBP2	chr2	216619278	216619878	600	1730	649.226	158.333	167.57	214.907	68.3333	85.409	84.7652	79.526	92.5276	231.667	276.141	262.36	203.003	195.014	151.667	103.488	5	18.5	70	75.9995	71.6667	25.7331	41.6667	7.88807	300	268.611	350	216.181	126.667	78.3333	18.3333	121.667	216.667	23.3333	193.333	41.1577	45	12.6108	61.6667	17.9498	95	20.4987	245
Riggi_EWS-FLI1_enhancer_625_SLC25A11	SLC25A11	chr17	4939980	4940580	600	285	279.926	66.6667	66.6471	84.4935	6.66667	16.4824	4.77551	8.1865	5.21283	231.667	193.299	272.005	177.019	182.099	215	269.397	1.66667	12.3333	1.66667	3.19998	1335	1020.75	28.3333	19.7202	136.667	211.532	135	81.0677	228.333	155	96.6667	291.667	261.667	60	3.33333	2.09276	5	11.77	330	315.617	103.333	66.6208	193.333
Riggi_EWS-FLI1_enhancer_1016_QRICH1	QRICH1	chr3	49093814	49094414	600	270	217.533	26.6667	43.7966	11.0209	1.66667	0	4.77551	3.5085	6.51603	231.667	248.527	281.651	266.34	260.88	338.333	392.597	0	6.16665	3.33333	3.19998	1101.67	1123.68	21.6667	11.8321	25	31.8976	75	60.1866	491.667	453.333	151.667	585	655	153.333	3.33333	3.48794	18.3333	15.9736	1178.33	913.944	345	307.481	143.333
Riggi_EWS-FLI1_enhancer_2_SKI	SKI	chr1	2255316	2256452	1136	1185.74	806.04	332.746	365.084	179.477	7.92254	17.411	12.6114	16.06	28.9092	230.634	224.077	173.213	108.935	158.252	159.331	254.208	0	37.4559	30.8099	6.33798	12.3239	4.53048	11.4437	7.29091	271.127	541.775	94.1901	97.9611	191.901	143.486	15.8451	267.606	224.472	20.2465	38.7324	12.8956	14.0845	7.10466	13.2042	11.0606	37.8521	51.4272	1517.61
Riggi_EWS-FLI1_enhancer_584_PDXDC1	PDXDC1	chr16	15014018	15014618	600	1070	509.263	140	167.57	106.535	175	238.246	200.571	185.95	265.854	230	208.361	237.281	190.011	140.772	248.333	239.829	6.66667	64.7498	145	89.5994	100	28.5924	73.3333	19.7202	641.667	622.843	398.333	576.072	230	113.333	15	265	258.333	23.3333	96.6667	52.3191	40	18.4958	78.3333	17.9498	105	76.8702	1038.33
Riggi_EWS-FLI1_enhancer_673_P4HB	P4HB	chr17	81860782	81861382	600	606.667	532.871	138.333	177.091	110.209	3.33333	8.99043	11.9388	10.5255	5.21283	230	233.465	293.226	141.29	200.18	188.333	167.552	0	9.24998	0	5.59996	1860	1576.87	21.6667	29.5803	231.667	463.355	150	148.624	228.333	225	40	271.667	405	63.3333	0	9.06864	41.6667	38.673	1556.67	1331.28	100	107.618	555
Riggi_EWS-FLI1_enhancer_670_ENDOV	ENDOV	chr17	80454449	80455049	600	423.333	450.242	80	93.3059	34.8995	26.6667	31.4665	39.3979	23.39	32.5802	228.333	251.037	295.155	345.917	268.629	310	387.669	8.33333	27.7499	21.6667	38.3997	2095	1691.24	78.3333	92.6848	150	157.809	80	81.0677	550	458.333	145	821.667	708.333	226.667	21.6667	25.1132	70	48.7616	1993.33	1494.32	388.333	530.404	211.667
Riggi_EWS-FLI1_enhancer_527_EIF5	EIF5	chr14	103333675	103334275	600	513.333	470.478	40	51.4134	33.0627	5	2.99681	4.77551	1.1695	0	228.333	268.61	225.707	211.123	226.01	476.667	469.802	0	24.6666	0	3.99997	2083.33	1827.05	23.3333	41.4124	100	137.663	208.333	146.168	635	775	241.667	840	948.333	276.667	0	9.76623	16.6667	13.4515	1563.33	1289.39	503.333	435.598	151.667
Riggi_EWS-FLI1_enhancer_1762_XAGE1A	XAGE1A	chrX	52492047	52492647	600	2371.67	1748.69	455	536.985	337.974	33.3333	61.4346	57.3061	42.102	67.7667	226.667	246.017	192.912	190.011	160.144	365	307.178	8.33333	58.5832	101.667	39.1997	48.3333	28.5924	26.6667	7.88807	5818.33	6142.81	1433.33	2475.02	706.667	693.333	160	816.667	966.667	310	80	32.7866	35	23.5401	50	23.9331	293.333	192.175	19895
Riggi_EWS-FLI1_enhancer_1734_VAV2	VAV2	chr9	133788833	133789433	600	2403.33	1612.1	265	382.745	203.886	156.667	212.773	173.112	157.882	183.752	225	268.61	258.502	178.643	187.265	105	82.1333	0	15.4166	303.333	63.9996	36.6667	1.42962	66.6667	17.7482	343.333	189.707	228.333	67.5564	138.333	70	3.33333	148.333	203.333	31.6667	443.333	32.089	88.3333	29.4251	45	11.9665	91.6667	133.242	140
Riggi_EWS-FLI1_enhancer_159_PROSER2	PROSER2	chr10	11798762	11799362	600	1711.67	1261.35	566.667	653.141	409.61	28.3333	67.4282	51.3367	52.6275	50.825	221.667	210.871	279.722	190.011	220.844	196.667	152.768	0	43.1666	95	35.1998	35	17.1554	30	3.94403	1155	2009.55	450	423.763	51.6667	53.3333	13.3333	80	205	11.6667	15	11.859	6.66667	2.52215	33.3333	4.48745	6.66667	12.8117	1563.33
Riggi_EWS-FLI1_enhancer_334_CCNT1	CCNT1	chr12	48716601	48717201	600	1193.33	1053.94	148.333	146.624	99.188	0	10.4888	4.77551	11.695	7.81924	221.667	173.216	206.415	170.522	222.135	228.333	170.837	0	52.4165	6.66667	9.59993	1168.33	890.652	30	31.5523	261.667	424.742	340	270.226	428.333	320	101.667	498.333	456.667	148.333	11.6667	7.67347	21.6667	26.0622	675	652.176	178.333	130.679	758.333
Riggi_EWS-FLI1_enhancer_1392_NT5E	NT5E	chr6	85403502	85404102	600	470	573.342	118.333	104.731	110.209	40	61.4346	42.9796	86.543	72.9796	221.667	195.809	248.856	199.755	214.386	133.333	95.2746	5	33.9166	141.667	29.5998	15	2.85924	25	7.88807	65	125.912	50	39.3056	76.6667	85	6.66667	108.333	136.667	20	106.667	19.5325	33.3333	5.04431	16.6667	5.98326	36.6667	15.374	265
Riggi_EWS-FLI1_enhancer_89_RPS27	RPS27	chr1	153990353	153990953	600	628.333	507.577	138.333	159.953	106.535	10	19.4793	31.0408	37.424	41.7026	220	230.954	214.132	181.891	245.382	265	228.33	3.33333	33.9166	11.6667	35.9998	1223.33	1015.03	10	13.8041	220	332.407	80	97.0356	313.333	268.333	53.3333	458.333	496.667	61.6667	8.33333	15.3469	21.6667	20.1772	648.333	525.031	170	169.114	583.333
Riggi_EWS-FLI1_enhancer_322_ERGIC2	ERGIC2	chr12	29380940	29381540	600	193.333	241.141	20	34.2756	34.8995	10	10.4888	5.96938	4.678	1.30321	218.333	150.622	287.438	235.483	218.261	238.333	233.258	0	36.9999	3.33333	8.79994	1616.67	1286.66	35	15.7761	16.6667	15.1094	53.3333	42.9904	383.333	338.333	113.333	478.333	445	140	3.33333	6.27829	35	14.2922	988.333	712.009	216.667	184.488	61.6667
Riggi_EWS-FLI1_enhancer_589_UBFD1	UBFD1	chr16	23557233	23557833	600	2220	1910.58	221.667	276.109	143.272	1.66667	11.9872	4.77551	7.017	7.81924	216.667	215.892	260.431	185.139	247.965	506.667	524.01	1.66667	15.4166	5	4.79997	1753.33	1526.83	13.3333	11.8321	431.667	629.558	310	329.184	361.667	295	60	400	380	105	5	6.27829	21.6667	26.903	1611.67	1359.7	281.667	197.3	690
Riggi_EWS-FLI1_enhancer_353_ZFC3H1	ZFC3H1	chr12	71663646	71664246	600	433.333	423.261	68.3333	26.6588	55.1044	3.33333	7.49202	0	1.1695	0	216.667	195.809	169.762	168.898	232.467	201.667	177.408	3.33333	27.7499	3.33333	2.39998	1495	1355.28	15	23.6642	86.6667	87.2987	131.667	90.8941	256.667	216.667	61.6667	350	425	91.6667	0	0	16.6667	10.9293	1366.67	1002.2	180	105.056	200
Riggi_EWS-FLI1_enhancer_29_PRDX1	PRDX1	chr1	45521672	45522272	600	625	563.224	38.3333	41.8924	44.0835	18.3333	20.9777	26.2653	18.712	15.6385	216.667	220.913	283.58	217.619	187.265	451.667	532.224	3.33333	36.9999	25	32.7998	1568.33	1459.64	50	35.4963	50	57.0799	193.333	218.637	543.333	538.333	118.333	596.667	485	136.667	35	22.3228	51.6667	52.9652	1561.67	1199.64	403.333	335.666	90
Riggi_EWS-FLI1_enhancer_1449_WDR27	WDR27	chr6	169701863	169702463	600	798.333	694.756	120	135.198	101.025	8.33333	2.99681	5.96938	4.678	1.30321	215	173.216	248.856	177.019	206.637	395	423.808	1.66667	18.5	3.33333	4.79997	3355	3085.12	36.6667	41.4124	140	231.677	103.333	165.82	423.333	341.667	95	561.667	708.333	121.667	5	4.18553	50	31.9473	3360	2601.22	366.667	274.17	183.333
Riggi_EWS-FLI1_enhancer_1656_FAM84B	FAM84B	chr8	126908506	126909918	1412	774.079	358.279	114.731	90.6249	87.4178	56.6572	70.0387	75.0823	59.1376	52.6082	213.881	198.412	186.9	144.92	133.905	381.02	268.038	3.54108	30.1345	108.357	38.4133	27.6204	10.3273	14.8725	8.37968	2645.18	4283.14	1622.52	2070.01	139.518	121.105	30.4533	134.561	147.309	43.2011	58.0737	16.5998	25.4958	4.64419	19.1218	2.54246	41.0765	56.6183	2450.42
Riggi_EWS-FLI1_enhancer_1129_HTT	HTT	chr4	3122196	3122796	600	478.333	480.596	136.667	123.773	121.23	56.6667	74.9202	88.3469	54.9665	80.7988	213.333	200.83	223.778	196.507	178.225	266.667	213.546	3.33333	30.8333	190	52.7996	16.6667	12.8666	41.6667	11.8321	191.667	293.794	223.333	138.798	338.333	155	20	408.333	390	80	85	23.718	53.3333	9.24789	36.6667	1.49582	220	161.427	913.333
Riggi_EWS-FLI1_enhancer_552_HERC1	HERC1	chr15	63833759	63834359	600	323.333	258.004	36.6667	24.7546	9.18407	20	17.9809	22.6837	7.017	20.8513	213.333	208.361	198.699	147.786	192.431	223.333	271.04	0	15.4166	8.33333	19.1999	1856.67	1566.86	50	65.0766	33.3333	28.54	71.6667	88.4375	481.667	403.333	100	621.667	628.333	151.667	31.6667	43.948	50	46.2395	1090	972.281	253.333	304.918	53.3333
Riggi_EWS-FLI1_enhancer_967_SLC37A1	SLC37A1	chr21	42464982	42465582	600	978.333	942.642	306.667	270.397	218.581	105	169.32	114.612	100.577	155.082	210	163.174	198.699	136.418	136.897	48.3333	45.9946	0	27.7499	126.667	36.7997	1.66667	0	26.6667	9.86008	105	55.4011	96.6667	24.566	68.3333	61.6667	1.66667	70	50	10	115	30.6939	31.6667	7.56646	36.6667	5.98326	45	66.6208	41.6667
Riggi_EWS-FLI1_enhancer_764_TMEM18	TMEM18	chr2	677223	678328	1105	169.231	189.537	19.9095	21.7131	25.9315	8.1448	18.7131	10.3721	13.9705	5.66099	207.24	348.953	300.628	283.947	253.856	477.828	486.11	0	26.7873	23.5294	12.1628	1409.95	1248.23	47.9638	41.7604	11.7647	22.7894	71.4932	59.3585	459.729	463.348	201.81	589.14	650.679	262.443	12.6697	10.6059	20.8145	28.7594	855.204	618.902	472.398	342.264	20.8145
Riggi_EWS-FLI1_enhancer_1564_DLC1	DLC1	chr8	13366609	13367209	600	1915	881.935	418.333	380.84	281.033	45	71.9234	83.5714	66.6615	74.2828	206.667	256.058	227.636	157.53	170.476	136.667	121.557	3.33333	24.6666	163.333	58.3996	11.6667	10.0073	23.3333	1.97202	676.667	663.135	345	267.769	395	515	65	525	965	131.667	196.667	70.4564	61.6667	17.6551	73.3333	19.4456	135	107.618	1050
Riggi_EWS-FLI1_enhancer_1072_COPB2	COPB2	chr3	139389382	139389982	600	340	345.692	53.3333	70.4555	44.0835	1.66667	2.99681	4.77551	4.678	0	206.667	200.83	279.722	214.371	222.135	366.667	340.032	6.66667	21.5833	1.66667	7.99994	2770	2351.72	31.6667	17.7482	93.3333	73.8682	88.3333	99.4922	533.333	528.333	230	768.333	1095	298.333	3.33333	9.76623	66.6667	43.7173	3840	2934.79	368.333	345.916	115
Riggi_EWS-FLI1_enhancer_729_IER2	IER2	chr19	13164362	13164962	600	5690	4976.27	831.667	969.239	512.471	41.6667	65.9298	57.3061	43.2715	48.2186	203.333	263.589	241.14	172.146	236.342	143.333	90.3466	1.66667	15.4166	166.667	70.3995	73.3333	30.022	73.3333	27.6082	1208.33	810.871	606.667	325.499	176.667	260	35	201.667	561.667	40	290	61.3877	106.667	42.8766	131.667	23.9331	101.667	148.616	393.333
Riggi_EWS-FLI1_enhancer_386_KCTD10	KCTD10	chr12	109463045	109463645	600	1708.33	1720.03	320	319.906	260.828	78.3333	86.9074	109.837	76.0175	84.7084	203.333	205.851	285.509	204.627	160.144	80	72.2773	1.66667	36.9999	166.667	55.9996	51.6667	18.585	45	39.4403	165	171.24	178.333	67.5564	98.3333	90	21.6667	176.667	368.333	16.6667	173.333	55.1095	113.333	18.4958	95	11.9665	85	58.9338	206.667
Riggi_EWS-FLI1_enhancer_1226_IRF2	IRF2	chr4	184369815	184371455	1640	734.756	660.125	151.829	112.859	114.241	28.6585	43.3075	34.9427	38.5079	42.4337	202.439	181.849	209.615	193.1	169.153	121.341	129.21	1.21951	29.3292	91.4634	48.585	37.8049	6.7994	23.7805	11.5435	106.098	133.282	71.3415	34.6021	118.293	95.7317	4.87805	118.902	171.951	14.6341	73.1707	16.0786	32.9268	10.4577	26.2195	10.3977	46.3415	34.6853	396.951
Riggi_EWS-FLI1_enhancer_76_RBM15	RBM15	chr1	110338667	110339329	662	212.991	235.369	13.5952	36.2431	19.9774	0	5.43228	4.32825	4.23988	0	200.906	220.7	234.292	169.271	202.502	344.411	431.758	0	25.151	0	3.62535	797.583	603.809	9.06344	12.5113	31.7221	16.7375	89.1239	74.5885	385.196	311.178	54.3807	451.662	397.281	102.719	3.02115	6.9548	9.06344	7.6198	320.242	348.421	161.631	150.954	84.5921
Riggi_EWS-FLI1_enhancer_371_POC1B	POC1B	chr12	89450904	89452275	1371	1072.21	1086.32	249.453	307.506	204.18	39.3873	68.8545	71.5804	47.0871	59.8848	200.584	263.672	297.177	216.773	214.776	95.5507	50.3224	0	39.1319	115.974	45.1638	32.0934	20.6466	27.717	7.76724	206.419	244.66	142.961	91.3833	75.1276	97.7389	14.5879	91.1743	186.725	55.434	53.2458	15.8751	24.07	3.67929	23.3406	2.6185	12.3997	13.4565	599.562
Riggi_EWS-FLI1_enhancer_983_MTFP1	MTFP1	chr22	30435424	30436242	818	2739.61	2434.21	2240.83	2350.69	1566.91	57.4572	90.1241	81.4405	61.7633	64.0451	200.489	184.135	154.235	151.284	146.831	139.364	142.177	0	24.8777	89.2421	34.034	160.147	52.431	37.8973	14.4647	1114.91	1504.78	177.262	154.964	194.377	163.814	11.0024	267.726	358.191	46.4548	42.7873	41.4459	33.0073	33.2998	187.042	197.492	52.5672	77.0581	825.183
Riggi_EWS-FLI1_enhancer_724_VAV1	VAV1	chr19	6801455	6802055	600	1105	718.364	170	272.301	156.129	70	98.8947	76.4081	64.3225	86.0116	200	251.037	270.076	230.611	202.763	293.333	261.184	1.66667	18.5	31.6667	36.7997	303.333	261.62	53.3333	29.5803	491.667	747.076	253.333	230.92	493.333	390	51.6667	506.667	645	111.667	21.6667	27.9035	75	32.788	333.333	399.383	225	117.868	943.333
Riggi_EWS-FLI1_enhancer_1514_TES	TES	chr7	116210857	116211457	600	683.333	387.849	86.6667	198.037	75.3094	6.66667	17.9809	7.16326	16.373	16.9417	200	163.174	202.557	191.635	162.727	388.333	450.09	3.33333	21.5833	13.3333	13.5999	2253.33	1708.39	65	39.4403	486.667	730.287	345	319.358	181.667	210	38.3333	205	413.333	48.3333	60	50.2263	86.6667	79.8682	690	381.433	36.6667	43.5598	1066.67
Riggi_EWS-FLI1_enhancer_394_TPCN1	TPCN1	chr12	113245657	113246257	600	2401.67	3026.91	431.667	535.081	462.877	88.3333	92.9011	96.704	73.6785	91.2244	198.333	301.245	243.069	134.794	205.346	151.667	100.203	5	0	111.667	56.7996	120	67.1921	51.6667	33.5243	185	266.933	250	154.766	126.667	126.667	15	161.667	231.667	26.6667	128.333	43.948	71.6667	33.6287	173.333	73.295	45	53.8091	168.333
Riggi_EWS-FLI1_enhancer_1359_IER3	IER3	chr6	30781755	30782355	600	935	630.676	170	182.803	139.598	41.6667	80.9138	59.6938	79.526	65.1603	196.667	258.568	183.266	160.778	162.727	171.667	111.701	0	27.7499	98.3333	54.3996	85	31.4516	48.3333	13.8041	310	397.881	213.333	168.277	221.667	240	20	271.667	383.333	51.6667	101.667	25.1132	33.3333	19.3365	76.6667	28.4205	56.6667	30.7481	1083.33
Riggi_EWS-FLI1_enhancer_1358_TRIM27	TRIM27	chr6	28895382	28895982	600	130	146.708	58.3333	32.3714	36.7363	5	13.4856	8.35714	8.1865	11.7289	196.667	225.934	256.573	222.491	251.839	313.333	323.605	0	12.3333	11.6667	24.7998	985	759.127	18.3333	33.5243	23.3333	31.8976	78.3333	50.3602	461.667	376.667	110	473.333	513.333	151.667	11.6667	10.4638	20	18.4958	488.333	293.18	226.667	156.303	75
Riggi_EWS-FLI1_enhancer_1168_UBE2D3	UBE2D3	chr4	102827713	102828313	600	716.667	677.893	53.3333	123.773	82.6567	5	2.99681	4.77551	9.356	2.60641	196.667	195.809	231.494	181.891	242.799	270	229.973	0	18.5	3.33333	3.19998	678.333	531.818	30	11.8321	328.333	448.245	260	304.618	293.333	253.333	75	406.667	383.333	115	3.33333	9.06864	21.6667	11.77	525	430.795	151.667	53.8091	561.667
Riggi_EWS-FLI1_enhancer_19_RUNX3	RUNX3	chr1	25022218	25022818	600	300	229.337	91.6667	133.294	78.983	176.667	305.674	232.806	209.34	229.364	191.667	188.278	216.061	155.906	154.978	131.667	116.629	0	18.5	213.333	74.3995	40	5.71847	51.6667	17.7482	190	119.196	145	117.917	611.667	610	86.6667	795	1073.33	258.333	391.667	76.7347	86.6667	30.2658	110	25.4289	160	130.679	25
Riggi_EWS-FLI1_enhancer_769_RPS7	RPS7	chr2	3976456	3977291	835	847.904	688.253	400	455.64	257.374	53.8922	57.065	62.6249	70.5901	59.9319	191.617	95.6046	99.8058	105.027	100.225	154.491	174.693	0	79.7603	87.4251	23.5687	14.3713	16.4363	13.1737	8.50211	538.922	343.807	101.796	130.626	100.599	26.3473	2.39521	101.796	74.2515	7.18563	221.557	36.0908	7.18563	9.66574	71.8563	9.67354	27.5449	86.5365	374.85
Riggi_EWS-FLI1_enhancer_109_RGS16	RGS16	chr1	182615946	182616553	607	2474.46	770.087	243.822	282.336	172.485	92.257	96.2731	87.328	120.225	128.818	191.104	307.696	270.776	200.662	173.616	235.585	160.748	1.64745	30.4777	92.257	39.5384	115.321	35.3283	51.0708	23.3913	499.176	585.79	612.85	644.705	107.084	110.379	9.88468	135.091	270.181	39.5387	52.7183	28.2713	56.0132	13.2964	100.494	35.4856	42.8336	22.7951	258.649
Riggi_EWS-FLI1_enhancer_1324_HTATSF1P2	HTATSF1P2	chr6	3023727	3024327	600	1256.67	839.778	290	346.565	220.418	25	52.4441	48.9489	54.9665	62.5539	190	273.631	279.722	185.139	152.395	328.333	297.322	0	36.9999	60	46.3997	818.333	629.032	73.3333	43.3844	313.333	512.041	316.667	281.28	323.333	371.667	91.6667	393.333	411.667	83.3333	50	27.2059	66.6667	61.3724	633.333	390.408	191.667	133.242	100
Riggi_EWS-FLI1_enhancer_976_PPM1F	PPM1F	chr22	21942271	21942871	600	1626.67	1456.96	551.667	455.104	284.706	66.6667	130.361	122.969	108.763	110.773	188.333	145.602	196.77	136.418	126.565	115	98.5599	0	24.6666	200	51.1996	11.6667	8.57771	45	37.4683	251.667	201.459	80	41.7622	73.3333	103.333	6.66667	111.667	125	18.3333	195	35.577	65	16.8144	23.3333	5.98326	98.3333	156.303	216.667
Riggi_EWS-FLI1_enhancer_569_CHD2	CHD2	chr15	93296554	93297154	600	1278.33	875.19	378.333	333.235	306.748	133.333	116.876	127.745	93.56	138.14	186.667	253.548	237.281	240.355	231.176	21.6667	9.85599	3.33333	12.3333	61.6667	11.1999	1.66667	4.28885	6.66667	0	0	6.71529	5	2.4566	28.3333	11.6667	0	36.6667	6.66667	0	51.6667	9.76623	18.3333	8.40718	30	2.99163	48.3333	40.9974	25
Riggi_EWS-FLI1_enhancer_1733_FAM78A	FAM78A	chr9	131256246	131256846	600	756.667	497.459	341.667	348.469	255.317	90	128.863	112.224	120.458	114.682	186.667	155.643	200.628	110.434	99.4443	158.333	123.2	0	15.4166	128.333	59.1996	45	28.5924	36.6667	27.6082	303.333	324.013	106.667	82.296	281.667	200	28.3333	368.333	453.333	66.6667	140	63.4805	65	39.5137	110	73.295	148.333	171.677	773.333
Riggi_EWS-FLI1_enhancer_583_C16orf72	C16orf72	chr16	9090874	9091474	600	1221.67	1067.43	260	316.098	271.849	31.6667	67.4282	58.5	36.2545	63.8571	186.667	195.809	210.274	151.034	140.772	106.667	121.557	0	12.3333	35	27.9998	365	310.227	53.3333	37.4683	335	473.428	230	244.431	108.333	128.333	16.6667	136.667	145	35	26.6667	13.9518	13.3333	12.6108	46.6667	50.8578	55	17.9364	335
Riggi_EWS-FLI1_enhancer_1489_STYXL1	STYXL1	chr7	76047703	76048303	600	335	382.79	73.3333	79.9765	64.2885	8.33333	5.99362	5.96938	9.356	6.51603	186.667	193.299	206.415	128.298	135.606	463.333	456.661	5	21.5833	0	9.59993	3748.33	3388.2	28.3333	35.4963	145	288.757	118.333	76.1545	470	373.333	118.333	646.667	613.333	188.333	0	9.06864	45	30.2658	4048.33	2813.63	541.667	563.715	516.667
Riggi_EWS-FLI1_enhancer_717_TMEM259	TMEM259	chr19	1020976	1021576	600	1133.33	1257.98	35	62.8387	60.6149	8.33333	5.99362	3.58163	19.8815	3.90962	186.667	246.017	281.651	282.58	255.714	413.333	344.96	3.33333	21.5833	18.3333	3.19998	720	663.343	11.6667	5.91605	55	62.1164	251.667	259.171	196.667	166.667	33.3333	305	260	40	6.66667	4.18553	3.33333	10.0886	608.333	454.728	208.333	138.366	156.667
Riggi_EWS-FLI1_enhancer_1395_MAP3K7	MAP3K7	chr6	90586867	90587467	600	406.667	332.201	95	79.9765	86.3303	6.66667	8.99043	4.77551	0	7.81924	185	150.622	185.195	136.418	184.682	235	221.76	1.66667	12.3333	0	3.19998	2481.67	2062.94	25	11.8321	168.333	381.093	155	100.72	343.333	356.667	68.3333	391.667	685	125	3.33333	1.39518	6.66667	20.1772	2025	1590.05	131.667	122.992	491.667
Riggi_EWS-FLI1_enhancer_1551_NCAPG2	NCAPG2	chr7	158704540	158705140	600	531.667	610.441	30	38.084	20.205	20	13.4856	7.16326	12.8645	9.12244	185	251.037	244.998	232.235	204.055	458.333	450.09	1.66667	6.16665	1.66667	7.19995	2963.33	2386.03	80	51.2724	51.6667	62.1164	130	98.2639	506.667	481.667	131.667	593.333	655	140	1.66667	2.79035	31.6667	52.1245	2678.33	1893.7	376.667	345.916	166.667
Riggi_EWS-FLI1_enhancer_1590_ZNF703	ZNF703	chr8	37544800	37545683	883	1011.33	615.318	112.118	107.394	88.6164	64.5527	134.398	113.574	128.738	117.776	183.465	180.815	154.679	151.183	124.614	194.79	119.433	0	23.0464	160.815	54.3598	16.9875	8.74285	21.5176	6.69994	651.189	819.067	291.053	373.915	928.652	997.735	199.32	1081.54	1272.93	297.848	152.888	72.5239	64.5527	27.4209	58.8901	27.4431	475.651	402.197	1638.73
Riggi_EWS-FLI1_enhancer_618_GLG1	GLG1	chr16	74542520	74543120	600	1235	691.383	320	243.738	150.619	68.3333	148.342	100.286	115.78	117.289	183.333	210.871	189.053	178.643	166.601	288.333	279.253	0	43.1666	103.333	40.7997	21.6667	7.14809	20	5.91605	660	805.834	195	298.477	150	138.333	10	188.333	200	28.3333	40	13.2542	11.6667	3.36287	11.6667	5.98326	71.6667	71.7455	2376.67
Riggi_EWS-FLI1_enhancer_1549_XRCC2	XRCC2	chr7	152676037	152676637	600	445	298.475	38.3333	51.4134	58.7781	13.3333	16.4824	17.9081	14.034	19.5481	183.333	150.622	196.77	172.146	206.637	216.667	218.474	1.66667	21.5833	21.6667	17.5999	1100	812.023	51.6667	45.3564	68.3333	67.1529	115	120.373	206.667	160	48.3333	315	243.333	85	3.33333	11.859	56.6667	18.4958	595	462.207	123.333	46.1221	98.3333
Riggi_EWS-FLI1_enhancer_564_IREB2	IREB2	chr15	78437816	78438416	600	303.333	308.593	36.6667	34.2756	42.2467	3.33333	2.99681	7.16326	2.339	0	183.333	168.195	189.053	131.546	144.646	315	333.461	0	18.5	5	11.9999	1585	1299.52	8.33333	13.8041	65	88.9775	110	110.547	415	458.333	178.333	510	613.333	211.667	8.33333	11.1614	11.6667	21.0179	1000	795.774	443.333	343.353	78.3333
Riggi_EWS-FLI1_enhancer_573_NR2F2	NR2F2	chr15	96837433	96838033	600	1295	804.365	241.667	289.439	203.886	48.3333	49.4473	51.3367	54.9665	37.793	181.667	180.747	185.195	112.058	121.4	90	95.2746	1.66667	12.3333	48.3333	14.3999	10	5.71847	21.6667	0	436.667	794.083	343.333	379.544	43.3333	13.3333	0	33.3333	15	3.33333	21.6667	11.1614	13.3333	0	5	2.99163	6.66667	7.68702	1800
Riggi_EWS-FLI1_enhancer_224_ZNF143	ZNF143	chr11	9460733	9461333	600	745	755.463	150	154.24	102.862	1.66667	2.99681	5.96938	0	3.90962	181.667	170.705	244.998	172.146	156.27	188.333	182.336	0	18.5	0	0	695	644.758	0	5.91605	446.667	517.077	240	293.563	421.667	385	100	436.667	556.667	141.667	13.3333	4.18553	6.66667	23.5401	681.667	596.831	258.333	181.926	640
Riggi_EWS-FLI1_enhancer_385_SSH1	SSH1	chr12	108858996	108859596	600	666.667	365.927	141.667	148.528	106.535	63.3333	112.38	94.3163	88.882	84.7084	180	135.56	140.826	141.29	145.938	108.333	68.9919	3.33333	33.9166	106.667	46.3997	90	45.7478	58.3333	35.4963	423.333	824.301	180	267.769	211.667	196.667	25	180	335	43.3333	48.3333	23.0204	53.3333	21.0179	125	103.211	65	79.4325	2458.33
Riggi_EWS-FLI1_enhancer_1004_XPC	XPC	chr3	14178509	14179109	600	610	603.696	131.667	148.528	102.862	3.33333	4.49521	5.96938	0	1.30321	180	160.664	179.408	177.019	164.019	315	249.685	0	18.5	0	8.79994	1868.33	1495.38	20	19.7202	136.667	204.816	80	98.2639	216.667	155	41.6667	205	230	75	0	0.697588	5	8.40718	648.333	456.224	86.6667	76.8702	276.667
Riggi_EWS-FLI1_enhancer_367_DUSP6	DUSP6	chr12	89308690	89309290	600	610	347.378	126.667	146.624	90.0039	58.3333	85.409	94.3163	66.6615	83.4052	178.333	135.56	98.385	116.93	138.189	136.667	105.131	0	30.8333	55	25.5998	40	24.3035	28.3333	13.8041	478.333	693.353	221.667	336.554	88.3333	80	25	116.667	136.667	56.6667	78.3333	9.06864	13.3333	5.88502	11.6667	5.98326	31.6667	25.6234	156.667
Riggi_EWS-FLI1_enhancer_759_NR1H2	NR1H2	chr19	50375997	50376597	600	355	330.515	58.3333	78.0723	104.698	15	38.9585	21.4898	29.2375	45.6122	178.333	225.934	219.919	181.891	197.597	311.667	366.314	0	24.6666	45	45.5997	835	706.231	58.3333	43.3844	238.333	235.035	205	173.19	275	223.333	21.6667	328.333	376.667	66.6667	35	21.6252	31.6667	18.4958	556.667	403.87	75	97.3689	213.333
Riggi_EWS-FLI1_enhancer_1123_TMEM44	TMEM44	chr3	194583597	194584197	600	263.333	264.749	56.6667	93.3059	80.8198	16.6667	29.9681	38.2041	17.5425	11.7289	176.667	183.257	183.266	151.034	173.059	195	218.474	0	18.5	15	15.9999	1868.33	1595.45	58.3333	41.4124	93.3333	97.3717	100	97.0356	443.333	481.667	128.333	613.333	840	171.667	23.3333	30.6939	88.3333	43.7173	1851.67	1400.08	283.333	266.483	221.667
Riggi_EWS-FLI1_enhancer_528_TMEM121	TMEM121	chr14	105630522	105631357	835	2882.63	2327.7	2194.01	2618.9	1356.82	105.389	95.8261	103.803	99.1623	112.372	174.85	191.209	146.936	102.693	113.218	132.934	136.922	1.1976	17.7245	154.491	37.365	29.9401	10.2727	58.6826	12.7532	7261.08	9947.47	576.048	724.623	69.4611	45.509	3.59281	95.8084	59.8802	13.1737	188.024	19.0479	28.7425	11.4781	62.2754	17.1974	31.1377	69.9657	249.102
Riggi_EWS-FLI1_enhancer_1732_FNBP1	FNBP1	chr9	129965512	129966150	638	774.295	456.728	183.386	164.752	103.645	26.6458	47.9114	56.1384	61.5912	46.5723	173.981	177.064	161.465	138.984	144.533	249.216	253.352	1.5674	20.2978	73.6677	21.0657	326.019	236.626	32.9154	22.2547	862.069	1228.33	369.906	540.605	247.649	221.003	25.0784	341.693	448.276	56.4263	47.0219	13.1208	20.3762	11.8597	83.0721	45.0152	84.6395	91.5695	3946.71
Riggi_EWS-FLI1_enhancer_137_PTPN14	PTPN14	chr1	214404036	214404636	600	425	281.612	181.667	158.049	126.74	76.6667	121.371	106.255	107.594	95.1341	173.333	190.788	138.896	131.546	102.027	121.667	78.8479	5	15.4166	138.333	43.9997	18.3333	14.2962	21.6667	3.94403	340	637.952	188.333	234.605	40	40	10	65	121.667	10	103.333	15.3469	30	0.840718	23.3333	2.99163	18.3333	20.4987	1036.67
Riggi_EWS-FLI1_enhancer_1070_AMOTL2	AMOTL2	chr3	134364032	134364632	600	1071.67	967.937	145	180.899	143.272	126.667	184.304	154.01	146.187	129.017	173.333	148.112	183.266	168.898	131.731	130	110.059	1.66667	12.3333	148.333	83.9994	70	78.629	56.6667	37.4683	255	292.115	275	210.039	511.667	605	70	618.333	903.333	83.3333	208.333	103.941	106.667	50.4431	146.667	121.161	273.333	125.555	305
Riggi_EWS-FLI1_enhancer_1371_CDC5L	CDC5L	chr6	44387228	44387828	600	221.667	173.689	21.6667	26.6588	14.6945	1.66667	16.4824	13.1326	15.2035	6.51603	171.667	256.058	272.005	201.379	224.718	208.333	297.322	0	21.5833	13.3333	12.7999	1403.33	1106.52	45	35.4963	16.6667	38.6129	81.6667	82.296	460	380	125	643.333	431.667	173.333	15	5.5807	21.6667	16.8144	758.333	629.739	246.667	225.486	48.3333
Riggi_EWS-FLI1_enhancer_523_DYNC1H1	DYNC1H1	chr14	101947862	101948462	600	823.333	661.03	38.3333	34.2756	23.8786	0	1.4984	14.3265	15.2035	7.81924	170	271.12	206.415	160.778	198.889	263.333	303.893	5	40.0832	10	5.59996	1496.67	1389.59	41.6667	23.6642	76.6667	88.9775	220	201.441	251.667	205	55	320	386.667	73.3333	6.66667	6.97588	36.6667	21.0179	1150	831.674	178.333	133.242	91.6667
Riggi_EWS-FLI1_enhancer_58_ZZZ3	ZZZ3	chr1	77682442	77683042	600	326.667	264.749	36.6667	36.1798	18.3681	5	7.49202	2.38775	1.1695	2.60641	170	235.975	212.203	190.011	207.929	393.333	315.392	0	15.4166	0	4.79997	1863.33	1555.42	25	29.5803	11.6667	45.3282	101.667	111.775	425	340	121.667	461.667	563.333	180	0	4.18553	23.3333	15.1329	1128.33	861.59	293.333	217.799	53.3333
Riggi_EWS-FLI1_enhancer_345_LLPH	LLPH	chr12	66066550	66067530	980	935.714	889.954	226.531	227.338	149.569	47.9592	52.2913	54.0899	46.5413	29.5216	169.388	116.809	147.636	143.179	131.257	144.898	112.64	1.02041	20.7653	80.6122	35.2651	11.2245	4.37638	22.449	1.20736	570.408	744.163	271.429	263.959	211.224	210.204	25.5102	289.796	292.857	17.3469	35.7143	13.667	22.449	8.2356	29.5918	3.66322	43.8776	26.6692	1560.2
Riggi_EWS-FLI1_enhancer_1538_C7orf49	C7orf49	chr7	135170609	135171209	600	908.333	806.052	156.667	279.918	156.129	35	52.4441	39.3979	49.119	45.6122	166.667	183.257	167.833	157.53	154.978	113.333	167.552	5	33.9166	45	25.5998	1308.33	959.274	48.3333	43.3844	265	448.245	78.3333	116.688	213.333	176.667	50	336.667	240	41.6667	28.3333	6.27829	53.3333	32.788	1008.33	635.722	146.667	99.9312	566.667
Riggi_EWS-FLI1_enhancer_554_TIPIN	TIPIN	chr15	66356401	66357001	600	268.333	246.2	25	34.2756	75.3094	16.6667	19.4793	16.7143	12.8645	11.7289	166.667	198.319	167.833	204.627	174.35	180	256.256	0	46.2499	18.3333	15.9999	1210	1123.68	41.6667	39.4403	50	48.6858	60	71.2413	231.667	178.333	71.6667	325	288.333	98.3333	6.66667	9.06864	16.6667	21.0179	933.333	616.276	191.667	130.679	108.333
Riggi_EWS-FLI1_enhancer_1727_PSMD5	PSMD5	chr9	120842719	120843319	600	248.333	244.514	13.3333	19.042	34.8995	43.3333	46.4505	28.653	31.5765	44.309	166.667	215.892	171.691	193.259	184.682	385	479.658	1.66667	46.2499	20	16.7999	1936.67	1566.86	65	63.1045	43.3333	25.1823	120	144.939	301.667	263.333	68.3333	371.667	400	101.667	21.6667	11.1614	30	18.4958	933.333	674.613	223.333	240.86	60
Riggi_EWS-FLI1_enhancer_979_MIAT	MIAT	chr22	26672493	26673158	665	1219.55	445.792	276.692	266.302	210.474	28.5714	47.318	38.7785	34.8212	25.8682	163.91	181.2	224.532	187.556	198.092	129.323	142.282	6.01504	13.9097	48.1203	25.263	584.962	394.704	45.1128	46.2608	688.722	1305.69	260.15	262.653	237.594	204.511	31.5789	258.647	344.361	45.1128	22.5564	21.3997	57.1429	36.41	511.278	340.101	76.6917	83.2279	2738.35
Riggi_EWS-FLI1_enhancer_1496_STEAP1	STEAP1	chr7	90153855	90154455	600	445	296.789	226.667	186.612	101.025	46.6667	26.9713	26.2653	42.102	32.5802	163.333	173.216	162.046	116.93	112.359	145	205.333	0	24.6666	46.6667	50.3997	1015	734.824	81.6667	45.3564	726.667	938.461	300	281.28	445	501.667	116.667	520	696.667	168.333	35	18.1373	21.6667	21.8587	808.333	569.906	196.667	204.987	693.333
Riggi_EWS-FLI1_enhancer_1662_FAM49B	FAM49B	chr8	129449048	129449741	693	623.377	511	134.199	85.7303	76.3351	57.7201	66.1633	43.4137	45.5649	62.0574	163.059	171.705	140.299	129.359	112.935	255.411	224.711	0	21.3564	98.1241	19.3938	67.8211	23.5175	44.733	11.9516	481.962	558.154	148.629	192.487	571.429	545.455	67.8211	607.504	759.019	186.147	41.847	20.5351	25.974	4.36736	23.088	14.2459	223.665	164.167	4034.63
Riggi_EWS-FLI1_enhancer_903_DGKD	DGKD	chr2	233329694	233330750	1056	1573.86	750.212	204.545	236.943	156.547	58.7121	90.2448	92.9324	97.6798	80.7099	161.932	161.177	172.086	138.411	121.077	98.4848	56	0	15.767	94.697	22.7271	1.89394	7.31055	11.3636	2.24093	158.144	170.744	95.6439	83.0497	305.871	371.212	98.4848	356.061	612.689	192.235	128.788	7.92714	28.4091	11.4643	16.0985	3.39958	125	128.117	248.106
Riggi_EWS-FLI1_enhancer_379_TMPO-AS1	TMPO-AS1	chr12	98439486	98440086	600	4215	3558.09	788.333	748.351	569.413	28.3333	34.4633	16.7143	33.9155	44.309	161.667	193.299	243.069	157.53	214.386	136.667	64.0639	1.66667	15.4166	76.6667	33.5998	23.3333	8.57771	18.3333	11.8321	836.667	861.235	426.667	264.084	100	98.3333	15	121.667	163.333	5	50	11.1614	21.6667	2.52215	20	5.98326	18.3333	7.68702	711.667
Riggi_EWS-FLI1_enhancer_110_LAMC1	LAMC1	chr1	183039971	183040571	600	1286.67	957.819	285	302.768	189.192	56.6667	85.409	41.7857	65.492	67.7667	161.667	100.415	136.967	125.05	151.104	101.667	88.7039	3.33333	21.5833	68.3333	52.7996	66.6667	8.57771	21.6667	15.7761	171.667	141.021	98.3333	39.3056	48.3333	38.3333	11.6667	86.6667	105	6.66667	115	16.7421	16.6667	11.77	6.66667	4.48745	11.6667	35.8727	211.667
Riggi_EWS-FLI1_enhancer_668_SEC14L1	SEC14L1	chr17	77235407	77236007	600	1175	1284.96	223.333	274.205	196.539	98.3333	142.348	93.1224	109.933	101.65	161.667	185.768	217.99	185.139	189.848	203.333	165.909	6.66667	49.3332	136.667	61.5996	95	32.8812	66.6667	31.5523	411.667	552.332	198.333	234.605	255	136.667	8.33333	223.333	263.333	36.6667	73.3333	29.9963	43.3333	19.3365	40	10.4707	100	33.3104	1685
Riggi_EWS-FLI1_enhancer_1066_ISY1-RAB43	ISY1-RAB43	chr3	129160937	129161537	600	296.667	330.515	131.667	135.198	97.3512	0	10.4888	3.58163	4.678	6.51603	161.667	160.664	227.636	147.786	185.974	230	216.832	3.33333	18.5	0	0	1300	1073.64	20	21.6922	223.333	275.327	130	106.862	561.667	458.333	71.6667	555	673.333	141.667	3.33333	5.5807	35	34.4694	1433.33	1184.69	353.333	202.425	371.667
Riggi_EWS-FLI1_enhancer_747_RPS19	RPS19	chr19	41859578	41860401	823	560.146	528.634	155.529	195.742	128.555	8.50547	3.27719	6.09269	11.9366	13.3013	160.389	237.921	185.645	168.125	184.543	390.036	410.766	1.21507	17.9829	8.50547	8.16519	1591.74	1306.98	30.3767	35.942	273.39	414.912	257.594	238.197	329.283	312.272	71.6889	391.252	490.887	110.571	3.6452	6.6114	8.50547	16.5488	1065.61	803.706	262.454	250.318	441.069
Riggi_EWS-FLI1_enhancer_1657_MYC	MYC	chr8	127811987	127812779	792	396.465	157.133	137.626	193.305	132.195	79.5455	150.976	129.337	135.556	123.41	160.354	142.635	138.838	123.032	112.516	217.172	238.933	1.26263	11.6793	147.727	69.0904	49.2424	12.9965	63.1313	19.4214	3055.56	5233.6	702.02	1393.93	467.172	542.929	98.4848	515.152	940.657	243.687	117.424	49.1482	93.4343	22.9287	184.343	65.7253	203.283	143.646	5818.18
Riggi_EWS-FLI1_enhancer_567_MFGE8	MFGE8	chr15	88897260	88897860	600	163.333	70.8246	63.3333	85.6891	91.8407	451.667	596.365	550.377	484.173	647.694	160	145.602	154.329	110.434	123.982	48.3333	36.1386	0	27.7499	235	46.3997	18.3333	1.42962	45	23.6642	13.3333	16.7882	16.6667	17.1962	121.667	55	6.66667	128.333	70	15	246.667	76.0371	130	42.8766	143.333	46.3703	113.333	105.056	25
Riggi_EWS-FLI1_enhancer_395_RFC5	RFC5	chr12	118016398	118016998	600	268.333	244.514	35	74.2639	29.389	18.3333	26.9713	23.8775	35.085	33.8834	160	150.622	165.904	136.418	147.229	220	246.4	6.66667	24.6666	23.3333	23.1998	2061.67	1779.87	28.3333	27.6082	48.3333	63.7952	25	23.3377	386.667	325	141.667	450	351.667	118.333	21.6667	10.4638	18.3333	23.5401	1688.33	1174.22	240	230.611	76.6667
Riggi_EWS-FLI1_enhancer_107_CEP350	CEP350	chr1	179954365	179954965	600	453.333	451.929	33.3333	32.3714	27.5522	5	17.9809	10.7449	8.1865	5.21283	160	143.091	192.912	134.794	152.395	198.333	241.472	0	36.9999	11.6667	9.59993	1893.33	1561.14	33.3333	29.5803	33.3333	23.5035	160	108.09	340	351.667	93.3333	425	506.667	93.3333	8.33333	10.4638	15	21.8587	1616.67	1274.44	231.667	261.359	71.6667
Riggi_EWS-FLI1_enhancer_889_KCNE4	KCNE4	chr2	223043016	223043616	600	870	376.045	240	251.355	180.008	48.3333	85.409	70.4387	65.492	95.1341	158.333	148.112	179.408	121.802	112.359	166.667	177.408	8.33333	21.5833	178.333	50.3997	8.33333	10.0073	15	7.88807	441.667	782.331	180	200.213	268.333	221.667	28.3333	241.667	313.333	46.6667	131.667	18.1373	31.6667	13.4515	23.3333	10.4707	116.667	61.4961	963.333
Riggi_EWS-FLI1_enhancer_14_MFN2	MFN2	chr1	11985723	11986323	600	1406.67	1274.84	533.333	634.099	411.446	81.6667	82.4122	65.6632	54.9665	83.4052	156.667	225.934	206.415	136.418	134.314	190	167.552	3.33333	21.5833	110	69.5995	46.6667	15.7258	53.3333	17.7482	633.333	626.2	236.667	162.135	28.3333	31.6667	6.66667	50	53.3333	3.33333	100	28.6011	58.3333	22.6994	26.6667	4.48745	40	51.2468	48.3333
Riggi_EWS-FLI1_enhancer_1506_SYPL1	SYPL1	chr7	106021053	106021653	600	1256.67	964.564	155	119.965	99.188	76.6667	86.9074	96.704	77.187	87.3148	156.667	230.954	156.258	120.178	153.687	126.667	70.6346	0	9.24998	215	75.9995	16.6667	2.85924	43.3333	21.6922	71.6667	35.2553	75	33.1641	191.667	116.667	6.66667	170	146.667	10	126.667	25.8108	43.3333	14.2922	40	8.9749	48.3333	94.8066	68.3333
Riggi_EWS-FLI1_enhancer_103_SUCO	SUCO	chr1	172933777	172934377	600	503.333	492.4	106.667	104.731	97.3512	58.3333	55.441	72.8265	70.17	53.4315	156.667	128.029	117.676	126.674	107.193	153.333	113.344	6.66667	24.6666	83.3333	21.5999	23.3333	10.0073	15	1.97202	161.667	246.787	106.667	133.885	121.667	111.667	23.3333	116.667	148.333	16.6667	85	6.97588	15	1.68144	6.66667	0	13.3333	38.4351	293.333
Riggi_EWS-FLI1_enhancer_750_CLPTM1	CLPTM1	chr19	44954927	44955527	600	468.333	413.144	55	78.0723	51.4308	0	4.49521	5.96938	4.678	1.30321	156.667	180.747	210.274	139.666	147.229	235	213.546	5	43.1666	0	1.59999	2143.33	1844.21	35	25.6362	218.333	371.02	328.333	218.637	261.667	263.333	70	363.333	350	83.3333	3.33333	9.06864	8.33333	21.0179	1768.33	1437.48	188.333	174.239	245
Riggi_EWS-FLI1_enhancer_624_ANKFY1	ANKFY1	chr17	4263693	4264293	600	323.333	301.848	28.3333	45.7008	42.2467	23.3333	19.4793	14.3265	14.034	9.12244	156.667	138.071	171.691	149.41	185.974	195	203.691	0	24.6666	16.6667	19.9999	2221.67	1991.46	68.3333	55.2165	31.6667	77.2258	51.6667	66.3281	146.667	133.333	40	231.667	200	38.3333	6.66667	4.88312	15	34.4694	1170	949.843	171.667	117.868	70
Riggi_EWS-FLI1_enhancer_228_RNF141	RNF141	chr11	10556448	10557612	1164	526.632	429.398	196.735	177.66	151.49	73.8832	80.3268	69.5402	57.8721	75.2367	156.357	185.043	144.187	150.683	127.151	107.388	107.535	0	12.7147	89.3471	24.7421	6.87285	2.94767	12.8866	0	654.639	935.467	259.45	360.892	175.258	112.543	10.3093	195.876	205.326	26.6323	110.825	16.1812	19.7595	7.80047	12.0275	0	114.261	105.663	920.103
Riggi_EWS-FLI1_enhancer_768_TSSC1	TSSC1	chr2	3127152	3127752	600	1208.33	1269.78	285	158.049	168.987	81.6667	38.9585	50.1428	52.6275	48.2186	155	125.519	154.329	116.93	120.108	51.6667	50.9226	10	9.24998	61.6667	61.5996	215	108.651	55	41.4124	171.667	218.247	76.6667	29.4792	38.3333	35	8.33333	36.6667	65	6.66667	71.6667	36.2746	35	25.2215	140	67.3117	23.3333	17.9364	325
Riggi_EWS-FLI1_enhancer_656_VMP1	VMP1	chr17	59707295	59707895	600	555	497.459	68.3333	85.6891	75.3094	1.66667	10.4888	4.77551	9.356	2.60641	155	225.934	181.337	167.274	138.189	211.667	211.904	0	15.4166	5	3.19998	1706.67	1389.59	20	17.7482	125	191.386	150	119.145	238.333	193.333	58.3333	261.667	275	86.6667	1.66667	6.27829	6.66667	10.9293	1056.67	795.774	161.667	151.178	181.667
Riggi_EWS-FLI1_enhancer_543_SEMA6D	SEMA6D	chr15	47421926	47423207	1281	435.597	278.812	91.3349	107.028	80.0111	107.728	121.416	112.957	115.033	104.989	153.786	157.56	189.749	143.005	143.969	70.2576	42.3169	3.12256	21.6627	74.1608	20.2341	3.12256	5.35688	10.1483	0.923661	130.367	184.002	49.1803	56.3809	76.5027	28.8837	2.34192	71.0383	85.0898	6.24512	29.6643	9.14869	11.7096	6.69424	15.6128	2.80247	17.1741	8.40111	324.746
Riggi_EWS-FLI1_enhancer_592_PRKCB	PRKCB	chr16	23901149	23903055	1906	652.676	385.92	154.25	154.654	92.5153	77.6495	109.904	100.722	87.6204	111.176	153.725	155.68	156.677	118.607	128.064	163.169	202.187	4.19727	39.7953	109.654	47.0931	54.0399	28.8024	34.1028	27.3144	468.52	863.016	164.218	306.237	305.352	344.176	48.7933	365.163	492.13	96.5373	70.829	23.2773	34.6275	15.0853	41.4481	16.4807	87.0934	94.3737	1892.44
Riggi_EWS-FLI1_enhancer_1255_NNT	NNT	chr5	43772760	43773509	749	566.088	63.4896	116.155	179.997	100.056	42.7236	33.6091	32.5168	49.653	50.1099	152.203	211.153	139.082	144.406	57.9357	240.32	152.643	1.33511	24.6995	102.804	36.5285	25.3672	13.7427	17.3565	12.6378	256.342	303.936	212.283	228.277	117.49	106.809	21.3618	181.575	122.83	12.016	26.7023	8.38223	24.032	6.73472	13.3511	9.58601	42.7236	8.21043	1000
Riggi_EWS-FLI1_enhancer_113_RGL1	RGL1	chr1	183842442	183843719	1277	425.998	449.24	133.908	132.414	132.907	48.5513	76.7389	55.5335	74.1812	63.0682	151.919	154.515	114.206	130.481	101.337	234.143	154.362	0	30.4228	59.5145	52.2471	64.9961	27.54	46.202	10.1921	339.076	439.36	261.551	248.738	138.606	178.543	28.1911	179.327	382.929	69.6946	8.61394	13.766	32.1065	8.29526	37.5881	11.245	43.0697	20.4666	386.844
Riggi_EWS-FLI1_enhancer_920_SNRPB2	SNRPB2	chr20	16729591	16730191	600	560	483.968	241.667	295.151	178.171	31.6667	32.9649	25.0714	32.746	33.8834	151.667	160.664	198.699	168.898	153.687	221.667	195.477	0	30.8333	36.6667	35.9998	1220	999.303	18.3333	15.7761	245	344.158	140	135.113	263.333	208.333	60	360	338.333	73.3333	46.6667	25.8108	21.6667	8.40718	793.333	682.092	188.333	151.178	755
Riggi_EWS-FLI1_enhancer_575_LRRC28	LRRC28	chr15	99250982	99251582	600	590	559.852	60	51.4134	69.799	6.66667	16.4824	10.7449	14.034	3.90962	151.667	123.008	135.038	110.434	127.857	78.3333	126.485	5	43.1666	0	5.59996	1121.67	909.237	21.6667	37.4683	83.3333	124.233	121.667	81.0677	138.333	128.333	35	151.667	156.667	36.6667	5	9.76623	26.6667	20.1772	835	523.536	85	46.1221	290
Riggi_EWS-FLI1_enhancer_1532_TMEM209	TMEM209	chr7	130205187	130205787	600	185	217.533	31.6667	53.3177	20.205	8.33333	35.9617	17.9081	16.373	24.7609	150	143.091	165.904	152.658	152.395	221.667	313.749	0	18.5	26.6667	27.9998	1266.67	954.985	25	21.6922	103.333	88.9775	80	84.7526	341.667	295	81.6667	460	366.667	85	16.6667	10.4638	28.3333	32.788	903.333	741.925	180	269.046	266.667
Riggi_EWS-FLI1_enhancer_216_VAX1	VAX1	chr10	117134663	117135263	600	918.333	563.224	341.667	458.913	286.543	60	91.4027	101.48	72.509	76.8892	148.333	193.299	204.486	194.883	197.597	203.333	261.184	3.33333	40.0832	76.6667	68.7995	343.333	300.22	56.6667	86.7687	283.333	543.938	110	157.222	186.667	141.667	35	251.667	266.667	40	61.6667	34.8794	23.3333	30.2658	218.333	125.649	121.667	115.305	1708.33
Riggi_EWS-FLI1_enhancer_560_PPCDC	PPCDC	chr15	75029519	75030119	600	1556.67	1634.03	330	375.128	284.706	116.667	143.847	112.224	108.763	112.076	148.333	173.216	179.408	155.906	147.229	100	110.059	5	30.8333	280	88.7994	43.3333	27.1627	65	39.4403	695	555.69	305	192.843	163.333	110	8.33333	203.333	291.667	26.6667	213.333	79.525	103.333	35.3101	143.333	16.454	85	117.868	1668.33
Riggi_EWS-FLI1_enhancer_105_RASAL2	RASAL2	chr1	177729350	177730238	888	306.306	306.497	156.532	181.414	90.5996	7.88288	24.2984	12.9068	18.1747	27.2969	147.523	184.886	144.684	136.067	133.512	183.559	94.3423	1.12613	24.9999	40.5405	17.2972	78.8288	35.7405	6.75676	1.33244	371.622	649.976	170.045	137.769	25.9009	21.3964	0	40.5405	20.2703	2.25225	24.7748	2.35672	6.75676	1.13611	3.37838	8.08549	15.7658	3.46262	3412.16
Riggi_EWS-FLI1_enhancer_1260_SNX18	SNX18	chr5	54722418	54723542	1124	629.004	470.784	160.142	92.4995	83.343	52.4911	64.7887	63.0928	70.5445	68.8705	146.797	166.167	157.556	120.501	137.191	276.69	257.799	2.66904	23.0426	104.982	25.6226	10.6762	5.34199	13.3452	4.21071	461.744	828.956	263.345	263.582	411.032	347.865	49.8221	448.399	516.904	92.5267	47.153	22.7151	27.5801	13.0147	22.242	15.9696	163.701	110.792	754.448
Riggi_EWS-FLI1_enhancer_1665_ASAP1	ASAP1	chr8	130437511	130438111	600	2313.33	1578.38	310	371.319	260.828	80	88.4059	87.153	91.221	91.2244	146.667	145.602	144.684	94.1934	140.772	265	274.325	0	49.3332	153.333	88.7994	115	64.3328	76.6667	57.1885	688.333	1010.65	443.333	443.416	306.667	278.333	38.3333	375	473.333	53.3333	188.333	55.1095	130	44.558	156.667	71.7992	171.667	89.6819	736.667
Riggi_EWS-FLI1_enhancer_933_VSTM2L	VSTM2L	chr20	37914725	37915325	600	1945	1868.42	251.667	340.852	165.313	100	170.818	119.388	94.7295	100.347	146.667	168.195	212.203	193.259	192.431	205	131.413	1.66667	27.7499	105	59.9996	225	137.243	73.3333	53.2445	258.333	184.67	185	89.6658	266.667	346.667	65	395	591.667	68.3333	98.3333	57.2022	53.3333	51.2838	265	158.557	230	66.6208	248.333
Riggi_EWS-FLI1_enhancer_218_GRK5	GRK5	chr10	119344540	119345140	600	963.333	399.653	163.333	156.145	82.6567	88.3333	151.339	118.194	150.865	130.321	146.667	158.154	81.0229	100.689	85.238	146.667	93.6319	1.66667	18.5	171.667	35.9998	1.66667	10.0073	16.6667	13.8041	1030	1133.2	283.333	411.48	271.667	221.667	41.6667	316.667	360	115	91.6667	18.8349	10	4.20359	15	2.99163	60	58.9338	881.667
Riggi_EWS-FLI1_enhancer_288_ZC3H12C	ZC3H12C	chr11	110069246	110069846	600	745	851.582	125	112.348	104.698	61.6667	73.4218	78.7959	44.441	69.0699	146.667	120.498	111.889	82.8252	103.319	145	82.1333	0	27.7499	186.667	57.5996	10	14.2962	28.3333	21.6922	205	347.516	206.667	174.418	63.3333	56.6667	15	51.6667	126.667	11.6667	145	32.7866	16.6667	6.72574	30	5.98326	26.6667	17.9364	1513.33
Riggi_EWS-FLI1_enhancer_1110_ETV5	ETV5	chr3	186107781	186108691	910	424.176	409.16	40.6593	43.9431	23.0106	34.0659	55.3257	48.8046	47.8081	70.4591	146.154	162.209	218.775	107.078	97.9257	195.604	209.034	4.3956	26.4285	10.989	10.0219	2070.33	1954.96	62.6374	68.9122	36.2637	39.849	93.4066	100.424	81.3187	54.9451	15.3846	106.593	145.055	28.5714	115.385	98.4289	151.648	115.298	1151.65	859.026	26.3736	20.2735	67.033
Riggi_EWS-FLI1_enhancer_1126_LRCH3	LRCH3	chr3	197854796	197855453	657	809.741	425.04	153.729	128.686	150.971	57.8387	71.1571	67.5985	64.0822	80.9297	144.597	245.306	197.316	130.515	109.688	170.472	135.014	3.04414	16.8949	92.8463	48.9494	25.8752	32.6397	31.9635	14.4074	155.251	206.978	207.002	135.73	144.597	100.457	9.13242	138.508	146.119	18.2648	63.9269	28.668	24.3531	7.67779	33.4855	9.5623	54.7945	39.7806	394.216
Riggi_EWS-FLI1_enhancer_1651_MTSS1	MTSS1	chr8	124751802	124752402	600	1508.33	1514.3	568.333	559.835	365.526	70	79.4154	109.837	71.3395	95.1341	143.333	183.257	173.621	125.05	134.314	91.6667	60.7786	0	55.4999	165	43.9997	15	11.4369	23.3333	7.88807	213.333	204.816	81.6667	57.73	165	85	8.33333	211.667	135	21.6667	258.333	53.7143	75	10.9293	33.3333	5.98326	51.6667	102.494	48.3333
Riggi_EWS-FLI1_enhancer_79_RSBN1	RSBN1	chr1	113850008	113850608	600	895	490.714	296.667	238.025	101.025	78.3333	104.888	115.806	73.6785	97.7405	143.333	145.602	100.314	99.0654	81.3635	140	88.7039	0	43.1666	66.6667	18.3999	10	2.85924	6.66667	7.88807	450	913.279	236.667	358.663	125	140	25	143.333	198.333	36.6667	36.6667	6.27829	20	0.840718	13.3333	4.48745	55	40.9974	2586.67
Riggi_EWS-FLI1_enhancer_928_NKX2-2	NKX2-2	chr20	21555637	21556237	600	805	430.007	176.667	102.827	102.862	76.6667	73.4218	70.4387	91.221	80.7988	143.333	115.477	150.471	121.802	117.525	81.6667	77.2053	3.33333	18.5	51.6667	27.1998	3.33333	0	6.66667	1.97202	691.667	1067.73	180	240.747	108.333	151.667	25	150	186.667	53.3333	63.3333	21.6252	48.3333	7.56646	11.6667	4.48745	86.6667	71.7455	4285
Riggi_EWS-FLI1_enhancer_1302_PURA	PURA	chr5	140113708	140114308	600	523.333	593.578	23.3333	22.8504	29.389	28.3333	29.9681	37.0102	43.2715	41.7026	143.333	198.319	212.203	185.139	202.763	161.667	215.189	1.66667	18.5	10	10.3999	2120	1711.25	80	80.8527	38.3333	95.6928	228.333	221.094	401.667	433.333	88.3333	468.333	613.333	98.3333	20	18.1373	63.3333	75.6646	2618.33	2046.28	341.667	327.979	73.3333
Riggi_EWS-FLI1_enhancer_921_PCSK2	PCSK2	chr20	17167724	17168616	892	384.529	351.628	218.61	121.681	101.313	33.6323	44.3474	46.5773	62.146	56.1022	142.377	114.824	92.1305	97.2229	112.064	155.83	106.073	2.24215	29.0358	107.623	29.0581	3.36323	8.65464	13.4529	5.30588	464.126	521.715	230.942	170.199	137.892	143.498	23.5426	161.435	162.556	45.9641	35.8744	7.9769	8.96861	1.69652	3.36323	2.01231	54.9327	37.918	636.771
Riggi_EWS-FLI1_enhancer_1600_MRPL15	MRPL15	chr8	54621699	54622537	838	675.418	449.144	190.931	290.402	172.284	31.0263	38.6224	43.595	45.2169	55.985	142.005	133.008	160.223	160.464	147.95	202.864	185.829	2.38663	39.7374	108.592	46.9687	102.625	36.8493	51.3126	21.1792	291.169	384.646	106.205	100.257	150.358	121.718	29.8329	187.351	288.783	32.2196	66.8258	24.4739	32.2196	13.2428	48.926	4.28396	52.506	36.6922	139.618
Riggi_EWS-FLI1_enhancer_1340_JARID2	JARID2	chr6	14876954	14877554	600	613.333	596.95	155	182.803	104.698	35	43.4537	60.8877	58.475	79.4956	140	185.768	198.699	152.658	152.395	211.667	188.907	0	30.8333	81.6667	19.9999	120	41.4589	51.6667	21.6922	621.667	1005.61	235	271.454	233.333	211.667	10	268.333	290	28.3333	78.3333	42.5529	38.3333	20.1772	141.667	59.8326	131.667	97.3689	3358.33
Riggi_EWS-FLI1_enhancer_240_CAPRIN1	CAPRIN1	chr11	34045923	34046523	600	368.333	241.141	123.333	123.773	69.799	70	77.917	68.051	63.153	54.7347	140	105.436	113.818	99.0654	64.5742	240	241.472	0	43.1666	90	43.9997	1.66667	8.57771	20	5.91605	608.333	899.848	166.667	208.811	63.3333	106.667	6.66667	116.667	141.667	11.6667	13.3333	8.37106	8.33333	3.36287	8.33333	0	66.6667	35.8727	1353.33
Riggi_EWS-FLI1_enhancer_488_MAPK1IP1L	MAPK1IP1L	chr14	55051160	55051760	600	918.333	841.464	101.667	150.432	97.3512	30	35.9617	28.653	26.8985	32.5802	140	170.705	156.258	125.05	117.525	330	336.746	0	18.5	66.6667	53.5996	788.333	641.899	41.6667	29.5803	451.667	644.667	338.333	350.065	350	326.667	78.3333	385	521.667	125	30	17.4397	33.3333	10.0886	503.333	358.996	208.333	146.053	1420
Riggi_EWS-FLI1_enhancer_472_DAD1	DAD1	chr14	22415350	22416461	1111	534.653	407.991	84.6085	77.1279	52.5749	59.4059	82.5404	79.95	59.3697	64.046	139.514	135.574	132.312	104.37	112.293	122.412	84.2772	7.20072	18.3168	143.114	31.971	9.90099	10.0369	16.2016	10.65	357.336	421.594	174.617	176.45	273.627	228.623	22.5023	288.929	313.231	78.3078	126.013	18.0833	24.3024	5.4484	26.1026	3.23129	72.9073	66.4225	506.751
Riggi_EWS-FLI1_enhancer_1678_SPATA6L	SPATA6L	chr9	4656194	4656854	660	1043.94	677.586	210.606	166.185	131.917	40.9091	69.4715	59.6938	64.8541	65.1603	139.394	157.469	133.284	109.252	153.804	171.212	122.453	3.0303	28.0302	74.2424	36.3634	13.6364	0	18.1818	5.37823	669.697	915.721	356.061	399.755	180.303	162.121	22.7273	212.121	245.455	42.4242	25.7576	11.4151	25.7576	3.82144	28.7879	5.43933	90.9091	39.5998	2019.7
Riggi_EWS-FLI1_enhancer_819_CCDC74B	CCDC74B	chr2	129606443	129607043	600	1978.33	1966.23	443.333	439.871	339.811	50	44.9521	62.0816	53.797	53.4315	138.333	168.195	192.912	129.922	142.063	53.3333	41.0666	1.66667	40.0832	75	32.7998	13.3333	8.57771	35	5.91605	513.333	436.494	193.333	101.949	18.3333	8.33333	0	25	31.6667	6.66667	105	7.67347	8.33333	4.20359	26.6667	5.98326	13.3333	10.2494	76.6667
Riggi_EWS-FLI1_enhancer_311_ETV6	ETV6	chr12	11765980	11766580	600	538.333	293.416	280	337.044	121.23	106.667	151.339	140.877	138.001	144.656	138.333	195.809	150.471	175.395	104.61	158.333	111.701	3.33333	9.24998	133.333	105.599	126.667	58.6143	71.6667	53.2445	440	496.931	265	138.798	80	86.6667	15	115	218.333	36.6667	86.6667	40.4601	51.6667	17.6551	100	17.9498	20	15.374	1933.33
Riggi_EWS-FLI1_enhancer_718_SCAMP4	SCAMP4	chr19	1905489	1906089	600	295	195.611	133.333	190.42	134.087	68.3333	85.409	74.0204	54.9665	100.347	138.333	130.539	148.542	152.658	130.44	198.333	202.048	0	36.9999	61.6667	64.7996	1025	967.852	60	70.9926	335	538.902	78.3333	108.09	146.667	171.667	21.6667	206.667	276.667	40	53.3333	46.7384	88.3333	86.5939	996.667	812.228	115	97.3689	1096.67
Riggi_EWS-FLI1_enhancer_945_ZFP64	ZFP64	chr20	52267378	52267978	600	520	333.888	125	125.677	60.6149	61.6667	118.374	90.7346	78.3565	83.4052	138.333	117.988	109.96	108.81	89.1124	111.667	82.1333	3.33333	21.5833	80	32.7998	11.6667	7.14809	30	5.91605	225	345.837	145	167.049	215	148.333	20	240	156.667	65	71.6667	18.8349	18.3333	5.88502	10	4.48745	100	61.4961	655
Riggi_EWS-FLI1_enhancer_1677_SPATA6L	SPATA6L	chr9	4630724	4631324	600	801.667	720.05	328.333	255.163	192.866	60	59.9362	45.3673	50.2885	62.5539	136.667	178.236	106.101	142.914	100.736	90	34.496	0	24.6666	61.6667	13.5999	6.66667	4.28885	8.33333	5.91605	216.667	154.452	136.667	62.6432	63.3333	20	11.6667	48.3333	40	18.3333	53.3333	5.5807	11.6667	2.52215	11.6667	1.49582	23.3333	35.8727	125
Riggi_EWS-FLI1_enhancer_874_RPE	RPE	chr2	209943221	209943821	600	1658.33	924.093	298.333	304.672	257.154	30	65.9298	40.5918	63.153	72.9796	136.667	188.278	163.975	151.034	103.319	55	45.9946	0	12.3333	116.667	27.9998	11.6667	4.28885	15	5.91605	223.333	186.349	116.667	55.2734	76.6667	81.6667	0	95	98.3333	5	85	22.3228	25	5.88502	41.6667	7.47908	31.6667	20.4987	755
Riggi_EWS-FLI1_enhancer_370_POC1B	POC1B	chr12	89390145	89390745	600	576.667	489.027	188.333	186.612	152.456	81.6667	100.393	71.6326	57.3055	65.1603	136.667	175.726	163.975	97.4414	111.068	83.3333	49.28	1.66667	24.6666	111.667	35.9998	26.6667	10.0073	30	5.91605	341.667	579.193	270	208.811	48.3333	23.3333	3.33333	46.6667	68.3333	16.6667	73.3333	5.5807	16.6667	4.20359	26.6667	0	45	10.2494	1573.33
Riggi_EWS-FLI1_enhancer_657_VMP1	VMP1	chr17	59829217	59829817	600	1461.67	1453.59	180	213.271	213.07	35	71.9234	53.7244	46.78	49.5218	136.667	193.299	177.479	110.434	136.897	78.3333	44.352	0	27.7499	65	52.7996	71.6667	25.7331	43.3333	19.7202	250	362.625	278.333	240.747	45	76.6667	6.66667	88.3333	148.333	10	70	22.3228	18.3333	1.68144	50	4.48745	23.3333	17.9364	396.667
Riggi_EWS-FLI1_enhancer_1298_C5orf15	C5orf15	chr5	133882680	133883280	600	698.333	418.203	88.3333	121.869	84.4935	115	136.355	144.459	102.916	132.927	136.667	107.946	109.96	71.457	67.1572	28.3333	16.4267	0	33.9166	150	32.7998	8.33333	2.85924	20	5.91605	315	449.924	190	126.515	41.6667	13.3333	11.6667	50	60	5	85	16.0445	25	3.36287	51.6667	1.49582	11.6667	15.374	1048.33
Riggi_EWS-FLI1_enhancer_387_GIT2	GIT2	chr12	109996146	109996746	600	316.667	330.515	88.3333	78.0723	93.6775	18.3333	28.4697	28.653	25.729	18.2449	136.667	110.456	136.967	69.833	98.1528	120	96.9173	0	12.3333	35	29.5998	1433.33	1205.17	30	39.4403	173.333	206.495	95	70.013	161.667	133.333	28.3333	198.333	188.333	21.6667	18.3333	9.76623	38.3333	38.673	1303.33	900.481	96.6667	76.8702	380
Riggi_EWS-FLI1_enhancer_262_MYEOV	MYEOV	chr11	69296932	69297532	600	1161.67	661.03	216.667	165.666	137.761	76.6667	88.4059	74.0204	72.509	67.7667	135	153.133	167.833	95.8174	81.3635	93.3333	136.341	0	12.3333	86.6667	47.9997	250	161.547	41.6667	25.6362	645	1035.83	431.667	463.069	45	60	6.66667	48.3333	106.667	18.3333	141.667	32.7866	16.6667	15.1329	76.6667	86.7573	13.3333	10.2494	1061.67
Riggi_EWS-FLI1_enhancer_781_FAM49A	FAM49A	chr2	16685328	16685928	600	161.667	145.022	81.6667	83.7849	53.2676	53.3333	73.4218	64.4693	56.136	49.5218	135	52.7178	94.5267	50.3447	51.6594	113.333	85.4186	5	21.5833	105	24.7998	18.3333	8.57771	20	5.91605	390	473.428	191.667	189.158	138.333	88.3333	6.66667	126.667	111.667	11.6667	68.3333	13.9518	26.6667	0.840718	11.6667	2.99163	70	23.0611	1463.33
Riggi_EWS-FLI1_enhancer_1292_MAN2A1	MAN2A1	chr5	109610481	109611919	1438	761.474	635.353	200.974	182.74	127.989	28.5118	40.6382	38.3568	38.0616	27.1879	134.91	113.124	118.323	88.7679	102.385	78.5814	62.371	0	29.5896	68.8456	22.3642	6.9541	4.77202	11.822	5.75972	480.529	690.675	280.946	263.426	41.7246	35.4659	4.17246	55.6328	48.6787	1.39082	39.6384	12.8069	14.6036	0.350786	6.25869	3.74474	11.822	11.7604	583.449
Riggi_EWS-FLI1_enhancer_81_TSPAN2	TSPAN2	chr1	115166649	115167249	600	1806.67	1241.12	486.667	481.763	453.693	73.3333	71.9234	101.48	91.221	86.0116	133.333	173.216	150.471	138.042	116.234	28.3333	16.4267	6.66667	36.9999	43.3333	15.1999	3.33333	20.0147	1.66667	3.94403	100	78.9046	31.6667	19.6528	20	23.3333	5	35	36.6667	1.66667	41.6667	11.1614	6.66667	0.840718	0	0	8.33333	15.374	975
Riggi_EWS-FLI1_enhancer_1672_ARC	ARC	chr8	142608818	142609418	600	2296.67	1028.64	363.333	369.415	238.786	170	230.754	271.01	226.883	268.46	133.333	158.154	162.046	126.674	114.942	163.333	180.693	0	33.9166	260	99.9993	25	25.7331	81.6667	51.2724	228.333	236.714	190	120.373	241.667	211.667	20	305	321.667	66.6667	436.667	103.941	175	58.0095	163.333	50.8578	160	215.236	493.333
Riggi_EWS-FLI1_enhancer_1128_NOP14	NOP14	chr4	2963138	2963738	600	348.333	408.085	28.3333	32.3714	23.8786	10	14.984	19.102	3.5085	14.3353	133.333	140.581	138.896	131.546	139.48	228.333	248.042	3.33333	15.4166	6.66667	6.39996	2260	1739.85	33.3333	35.4963	40	78.9046	95	106.862	301.667	226.667	98.3333	313.333	293.333	98.3333	3.33333	6.97588	25	51.2838	1993.33	1441.97	248.333	189.613	130
Riggi_EWS-FLI1_enhancer_941_ARFGEF2	ARFGEF2	chr20	48891871	48892554	683	1844.8	1321.39	471.449	369.688	274.312	77.5988	132.948	79.7083	94.5188	83.5731	133.236	152.166	118.628	112.707	93.0322	62.9575	27.4178	0	21.6691	92.2401	23.8944	13.1772	3.76766	17.5695	1.73237	1061.49	1355.35	426.061	410.032	153.734	118.594	10.2489	222.548	159.59	32.2108	76.1347	14.0947	35.1391	7.38551	14.6413	2.62808	73.2064	63.0268	2030.75
Riggi_EWS-FLI1_enhancer_239_LMO2	LMO2	chr11	33930343	33930953	610	1434.43	1335.22	455.738	434.533	290.879	52.459	60.4274	82.2013	80.5229	92.2926	132.787	224.699	204.929	186.896	168.952	165.574	92.097	1.63934	51.5573	186.885	75.5405	85.2459	30.936	59.0164	25.216	336.066	318.701	155.738	96.653	49.1803	65.5738	13.1148	111.475	154.098	13.1148	77.0492	22.643	45.9016	5.78855	62.2951	11.7704	29.5082	10.0813	795.082
Riggi_EWS-FLI1_enhancer_757_RPS11	RPS11	chr19	49495884	49496525	641	747.27	868.142	112.324	103.379	77.3697	6.24025	15.4282	12.2926	9.85226	9.7588	132.605	126.889	144.458	136.813	147.483	207.488	199.888	1.56006	11.5444	21.8409	9.73472	817.473	667.75	12.4805	11.0753	394.696	501.289	305.772	326.524	308.892	302.652	96.7239	407.176	388.456	95.1638	4.68019	7.18265	10.9204	20.4605	464.899	333.233	188.768	172.688	453.978
Riggi_EWS-FLI1_enhancer_402_SLC15A4	SLC15A4	chr12	128605940	128606540	600	1413.33	1032.02	385	390.361	202.05	146.667	142.348	148.041	145.018	157.688	131.667	120.498	146.613	155.906	98.1528	55	27.9253	5	24.6666	98.3333	31.9998	8.33333	4.28885	21.6667	11.8321	281.667	235.035	128.333	74.9262	68.3333	50	3.33333	98.3333	93.3333	13.3333	201.667	20.2301	51.6667	2.52215	56.6667	7.47908	6.66667	12.8117	48.3333
Riggi_EWS-FLI1_enhancer_427_TPT1	TPT1	chr13	45329594	45330194	600	1736.67	1546.34	380	413.212	262.664	60	64.4314	88.3469	72.509	75.586	131.667	125.519	152.4	123.426	136.897	86.6667	93.6319	1.66667	27.7499	93.3333	47.1997	100	45.7478	28.3333	11.8321	385	570.799	260	214.952	73.3333	46.6667	11.6667	83.3333	130	20	123.333	27.2059	46.6667	15.9736	63.3333	23.9331	95	61.4961	718.333
Riggi_EWS-FLI1_enhancer_3_SKI	SKI	chr1	2279236	2279836	600	2785	2291.68	311.667	272.301	227.765	75	71.9234	81.1836	80.6955	89.9212	131.667	173.216	183.266	116.93	148.521	63.3333	83.7759	8.33333	21.5833	118.333	29.5998	53.3333	11.4369	68.3333	25.6362	500	268.611	301.667	110.547	150	141.667	13.3333	155	323.333	21.6667	228.333	43.948	115	36.1509	115	17.9498	63.3333	138.366	1521.67
Riggi_EWS-FLI1_enhancer_1737_UBAC1	UBAC1	chr9	135969194	135969794	600	741.667	480.596	165	186.612	93.6775	186.667	238.246	198.184	228.052	157.688	131.667	128.029	131.18	94.1934	99.4443	146.667	182.336	5	36.9999	201.667	87.1994	30	7.14809	40	9.86008	455	867.951	383.333	300.933	155	121.667	16.6667	183.333	283.333	38.3333	251.667	50.2263	70	13.4515	106.667	8.9749	31.6667	7.68702	2345
Riggi_EWS-FLI1_enhancer_1293_SRP19	SRP19	chr5	112860933	112861533	600	266.667	232.71	21.6667	38.084	25.7154	10	32.9649	7.16326	12.8645	20.8513	131.667	153.133	162.046	100.689	140.772	126.667	197.12	0	15.4166	23.3333	32.7998	1376.67	1130.83	18.3333	29.5803	53.3333	55.4011	65	55.2734	345	230	98.3333	415	335	73.3333	11.6667	29.9963	21.6667	21.0179	1263.33	997.709	186.667	84.5572	48.3333
Riggi_EWS-FLI1_enhancer_1517_CTTNBP2	CTTNBP2	chr7	117971594	117973111	1517	364.535	273.454	60.646	64.7705	59.5724	49.4397	58.0792	64.6913	49.0311	52.0595	131.18	89.3607	113.687	102.773	105.737	55.3724	40.2816	1.31839	17.0731	87.673	36.3874	7.25115	4.52351	18.4575	3.11987	284.113	387.778	143.705	127.283	182.597	120.633	28.3454	201.055	224.127	48.7805	32.3006	16.0027	13.8431	5.3203	20.4351	13.0157	86.3546	51.6859	1535.93
Riggi_EWS-FLI1_enhancer_1084_SSR3	SSR3	chr3	156611795	156612456	661	1335.85	1085.25	319.213	302.483	236.757	30.2572	54.405	45.5154	49.8939	42.5859	130.106	120.771	119.074	100.242	116.058	145.234	123.759	0	11.1951	78.6687	20.3327	6.05144	3.89306	10.59	7.16012	872.92	1191.68	409.985	503.955	213.313	151.286	19.6672	322.239	251.135	42.3601	49.9244	15.1971	25.7186	5.34193	25.7186	1.35778	87.7458	53.4951	4046.9
Riggi_EWS-FLI1_enhancer_902_ATG16L1	ATG16L1	chr2	233163645	233164245	600	1016.67	898.798	236.667	342.756	253.48	60	50.9457	54.9183	54.9665	58.6443	130	170.705	140.826	118.554	161.436	36.6667	14.784	3.33333	12.3333	113.333	70.3995	66.6667	37.1701	41.6667	23.6642	241.667	273.648	98.3333	50.3602	63.3333	38.3333	0	81.6667	60	11.6667	116.667	46.0408	53.3333	31.1066	108.333	58.3368	28.3333	20.4987	63.3333
Riggi_EWS-FLI1_enhancer_701_ZNF532	ZNF532	chr18	59005172	59005772	600	1048.33	940.956	218.333	249.45	183.681	116.667	173.815	107.449	115.78	109.469	130	100.415	154.329	112.058	100.736	86.6667	67.3493	5	15.4166	203.333	59.1996	25	4.28885	46.6667	13.8041	423.333	443.209	236.667	122.83	100	73.3333	11.6667	136.667	151.667	25	165	42.5529	71.6667	17.6551	60	5.98326	58.3333	56.3715	1346.67
Riggi_EWS-FLI1_enhancer_369_DUSP6	DUSP6	chr12	89352322	89352922	600	1991.67	1475.51	215	401.787	183.681	15	14.984	11.9388	12.8645	11.7289	130	130.539	173.621	116.93	153.687	95	91.9893	3.33333	9.24998	6.66667	15.9999	643.333	433.174	56.6667	17.7482	640	836.053	403.333	427.448	51.6667	25	11.6667	68.3333	91.6667	10	35	20.2301	30	26.0622	210	154.069	11.6667	15.374	1333.33
Riggi_EWS-FLI1_enhancer_514_RPS6KA5	RPS6KA5	chr14	91144715	91145315	600	1176.67	1256.29	200	186.612	112.046	38.3333	56.9394	57.3061	64.3225	39.0962	130	125.519	115.747	126.674	135.606	35	31.2106	10	30.8333	123.333	17.5999	3.33333	2.85924	18.3333	3.94403	415	359.268	188.333	98.2639	85	41.6667	0	95	61.6667	10	91.6667	11.1614	23.3333	3.36287	23.3333	4.48745	38.3333	38.4351	1000
Riggi_EWS-FLI1_enhancer_632_FLOT2	FLOT2	chr17	28896983	28897583	600	326.667	259.69	65	85.6891	66.1253	90	112.38	115.806	92.3905	102.953	130	82.8423	119.605	100.689	85.238	161.667	154.411	1.66667	30.8333	21.6667	29.5998	2110	1762.72	175	171.565	83.3333	161.167	106.667	99.4922	200	213.333	40	231.667	313.333	33.3333	86.6667	69.0612	256.667	168.144	2016.67	1536.2	126.667	174.239	106.667
Riggi_EWS-FLI1_enhancer_1141_NCAPG	NCAPG	chr4	17810592	17811192	600	348.333	286.671	20	49.5092	38.5731	8.33333	2.99681	0	2.339	3.90962	130	158.154	181.337	107.186	187.265	196.667	238.186	1.66667	15.4166	1.66667	2.39998	1651.67	1289.52	23.3333	19.7202	38.3333	73.8682	95	74.9262	221.667	225	85	283.333	255	93.3333	0	1.39518	10	7.56646	751.667	602.814	215	133.242	151.667
Riggi_EWS-FLI1_enhancer_1747_PIGA	PIGA	chrX	15298021	15298621	600	1150	839.778	341.667	415.116	279.196	58.3333	82.4122	56.1122	71.3395	59.9475	128.333	130.539	108.031	89.3213	103.319	73.3333	41.0666	5	18.5	66.6667	14.3999	11.6667	8.57771	11.6667	15.7761	166.667	152.773	71.6667	31.9358	83.3333	41.6667	1.66667	111.667	80	13.3333	30	4.88312	11.6667	7.56646	20	2.99163	56.6667	38.4351	145
Riggi_EWS-FLI1_enhancer_354_TBC1D15	TBC1D15	chr12	71877232	71877832	600	276.667	239.455	81.6667	70.4555	75.3094	33.3333	46.4505	71.6326	37.424	49.5218	128.333	117.988	90.6685	69.833	74.9061	143.333	75.5626	3.33333	21.5833	56.6667	22.3998	20	7.14809	15	1.97202	243.333	374.377	166.667	228.464	75	46.6667	5	90	60	11.6667	23.3333	6.97588	15	3.36287	18.3333	2.99163	30	7.68702	563.333
Riggi_EWS-FLI1_enhancer_858_SSFA2	SSFA2	chr2	181779275	181780457	1182	2420.47	2762.28	455.161	483.3	316.081	20.3046	14.4516	17.5748	18.4033	12.569	126.904	132.527	124.364	117.886	156.027	120.981	123.408	2.53807	25.0422	91.3706	34.1114	21.1506	0	20.3046	6.00614	824.027	1012.41	365.482	277.458	54.9915	51.6074	5.07614	98.1387	108.291	7.61421	73.6041	23.371	19.4585	2.1338	27.9188	3.03719	23.6887	14.3075	1141.29
Riggi_EWS-FLI1_enhancer_1418_SMPDL3A	SMPDL3A	chr6	123223372	123223987	615	408.13	278.034	87.8049	100.319	94.9768	11.3821	13.1567	16.3066	9.1278	12.7142	126.829	129.805	107.278	106.156	122.219	224.39	176.286	0	9.02437	32.5203	17.1706	120.325	83.685	16.2602	5.77176	562.602	1028.59	172.358	343.924	91.0569	97.561	14.6341	144.715	134.959	21.1382	17.8862	16.3338	14.6341	0	22.7642	1.45933	65.0407	44.9972	2365.85
Riggi_EWS-FLI1_enhancer_970_ITGB2-AS1	ITGB2-AS1	chr21	44930950	44931550	600	443.333	431.693	191.667	211.366	132.251	155	181.307	177.888	135.662	204.603	126.667	77.8216	117.676	100.689	71.0316	165	165.909	0	12.3333	73.3333	63.9996	785	596.151	65	43.3844	766.667	1395.1	251.667	393.056	150	98.3333	10	213.333	210	38.3333	165	53.7143	36.6667	24.3808	168.333	67.3117	60	48.6844	2365
Riggi_EWS-FLI1_enhancer_403_SLC15A4	SLC15A4	chr12	128823814	128824414	600	366.667	362.555	50	60.9345	42.2467	11.6667	4.49521	22.6837	11.695	11.7289	126.667	138.071	158.188	99.0654	144.646	131.667	157.696	3.33333	18.5	11.6667	11.9999	1338.33	960.703	21.6667	35.4963	78.3333	95.6928	58.3333	61.4149	235	145	26.6667	228.333	225	56.6667	15	25.8108	35	27.7437	995	801.757	125	74.3078	175
Riggi_EWS-FLI1_enhancer_1_AURKAIP1	AURKAIP1	chr1	1375146	1375746	600	700	768.953	100	159.953	123.067	5	4.49521	5.96938	10.5255	3.90962	125	125.519	138.896	120.178	153.687	185	165.909	0	18.5	8.33333	5.59996	1393.33	1172.29	18.3333	37.4683	241.667	434.815	221.667	222.322	228.333	198.333	45	288.333	365	66.6667	3.33333	6.27829	28.3333	23.5401	1223.33	927.406	143.333	128.117	615
Riggi_EWS-FLI1_enhancer_574_TTC23	TTC23	chr15	99249289	99249889	600	175	165.257	65	59.0303	55.1044	23.3333	40.4569	22.6837	23.39	22.1545	125	135.56	135.038	125.05	112.359	71.6667	116.629	0	9.24998	5	14.3999	966.667	660.484	31.6667	25.6362	41.6667	88.9775	66.6667	39.3056	71.6667	101.667	21.6667	116.667	126.667	10	3.33333	9.06864	15	19.3365	246.667	104.707	38.3333	17.9364	1430
Riggi_EWS-FLI1_enhancer_1364_SNRPC	SNRPC	chr6	34757076	34757676	600	415	359.182	60	66.6471	73.4726	6.66667	13.4856	10.7449	7.017	10.4257	125	135.56	192.912	142.914	142.063	191.667	262.826	0	21.5833	8.33333	7.99994	1366.67	1145.12	13.3333	21.6922	235	320.655	201.667	183.016	248.333	221.667	66.6667	330	276.667	50	18.3333	11.859	15	25.2215	815	566.914	140	61.4961	508.333
Riggi_EWS-FLI1_enhancer_741_SUPT5H	SUPT5H	chr19	39445276	39445876	600	245	210.788	25	36.1798	18.3681	10	10.4888	9.55101	5.8475	11.7289	125	110.456	167.833	115.306	125.274	180	213.546	0	55.4999	1.66667	7.19995	2475	2153.01	43.3333	51.2724	91.6667	100.729	143.333	119.145	165	235	85	260	310	136.667	1.66667	9.06864	31.6667	25.2215	1726.67	1328.28	168.333	138.366	76.6667
Riggi_EWS-FLI1_enhancer_4_NOL9	NOL9	chr1	6554232	6554832	600	181.667	217.533	6.66667	26.6588	16.5313	11.6667	14.984	17.9081	23.39	19.5481	125	133.05	142.755	118.554	133.023	205	261.184	0	36.9999	31.6667	25.5998	2350	2165.87	30	47.3284	21.6667	28.54	113.333	50.3602	398.333	273.333	171.667	495	435	190	16.6667	9.76623	50	36.9916	2448.33	1709.72	466.667	486.844	50
Riggi_EWS-FLI1_enhancer_529_TMEM121	TMEM121	chr14	105649512	105651171	1659	1792.65	1036.79	1996.38	2190	949.962	9.64436	24.3863	10.3628	5.49855	15.0823	124.774	103.502	80.9322	104.548	67.727	130.199	175.851	6.6305	73.5984	49.4274	4.91859	18.0832	11.3749	25.9192	1.42641	10578.7	16179.8	129.596	368.712	104.882	71.1272	10.8499	117.541	18.686	1.20555	37.3719	16.1467	22.3026	22.5002	64.4967	14.6065	33.1525	118.618	1969.26
Riggi_EWS-FLI1_enhancer_703_GRP	GRP	chr18	59207506	59208992	1486	300.135	292.095	174.966	149.927	137.205	64.603	92.5663	80.5023	87.8305	76.8243	124.495	97.3065	121.511	111.474	100.642	112.382	59.0298	4.03769	19.9192	125.841	46.5138	55.1817	13.8536	41.7227	15.1285	106.326	94.8997	40.3769	20.3339	80.0808	48.4522	5.38358	102.288	74.6972	7.40242	116.42	27.3214	31.6285	12.2204	37.6851	6.03963	89.502	69.3177	68.6406
Riggi_EWS-FLI1_enhancer_1369_OARD1	OARD1	chr6	40568294	40568894	600	1258.33	750.404	251.667	220.887	124.903	30	70.425	89.5407	60.814	79.4956	123.333	105.436	150.471	103.937	87.8209	170	141.269	0	33.9166	98.3333	33.5998	8.33333	4.28885	18.3333	7.88807	1081.67	1784.59	381.667	635.03	48.3333	46.6667	8.33333	91.6667	96.6667	11.6667	71.6667	13.9518	13.3333	11.77	11.6667	11.9665	26.6667	64.0585	238.333
Riggi_EWS-FLI1_enhancer_1452_SUN1	SUN1	chr7	812628	813228	600	641.667	359.182	203.333	180.899	180.008	91.6667	122.869	113.418	121.628	102.953	123.333	148.112	136.967	128.298	138.189	88.3333	44.352	0	21.5833	110	43.9997	71.6667	41.4589	53.3333	49.3004	85	94.014	103.333	34.3924	43.3333	83.3333	11.6667	70	140	16.6667	118.333	22.3228	50	24.3808	83.3333	37.3954	31.6667	40.9974	240
Riggi_EWS-FLI1_enhancer_179_CCNY	CCNY	chr10	35268899	35269499	600	908.333	617.186	196.667	239.929	132.251	26.6667	67.4282	56.1122	58.475	75.586	123.333	70.2904	109.96	84.4492	83.9465	106.667	93.6319	0	21.5833	140	33.5998	6.66667	4.28885	21.6667	15.7761	668.333	832.696	448.333	350.065	65	38.3333	5	103.333	105	13.3333	50	11.859	16.6667	2.52215	6.66667	8.9749	36.6667	51.2468	2370
Riggi_EWS-FLI1_enhancer_815_SEPT10	SEPT10	chr2	109613926	109614526	600	1083.33	1062.37	183.333	238.025	119.393	11.6667	17.9809	10.7449	8.1865	7.81924	123.333	82.8423	142.755	79.5771	129.148	151.667	164.267	1.66667	9.24998	10	3.19998	1293.33	946.407	11.6667	45.3564	398.333	637.952	306.667	313.216	175	148.333	58.3333	236.667	275	55	3.33333	5.5807	36.6667	16.8144	1195	759.875	85	40.9974	711.667
Riggi_EWS-FLI1_enhancer_748_CIC	CIC	chr19	42280129	42280729	600	555	585.146	28.3333	62.8387	16.5313	46.6667	61.4346	45.3673	87.7125	62.5539	123.333	195.809	142.755	141.29	166.601	136.667	188.907	5	18.5	40	55.1996	1478.33	1135.12	90	126.209	43.3333	78.9046	243.333	208.811	315	251.667	18.3333	345	308.333	26.6667	53.3333	57.2022	81.6667	100.045	1236.67	876.548	241.667	207.549	76.6667
Riggi_EWS-FLI1_enhancer_397_DENR	DENR	chr12	122752494	122753102	608	501.645	357.784	111.842	142.815	103.321	8.22368	16.2656	16.4943	16.1576	19.2909	121.711	161.027	169.432	187.511	135.096	203.947	218.842	0	33.4703	3.28947	7.10521	1661.18	1403.75	32.8947	19.4607	189.145	238.569	131.579	100.607	424.342	322.368	195.724	472.039	463.816	167.763	3.28947	0.688409	23.0263	17.4228	1618.42	1222.24	289.474	260.448	157.895
Riggi_EWS-FLI1_enhancer_647_PHOSPHO1	PHOSPHO1	chr17	49227975	49228575	600	1035	541.303	255	217.079	167.15	45	71.9234	63.2755	60.814	57.3411	121.667	115.477	77.1647	92.5693	72.3231	60	98.5599	0	21.5833	70	47.9997	76.6667	81.4882	38.3333	11.8321	623.333	935.104	203.333	265.312	123.333	163.333	38.3333	153.333	188.333	41.6667	71.6667	32.7866	75	46.2395	263.333	263.264	65	53.8091	683.333
Riggi_EWS-FLI1_enhancer_497_FUT8	FUT8	chr14	65976679	65977279	600	676.667	467.105	111.667	99.0185	80.8198	73.3333	73.4218	64.4693	65.492	93.8309	121.667	133.05	131.18	105.562	78.7805	25	32.8533	1.66667	18.5	150	31.1998	8.33333	2.85924	20	3.94403	108.333	94.014	70	50.3602	113.333	53.3333	18.3333	101.667	105	10	151.667	25.1132	38.3333	0.840718	41.6667	5.98326	28.3333	48.6844	58.3333
Riggi_EWS-FLI1_enhancer_390_SH2B3	SH2B3	chr12	111399741	111400341	600	508.333	242.827	103.333	116.156	78.983	126.667	77.917	134.908	108.763	130.321	121.667	165.685	129.251	95.8174	90.4039	140	146.197	3.33333	21.5833	120	38.3997	15	8.57771	18.3333	19.7202	470	681.602	206.667	278.824	205	223.333	58.3333	233.333	278.333	56.6667	115	25.8108	36.6667	10.0886	31.6667	2.99163	101.667	120.43	1690
Riggi_EWS-FLI1_enhancer_631_ZNF286A	ZNF286A	chr17	15699253	15699853	600	498.333	489.027	48.3333	47.605	42.2467	10	8.99043	27.4592	7.017	19.5481	121.667	117.988	111.889	126.674	129.148	115	121.557	1.66667	24.6666	13.3333	19.9999	1210	979.288	41.6667	57.1885	88.3333	52.0435	96.6667	97.0356	163.333	150	48.3333	191.667	191.667	35	13.3333	4.18553	25	34.4694	861.667	592.343	70	71.7455	63.3333
Riggi_EWS-FLI1_enhancer_721_CHAF1A	CHAF1A	chr19	4402180	4402780	600	531.667	462.046	31.6667	26.6588	31.2258	8.33333	7.49202	5.96938	19.8815	3.90962	121.667	153.133	142.755	144.538	120.108	250	206.976	0	27.7499	13.3333	10.3999	960	691.935	28.3333	35.4963	18.3333	33.5764	106.667	130.2	205	173.333	86.6667	268.333	225	73.3333	1.66667	8.37106	16.6667	24.3808	715	557.939	136.667	107.618	180
Riggi_EWS-FLI1_enhancer_629_ZNF18	ZNF18	chr17	11515120	11516347	1227	489.813	413.123	160.554	167.607	109.58	68.4597	84.2623	82.3162	87.498	77.7463	121.434	100.66	111.313	80.2085	80.2046	140.994	167.881	0	25.6316	85.5746	37.9459	25.2649	4.89356	17.1149	8.6788	457.213	618.988	307.253	269.084	44.0098	53.7897	12.2249	57.0497	87.2046	23.6349	44.0098	9.21021	14.6699	6.16663	30.9698	0	19.5599	17.5417	1732.68
Riggi_EWS-FLI1_enhancer_1121_OPA1	OPA1	chr3	193897835	193898462	627	1009.57	542.198	125.997	116.621	65.0355	44.6571	93.2022	76.5452	59.3143	67.3427	121.212	134.527	131.069	105.678	126.059	140.351	136.758	3.18979	23.6044	76.555	33.684	9.56938	5.47222	9.56938	11.3226	481.659	783.986	334.928	380.831	231.26	186.603	27.1132	277.512	253.589	87.7193	95.6938	32.7099	19.1388	12.0677	22.3285	15.7454	57.4163	117.696	2385.96
Riggi_EWS-FLI1_enhancer_1468_CHN2	CHN2	chr7	29374520	29376669	2149	738.018	444.92	178.222	198.306	115.901	63.7506	69.8651	79.6658	74.4474	76.7733	120.521	119.152	97.4882	78.4428	58.7749	228.944	174.28	2.792	21.5216	121.452	28.3665	14.4253	4.39064	13.4946	3.30352	718.939	959.014	305.258	322.364	207.538	170.312	22.336	244.3	286.18	46.9986	78.6412	14.2179	18.6133	3.75565	18.148	2.92342	56.7706	62.9556	3210.8
Riggi_EWS-FLI1_enhancer_223_SMPD1	SMPD1	chr11	6385046	6385876	830	759.036	455.911	165.06	180.326	73.03	44.5783	46.5769	47.4674	39.7348	23.5519	120.482	116.143	100.407	88.0495	77.4891	98.7952	52.2486	0	13.3735	43.3735	10.9879	1.20482	3.10038	2.40964	0	892.771	1343.46	328.916	339.188	148.193	153.012	24.0964	148.193	208.434	45.7831	43.3735	14.6241	4.81928	3.64649	12.0482	7.56919	65.0602	59.2734	1126.51
Riggi_EWS-FLI1_enhancer_142_SRP9	SRP9	chr1	225746654	225747254	600	1523.33	1532.85	265	300.864	187.355	98.3333	124.368	122.969	106.424	139.443	120	110.456	106.101	108.81	116.234	85	95.2746	3.33333	21.5833	110	49.5997	105	68.6217	43.3333	47.3284	51.6667	58.7588	30	14.7396	136.667	96.6667	16.6667	186.667	163.333	20	146.667	30.6939	73.3333	31.1066	68.3333	34.4038	88.3333	133.242	120
Riggi_EWS-FLI1_enhancer_994_FAM19A5	FAM19A5	chr22	48872342	48872942	600	1163.33	605.382	141.667	156.145	161.64	56.6667	91.4027	97.8979	90.0515	57.3411	120	72.8008	69.4482	40.6006	56.8253	150	111.701	1.66667	24.6666	68.3333	39.1997	25	12.8666	18.3333	9.86008	445	713.499	281.667	334.097	233.333	138.333	15	245	301.667	55	86.6667	20.9276	35	10.9293	38.3333	22.4372	115	94.8066	2280
Riggi_EWS-FLI1_enhancer_1499_CDK14	CDK14	chr7	90621358	90622360	1002	547.904	382.699	217.565	228.048	127.587	25.9481	49.3486	46.4683	60.926	57.7469	119.76	114.245	93.5679	96.2744	92.8013	220.559	148.528	0	18.463	84.8303	39.7602	28.9421	17.9772	17.9641	10.6276	639.721	820.31	255.489	288.319	222.555	192.615	26.9461	257.485	345.309	78.8423	29.9401	13.7847	16.9661	7.04793	24.9501	2.68709	76.8463	52.1674	2570.86
Riggi_EWS-FLI1_enhancer_1570_PPP2R2A	PPP2R2A	chr8	26203578	26204209	631	548.336	416.898	147.385	135.799	69.863	36.4501	69.8147	84.0065	53.3781	52.0456	118.859	95.4817	89.8828	57.1368	58.9457	158.479	132.767	0	5.86369	57.0523	35.7525	57.0523	25.8283	28.5261	18.7513	778.13	1490.99	375.594	444.991	416.799	378.764	49.1284	519.81	578.447	114.105	80.8241	59.0352	41.2044	26.3807	110.935	35.5582	202.853	158.37	4543.58
Riggi_EWS-FLI1_enhancer_740_KIAA0355	KIAA0355	chr19	34269807	34270407	600	1238.33	711.619	261.667	380.84	220.418	40	53.9426	70.4387	57.3055	67.7667	118.333	198.319	196.77	100.689	130.44	181.667	136.341	0	43.1666	116.667	60.7996	43.3333	18.585	38.3333	27.6082	776.667	1205.39	396.667	374.631	126.667	101.667	20	145	218.333	18.3333	105	27.9035	31.6667	23.5401	43.3333	7.47908	40	38.4351	1210
Riggi_EWS-FLI1_enhancer_1284_C5orf30	C5orf30	chr5	103393326	103393926	600	886.667	780.757	203.333	192.324	148.782	26.6667	37.4601	41.7857	47.9495	74.2828	118.333	153.133	160.117	173.77	151.104	76.6667	41.0666	0	30.8333	108.333	39.9997	5	4.28885	11.6667	13.8041	251.667	201.459	193.333	97.0356	231.667	196.667	18.3333	255	240	30	55	23.718	8.33333	8.40718	25	1.49582	93.3333	46.1221	216.667
Riggi_EWS-FLI1_enhancer_139_KCTD3	KCTD3	chr1	216140928	216141528	600	950	261.377	125	139.007	119.393	66.6667	113.879	71.6326	74.848	93.8309	118.333	220.913	160.117	136.418	74.9061	71.6667	54.208	1.66667	33.9166	81.6667	33.5998	48.3333	14.2962	50	0	118.333	161.167	666.667	472.895	106.667	60	8.33333	118.333	71.6667	5	85	21.6252	35	10.0886	58.3333	5.98326	70	33.3104	256.667
Riggi_EWS-FLI1_enhancer_623_MYO1C	MYO1C	chr17	1463075	1463675	600	275	170.316	106.667	112.348	66.1253	65	77.917	82.3775	84.204	91.2244	118.333	117.988	150.471	105.562	113.651	305	198.763	1.66667	12.3333	140	50.3997	288.333	172.984	48.3333	21.6922	268.333	340.801	100	115.46	123.333	148.333	43.3333	155	181.667	28.3333	58.3333	18.8349	18.3333	18.4958	73.3333	14.9582	48.3333	46.1221	58.3333
Riggi_EWS-FLI1_enhancer_777_LPIN1	LPIN1	chr2	11830085	11830685	600	1096.67	996.604	295	316.098	214.907	11.6667	28.4697	28.653	17.5425	20.8513	116.667	105.436	108.031	105.562	126.565	78.3333	82.1333	3.33333	15.4166	36.6667	27.9998	66.6667	32.8812	36.6667	5.91605	781.667	1144.96	430	316.901	40	50	10	95	165	16.6667	90	29.9963	16.6667	5.04431	71.6667	16.454	18.3333	10.2494	1271.67
Riggi_EWS-FLI1_enhancer_1425_AKAP7	AKAP7	chr6	131383396	131384721	1325	1084.53	895.712	322.264	362.158	249.53	34.717	59.0315	45.4124	44.4851	53.7019	115.472	114.814	123.172	130.167	115.795	292.83	230.593	5.28302	30.7169	61.1321	33.6903	20.3774	10.358	16.6038	5.35793	901.887	1154.02	405.283	422.164	273.208	295.849	36.2264	307.925	458.868	76.9811	37.7358	15.7944	15.0943	0.761405	22.6415	5.41881	88.3019	56.8549	1889.81
Riggi_EWS-FLI1_enhancer_269_KCNE3	KCNE3	chr11	74468356	74469032	676	710.059	772.306	254.438	182.533	140.207	48.8166	106.396	77.3547	77.8513	70.5582	115.385	104.723	104.446	100.901	120.36	50.2959	72.8993	5.91716	30.1035	128.698	36.2128	17.7515	10.1511	51.7751	8.75155	869.822	1458.79	295.858	529.84	149.408	176.036	23.6686	261.834	275.148	50.2959	76.9231	18.5748	54.7337	6.71579	69.5266	26.553	62.1302	45.4853	2227.81
Riggi_EWS-FLI1_enhancer_917_PLCB1	PLCB1	chr20	8144840	8145440	600	1475	863.386	488.333	552.219	323.279	38.3333	61.4346	64.4693	63.153	83.4052	115	143.091	163.975	128.298	118.817	36.6667	37.7813	3.33333	18.5	81.6667	34.3998	3.33333	2.85924	10	1.97202	271.667	213.21	113.333	55.2734	21.6667	11.6667	3.33333	26.6667	3.33333	5	41.6667	3.48794	3.33333	0.840718	3.33333	5.98326	10	28.1857	48.3333
Riggi_EWS-FLI1_enhancer_462_ABHD13	ABHD13	chr13	108266217	108266817	600	915	893.739	295	234.217	176.334	28.3333	28.4697	16.7143	31.5765	44.309	115	97.9045	86.8103	107.186	98.1528	148.333	98.5599	0	33.9166	80	56.7996	100	34.3108	30	27.6082	656.667	1049.26	531.667	433.589	21.6667	16.6667	1.66667	23.3333	21.6667	8.33333	76.6667	7.67347	15	3.36287	13.3333	7.47908	11.6667	25.6234	1265
Riggi_EWS-FLI1_enhancer_752_AP2S1	AP2S1	chr19	46859574	46860174	600	588.333	519.381	156.667	112.348	117.556	43.3333	37.4601	37.0102	56.136	33.8834	115	175.726	135.038	89.3213	69.7402	120	106.773	0	27.7499	46.6667	18.3999	160	115.799	35	13.8041	373.333	486.858	201.667	189.158	80	50	6.66667	105	81.6667	23.3333	15	14.6493	30	16.8144	146.667	112.186	53.3333	40.9974	735
Riggi_EWS-FLI1_enhancer_616_PDXDC2P	PDXDC2P	chr16	70026158	70026758	600	455	231.023	130	89.4975	84.4935	113.333	196.291	107.449	138.001	188.965	115	125.519	144.684	118.554	91.6954	146.667	108.416	6.66667	24.6666	111.667	51.9996	56.6667	15.7258	43.3333	9.86008	341.667	374.377	240	256.714	121.667	66.6667	25	131.667	101.667	15	38.3333	20.2301	28.3333	5.88502	25	10.4707	46.6667	28.1857	568.333
Riggi_EWS-FLI1_enhancer_555_MAP2K5	MAP2K5	chr15	67839847	67840447	600	188.333	166.944	35	133.294	44.0835	3.33333	8.99043	4.77551	8.1865	6.51603	115	150.622	123.463	165.65	118.817	275	348.245	70	141.833	28.3333	19.9999	825	711.95	26.6667	25.6362	21.6667	45.3282	101.667	94.579	138.333	90	26.6667	185	105	31.6667	23.3333	14.6493	41.6667	24.3808	533.333	478.661	163.333	225.486	88.3333
Riggi_EWS-FLI1_enhancer_315_LMO3	LMO3	chr12	17371449	17372675	1226	671.289	619.777	171.289	197.565	131.244	25.2855	33.7324	26.2926	21.7493	36.3537	114.192	125.314	105.74	120.808	116.929	189.233	137.469	1.63132	19.6166	66.0685	25.0569	25.2855	4.89755	6.52529	5.79059	424.959	685.222	243.883	257.281	77.4878	48.9396	4.0783	89.7227	67.6998	18.7602	28.5481	6.82794	22.8385	4.11444	15.4976	2.19614	31.8108	31.35	1646.82
Riggi_EWS-FLI1_enhancer_215_KIAA1598	KIAA1598	chr10	117090612	117091226	614	413.681	337.809	187.296	122.812	87.9517	35.8306	68.8192	55.9994	46.8562	42.0252	114.007	144.735	96.1416	73.0017	80.7704	74.9186	52.9719	0	18.0781	81.4332	17.1986	6.51466	12.5732	9.77199	7.70821	535.831	1164.79	182.41	255.662	34.202	43.9739	11.4007	42.3453	74.9186	13.0293	21.1726	9.54355	6.51466	2.46464	6.51466	0	37.4593	10.0157	3786.64
Riggi_EWS-FLI1_enhancer_440_DIAPH3	DIAPH3	chr13	60099649	60100290	641	379.095	295.168	98.2839	89.1202	63.6151	17.1607	23.8436	33.5254	31.7462	37.8153	113.885	119.84	104.732	76.0073	89.4569	138.846	93.7934	0	17.3167	21.8409	13.4788	7.80031	10.7054	15.6006	3.69176	438.378	826.577	354.134	294.332	79.5632	45.2418	10.9204	84.2434	93.6037	26.5211	29.6412	15.0183	6.24025	0.786943	12.4805	7.0007	51.4821	38.3751	1293.29
Riggi_EWS-FLI1_enhancer_568_LINC00925	LINC00925	chr15	89474461	89475428	967	247.156	123.464	410.548	308.374	194.888	119.959	122.723	131.117	115.378	71.9661	113.754	101.246	77.8031	43.3297	57.6961	84.7983	109.058	1.03413	11.4788	46.5357	6.94928	15.5119	5.32226	21.7166	6.11794	1780.77	1480.21	51.7063	54.8733	217.166	207.859	33.092	241.986	329.886	62.0476	50.6722	16.4478	21.7166	16.6926	36.1944	19.4905	86.8666	236.891	8912.1
Riggi_EWS-FLI1_enhancer_712_NETO1	NETO1	chr18	72692102	72692702	600	1073.33	1035.39	423.333	527.464	383.894	71.6667	80.9138	90.7346	91.221	83.4052	113.333	80.3319	104.172	76.3291	76.1976	50	39.424	0	15.4166	135	57.5996	103.333	48.607	26.6667	15.7761	368.333	671.529	70	34.3924	25	28.3333	1.66667	60	30	0	216.667	52.3191	55	24.3808	115	44.8745	25	58.9338	30
Riggi_EWS-FLI1_enhancer_763_ZNF8	ZNF8	chr19	58304978	58305578	600	633.333	586.833	133.333	178.995	99.188	10	13.4856	9.55101	9.356	3.90962	113.333	105.436	123.463	64.9609	98.1528	98.3333	144.555	6.66667	15.4166	5	11.9999	1345	1260.92	30	39.4403	205	305.546	66.6667	89.6658	166.667	103.333	11.6667	203.333	243.333	56.6667	3.33333	4.18553	23.3333	27.7437	1560	1111.39	75	51.2468	1420
Riggi_EWS-FLI1_enhancer_1297_RAPGEF6	RAPGEF6	chr5	131635047	131635647	600	540	419.889	105	131.39	73.4726	5	0	5.96938	3.5085	3.90962	113.333	123.008	150.471	110.434	147.229	243.333	298.965	1.66667	24.6666	3.33333	1.59999	1350	1057.92	18.3333	29.5803	220	228.32	150	130.2	328.333	265	53.3333	398.333	408.333	93.3333	1.66667	3.48794	16.6667	16.8144	1191.67	1002.2	170	161.427	355
Riggi_EWS-FLI1_enhancer_794_SMEK2	SMEK2	chr2	55617491	55618091	600	433.333	372.672	31.6667	55.2219	64.2885	0	2.99681	2.38775	1.1695	0	113.333	125.519	136.967	105.562	154.978	240	234.901	3.33333	27.7499	0	2.39998	1576.67	1235.19	8.33333	3.94403	93.3333	114.16	206.667	176.875	306.667	281.667	88.3333	360	390	103.333	8.33333	5.5807	6.66667	10.9293	768.333	653.672	251.667	176.801	70
Riggi_EWS-FLI1_enhancer_391_SH2B3	SH2B3	chr12	111411444	111412627	1183	262.046	248.027	63.3981	74.3653	42.8538	333.052	465.101	377.842	380.211	342.381	113.271	215.175	226.993	157.323	145.415	146.238	167.46	9.29839	17.202	217.244	103.465	98.9011	58.0065	104.818	65.0115	55.7904	63.009	60.8622	47.9691	176.669	149.62	22.8233	278.107	387.997	42.2654	408.284	79.9602	161.454	44.3455	122.57	41.7261	142.857	139.055	34.6577
Riggi_EWS-FLI1_enhancer_1209_NPY5R	NPY5R	chr4	163404309	163404947	638	476.489	310.829	177.116	229.221	150.285	26.6458	42.2747	37.0513	38.4945	53.9258	112.853	134.569	137.88	128.293	123.885	131.661	109.683	3.1348	43.4952	79.9373	53.4166	144.201	114.28	47.0219	20.4002	326.019	663.108	186.52	212.546	81.5047	79.9373	12.5392	103.448	111.285	23.511	20.3762	9.18454	31.348	24.51	65.8307	50.6421	89.3417	50.6042	1597.18
Riggi_EWS-FLI1_enhancer_1632_GDF6	GDF6	chr8	95965176	95967065	1889	284.807	197.107	76.2308	68.3456	72.9281	35.4685	55.6845	41.3338	40.8613	50.914	112.758	111.631	73.5291	90.2713	71.7871	192.695	178.441	0	7.83481	70.937	23.3773	145.58	205.247	25.9397	18.7911	344.097	593.498	195.871	224.722	401.271	248.28	31.2335	442.033	431.445	37.0566	46.0561	17.0612	11.117	4.00554	26.469	5.70136	89.9947	81.3872	1951.83
Riggi_EWS-FLI1_enhancer_882_TNS1	TNS1	chr2	218014635	218015611	976	370.902	333.805	64.5492	52.6777	47.4259	95.2869	140.015	141.651	135.163	132.991	112.705	106.485	111.478	74.8781	80.1885	70.6967	36.3541	0	18.9549	131.148	26.0654	4.09836	1.75773	21.5164	10.9107	140.369	265.24	58.4016	93.6326	138.32	108.607	21.5164	179.303	187.5	33.8115	145.492	30.448	47.1311	7.75252	38.9344	1.83912	136.27	111.84	1850.41
Riggi_EWS-FLI1_enhancer_926_SLC24A3	SLC24A3	chr20	19322038	19322698	660	640.909	404.712	160.606	141.95	123.568	42.4242	68.1093	68.3766	48.9063	40.2809	112.121	84.4398	64.8885	93.0122	78.6631	66.6667	79.1466	1.51515	22.4242	66.6667	11.6363	42.4242	50.6865	18.1818	5.37823	440.909	709.684	169.697	249.01	96.9697	93.9394	7.57576	119.697	171.212	18.1818	28.7879	7.61005	9.09091	5.35002	30.303	17.6778	57.5758	37.2704	793.939
Riggi_EWS-FLI1_enhancer_622_CPNE7	CPNE7	chr16	89616517	89617117	600	245	205.729	431.667	384.649	244.296	130	202.285	206.541	202.323	172.023	111.667	107.946	131.18	66.585	78.7805	65	62.4213	1.66667	24.6666	143.333	43.1997	81.6667	44.3182	60	23.6642	941.667	2217.72	111.667	229.692	91.6667	53.3333	13.3333	96.6667	90	13.3333	58.3333	27.9035	48.3333	24.3808	81.6667	77.7824	41.6667	40.9974	2038.33
Riggi_EWS-FLI1_enhancer_366_DUSP6	DUSP6	chr12	89156954	89157554	600	590	446.87	198.333	184.708	95.5144	75	107.885	106.255	84.204	95.1341	111.667	143.091	82.952	86.0732	67.1572	43.3333	49.28	5	46.2499	143.333	27.1998	11.6667	5.71847	30	1.97202	203.333	391.165	171.667	128.971	26.6667	8.33333	3.33333	38.3333	13.3333	5	23.3333	4.88312	1.66667	0.840718	3.33333	0	5	10.2494	115
Riggi_EWS-FLI1_enhancer_389_PPP1CC	PPP1CC	chr12	110784159	110784759	600	323.333	347.378	156.667	91.4017	146.945	83.3333	124.368	102.673	72.509	102.953	111.667	218.402	160.117	87.6973	144.646	105	87.0613	0	12.3333	116.667	51.1996	36.6667	34.3108	33.3333	17.7482	113.333	65.474	56.6667	14.7396	218.333	125	21.6667	256.667	168.333	18.3333	56.6667	23.0204	66.6667	31.1066	95	38.8912	65	46.1221	105
Riggi_EWS-FLI1_enhancer_9_RERE	RERE	chr1	8604380	8604980	600	448.333	207.415	148.333	152.336	112.046	21.6667	56.9394	25.0714	39.763	45.6122	111.667	87.8631	88.7394	68.209	46.4934	163.333	103.488	0	21.5833	83.3333	23.1998	21.6667	10.0073	13.3333	1.97202	603.333	896.491	208.333	308.303	111.667	128.333	8.33333	153.333	216.667	21.6667	18.3333	13.2542	35	10.9293	35	8.9749	53.3333	56.3715	1996.67
Riggi_EWS-FLI1_enhancer_256_B3GAT3	B3GAT3	chr11	62621912	62622512	600	580	514.322	100	116.156	80.8198	18.3333	38.9585	47.7551	19.8815	53.4315	111.667	130.539	111.889	107.186	121.4	96.6667	142.912	3.33333	30.8333	45	33.5998	681.667	550.403	65	45.3564	288.333	495.252	278.333	264.084	118.333	121.667	21.6667	218.333	215	30	50	31.3915	56.6667	58.0095	693.333	511.569	98.3333	87.1195	733.333
Riggi_EWS-FLI1_enhancer_1622_PEX2	PEX2	chr8	76999767	77000367	600	326.667	295.103	95	119.965	90.0039	6.66667	2.99681	1.19388	0	0	111.667	67.7801	109.96	76.3291	91.6954	171.667	215.189	0	18.5	0	2.39998	1500	1172.29	25	9.86008	255	431.457	125	130.2	616.667	533.333	116.667	748.333	848.333	193.333	0	6.97588	48.3333	26.903	2431.67	1871.27	340	286.982	1701.67
Riggi_EWS-FLI1_enhancer_598_NSMCE1	NSMCE1	chr16	27327040	27327640	600	3283.33	3198.91	768.333	733.118	514.308	58.3333	83.9106	65.6632	52.6275	56.0379	110	243.506	113.818	112.058	83.9465	78.3333	77.2053	1.66667	33.9166	125	53.5996	28.3333	8.57771	33.3333	23.6642	216.667	162.846	276.667	142.483	60	36.6667	5	75	78.3333	1.66667	205	27.2059	18.3333	6.72574	20	8.9749	35	71.7455	30
Riggi_EWS-FLI1_enhancer_813_SEMA4C	SEMA4C	chr2	96962332	96962932	600	808.333	676.207	126.667	148.528	123.067	91.6667	97.3963	100.286	92.3905	118.592	110	102.925	102.243	100.689	89.1124	8.33333	19.712	3.33333	36.9999	95	16.7999	15	2.85924	23.3333	17.7482	191.667	105.766	66.6667	22.1094	10	10	8.33333	8.33333	16.6667	0	128.333	8.37106	13.3333	0.840718	13.3333	2.99163	0	17.9364	265
Riggi_EWS-FLI1_enhancer_1259_SNX18	SNX18	chr5	54719349	54719949	600	493.333	497.459	126.667	104.731	80.8198	101.667	170.818	150.428	106.424	139.443	110	148.112	138.896	142.914	129.148	216.667	136.341	1.66667	3.08333	163.333	87.1994	38.3333	24.3035	41.6667	19.7202	101.667	68.8317	85	52.8168	380	181.667	26.6667	368.333	361.667	41.6667	261.667	74.6419	71.6667	25.2215	35	19.4456	125	163.99	106.667
Riggi_EWS-FLI1_enhancer_300_ST3GAL4	ST3GAL4	chr11	126480609	126481209	600	123.333	112.982	51.6667	72.3597	75.3094	61.6667	113.879	105.061	61.9835	72.9796	110	95.3942	69.4482	51.9687	80.072	78.3333	65.7066	0	18.5	78.3333	44.7997	23.3333	21.4443	23.3333	17.7482	136.667	144.379	31.6667	17.1962	151.667	115	11.6667	228.333	186.667	20	85	34.1818	16.6667	24.3808	23.3333	46.3703	115	112.743	315
Riggi_EWS-FLI1_enhancer_1591_ERLIN2	ERLIN2	chr8	37734228	37734836	608	703.947	462.623	116.776	127.782	43.5035	54.2763	75.4131	75.4027	83.096	48.8702	108.553	126.344	133.261	108.981	93.0378	106.908	92.3999	1.64474	12.171	110.197	39.4734	13.1579	4.23242	13.1579	5.83821	564.145	833.336	254.934	407.278	365.132	430.921	90.4605	447.368	577.303	205.592	46.0526	20.6523	19.7368	14.9338	29.6053	17.7136	259.868	149.189	2100.33
Riggi_EWS-FLI1_enhancer_628_ADPRM	ADPRM	chr17	11245078	11245678	600	526.667	266.436	236.667	247.546	156.129	125	125.866	131.326	128.645	148.566	108.333	105.436	96.4558	48.7207	49.0764	70	88.7039	0	27.7499	85	79.1995	70	47.1774	73.3333	35.4963	465	614.449	123.333	106.862	15	5	0	18.3333	3.33333	1.66667	80	16.7421	8.33333	1.68144	16.6667	4.48745	11.6667	17.9364	3426.67
Riggi_EWS-FLI1_enhancer_716_HCN2	HCN2	chr19	610626	611226	600	553.333	311.966	151.667	182.803	108.372	170	226.259	212.51	177.764	252.822	108.333	143.091	102.243	84.4492	71.0316	91.6667	121.557	0	15.4166	173.333	93.5994	163.333	35.7405	93.3333	59.1605	310	399.56	173.333	169.505	120	128.333	21.6667	160	250	16.6667	156.667	85.1057	131.667	78.1867	338.333	158.557	113.333	89.6819	326.667
Riggi_EWS-FLI1_enhancer_734_ARRDC2	ARRDC2	chr19	18023700	18024300	600	700	465.419	146.667	209.462	145.108	201.667	272.71	247.132	228.052	260.641	108.333	140.581	146.613	112.058	74.9061	123.333	91.9893	6.66667	21.5833	246.667	86.3994	18.3333	14.2962	60	29.5803	333.333	387.808	165	121.602	186.667	106.667	6.66667	201.667	230	18.3333	245	59.295	53.3333	33.6287	66.6667	35.8996	85	166.552	723.333
Riggi_EWS-FLI1_enhancer_1323_WRNIP1	WRNIP1	chr6	2534702	2535302	600	683.333	379.418	123.333	125.677	112.046	60	83.9106	66.8571	93.56	88.618	108.333	82.8423	88.7394	58.4648	63.2827	41.6667	85.4186	3.33333	43.1666	151.667	59.1996	6.66667	4.28885	20	7.88807	198.333	337.443	100	70.013	86.6667	53.3333	3.33333	118.333	96.6667	8.33333	101.667	31.3915	56.6667	10.0886	38.3333	8.9749	80	48.6844	858.333
Riggi_EWS-FLI1_enhancer_1687_RRAGA	RRAGA	chr9	19049007	19049607	600	411.667	347.378	110	108.54	95.5144	8.33333	4.49521	11.9388	25.729	6.51603	108.333	82.8423	77.1647	103.937	96.8613	75	78.8479	0	9.24998	6.66667	3.19998	951.667	847.764	25	21.6922	75	157.809	93.3333	42.9904	256.667	245	75	315	300	85	11.6667	11.859	46.6667	47.9209	1740	1428.5	193.333	215.236	245
Riggi_EWS-FLI1_enhancer_1604_LYN	LYN	chr8	55973000	55973600	600	778.333	345.692	83.3333	152.336	75.3094	31.6667	80.9138	69.2448	98.238	102.953	108.333	158.154	90.6685	84.4492	86.5294	116.667	70.6346	3.33333	36.9999	155	45.5997	3.33333	5.71847	13.3333	15.7761	65	65.474	51.6667	25.7943	151.667	56.6667	6.66667	188.333	90	10	148.333	25.8108	36.6667	10.0886	18.3333	0	103.333	79.4325	153.333
Riggi_EWS-FLI1_enhancer_911_SIRPA	SIRPA	chr20	1850342	1851052	710	1694.37	1078.76	573.239	603.444	400.477	53.5211	56.9816	62.5524	58.3103	71.5846	107.042	171.837	177.696	97.4414	100.408	67.6056	41.645	1.40845	20.845	49.2958	25.69	18.3099	2.41626	21.1268	6.66597	898.592	1103.77	560.563	334.236	33.8028	18.3099	5.6338	39.4366	60.5634	2.8169	78.8732	12.9692	22.5352	1.42093	25.3521	3.79221	15.493	23.8189	1807.04
Riggi_EWS-FLI1_enhancer_1671_PTK2	PTK2	chr8	141038002	141039003	1001	2613.39	2343.97	1203.8	1215.57	742.066	111.888	88.9163	85.1576	68.6979	85.9257	106.893	168.529	121.413	137.255	116.117	138.861	166.4	0	44.3555	177.822	65.2143	25.974	11.9968	56.9431	16.5484	458.541	400.502	186.813	134.732	134.865	90.9091	10.989	160.839	136.863	8.99101	551.449	53.5212	86.9131	17.6374	59.9401	8.06934	62.9371	90.6162	389.61
Riggi_EWS-FLI1_enhancer_518_VRK1	VRK1	chr14	97215272	97216002	730	502.74	353.43	271.233	219.114	146.442	23.2877	46.7995	43.1758	40.3718	35.3472	106.849	88.7228	66.5942	60.0666	55.1977	180.822	160.666	2.73973	25.3424	47.9452	13.1506	17.8082	5.87514	15.0685	6.48334	1465.75	1661.34	275.342	426.035	134.247	158.904	17.8082	183.562	184.932	43.8356	24.6575	4.01352	9.58904	4.14601	10.9589	3.68831	84.9315	31.5905	3932.88
Riggi_EWS-FLI1_enhancer_571_NR2F2	NR2F2	chr15	95603652	95604252	600	736.667	403.026	303.333	304.672	189.192	53.3333	76.4186	88.3469	84.204	84.7084	106.667	143.091	125.393	95.8174	67.1572	55	62.4213	3.33333	21.5833	61.6667	44.7997	90	30.022	20	9.86008	106.667	124.233	40	28.2509	83.3333	63.3333	1.66667	80	68.3333	16.6667	41.6667	25.8108	26.6667	17.6551	61.6667	16.454	30	46.1221	178.333
Riggi_EWS-FLI1_enhancer_1714_S1PR3	S1PR3	chr9	88794011	88794611	600	1486.67	1217.51	296.667	295.151	205.723	46.6667	46.4505	57.3061	73.6785	43.0058	106.667	97.9045	111.889	86.0732	73.6146	33.3333	42.7093	8.33333	33.9166	93.3333	47.9997	33.3333	22.8739	40	15.7761	511.667	530.508	223.333	148.624	35	18.3333	1.66667	48.3333	28.3333	16.6667	113.333	13.2542	16.6667	11.77	31.6667	7.47908	16.6667	10.2494	1053.33
Riggi_EWS-FLI1_enhancer_1069_CPNE4	CPNE4	chr3	131847889	131848489	600	688.333	278.24	246.667	319.906	145.108	41.6667	34.4633	75.2142	42.102	62.5539	106.667	77.8216	67.5191	71.457	54.2423	55	34.496	0	9.24998	78.3333	33.5998	3.33333	2.85924	20	7.88807	281.667	235.035	151.667	58.9583	60	41.6667	3.33333	55	38.3333	10	145	11.859	20	4.20359	1.66667	4.48745	35	43.5598	681.667
Riggi_EWS-FLI1_enhancer_183_PARG	PARG	chr10	49831241	49831841	600	613.333	573.342	196.667	228.504	143.272	46.6667	91.4027	75.2142	65.492	83.4052	106.667	188.278	154.329	118.554	91.6954	46.6667	42.7093	0	12.3333	158.333	34.3998	10	0	33.3333	11.8321	196.667	55.4011	116.667	12.283	41.6667	23.3333	0	40	73.3333	3.33333	61.6667	9.06864	31.6667	1.68144	15	1.49582	30	15.374	286.667
Riggi_EWS-FLI1_enhancer_1477_KIAA0895	KIAA0895	chr7	36389282	36389882	600	1116.67	1035.39	193.333	304.672	168.987	15	46.4505	22.6837	40.9325	40.3994	106.667	228.444	142.755	129.922	143.355	91.6667	75.5626	3.33333	18.5	55	20.7999	280	201.576	21.6667	11.8321	168.333	261.896	233.333	219.865	241.667	165	15	246.667	238.333	28.3333	36.6667	11.859	11.6667	6.72574	135	113.682	65	53.8091	268.333
Riggi_EWS-FLI1_enhancer_1668_ST3GAL1	ST3GAL1	chr8	133390408	133391008	600	598.333	141.649	106.667	110.444	108.372	48.3333	58.4378	65.6632	73.6785	101.65	106.667	150.622	125.393	81.2012	63.2827	36.6667	26.2826	8.33333	18.5	70	31.9998	16.6667	24.3035	8.33333	3.94403	21.6667	47.007	40	13.5113	198.333	146.667	11.6667	188.333	130	21.6667	121.667	29.9963	50	10.0886	33.3333	25.4289	78.3333	28.1857	175
Riggi_EWS-FLI1_enhancer_566_WDR73	WDR73	chr15	84654092	84654692	600	136.667	165.257	30	22.8504	62.4517	6.66667	17.9809	16.7143	14.034	15.6385	106.667	110.456	94.5267	81.2012	102.027	131.667	129.771	1.66667	43.1666	13.3333	10.3999	2223.33	2072.95	31.6667	33.5243	38.3333	95.6928	75	70.013	200	225	66.6667	311.667	286.667	70	6.66667	11.859	40	30.2658	1611.67	1207.12	181.667	133.242	101.667
Riggi_EWS-FLI1_enhancer_127_NEK7	NEK7	chr1	199160700	199161357	657	447.489	304.92	127.854	100.862	102.325	28.9193	32.8417	31.6187	25.6329	23.8029	105.023	116.921	84.564	88.9876	66.0485	181.126	81.0082	1.52207	28.1582	56.3166	13.1506	3.04414	0	12.1766	9.00464	557.078	680.728	111.111	209.764	178.082	205.479	33.4855	284.627	295.282	86.758	10.6545	3.18533	1.52207	2.30334	4.56621	2.73208	51.7504	28.0804	1170.47
Riggi_EWS-FLI1_enhancer_398_NCOR2	NCOR2	chr12	124466108	124466708	600	2813.33	2060.66	415	417.02	325.116	138.333	182.805	177.888	173.086	104.257	105	100.415	135.038	102.313	102.027	70	57.4933	1.66667	30.8333	96.6667	51.9996	43.3333	20.0147	40	27.6082	635	919.994	510	347.608	71.6667	68.3333	15	80	166.667	3.33333	188.333	34.1818	41.6667	33.6287	83.3333	17.9498	26.6667	58.9338	691.667
Riggi_EWS-FLI1_enhancer_1180_TRAM1L1	TRAM1L1	chr4	116531769	116532369	600	1141.67	1139.94	343.333	378.936	260.828	18.3333	23.9745	22.6837	28.068	33.8834	105	90.3734	92.5976	95.8174	87.8209	103.333	82.1333	0	33.9166	53.3333	27.1998	40	8.57771	25	7.88807	690	1087.88	330	320.586	71.6667	36.6667	1.66667	51.6667	60	6.66667	36.6667	5.5807	8.33333	5.88502	10	2.99163	30	58.9338	1283.33
Riggi_EWS-FLI1_enhancer_112_RGL1	RGL1	chr1	183778845	183779445	600	760	313.652	235	213.271	119.393	35	52.4441	94.3163	56.136	62.5539	105	80.3319	63.6609	61.7129	56.8253	118.333	124.843	0	27.7499	93.3333	30.3998	5	1.42962	31.6667	5.91605	790	1222.18	293.333	523.255	210	188.333	8.33333	273.333	256.667	58.3333	70	16.7421	28.3333	10.9293	8.33333	4.48745	63.3333	107.618	3331.67
Riggi_EWS-FLI1_enhancer_1052_ATP6V1A	ATP6V1A	chr3	113783848	113784448	600	421.667	306.907	126.667	173.282	91.8407	23.3333	25.4729	21.4898	19.8815	43.0058	105	153.133	154.329	94.1934	111.068	111.667	72.2773	0	33.9166	83.3333	35.1998	105	28.5924	23.3333	17.7482	230	322.334	81.6667	50.3602	105	96.6667	6.66667	110	133.333	13.3333	45	13.9518	26.6667	4.20359	40	14.9582	41.6667	25.6234	350
Riggi_EWS-FLI1_enhancer_645_IGF2BP1	IGF2BP1	chr17	48981928	48982528	600	766.667	328.829	110	152.336	145.108	33.3333	67.4282	51.3367	35.085	43.0058	105	138.071	90.6685	99.0654	55.5338	46.6667	22.9973	3.33333	6.16665	55	7.99994	5	11.4369	8.33333	11.8321	391.667	448.245	231.667	197.756	128.333	80	21.6667	160	100	31.6667	56.6667	8.37106	8.33333	5.04431	8.33333	2.99163	61.6667	48.6844	1111.67
Riggi_EWS-FLI1_enhancer_1136_FAM200B	FAM200B	chr4	15681357	15681957	600	796.667	610.441	100	97.1143	45.9204	8.33333	2.99681	5.96938	1.1695	9.12244	105	128.029	160.117	60.0889	85.238	185	141.269	1.66667	18.5	1.66667	0.799994	1465	1176.58	28.3333	15.7761	243.333	406.275	245	294.792	161.667	186.667	56.6667	213.333	213.333	63.3333	0	4.18553	5	11.77	656.667	471.182	125	120.43	528.333
Riggi_EWS-FLI1_enhancer_1429_HBS1L	HBS1L	chr6	134720163	134720763	600	450	381.104	86.6667	70.4555	112.046	41.6667	64.4314	69.2448	83.0345	63.8571	105	90.3734	104.172	108.81	91.6954	133.333	78.8479	0	43.1666	126.667	39.9997	5	8.57771	23.3333	9.86008	315	362.625	166.667	126.515	103.333	86.6667	1.66667	145	113.333	5	78.3333	17.4397	18.3333	10.0886	26.6667	0	63.3333	23.0611	1581.67
Riggi_EWS-FLI1_enhancer_620_CMIP	CMIP	chr16	81499984	81500584	600	75	57.3342	50	34.2756	45.9204	155	187.301	159.979	160.221	148.566	105	55.2282	69.4482	58.4648	59.4083	85	59.136	1.66667	9.24998	121.667	29.5998	35	8.57771	31.6667	17.7482	198.333	270.29	48.3333	70.013	100	110	8.33333	100	136.667	25	73.3333	11.859	21.6667	4.20359	25	7.47908	40	25.6234	545
Riggi_EWS-FLI1_enhancer_615_CKLF	CKLF	chr16	66270102	66270702	600	356.667	419.889	36.6667	53.3177	36.7363	93.3333	121.371	97.8979	88.882	110.773	105	102.925	102.243	90.9453	120.108	78.3333	50.9226	3.33333	12.3333	55	51.1996	76.6667	62.9032	18.3333	29.5803	40	25.1823	56.6667	55.2734	373.333	316.667	88.3333	420	453.333	145	40	27.9035	8.33333	15.1329	40	43.3787	133.333	102.494	65
Riggi_EWS-FLI1_enhancer_1515_CAV2	CAV2	chr7	116468411	116469040	629	476.948	283.105	124.006	108.985	94.6149	36.566	57.1728	39.8592	41.2765	57.1836	104.928	76.6282	106.73	80.5557	55.4373	151.033	141.024	0	29.4117	81.0811	16.0253	7.94913	2.72741	9.53895	5.64329	500.795	1023.31	411.765	419.457	87.4404	68.3625	7.94913	111.288	149.444	20.6677	23.8474	11.9777	12.7186	4.00978	0	4.28056	50.8744	31.7746	3888.71
Riggi_EWS-FLI1_enhancer_1767_HUWE1	HUWE1	chrX	53683858	53684600	742	206.199	259.081	17.5202	35.4151	22.2794	1.34771	6.05824	3.8616	0	0	103.774	111.647	120.115	101.118	95.0337	192.722	168.694	4.04313	19.946	0	1.29379	308.625	254.326	8.08625	9.56774	22.9111	31.2234	57.9515	60.5872	173.854	180.593	39.0836	195.418	208.895	76.8194	0	6.76905	9.43396	9.51756	204.852	188.691	88.9488	72.519	79.5148
Riggi_EWS-FLI1_enhancer_674_YES1	YES1	chr18	830317	830917	600	1270	768.953	353.333	479.859	306.748	5	55.441	31.0408	49.119	52.1283	103.333	140.581	109.96	105.562	98.1528	140	134.699	0	30.8333	58.3333	32.7998	93.3333	37.1701	48.3333	25.6362	438.333	654.74	171.667	162.135	28.3333	33.3333	10	66.6667	86.6667	16.6667	41.6667	23.0204	36.6667	11.77	55	10.4707	16.6667	5.12468	978.333
Riggi_EWS-FLI1_enhancer_1592_ADRB3	ADRB3	chr8	37972514	37973114	600	1053.33	542.989	218.333	205.654	128.577	36.6667	115.377	102.673	73.6785	52.1283	103.333	110.456	73.3064	76.3291	63.2827	185	136.341	0	6.16665	125	30.3998	10	8.57771	18.3333	9.86008	1150	1432.03	243.333	497.461	340	291.667	31.6667	316.667	413.333	125	146.667	57.2022	46.6667	12.6108	43.3333	4.48745	250	204.987	2315
Riggi_EWS-FLI1_enhancer_1629_PAG1	PAG1	chr8	81153906	81154506	600	820	220.905	136.667	156.145	124.903	43.3333	34.4633	31.0408	56.136	78.1924	103.333	92.8838	102.243	53.5928	45.2019	23.3333	9.85599	3.33333	9.24998	101.667	29.5998	10	8.57771	25	3.94403	81.6667	70.5105	51.6667	47.9036	61.6667	33.3333	0	40	36.6667	3.33333	120	27.2059	48.3333	7.56646	35	7.47908	38.3333	28.1857	156.667
Riggi_EWS-FLI1_enhancer_1003_TAMM41	TAMM41	chr3	12159075	12159675	600	451.667	362.555	105	87.5933	75.3094	73.3333	71.9234	91.9285	74.848	117.289	103.333	158.154	125.393	92.5693	95.5698	41.6667	52.5653	0	9.24998	78.3333	58.3996	88.3333	64.3328	51.6667	39.4403	43.3333	40.2917	43.3333	17.1962	16.6667	11.6667	0	20	5	0	51.6667	12.5566	13.3333	5.88502	38.3333	7.47908	15	38.4351	8.33333
Riggi_EWS-FLI1_enhancer_425_LHFP	LHFP	chr13	39369302	39369902	600	335	145.022	93.3333	51.4134	82.6567	55	56.9394	28.653	52.6275	75.586	103.333	82.8423	69.4482	113.682	67.1572	136.667	85.4186	0	9.24998	56.6667	31.9998	13.3333	4.28885	10	0	538.333	926.71	241.667	326.727	71.6667	70	13.3333	66.6667	78.3333	10	28.3333	6.27829	10	1.68144	5	4.48745	38.3333	20.4987	3538.33
Riggi_EWS-FLI1_enhancer_931_ASXL1	ASXL1	chr20	32357741	32358341	600	738.333	745.345	51.6667	49.5092	45.9204	11.6667	10.4888	20.2959	15.2035	22.1545	103.333	200.83	181.337	144.538	158.853	300	289.109	0	18.5	18.3333	14.3999	1140	977.859	65	55.2165	86.6667	125.912	220	198.984	275	286.667	51.6667	321.667	340	33.3333	6.66667	15.3469	60	34.4694	696.667	510.073	228.333	197.3	145
Riggi_EWS-FLI1_enhancer_1382_FAM135A	FAM135A	chr6	70412956	70413556	600	258.333	256.318	15	15.2336	18.3681	10	10.4888	13.1326	4.678	9.12244	103.333	102.925	71.3773	73.0811	87.8209	80	106.773	0	6.16665	8.33333	16.7999	2165	1974.3	48.3333	51.2724	35	36.9341	50	55.2734	266.667	213.333	76.6667	333.333	306.667	73.3333	6.66667	3.48794	26.6667	31.9473	1976.67	1482.35	98.3333	99.9312	90
Riggi_EWS-FLI1_enhancer_50_PTGER3	PTGER3	chr1	70719981	70720824	843	461.447	254.445	78.2918	74.5417	62.7524	22.5386	33.0609	41.637	27.4687	28.754	103.203	71.4697	75.517	58.9503	66.1828	245.552	178.881	3.55872	21.9454	73.5469	26.192	23.7248	10.1752	10.6762	7.01785	706.999	850.762	262.159	302.485	237.248	223.013	48.6358	307.236	328.588	56.9395	24.911	9.43357	14.2349	2.99188	22.5386	3.19391	98.4579	78.4203	966.785
Riggi_EWS-FLI1_enhancer_117_HMCN1	HMCN1	chr1	185715794	185716612	818	636.919	465.073	246.944	192.748	146.855	24.4499	56.0528	48.1637	42.8912	24.8533	102.689	99.4329	93.39	76.2378	83.3623	94.132	42.1711	2.44499	27.1393	61.1247	17.6038	7.33496	1.04862	4.88998	1.44647	558.68	1059.01	231.051	336.956	85.5746	80.6846	9.77995	152.812	116.137	25.6724	12.2249	3.07007	4.88998	3.69998	2.44499	3.29153	25.6724	18.7947	2536.67
Riggi_EWS-FLI1_enhancer_1387_BCKDHB	BCKDHB	chr6	80872511	80873111	600	266.667	246.2	135	85.6891	82.6567	13.3333	29.9681	33.4285	32.746	19.5481	101.667	77.8216	52.0862	74.7051	73.6146	53.3333	31.2106	6.66667	9.24998	91.6667	29.5998	5	5.71847	11.6667	0	201.667	329.049	100	76.1545	148.333	120	21.6667	208.333	190	31.6667	20	13.9518	18.3333	3.36287	38.3333	1.49582	65	58.9338	1208.33
Riggi_EWS-FLI1_enhancer_1225_CDKN2AIP	CDKN2AIP	chr4	183399950	183400550	600	321.667	247.886	71.6667	68.5513	38.5731	48.3333	101.891	66.8571	80.6955	76.8892	101.667	90.3734	54.0153	51.9687	32.2871	66.6667	32.8533	5	21.5833	91.6667	25.5998	0	2.85924	25	9.86008	246.667	424.742	171.667	181.788	130	93.3333	15	141.667	201.667	23.3333	51.6667	14.6493	16.6667	8.40718	16.6667	5.98326	30	38.4351	430
Riggi_EWS-FLI1_enhancer_1365_RPL10A	RPL10A	chr6	35468031	35468631	600	206.667	180.434	65	53.3177	49.594	21.6667	32.9649	33.4285	23.39	27.3673	101.667	82.8423	133.109	84.4492	77.4891	296.667	312.106	1.66667	21.5833	15	22.3998	1420	1273.79	50	39.4403	115	120.875	66.6667	50.3602	300	170	66.6667	425	296.667	148.333	18.3333	17.4397	60	44.558	1135	822.699	331.667	310.043	291.667
Riggi_EWS-FLI1_enhancer_1307_ARHGAP26	ARHGAP26	chr5	143002534	143003134	600	248.333	45.5301	56.6667	158.049	93.6775	76.6667	86.9074	117	101.746	96.4373	101.667	148.112	127.322	63.3369	68.4487	203.333	106.773	3.33333	21.5833	138.333	49.5997	10	18.585	23.3333	5.91605	295	312.261	241.667	160.907	28.3333	13.3333	3.33333	40	33.3333	3.33333	53.3333	18.8349	28.3333	5.88502	36.6667	14.9582	30	40.9974	163.333
Riggi_EWS-FLI1_enhancer_766_PXDN	PXDN	chr2	1162879	1163659	780	601.282	505.89	450	427.713	240.199	47.4359	69.1571	47.7551	47.6796	70.1726	101.282	131.312	140.974	114.931	89.4104	230.769	231.237	5.12821	28.4615	105.128	3.69228	6.41026	8.79765	34.6154	9.10162	585.897	798.086	80.7692	83.1464	178.205	115.385	12.8205	171.795	126.923	29.4872	39.7436	13.4152	11.5385	12.9341	26.9231	3.45188	37.1795	63.073	317.949
Riggi_EWS-FLI1_enhancer_650_STXBP4	STXBP4	chr17	55208260	55208873	613	427.406	252.532	225.122	212.475	151.02	47.3083	57.1985	71.282	45.7879	39.5426	101.142	78.6283	54.758	54.0458	89.7508	84.8287	67.5288	3.26264	39.2332	68.5155	17.2266	26.1011	4.1979	6.52529	0	748.777	867.619	228.385	241.652	109.299	57.0962	8.15661	120.718	137.031	34.2577	42.4144	19.1182	17.9445	3.29155	9.78793	5.85638	44.0457	60.192	1584.01
Riggi_EWS-FLI1_enhancer_730_CYP4F22	CYP4F22	chr19	15501670	15502549	879	887.372	547.904	193.402	244.362	125.38	38.6803	33.7525	47.2661	40.7129	51.5945	100.114	71.9697	43.4545	65.4044	51.1304	69.397	48.2148	4.55063	23.1513	59.1581	12.5596	6.82594	3.90339	15.9272	14.807	597.27	794.146	238.908	285.066	54.6075	45.5063	5.68828	71.6724	60.2958	5.68828	48.9192	9.52339	20.4778	5.73869	11.3766	4.08414	20.4778	33.2317	1401.59
Riggi_EWS-FLI1_enhancer_653_MSI2	MSI2	chr17	57473145	57473745	600	1103.33	1048.88	393.333	373.224	286.543	136.667	202.285	138.49	150.865	190.268	100	90.3734	146.613	123.426	143.355	30	32.8533	5	24.6666	161.667	49.5997	28.3333	7.14809	31.6667	13.8041	361.667	360.947	116.667	66.3281	30	40	1.66667	53.3333	50	3.33333	165	24.4156	36.6667	12.6108	30	8.9749	21.6667	40.9974	855
Riggi_EWS-FLI1_enhancer_725_CERS4	CERS4	chr19	8154709	8155309	600	860	903.857	205	184.708	121.23	126.667	166.323	189.826	162.56	148.566	100	70.2904	67.5191	58.4648	89.1124	25	16.4267	10	27.7499	136.667	34.3998	11.6667	7.14809	38.3333	31.5523	278.333	226.641	66.6667	44.2187	136.667	70	13.3333	125	138.333	8.33333	201.667	33.4842	65	25.2215	50	4.48745	80	133.242	980
Riggi_EWS-FLI1_enhancer_852_DYNC1I2	DYNC1I2	chr2	171711985	171712585	600	980	1055.62	150	186.612	167.15	18.3333	22.4761	21.4898	22.2205	23.4577	100	175.726	183.266	95.8174	111.068	73.3333	54.208	3.33333	46.2499	46.6667	36.7997	43.3333	12.8666	26.6667	9.86008	235	666.492	295	304.618	46.6667	26.6667	0	58.3333	101.667	6.66667	41.6667	6.27829	10	5.04431	16.6667	10.4707	1.66667	25.6234	776.667
Riggi_EWS-FLI1_enhancer_161_RSU1	RSU1	chr10	16832651	16833251	600	416.667	639.108	150	100.923	80.8198	25	56.9394	41.7857	45.6105	26.0641	100	120.498	138.896	77.9531	85.238	95	129.771	0	33.9166	123.333	65.5995	33.3333	12.8666	30	13.8041	106.667	161.167	68.3333	42.9904	65	38.3333	0	63.3333	80	8.33333	40	11.859	5	4.20359	15	17.9498	15	30.7481	461.667
Riggi_EWS-FLI1_enhancer_279_SLC36A4	SLC36A4	chr11	91871679	91872279	600	528.333	424.948	108.333	175.187	110.209	80	70.425	66.8571	49.119	84.7084	100	50.2075	88.7394	53.5928	61.9912	121.667	72.2773	5	24.6666	103.333	39.9997	26.6667	4.28885	18.3333	3.94403	395	629.558	273.333	212.496	35	25	5	38.3333	43.3333	1.66667	108.333	8.37106	18.3333	1.68144	0	2.99163	18.3333	10.2494	913.333
Riggi_EWS-FLI1_enhancer_946_ZFP64	ZFP64	chr20	52568666	52569266	600	336.667	129.845	106.667	100.923	73.4726	50	61.4346	76.4081	60.814	45.6122	100	75.3112	71.3773	73.0811	54.2423	31.6667	36.1386	0	0	75	23.9998	13.3333	4.28885	16.6667	3.94403	211.667	376.056	81.6667	113.003	85	61.6667	5	116.667	105	16.6667	48.3333	4.88312	16.6667	0.840718	15	1.49582	53.3333	38.4351	143.333
Riggi_EWS-FLI1_enhancer_667_SNHG16	SNHG16	chr17	76557359	76557959	600	300	276.553	43.3333	43.7966	42.2467	6.66667	23.9745	29.8469	24.5595	22.1545	100	95.3942	152.4	147.786	118.817	188.333	244.757	3.33333	12.3333	5	9.59993	1741.67	1459.64	41.6667	65.0766	26.6667	40.2917	91.6667	71.2413	200	153.333	43.3333	276.667	231.667	66.6667	10	1.39518	50	28.5844	1346.67	1029.12	196.667	181.926	76.6667
Riggi_EWS-FLI1_enhancer_337_DCTN2	DCTN2	chr12	57547011	57547611	600	206.667	148.394	21.6667	30.4672	33.0627	30	14.984	17.9081	18.712	20.8513	100	112.967	140.826	105.562	94.2784	116.667	144.555	1.66667	30.8333	26.6667	15.1999	1310	1113.67	31.6667	27.6082	3.33333	13.4306	41.6667	25.7943	316.667	361.667	155	306.667	420	128.333	18.3333	7.67347	23.3333	25.2215	1263.33	906.465	170	107.618	30
Riggi_EWS-FLI1_enhancer_1099_TBL1XR1	TBL1XR1	chr3	177360488	177361088	600	200	224.278	20	17.1378	34.8995	46.6667	70.425	82.3775	92.3905	69.0699	100	153.133	146.613	112.058	99.4443	91.6667	111.701	0	24.6666	85	31.9998	70	57.1847	41.6667	5.91605	81.6667	38.6129	40	35.6207	230	281.667	26.6667	285	433.333	88.3333	45	26.5083	46.6667	27.7437	135	94.2364	68.3333	23.0611	168.333
Riggi_EWS-FLI1_enhancer_455_GPC6	GPC6	chr13	94033108	94034689	1581	249.842	226.547	74.6363	70.8204	50.8871	25.3004	42.6491	37.606	35.9505	28.6854	99.9367	109.561	91.5141	83.2042	78.9104	175.206	152.734	3.79507	22.2327	72.1063	26.4135	20.8729	2.71275	15.8128	10.4775	237.824	442.801	159.393	209.766	92.9791	77.1664	10.1202	110.057	89.1841	15.8128	29.728	9.79535	20.2404	0.638116	12.0177	1.13534	37.9507	33.0624	781.151
Riggi_EWS-FLI1_enhancer_313_LRP6	LRP6	chr12	12249345	12250041	696	637.931	428.844	235.632	185.496	152.012	44.5402	65.8781	49.4018	60.4913	46.0616	99.1379	80.0722	89.8037	78.4011	54.5541	40.2299	32.5701	2.87356	18.6063	54.5977	11.7241	4.31034	4.92972	2.87356	3.40003	665.23	1076.76	262.931	230.835	40.2299	51.7241	2.87356	61.7816	53.1609	8.62069	44.5402	12.0274	4.31034	0.724757	14.3678	2.57899	17.2414	19.8802	2574.71
Riggi_EWS-FLI1_enhancer_130_PHLDA3	PHLDA3	chr1	201450837	201451437	600	1130	698.129	436.667	679.8	339.811	281.667	368.607	303.245	288.866	311.466	98.3333	138.071	152.4	102.313	103.319	43.3333	45.9946	1.66667	24.6666	315	87.9994	6.66667	8.57771	48.3333	17.7482	820	569.121	213.333	74.9262	253.333	133.333	23.3333	263.333	196.667	26.6667	460	45.3432	70	35.3101	51.6667	0	163.333	174.239	98.3333
Riggi_EWS-FLI1_enhancer_25_RRAGC	RRAGC	chr1	38727898	38728498	600	2061.67	2249.53	320	327.523	222.255	30	32.9649	50.1428	29.2375	32.5802	98.3333	115.477	106.101	76.3291	68.4487	98.3333	91.9893	0	18.5	31.6667	24.7998	33.3333	14.2962	20	7.88807	1378.33	2216.04	770	735.751	108.333	76.6667	8.33333	136.667	155	15	80	26.5083	43.3333	11.77	70	14.9582	60	28.1857	3596.67
Riggi_EWS-FLI1_enhancer_260_TPCN2	TPCN2	chr11	69130489	69131089	600	560	436.752	213.333	308.481	154.292	271.667	412.061	290.112	221.035	225.455	98.3333	75.3112	113.818	105.562	72.3231	58.3333	118.272	0	52.4165	205	74.3995	3.33333	24.3035	65	11.8321	1121.67	609.412	88.3333	47.9036	115	70	28.3333	108.333	111.667	26.6667	193.333	59.295	88.3333	22.6994	50	37.3954	81.6667	153.74	2731.67
Riggi_EWS-FLI1_enhancer_987_RBFOX2	RBFOX2	chr22	35971515	35972115	600	945	937.583	163.333	169.474	143.272	66.6667	68.9266	60.8877	57.3055	57.3411	98.3333	133.05	108.031	165.65	165.31	105	103.488	0	27.7499	116.667	50.3997	23.3333	4.28885	33.3333	11.8321	80	45.3282	70	40.5339	165	120	6.66667	168.333	173.333	13.3333	26.6667	27.2059	15	15.9736	61.6667	11.9665	141.667	79.4325	253.333
Riggi_EWS-FLI1_enhancer_606_KIFC3	KIFC3	chr16	57850624	57851224	600	291.667	129.845	83.3333	87.5933	31.2258	58.3333	59.9362	48.9489	64.3225	56.0379	98.3333	57.7386	88.7394	68.209	72.3231	73.3333	60.7786	0	30.8333	50	6.39996	1.66667	2.85924	11.6667	11.8321	230	292.115	148.333	169.505	91.6667	56.6667	6.66667	133.333	148.333	18.3333	15	9.06864	5	5.88502	13.3333	0	58.3333	25.6234	1393.33
Riggi_EWS-FLI1_enhancer_1679_UHRF2	UHRF2	chr9	6412844	6413444	600	393.333	306.907	48.3333	47.605	34.8995	26.6667	20.9777	22.6837	17.5425	18.2449	98.3333	107.946	123.463	170.522	156.27	195	141.269	0	43.1666	15	15.1999	1540	1222.32	43.3333	27.6082	68.3333	75.547	96.6667	79.8394	308.333	220	73.3333	286.667	326.667	75	20	13.2542	28.3333	22.6994	1085	764.362	213.333	176.801	191.667
Riggi_EWS-FLI1_enhancer_302_SNX19	SNX19	chr11	131975506	131976361	855	1762.57	1546.66	618.713	658.787	389.276	33.9181	54.6786	53.6197	50.0628	43.8975	98.2456	66.9433	56.8582	80.9163	74.317	29.2398	31.1242	0	17.3099	43.2749	20.2104	10.5263	3.00972	7.01754	5.53549	1435.09	2180.7	356.725	410.295	7.01754	7.01754	3.50877	11.6959	10.5263	5.84795	26.9006	2.44768	4.67836	0.589977	7.01754	5.24848	1.16959	0	280.702
Riggi_EWS-FLI1_enhancer_1009_PDCD6IP	PDCD6IP	chr3	33920450	33921145	695	1162.59	630.361	274.82	233.436	168.088	31.6547	47.8627	42.2581	45.4338	58.5036	97.8417	112.696	121.576	65.8956	92.5409	123.741	82.2514	0	15.9712	66.1871	10.3596	0	2.46841	12.9496	3.40492	870.504	1069.61	417.266	417.798	103.597	60.4317	12.9496	112.23	151.079	43.1655	11.5108	4.81787	1.43885	0.725799	4.31655	0	51.7986	33.1814	2991.37
Riggi_EWS-FLI1_enhancer_1593_THAP1	THAP1	chr8	42843090	42843776	686	720.117	497.041	147.23	166.548	152.622	11.6618	17.0372	10.4421	25.5721	25.0763	97.6676	94.4134	167.04	154.827	155.882	204.082	150.857	0	26.9679	14.5773	30.0873	1306.12	1016.57	29.1545	27.5967	236.152	380.304	138.484	153.627	502.915	517.493	65.5977	536.443	717.201	135.569	27.6968	20.1345	46.6472	45.5899	1565.6	1269.05	166.181	154.637	642.857
Riggi_EWS-FLI1_enhancer_969_ITGB2	ITGB2	chr21	44925106	44925792	686	421.283	271.381	112.245	103.26	77.1141	61.2245	57.6645	59.5198	48.0756	58.1314	97.6676	90.0221	84.3637	89.487	106.18	100.583	106.318	0	21.5743	55.3936	21.6908	10.2041	5.00158	16.035	15.5232	549.563	870.736	250.729	266.43	110.787	109.329	7.28863	137.026	150.146	45.1895	24.7813	6.10135	0	0.735322	0	3.92488	45.1895	26.8934	2195.34
Riggi_EWS-FLI1_enhancer_974_CECR1	CECR1	chr22	17266437	17267037	600	2708.33	2256.27	345	443.679	240.623	53.3333	58.4378	60.8877	54.9665	56.0379	96.6667	130.539	163.975	92.5693	90.4039	51.6667	41.0666	3.33333	15.4166	123.333	53.5996	25	5.71847	41.6667	17.7482	328.333	339.122	388.333	205.126	91.6667	85	1.66667	126.667	116.667	20	156.667	45.3432	93.3333	23.5401	83.3333	23.9331	43.3333	64.0585	46.6667
Riggi_EWS-FLI1_enhancer_1051_PHLDB2	PHLDB2	chr3	111851314	111851914	600	470	559.852	173.333	169.474	128.577	26.6667	26.9713	22.6837	36.2545	33.8834	96.6667	110.456	92.5976	74.7051	102.027	35	21.3546	6.66667	21.5833	53.3333	25.5998	13.3333	4.28885	6.66667	9.86008	385	537.223	216.667	183.016	55	43.3333	0	83.3333	88.3333	15	40	10.4638	11.6667	3.36287	23.3333	1.49582	3.33333	5.12468	825
Riggi_EWS-FLI1_enhancer_490_OTX2-AS1	OTX2-AS1	chr14	56825959	56826559	600	548.333	247.886	123.333	148.528	44.0835	10	43.4537	19.102	22.2205	35.1866	96.6667	80.3319	94.5267	113.682	68.4487	71.6667	52.5653	0	18.5	76.6667	33.5998	10	12.8666	8.33333	5.91605	355	466.712	163.333	175.647	180	168.333	31.6667	200	236.667	65	31.6667	9.76623	16.6667	0.840718	11.6667	5.98326	86.6667	81.9949	970
Riggi_EWS-FLI1_enhancer_1356_HIST1H2AC	HIST1H2AC	chr6	26136263	26136863	600	305	166.944	103.333	64.7429	38.5731	36.6667	50.9457	33.4285	43.2715	45.6122	96.6667	72.8008	59.8026	43.8486	83.9465	123.333	85.4186	3.33333	9.24998	60	17.5999	8.33333	5.71847	15	7.88807	396.667	696.711	198.333	218.637	225	191.667	8.33333	180	216.667	45	23.3333	4.18553	5	2.52215	18.3333	1.49582	78.3333	48.6844	1891.67
Riggi_EWS-FLI1_enhancer_844_TANK	TANK	chr2	161123066	161123666	600	220	325.456	103.333	68.5513	55.1044	48.3333	35.9617	29.8469	24.5595	48.2186	96.6667	107.946	115.747	108.81	117.525	121.667	88.7039	3.33333	24.6666	68.3333	34.3998	58.3333	38.5997	21.6667	11.8321	66.6667	94.014	56.6667	34.3924	100	151.667	25	113.333	101.667	10	48.3333	12.5566	33.3333	6.72574	36.6667	2.99163	33.3333	30.7481	155
Riggi_EWS-FLI1_enhancer_1388_FAM46A	FAM46A	chr6	81613595	81614603	1008	588.294	350.309	177.579	183.619	83.094	36.7063	33.0006	34.8214	38.2872	30.253	96.2302	85.1734	104.494	55.1008	63.8055	44.6429	62.5777	0	18.3531	80.3571	31.9045	57.5397	15.3173	25.7937	9.39056	458.333	658.538	250.992	146.226	51.5873	65.4762	10.9127	49.6032	178.571	23.8095	61.5079	19.1006	33.7302	5.5047	32.7381	8.0133	8.92857	12.2016	676.587
Riggi_EWS-FLI1_enhancer_1498_CDK14	CDK14	chr7	90594477	90595229	752	1523.94	1710.07	609.043	515.046	411.818	15.9574	17.933	20.0038	17.7291	13.5173	95.7447	148.219	76.9594	85.5204	100.983	57.1809	28.834	0	4.9202	35.9043	12.7659	39.8936	15.9691	9.30851	7.86709	1509.31	2267.75	505.319	575.275	94.4149	74.4681	13.2979	94.4149	170.213	37.234	31.9149	12.2449	5.31915	7.37864	33.2447	25.0629	25.266	8.17768	3067.82
Riggi_EWS-FLI1_enhancer_1338_CD83	CD83	chr6	14382486	14383291	805	214.907	133.228	91.9255	52.5134	56.1312	62.1118	83.7617	59.6197	83.681	66.0507	95.6522	72.9723	71.8925	56.8913	23.1023	162.733	129.781	2.48447	27.5776	79.5031	41.7388	13.6646	5.32777	26.087	2.93965	489.441	813.342	217.391	298.454	253.416	237.267	50.9317	268.323	373.913	108.075	57.1429	19.7578	21.118	3.13311	18.6335	0	106.832	120.319	1360.25
Riggi_EWS-FLI1_enhancer_699_NEDD4L	NEDD4L	chr18	57856917	57857517	600	996.667	645.853	323.333	287.534	196.539	13.3333	25.4729	26.2653	29.2375	32.5802	95	102.925	94.5267	99.0654	92.9869	51.6667	45.9946	0	9.24998	46.6667	11.1999	6.66667	8.57771	10	0	1723.33	2377.21	426.667	568.702	40	25	3.33333	36.6667	36.6667	1.66667	46.6667	13.2542	11.6667	1.68144	8.33333	5.98326	25	17.9364	2346.67
Riggi_EWS-FLI1_enhancer_1196_NDUFC1	NDUFC1	chr4	139219496	139220096	600	1096.67	337.26	158.333	177.091	84.4935	40	68.9266	57.3061	52.6275	36.4898	95	82.8423	61.7317	56.8408	41.3275	75	39.424	1.66667	24.6666	108.333	19.1999	5	8.57771	15	1.97202	573.333	653.062	271.667	282.509	116.667	93.3333	11.6667	146.667	171.667	11.6667	78.3333	11.859	26.6667	4.20359	6.66667	4.48745	98.3333	84.5572	870
Riggi_EWS-FLI1_enhancer_1705_ZCCHC6	ZCCHC6	chr9	86354175	86354775	600	425	387.849	135	125.677	64.2885	5	7.49202	2.38775	9.356	3.90962	95	47.6971	92.5976	63.3369	90.4039	118.333	146.197	1.66667	18.5	11.6667	7.19995	2253.33	1965.73	31.6667	25.6362	611.667	651.383	180	189.158	238.333	210	21.6667	288.333	406.667	36.6667	1.66667	5.5807	38.3333	48.7616	2483.33	1842.85	200	146.053	1195
Riggi_EWS-FLI1_enhancer_860_NCKAP1	NCKAP1	chr2	183009282	183009882	600	381.667	190.552	130	116.156	58.7781	35	29.9681	38.2041	47.9495	53.4315	95	70.2904	46.2988	61.7129	50.3679	53.3333	22.9973	1.66667	27.7499	80	15.1999	8.33333	2.85924	13.3333	1.97202	643.333	784.01	170	192.843	35	23.3333	0	58.3333	46.6667	11.6667	51.6667	9.06864	11.6667	0	16.6667	5.98326	21.6667	28.1857	2035
Riggi_EWS-FLI1_enhancer_473_DAD1	DAD1	chr14	22432546	22433146	600	706.667	344.005	58.3333	106.635	66.1253	55	59.9362	38.2041	64.3225	61.2507	95	120.498	88.7394	76.3291	77.4891	108.333	78.8479	0	27.7499	80	36.7997	26.6667	11.4369	18.3333	7.88807	453.333	703.426	343.333	411.48	83.3333	43.3333	11.6667	113.333	86.6667	6.66667	50	15.3469	21.6667	1.68144	20	13.4623	41.6667	30.7481	845
Riggi_EWS-FLI1_enhancer_754_GRWD1	GRWD1	chr19	48445483	48446083	600	211.667	268.122	21.6667	53.3177	36.7363	23.3333	17.9809	4.77551	17.5425	11.7289	95	140.581	144.684	112.058	90.4039	245	267.754	5	24.6666	10	12.7999	1548.33	1272.36	33.3333	37.4683	91.6667	115.839	128.333	103.177	215	156.667	20	253.333	215	35	6.66667	13.2542	21.6667	26.903	870	764.362	115	128.117	175
Riggi_EWS-FLI1_enhancer_1457_ETV1	ETV1	chr7	13849567	13850415	848	127.358	132.438	56.6038	59.2818	49.3861	47.1698	39.2271	64.199	47.1661	50.7144	94.3396	69.2721	77.8016	88.4786	94.12	165.094	115.064	0	28.3608	99.0566	37.9243	21.2264	4.04609	23.5849	5.58118	239.387	587.984	114.387	262.462	86.0849	44.8113	9.43396	106.132	84.9057	15.3302	28.3019	12.833	11.7925	7.73302	15.3302	4.23344	36.5566	30.8206	615.566
Riggi_EWS-FLI1_enhancer_1748_GPR64	GPR64	chrX	19177045	19178063	1018	1046.17	862.697	277.996	219.975	152.647	25.5403	23.8449	28.8501	42.7361	17.6663	94.3026	82.8571	70.4942	89.0182	108.85	42.2397	51.3131	0.982318	12.721	45.1866	14.1453	5.89391	0	11.7878	2.32458	832.024	1199.25	422.397	429.301	101.179	50.0982	7.85855	95.2849	123.772	18.664	9.82318	8.63419	10.8055	3.46858	6.87623	3.52648	26.5226	15.1022	2349.71
Riggi_EWS-FLI1_enhancer_263_MYEOV	MYEOV	chr11	69311829	69312429	600	1753.33	1571.63	330	361.798	258.991	95	118.374	143.265	112.272	115.985	93.3333	95.3942	106.101	81.2012	116.234	56.6667	57.4933	1.66667	30.8333	106.667	38.3997	13.3333	11.4369	38.3333	11.8321	1136.67	1468.97	608.333	383.229	35	41.6667	10	60	75	11.6667	186.667	22.3228	38.3333	9.24789	56.6667	2.99163	23.3333	58.9338	735
Riggi_EWS-FLI1_enhancer_1299_TGFBI	TGFBI	chr5	136037069	136037669	600	628.333	750.404	196.667	137.103	124.903	88.3333	136.355	94.3163	80.6955	70.3731	93.3333	178.236	129.251	92.5693	122.691	35	36.1386	5	46.2499	165	26.3998	5	15.7258	21.6667	5.91605	316.667	92.3352	155	36.849	13.3333	26.6667	3.33333	40	45	10	185	11.859	35	4.20359	33.3333	0	11.6667	33.3104	165
Riggi_EWS-FLI1_enhancer_348_RAB3IP	RAB3IP	chr12	69821778	69822378	600	341.667	231.023	130	108.54	128.577	116.667	128.863	100.286	100.577	89.9212	93.3333	62.7593	98.385	64.9609	83.9465	45	77.2053	1.66667	6.16665	135	42.3997	85	44.3182	48.3333	15.7761	115	263.575	76.6667	95.8073	68.3333	55	5	105	120	13.3333	151.667	24.4156	40	13.4515	35	8.9749	48.3333	30.7481	323.333
Riggi_EWS-FLI1_enhancer_1510_NRCAM	NRCAM	chr7	108294570	108295170	600	658.333	635.735	86.6667	89.4975	58.7781	48.3333	71.9234	57.3061	61.9835	63.8571	93.3333	77.8216	81.0229	84.4492	99.4443	53.3333	45.9946	6.66667	18.5	73.3333	31.1998	13.3333	2.85924	11.6667	0	210	208.174	180	122.83	53.3333	26.6667	3.33333	53.3333	65	6.66667	65	9.76623	25	3.36287	20	2.99163	11.6667	7.68702	798.333
Riggi_EWS-FLI1_enhancer_1754_USP9X	USP9X	chrX	41275776	41276376	600	201.667	204.042	36.6667	66.6471	33.0627	73.3333	106.387	134.908	99.4075	164.204	93.3333	75.3112	61.7317	128.298	98.1528	50	54.208	10	27.7499	45	36.7997	806.667	520.381	43.3333	76.9087	33.3333	25.1823	16.6667	20.8811	78.3333	66.6667	16.6667	93.3333	170	21.6667	60	66.2709	86.6667	71.461	670	574.393	41.6667	138.366	35
Riggi_EWS-FLI1_enhancer_1614_SLCO5A1	SLCO5A1	chr8	69870983	69871633	650	698.462	597.729	218.462	210.927	127.164	26.1538	47.0268	36.3673	25.9089	46.9154	92.3077	57.9317	74.7904	89.9459	73.9126	247.692	156.18	1.53846	39.8461	53.8462	26.5844	23.0769	21.1144	13.8462	7.28129	776.923	1086.33	446.154	442.187	416.923	375.385	53.8462	552.308	575.385	115.385	67.6923	32.1964	21.5385	3.10419	38.4615	12.4268	180	104.07	4156.92
Riggi_EWS-FLI1_enhancer_710_TMX3	TMX3	chr18	68504540	68505628	1088	329.963	327.341	164.522	138.615	80.023	25.7353	26.4424	21.7268	16.7686	20.8417	91.9118	77.5262	79.7888	77.0217	71.2216	76.2868	50.7294	2.75735	5.10109	39.5221	7.05877	4.59559	6.30714	11.0294	3.26253	489.89	773.06	271.14	270.948	31.25	24.8162	5.51471	44.1176	51.4706	2.75735	10.1103	0.769399	6.43382	0	7.35294	4.12449	14.7059	8.47833	1224.26
Riggi_EWS-FLI1_enhancer_1125_XXYLT1	XXYLT1	chr3	195184823	195185444	621	141.707	151.523	104.67	79.1118	81.6362	82.1256	101.341	85.3593	74.5768	105.767	91.7874	65.488	52.1887	58.0569	54.9037	77.2947	99.9883	3.22061	14.8953	70.8535	34.7824	28.9855	64.9199	25.7649	13.3373	307.568	760.741	170.692	278.889	107.89	95.0081	22.5443	148.148	162.641	28.9855	119.163	29.6559	62.8019	14.6212	66.0225	20.2333	78.905	39.611	2201.29
Riggi_EWS-FLI1_enhancer_416_HMGB1	HMGB1	chr13	30410373	30411016	643	1211.51	737.986	261.275	262.975	188.538	38.8802	67.1136	72.4124	50.1994	48.6422	91.7574	77.3023	97.2059	101.533	72.3071	113.53	127.224	0	23.0171	80.8709	13.4369	26.4386	6.67007	20.2177	7.36056	709.176	1402.06	300.156	409.178	133.748	102.644	4.66563	150.855	96.423	21.7729	63.7636	16.9244	4.66563	4.70697	7.77605	5.58314	99.5334	64.5566	1544.32
Riggi_EWS-FLI1_enhancer_368_DUSP6	DUSP6	chr12	89333427	89334027	600	390	219.219	163.333	169.474	86.3303	110	92.9011	132.52	113.441	83.4052	91.6667	95.3942	104.172	77.9531	100.736	156.667	80.4906	0	24.6666	128.333	47.1997	6.66667	5.71847	20	13.8041	610	1005.61	256.667	397.969	153.333	120	33.3333	196.667	235	60	101.667	23.0204	21.6667	2.52215	18.3333	4.48745	43.3333	28.1857	1491.67
Riggi_EWS-FLI1_enhancer_295_C11orf71	C11orf71	chr11	114139059	114139659	600	456.667	188.866	118.333	159.953	75.3094	51.6667	50.9457	83.5714	51.458	92.5276	91.6667	65.2697	50.157	24.3604	32.2871	41.6667	52.5653	0	15.4166	81.6667	23.1998	35	22.8739	10	13.8041	646.667	874.666	238.333	266.541	45	16.6667	3.33333	38.3333	50	10	73.3333	20.2301	8.33333	3.36287	25	7.47908	21.6667	12.8117	5610
Riggi_EWS-FLI1_enhancer_7_ERRFI1	ERRFI1	chr1	8047615	8048215	600	595	183.807	155	123.773	145.108	38.3333	43.4537	79.9897	40.9325	62.5539	90	193.299	165.904	77.9531	73.6146	93.3333	87.0613	3.33333	43.1666	101.667	31.1998	15	5.71847	28.3333	13.8041	308.333	569.121	288.333	276.367	45	45	6.66667	41.6667	43.3333	6.66667	75	22.3228	6.66667	0	21.6667	4.48745	5	5.12468	1880
Riggi_EWS-FLI1_enhancer_94_DDR2	DDR2	chr1	162656185	162656785	600	316.667	123.1	123.333	180.899	124.903	103.333	119.872	124.163	105.255	99.0437	90	130.539	94.5267	73.0811	64.5742	101.667	85.4186	0	49.3332	75	23.9998	5	8.57771	11.6667	9.86008	495	894.812	216.667	183.016	25	25	13.3333	55	46.6667	5	46.6667	8.37106	18.3333	1.68144	11.6667	5.98326	23.3333	17.9364	1601.67
Riggi_EWS-FLI1_enhancer_85_IGSF3	IGSF3	chr1	116687574	116688174	600	236.667	121.414	90	76.1681	49.594	188.333	173.815	186.245	191.798	222.848	90	168.195	104.172	71.457	77.4891	81.6667	37.7813	0	33.9166	138.333	27.9998	8.33333	7.14809	15	15.7761	8.33333	18.467	35	39.3056	188.333	78.3333	15	128.333	71.6667	11.6667	95	23.0204	23.3333	7.56646	5	5.98326	86.6667	79.4325	18.3333
Riggi_EWS-FLI1_enhancer_950_PFDN4	PFDN4	chr20	53960413	53961013	600	288.333	252.945	81.6667	144.719	69.799	43.3333	76.4186	77.602	80.6955	79.4956	90	67.7801	57.8735	45.4727	60.6998	66.6667	57.4933	3.33333	18.5	55	23.1998	25	10.0073	15	11.8321	373.333	735.324	190	259.171	31.6667	36.6667	1.66667	46.6667	76.6667	3.33333	23.3333	13.2542	18.3333	1.68144	16.6667	5.98326	13.3333	23.0611	4750
Riggi_EWS-FLI1_enhancer_332_SLC38A2	SLC38A2	chr12	46386841	46387441	600	133.333	138.277	80	41.8924	66.1253	81.6667	79.4154	70.4387	90.0515	71.6763	90	75.3112	104.172	76.3291	87.8209	105	68.9919	0	49.3332	40	57.5996	175	71.4809	53.3333	21.6922	31.6667	78.9046	60	36.849	101.667	110	0	111.667	165	6.66667	90	23.718	46.6667	14.2922	58.3333	25.4289	18.3333	23.0611	125
Riggi_EWS-FLI1_enhancer_728_ZNF136	ZNF136	chr19	12162646	12163246	600	303.333	225.964	45	39.9882	40.4099	30	22.4761	37.0102	19.8815	19.5481	90	95.3942	113.818	73.0811	116.234	93.3333	80.4906	1.66667	15.4166	43.3333	36.7997	1136.67	1082.22	46.6667	51.2724	40	62.1164	51.6667	49.1319	256.667	215	66.6667	255	236.667	103.333	8.33333	13.2542	51.6667	30.2658	1308.33	842.145	195	197.3	141.667
Riggi_EWS-FLI1_enhancer_393_TPCN1	TPCN1	chr12	113232711	113233311	600	63.3333	38.7849	40	20.9462	38.5731	200	230.754	244.745	214.018	290.615	90	85.3527	109.96	76.3291	56.8253	78.3333	24.64	0	21.5833	215	65.5995	28.3333	5.71847	41.6667	27.6082	8.33333	3.35764	11.6667	4.91319	45	30	3.33333	53.3333	38.3333	1.66667	226.667	30.6939	41.6667	28.5844	33.3333	1.49582	46.6667	92.2442	20
Riggi_EWS-FLI1_enhancer_212_ADRB1	ADRB1	chr10	113985374	113986331	957	922.675	851.08	225.705	219.67	118.616	34.4828	27.2437	37.4256	41.794	32.6823	89.8642	73.9734	68.9402	62.11	65.5863	113.898	106.078	7.31452	34.7962	64.7858	22.0688	14.629	3.58525	7.31452	6.18187	713.689	1147.28	291.536	271.073	67.9206	90.9091	21.9436	92.999	161.964	16.7189	19.8537	6.12303	7.31452	1.05419	9.40439	5.62689	34.4828	40.1621	1281.09
Riggi_EWS-FLI1_enhancer_1303_PCDHGB2	PCDHGB2	chr5	141495911	141496511	600	921.667	768.953	295	272.301	174.497	100	125.866	89.5407	83.0345	91.2244	88.3333	92.8838	104.172	86.0732	74.9061	80	45.9946	5	46.2499	108.333	38.3997	61.6667	32.8812	73.3333	25.6362	370	396.202	240	127.743	83.3333	38.3333	6.66667	125	133.333	16.6667	83.3333	27.2059	66.6667	18.4958	80	19.4456	36.6667	25.6234	66.6667
Riggi_EWS-FLI1_enhancer_617_PDXDC2P	PDXDC2P	chr16	70089128	70089728	600	733.333	344.005	178.333	161.857	101.025	65	118.374	106.255	126.306	100.347	88.3333	125.519	102.243	94.1934	92.9869	131.667	154.411	3.33333	24.6666	88.3333	31.1998	8.33333	2.85924	23.3333	7.88807	285	308.903	70	94.579	80	75	5	93.3333	85	16.6667	38.3333	6.97588	18.3333	3.36287	15	2.99163	51.6667	56.3715	1170
Riggi_EWS-FLI1_enhancer_1300_SPOCK1	SPOCK1	chr5	137563469	137564069	600	416.667	215.846	160	175.187	102.862	96.6667	71.9234	69.2448	93.56	93.8309	88.3333	133.05	108.031	100.689	61.9912	88.3333	57.4933	5	24.6666	113.333	48.7997	21.6667	8.57771	35	21.6922	298.333	318.976	203.333	105.634	86.6667	30	6.66667	75	86.6667	6.66667	98.3333	29.9963	26.6667	13.4515	75	5.98326	45	20.4987	341.667
Riggi_EWS-FLI1_enhancer_1720_TNC	TNC	chr9	115596082	115596682	600	255	259.69	66.6667	62.8387	53.2676	66.6667	34.4633	37.0102	29.2375	27.3673	88.3333	92.8838	79.0938	68.209	74.9061	195	129.771	1.66667	52.4165	71.6667	34.3998	416.667	285.924	45	57.1885	325	322.334	210	194.071	120	153.333	23.3333	133.333	290	68.3333	11.6667	21.6252	18.3333	5.88502	108.333	113.682	66.6667	56.3715	181.667
Riggi_EWS-FLI1_enhancer_637_CDK12	CDK12	chr17	39461083	39461683	600	160	205.729	31.6667	19.042	18.3681	3.33333	8.99043	9.55101	11.695	1.30321	88.3333	125.519	106.101	120.178	136.897	145	164.267	0	3.08333	6.66667	7.19995	780	568.988	6.66667	19.7202	15	15.1094	71.6667	50.3602	531.667	455	141.667	595	571.667	175	3.33333	10.4638	15	14.2922	966.667	755.387	436.667	351.04	85
Riggi_EWS-FLI1_enhancer_410_MRP63	MRP63	chr13	21197688	21198668	980	1346.94	718.571	362.245	296.123	211.421	33.6735	73.3912	60.6684	46.5413	53.4581	87.7551	99.9026	59.0546	61.6466	80.6519	207.143	176	2.04082	30.204	58.1633	27.4284	13.2653	12.2539	13.2653	8.4515	1528.57	1827.52	564.286	598.608	142.857	60.2041	13.2653	150	127.551	25.5102	59.1837	20.0735	21.4286	9.26505	36.7347	8.24225	86.7347	76.8702	3784.69
Riggi_EWS-FLI1_enhancer_1253_LIFR	LIFR	chr5	38719146	38719956	810	148.148	106.174	55.5556	46.5472	32.6545	58.0247	83.2447	81.3605	57.1755	71.435	87.6543	68.8028	75.7357	32.4805	71.7491	171.605	215.372	0	18.2716	96.2963	34.3701	67.9012	27.5334	27.1605	1.46075	140.741	369.341	66.6667	112.821	411.111	351.852	56.7901	428.395	427.16	91.358	19.7531	11.8848	24.6914	8.71855	81.4815	31.0243	127.16	94.9015	1548.15
Riggi_EWS-FLI1_enhancer_744_MAP3K10	MAP3K10	chr19	40144266	40145812	1546	210.22	110.602	78.9133	65.7726	42.7719	54.9806	76.7617	51.4309	59.4584	51.083	87.3221	95.4786	66.6331	51.0527	45.1101	106.727	100.09	5.17464	40.6855	122.251	36.9467	9.70246	7.76765	23.2859	13.0107	299.483	433.931	152.005	143.01	188.875	152.652	20.6986	248.383	279.431	33.6352	73.0918	20.0342	20.0517	8.15703	42.6908	5.22471	73.0918	49.722	837.646
Riggi_EWS-FLI1_enhancer_1368_DAAM2	DAAM2	chr6	39576491	39577091	600	875	440.124	286.667	285.63	185.518	63.3333	80.9138	69.2448	70.17	75.586	86.6667	92.8838	67.5191	51.9687	56.8253	31.6667	24.64	0	21.5833	70	9.59993	10	2.85924	6.66667	15.7761	145	80.5834	73.3333	22.1094	36.6667	15	8.33333	53.3333	58.3333	8.33333	75	6.97588	25	0.840718	11.6667	4.48745	65	33.3104	171.667
Riggi_EWS-FLI1_enhancer_1159_AFF1	AFF1	chr4	86968373	86968973	600	735	662.716	285	199.941	159.803	30	28.4697	35.8163	40.9325	39.0962	86.6667	90.3734	98.385	76.3291	77.4891	63.3333	60.7786	0	15.4166	55	19.1999	5	4.28885	3.33333	5.91605	506.667	810.871	220	233.377	61.6667	35	10	60	105	11.6667	140	26.5083	45	8.40718	38.3333	5.98326	55	40.9974	918.333
Riggi_EWS-FLI1_enhancer_683_MIB1	MIB1	chr18	21725580	21726180	600	238.333	183.807	136.667	87.5933	67.9621	48.3333	70.425	77.602	59.6445	76.8892	86.6667	60.249	79.0938	51.9687	58.1168	50	50.9226	1.66667	36.9999	128.333	24.7998	18.3333	8.57771	21.6667	11.8321	250	540.581	126.667	140.026	23.3333	11.6667	0	26.6667	31.6667	1.66667	78.3333	7.67347	3.33333	5.88502	10	5.98326	26.6667	25.6234	1151.67
Riggi_EWS-FLI1_enhancer_664_SOX9	SOX9	chr17	72378199	72378799	600	445	409.771	106.667	74.2639	73.4726	143.333	224.761	207.735	178.933	177.236	86.6667	57.7386	84.8811	68.209	76.1976	40	9.85599	8.33333	3.08333	123.333	20.7999	5	2.85924	28.3333	11.8321	321.667	253.502	125	83.5243	33.3333	16.6667	3.33333	43.3333	30	6.66667	71.6667	13.9518	10	3.36287	30	7.47908	31.6667	51.2468	63.3333
Riggi_EWS-FLI1_enhancer_1103_SOX2	SOX2	chr3	182050846	182051446	600	238.333	207.415	91.6667	131.39	93.6775	65	38.9585	62.0816	50.2885	65.1603	86.6667	87.8631	48.2279	48.7207	47.7849	33.3333	32.8533	3.33333	40.0832	93.3333	27.9998	8.33333	10.0073	11.6667	0	721.667	921.673	360	214.952	51.6667	28.3333	13.3333	73.3333	70	21.6667	146.667	28.6011	6.66667	1.68144	26.6667	2.99163	16.6667	5.12468	158.333
Riggi_EWS-FLI1_enhancer_963_HLCS	HLCS	chr21	36639743	36640760	1017	1407.08	1296.31	314.651	332.533	199.395	53.0973	64.533	58.4612	46.918	64.5837	86.529	114.041	125.193	89.1057	86.8609	47.1976	48.4562	2.94985	27.2861	66.8633	34.926	28.5152	27.8333	21.6323	11.6343	599.803	730.956	314.651	192.035	20.649	12.7827	1.96657	29.4985	23.5988	3.93314	73.7463	10.2889	17.6991	1.98399	7.86627	1.76497	5.89971	12.0936	3567.35
Riggi_EWS-FLI1_enhancer_1719_TNC	TNC	chr9	115413714	115414466	752	628.989	395.563	131.649	151.931	90.8637	38.5638	51.408	53.3434	52.2542	34.3131	86.4362	80.1183	73.8811	67.3797	49.4611	190.16	137.617	0	9.8404	74.4681	20.4254	5.31915	6.84392	6.64894	7.86709	776.596	1094.36	405.585	431.211	142.287	123.67	15.9574	195.479	223.404	46.5426	13.2979	3.8961	2.65957	1.34157	6.64894	2.38694	59.8404	47.0217	2305.85
Riggi_EWS-FLI1_enhancer_848_TTC21B	TTC21B	chr2	165953814	165954414	600	2043.33	1929.13	311.667	359.894	257.154	8.33333	20.9777	11.9388	3.5085	7.81924	85	85.3527	84.8811	76.3291	77.4891	101.667	131.413	1.66667	27.7499	30	21.5999	341.667	240.176	13.3333	11.8321	1135	1934	486.667	464.297	116.667	103.333	8.33333	116.667	103.333	25	8.33333	8.37106	18.3333	13.4515	293.333	137.615	71.6667	30.7481	1590
Riggi_EWS-FLI1_enhancer_1362_LEMD2	LEMD2	chr6	33771179	33771779	600	1628.33	1802.66	286.667	293.247	279.196	56.6667	73.4218	59.6938	58.475	56.0379	85	128.029	102.243	73.0811	109.776	108.333	50.9226	0	12.3333	108.333	31.9998	15	18.585	25	23.6642	401.667	438.172	381.667	276.367	116.667	78.3333	1.66667	108.333	156.667	16.6667	71.6667	38.3673	68.3333	10.0886	45	20.9414	65	28.1857	881.667
Riggi_EWS-FLI1_enhancer_312_ETV6	ETV6	chr12	11855536	11856136	600	755	399.653	191.667	217.079	181.845	88.3333	103.39	120.582	116.95	142.049	85	115.477	61.7317	47.0967	67.1572	65	47.6373	0	6.16665	93.3333	52.7996	35	18.585	28.3333	13.8041	251.667	201.459	70	57.73	56.6667	26.6667	6.66667	70	61.6667	5	105	24.4156	51.6667	12.6108	41.6667	4.48745	36.6667	15.374	600
Riggi_EWS-FLI1_enhancer_698_TCF4	TCF4	chr18	55362052	55362652	600	946.667	483.968	143.333	135.198	97.3512	38.3333	59.9362	45.3673	40.9325	36.4898	85	60.249	79.0938	66.585	60.6998	101.667	65.7066	0	12.3333	86.6667	28.7998	21.6667	5.71847	21.6667	5.91605	460	763.864	233.333	294.792	86.6667	66.6667	3.33333	88.3333	93.3333	21.6667	28.3333	11.1614	31.6667	5.04431	33.3333	1.49582	53.3333	20.4987	301.667
Riggi_EWS-FLI1_enhancer_642_MLX	MLX	chr17	42566765	42567365	600	430	386.163	125	238.025	137.761	41.6667	76.4186	29.8469	44.441	72.9796	85	67.7801	115.747	53.5928	72.3231	101.667	108.416	0	9.24998	38.3333	31.1998	760	701.943	43.3333	31.5523	155	268.611	61.6667	60.1866	141.667	166.667	28.3333	156.667	243.333	36.6667	108.333	64.8757	81.6667	79.0275	1601.67	1127.85	115	89.6819	300
Riggi_EWS-FLI1_enhancer_1560_MTMR9	MTMR9	chr8	11284099	11284699	600	380	389.535	108.333	121.869	130.414	26.6667	16.4824	8.35714	16.373	11.7289	85	60.249	142.755	105.562	107.193	163.333	162.624	11.6667	30.8333	21.6667	27.9998	1035	832.038	41.6667	57.1885	145	221.604	115	90.8941	528.333	426.667	106.667	635	611.667	151.667	26.6667	37.6698	101.667	82.3903	2200	1693.26	383.333	348.478	520
Riggi_EWS-FLI1_enhancer_604_IRX3	IRX3	chr16	54474893	54475493	600	365	193.925	101.667	108.54	51.4308	56.6667	79.4154	82.3775	65.492	87.3148	85	82.8423	50.157	56.8408	51.6594	56.6667	24.64	0	30.8333	105	23.9998	16.6667	8.57771	13.3333	3.94403	245	384.45	131.667	173.19	78.3333	41.6667	11.6667	91.6667	68.3333	10	51.6667	9.76623	16.6667	5.04431	6.66667	0	23.3333	17.9364	93.3333
Riggi_EWS-FLI1_enhancer_1557_ERI1	ERI1	chr8	9081954	9082554	600	151.667	126.473	66.6667	72.3597	78.983	46.6667	59.9362	38.2041	76.0175	39.0962	85	92.8838	55.9444	43.8486	50.3679	155	95.2746	6.66667	21.5833	83.3333	46.3997	20	7.14809	13.3333	5.91605	135	229.999	75	83.5243	186.667	130	13.3333	188.333	216.667	28.3333	120	38.3673	45	14.2922	78.3333	5.98326	86.6667	53.8091	596.667
Riggi_EWS-FLI1_enhancer_242_PRR5L	PRR5L	chr11	36373658	36374260	602	639.535	275.635	242.525	199.277	102.52	64.7841	56.7502	51.1661	65.2744	51.9551	84.7176	70.0569	67.2948	40.4657	45.0518	68.1063	62.2139	6.64452	39.9501	91.3621	35.8802	29.9003	25.6476	31.5615	1.96547	669.435	1062.51	317.276	399.095	63.1229	31.5615	8.30565	46.5116	61.4618	18.2724	23.2558	8.34324	11.6279	5.02755	16.6113	4.47254	21.5947	25.5383	2166.11
Riggi_EWS-FLI1_enhancer_1233_MYO10	MYO10	chr5	16943882	16944485	603	756.219	640.962	107.794	142.105	102.35	26.534	32.8009	43.9537	18.6189	19.4508	84.5771	82.4302	78.7003	77.5653	87.384	152.57	122.587	4.97512	3.06799	46.4345	24.6764	26.534	9.95754	16.5837	15.6976	313.433	582.994	184.08	237.104	258.706	242.123	46.4345	318.408	389.718	81.2604	46.4345	11.8	14.9254	7.52882	34.8259	4.46512	117.745	66.2894	986.733
Riggi_EWS-FLI1_enhancer_1597_SNAI2	SNAI2	chr8	50056362	50057013	651	592.934	435.174	67.5883	98.2814	64.3308	33.7942	35.9065	46.2146	45.2709	67.2623	84.4854	104.117	92.4554	79.3302	92.844	170.507	152.912	0	25.576	73.7327	36.1288	7.68049	10.541	19.9693	3.63505	113.671	72.7231	104.455	48.6791	204.301	238.095	33.7942	288.786	298.003	47.619	66.0522	30.861	32.2581	6.19884	30.722	8.27179	46.0829	40.1473	405.53
Riggi_EWS-FLI1_enhancer_93_C1orf226	C1orf226	chr1	162391702	162392496	794	1341.31	1047.46	263.224	283.472	231.8	34.005	47.5564	52.3261	39.7689	37.422	84.3829	92.9534	83.0929	73.6333	90.7617	120.907	114.2	2.51889	25.6297	51.6373	25.9948	37.7834	27.0079	16.3728	13.4117	798.489	1060.58	351.385	410.258	186.398	187.657	39.0428	248.111	245.592	57.9345	41.5617	13.7058	3.77834	3.81182	16.3728	12.4337	47.8589	44.5344	2892.95
Riggi_EWS-FLI1_enhancer_363_NTS	NTS	chr12	86247865	86248465	600	990	667.775	483.333	363.703	323.279	18.3333	40.4569	41.7857	23.39	31.277	83.3333	45.1867	94.5267	90.9453	86.5294	75	47.6373	0	12.3333	48.3333	23.9998	8.33333	4.28885	30	15.7761	1041.67	1774.51	358.333	447.101	53.3333	18.3333	6.66667	51.6667	41.6667	13.3333	20	9.06864	10	0.840718	8.33333	0	28.3333	43.5598	3998.33
Riggi_EWS-FLI1_enhancer_469_SALL2	SALL2	chr14	21534425	21535025	600	1058.33	939.27	286.667	302.768	222.255	30	37.4601	31.0408	36.2545	29.9737	83.3333	143.091	109.96	82.8252	78.7805	141.667	129.771	0	15.4166	61.6667	40.7997	231.667	88.6363	35	19.7202	205	241.75	123.333	76.1545	83.3333	51.6667	8.33333	111.667	105	5	46.6667	27.9035	45	17.6551	116.667	46.3703	45	48.6844	38.3333
Riggi_EWS-FLI1_enhancer_576_MEF2A	MEF2A	chr15	99716948	99717548	600	985	969.623	208.333	215.175	132.251	141.667	193.294	163.561	154.374	172.023	83.3333	178.236	135.038	97.4414	126.565	31.6667	26.2826	3.33333	3.08333	143.333	54.3996	41.6667	48.607	73.3333	11.8321	31.6667	30.2188	23.3333	7.36979	28.3333	38.3333	11.6667	88.3333	58.3333	15	166.667	23.718	45	5.04431	46.6667	2.99163	36.6667	40.9974	101.667
Riggi_EWS-FLI1_enhancer_684_CABLES1	CABLES1	chr18	23106732	23107332	600	505	490.714	161.667	142.815	73.4726	61.6667	94.3995	84.7652	77.187	63.8571	83.3333	90.3734	94.5267	68.209	82.655	45	52.5653	0	18.5	131.667	41.5997	6.66667	4.28885	16.6667	7.88807	88.3333	94.014	40	52.8168	28.3333	30	8.33333	31.6667	48.3333	0	98.3333	9.06864	13.3333	1.68144	11.6667	2.99163	13.3333	20.4987	908.333
Riggi_EWS-FLI1_enhancer_141_RAB3GAP2	RAB3GAP2	chr1	220369679	220370279	600	566.667	571.656	126.667	123.773	88.1671	76.6667	97.3963	89.5407	79.526	89.9212	83.3333	85.3527	82.952	68.209	85.238	20	41.0666	3.33333	30.8333	73.3333	12.7999	3.33333	4.28885	13.3333	0	88.3333	90.6564	40	20.8811	33.3333	16.6667	1.66667	35	48.3333	16.6667	28.3333	4.18553	6.66667	3.36287	18.3333	0	13.3333	7.68702	178.333
Riggi_EWS-FLI1_enhancer_915_PRNP	PRNP	chr20	4483348	4484308	960	292.708	212.895	105.208	65.4569	59.6965	73.9583	108.634	95.5101	84.7887	74.1199	83.3333	73.7422	59.0792	63.9459	86.368	161.458	126.28	2.08333	36.6145	76.0417	28.9998	6.25	1.78702	15.625	2.46502	381.25	739.731	158.333	208.811	215.625	280.208	33.3333	282.292	345.833	61.4583	36.4583	13.0798	26.0417	4.72904	16.6667	3.73954	54.1667	57.6526	2937.5
Riggi_EWS-FLI1_enhancer_1172_COL25A1	COL25A1	chr4	109215912	109216512	600	165	84.315	93.3333	74.2639	64.2885	40	64.4314	62.0816	54.9665	67.7667	83.3333	87.8631	71.3773	50.3447	41.3275	143.333	101.845	1.66667	12.3333	130	39.1997	13.3333	5.71847	21.6667	17.7482	361.667	686.638	138.333	229.692	55	43.3333	8.33333	73.3333	53.3333	1.66667	50	13.2542	5	7.56646	6.66667	0	15	46.1221	2081.67
Riggi_EWS-FLI1_enhancer_1728_LRSAM1	LRSAM1	chr9	127451169	127451769	600	338.333	357.496	51.6667	95.2101	58.7781	8.33333	23.9745	10.7449	14.034	15.6385	83.3333	107.946	94.5267	87.6973	86.5294	173.333	231.616	1.66667	36.9999	6.66667	8.79994	3041.67	2539	48.3333	53.2445	190	245.108	106.667	121.602	256.667	243.333	100	338.333	306.667	96.6667	8.33333	5.5807	38.3333	37.8323	2091.67	1557.14	241.667	233.173	503.333
Riggi_EWS-FLI1_enhancer_23_POU3F1	POU3F1	chr1	38062265	38062865	600	203.333	173.689	46.6667	62.8387	71.6358	105	143.847	109.837	119.289	119.895	83.3333	85.3527	92.5976	63.3369	63.2827	135	162.624	5	24.6666	91.6667	38.3997	31.6667	8.57771	28.3333	11.8321	821.667	1346.41	191.667	359.891	101.667	80	6.66667	175	126.667	33.3333	100	20.2301	28.3333	17.6551	31.6667	8.9749	51.6667	43.5598	2701.67
Riggi_EWS-FLI1_enhancer_465_IRS2	IRS2	chr13	109652472	109653072	600	1110	972.996	283.333	270.397	200.213	38.3333	44.9521	46.5612	38.5935	45.6122	81.6667	67.7801	109.96	81.2012	77.4891	75	98.5599	0	27.7499	95	29.5998	13.3333	5.71847	30	5.91605	641.667	1022.4	275	237.062	26.6667	13.3333	3.33333	33.3333	60	3.33333	70	12.5566	13.3333	2.52215	0	0	18.3333	5.12468	843.333
Riggi_EWS-FLI1_enhancer_923_BFSP1	BFSP1	chr20	17520451	17521051	600	620	290.044	268.333	264.684	200.213	86.6667	128.863	115.806	105.255	83.4052	81.6667	72.8008	34.7241	37.3525	49.0764	36.6667	41.0666	0	27.7499	150	46.3997	20	12.8666	20	13.8041	566.667	745.397	60	81.0677	41.6667	45	6.66667	88.3333	85	13.3333	46.6667	10.4638	10	5.88502	25	1.49582	31.6667	23.0611	2965
Riggi_EWS-FLI1_enhancer_1567_SLC25A37	SLC25A37	chr8	24218544	24219144	600	966.667	1023.58	233.333	249.45	154.292	43.3333	52.4441	51.3367	51.458	63.8571	81.6667	82.8423	127.322	99.0654	95.5698	76.6667	78.8479	0	27.7499	83.3333	37.5997	58.3333	5.71847	46.6667	5.91605	293.333	461.676	170	185.473	83.3333	40	13.3333	135	133.333	1.66667	161.667	21.6252	43.3333	11.77	58.3333	4.48745	50	25.6234	1373.33
Riggi_EWS-FLI1_enhancer_953_RBM11	RBM11	chr21	14213010	14213610	600	423.333	276.553	221.667	205.654	97.3512	21.6667	26.9713	41.7857	22.2205	26.0641	81.6667	62.7593	61.7317	77.9531	69.7402	128.333	108.416	0	18.5	53.3333	32.7998	18.3333	5.71847	23.3333	5.91605	246.667	419.705	136.667	180.56	33.3333	65	1.66667	56.6667	50	3.33333	30	4.88312	8.33333	1.68144	6.66667	0	25	20.4987	941.667
Riggi_EWS-FLI1_enhancer_962_CHAF1B	CHAF1B	chr21	36487845	36488445	600	996.667	463.733	146.667	190.42	95.5144	66.6667	88.4059	89.5407	76.0175	88.618	81.6667	40.166	54.0153	42.2246	29.7041	46.6667	29.568	3.33333	12.3333	88.3333	21.5999	6.66667	4.28885	1.66667	1.97202	546.667	579.193	305	281.28	26.6667	16.6667	3.33333	15	26.6667	5	68.3333	6.97588	11.6667	0	10	0	6.66667	30.7481	1683.33
Riggi_EWS-FLI1_enhancer_563_LINGO1	LINGO1	chr15	77738398	77739343	945	598.942	404.712	134.392	113.648	74.6388	110.053	200.739	159.942	163.359	157.212	81.4815	66.9433	64.9163	79.3967	80.359	173.545	117.855	2.1164	19.5767	110.053	55.8726	22.2222	10.8923	27.5132	17.529	938.624	1448.58	328.042	482.741	204.233	134.392	31.746	227.513	259.259	45.5026	121.693	37.2047	57.1429	19.2164	64.5503	18.9945	122.751	148.046	6726.98
Riggi_EWS-FLI1_enhancer_62_LRRC8D	LRRC8D	chr1	89908588	89909355	767	831.812	854.803	228.162	239.825	182.484	33.8983	43.3697	25.2162	28.3607	44.8561	80.8344	145.32	90.5452	72.4141	85.8744	105.606	91.2354	0	14.4719	67.7966	28.1615	18.2529	13.4201	23.4681	4.62794	436.767	588.354	239.896	197.937	69.1004	57.3664	14.3416	63.8853	100.391	10.4302	99.0874	19.0995	36.5059	8.54967	14.3416	1.17013	15.6454	34.0754	397.653
Riggi_EWS-FLI1_enhancer_1389_UBE3D	UBE3D	chr6	82686868	82688236	1368	872.807	481.483	190.058	201.277	115.204	64.3275	63.0907	67.0247	40.0092	60.5877	80.4094	95.7906	79.5338	74.0783	77.6023	151.316	97.9835	8.77193	12.171	159.357	65.6136	57.0175	36.3675	29.9708	20.7581	299.708	371.108	137.427	140.608	263.889	222.222	35.0877	313.596	337.719	43.1287	105.994	30.29	40.9357	15.1182	33.6257	25.5863	65.0585	47.201	153.509
Riggi_EWS-FLI1_enhancer_884_STK11IP	STK11IP	chr2	220337766	220338491	725	582.069	442.392	184.828	167.044	117.049	12.4138	21.081	21.7368	10.6465	18.3348	80	78.9469	97.3871	59.1368	97.2621	82.7586	48.9401	0	15.3103	48.2759	10.593	6.89655	2.36626	4.13793	1.63201	445.517	733.587	186.207	321.221	80	56.5517	8.27586	93.7931	106.207	15.1724	4.13793	5.19583	0	0	1.37931	3.71375	27.5862	21.2056	2524.14
Riggi_EWS-FLI1_enhancer_851_DYNC1I2	DYNC1I2	chr2	171671746	171672346	600	1005	620.559	160	167.57	126.74	70	61.4346	56.1122	65.492	71.6763	80	77.8216	96.4558	86.0732	83.9465	75	50.9226	0	49.3332	128.333	36.7997	8.33333	2.85924	10	1.97202	620	1108.02	283.333	413.937	43.3333	33.3333	0	46.6667	41.6667	5	85	15.3469	6.66667	5.88502	25	5.98326	36.6667	23.0611	1861.67
Riggi_EWS-FLI1_enhancer_503_PCNX	PCNX	chr14	70883012	70883612	600	561.667	180.434	110	148.528	67.9621	63.3333	76.4186	77.602	77.187	108.166	80	90.3734	109.96	55.2168	52.9509	66.6667	64.0639	1.66667	24.6666	118.333	27.1998	18.3333	8.57771	21.6667	3.94403	250	481.822	160	162.135	43.3333	26.6667	1.66667	60	43.3333	8.33333	66.6667	20.2301	18.3333	13.4515	21.6667	7.47908	15	15.374	716.667
Riggi_EWS-FLI1_enhancer_1071_DBR1	DBR1	chr3	138174671	138175271	600	161.667	155.14	50	59.0303	31.2258	6.66667	5.99362	11.9388	10.5255	13.0321	80	82.8423	61.7317	95.8174	87.8209	198.333	156.053	8.33333	24.6666	25	19.1999	1158.33	1020.75	30	23.6642	100	122.554	46.6667	18.4245	488.333	313.333	118.333	540	470	121.667	11.6667	11.859	15	24.3808	1655	1199.64	295	215.236	63.3333
Riggi_EWS-FLI1_enhancer_648_STXBP4	STXBP4	chr17	54968408	54969008	600	253.333	276.553	20	43.7966	27.5522	3.33333	17.9809	5.96938	3.5085	3.90962	80	90.3734	94.5267	154.282	130.44	145	151.125	1.66667	24.6666	5	3.19998	2371.67	2154.43	25	27.6082	20	11.7518	68.3333	68.7847	238.333	200	66.6667	338.333	356.667	76.6667	3.33333	4.18553	8.33333	20.1772	2106.67	1404.57	216.667	210.112	46.6667
Riggi_EWS-FLI1_enhancer_869_ANKRD44	ANKRD44	chr2	197071781	197072408	627	239.234	166.21	73.3652	122.088	38.6698	68.5805	68.8262	84.5425	67.1483	64.8485	79.7448	81.6772	59.0734	46.6227	49.4348	125.997	116.323	1.5949	2.95055	60.6061	30.6218	14.3541	0	15.949	7.54839	754.386	1421.78	216.906	350.271	173.844	162.679	11.1643	175.439	183.413	20.7337	47.8469	14.0185	36.6826	0	30.303	5.72561	68.5805	31.876	4478.47
Riggi_EWS-FLI1_enhancer_1221_DCTD	DCTD	chr4	180564902	180565856	954	792.453	257.718	149.895	141.318	101.66	38.7841	43.3501	39.045	52.9585	30.3262	79.6646	99.4676	82.5031	67.4123	59.2946	247.379	246.916	3.14465	19.392	33.543	20.1256	545.073	345.266	44.0252	23.565	634.172	1026.3	259.958	406.343	119.497	75.4717	18.8679	144.654	140.461	14.6751	64.9895	17.5494	18.8679	8.98881	27.2537	10.3484	49.2662	56.4037	1452.83
Riggi_EWS-FLI1_enhancer_1602_TMEM68	TMEM68	chr8	55392840	55393748	908	256.608	198.345	118.943	101.921	67.9702	25.3304	41.5857	33.9229	20.0927	24.9733	79.2952	64.6946	57.3636	62.2423	50.3508	96.9163	66.2132	1.10132	28.5242	59.4714	13.2158	5.50661	1.88936	5.50661	0	370.044	525.834	233.48	155.837	19.8238	16.5198	1.10132	39.6476	23.1278	1.10132	95.815	5.07057	13.2159	1.66662	8.81057	3.9537	13.2159	11.8522	2024.23
Riggi_EWS-FLI1_enhancer_1341_JARID2	JARID2	chr6	15107975	15108746	771	228.275	196.844	77.821	56.311	41.4534	66.1479	89.7876	77.1142	58.2474	93.3035	79.118	60.5615	46.539	72.0384	45.2271	125.811	100.989	2.59403	31.1932	88.1971	21.1672	15.5642	10.0129	9.07912	1.53464	987.03	1664.45	309.987	471.246	271.077	286.641	55.7717	311.284	392.996	99.8703	44.0986	16.2861	10.3761	3.27128	6.48508	4.65624	85.6031	99.7019	3808.04
Riggi_EWS-FLI1_enhancer_267_RNF121	RNF121	chr11	71928752	71929352	600	255	281.612	233.333	274.205	189.192	5	8.99043	5.96938	2.339	5.21283	78.3333	82.8423	94.5267	89.3213	90.4039	103.333	113.344	3.33333	18.5	1.66667	1.59999	2166.67	1822.76	48.3333	29.5803	618.333	1035.83	131.667	117.917	108.333	56.6667	11.6667	138.333	110	26.6667	0	9.76623	33.3333	35.3101	1676.67	1247.51	73.3333	58.9338	921.667
Riggi_EWS-FLI1_enhancer_705_RNF152	RNF152	chr18	61606679	61607279	600	633.333	612.127	228.333	224.696	192.866	33.3333	53.9426	65.6632	58.475	76.8892	78.3333	95.3942	115.747	86.0732	95.5698	71.6667	121.557	8.33333	6.16665	61.6667	19.1999	161.667	74.3401	21.6667	13.8041	358.333	765.543	126.667	170.734	61.6667	93.3333	11.6667	56.6667	121.667	15	25	20.9276	60	8.40718	133.333	34.4038	30	17.9364	876.667
Riggi_EWS-FLI1_enhancer_753_CARD8	CARD8	chr19	48244163	48244763	600	541.667	338.946	228.333	239.929	209.397	71.6667	55.441	74.0204	69.0005	66.4635	78.3333	75.3112	106.101	112.058	86.5294	150	159.339	3.33333	30.8333	88.3333	59.9996	166.667	85.7771	50	51.2724	628.333	1285.98	271.667	277.595	81.6667	56.6667	1.66667	126.667	121.667	25	88.3333	18.1373	71.6667	16.8144	53.3333	17.9498	100	79.4325	1203.33
Riggi_EWS-FLI1_enhancer_1363_LEMD2	LEMD2	chr6	33839939	33840539	600	561.667	551.42	113.333	100.923	117.556	161.667	167.821	175.5	149.696	172.023	78.3333	112.967	129.251	94.1934	74.9061	66.6667	83.7759	5	24.6666	206.667	49.5997	11.6667	2.85924	16.6667	13.8041	185	360.947	113.333	128.971	106.667	175	25	105	178.333	3.33333	178.333	16.7421	38.3333	4.20359	26.6667	2.99163	26.6667	33.3104	481.667
Riggi_EWS-FLI1_enhancer_925_SLC24A3	SLC24A3	chr20	19222450	19223050	600	161.667	116.355	100	47.605	69.799	46.6667	86.9074	57.3061	44.441	56.0379	78.3333	32.6348	34.7241	50.3447	30.9956	105	141.269	1.66667	21.5833	60	19.1999	31.6667	21.4443	31.6667	11.8321	898.333	1361.52	168.333	228.464	166.667	168.333	26.6667	156.667	251.667	45	33.3333	11.859	28.3333	0	16.6667	5.98326	58.3333	43.5598	2573.33
Riggi_EWS-FLI1_enhancer_1267_TMEM171	TMEM171	chr5	73122663	73123263	600	445	229.337	91.6667	140.911	84.4935	41.6667	61.4346	88.3469	54.9665	66.4635	78.3333	55.2282	59.8026	56.8408	40.036	48.3333	44.352	0	18.5	86.6667	19.9999	41.6667	5.71847	13.3333	5.91605	28.3333	11.7518	5	6.14149	90	58.3333	3.33333	115	50	13.3333	36.6667	16.0445	13.3333	5.04431	31.6667	0	28.3333	15.374	30
Riggi_EWS-FLI1_enhancer_231_SOX6	SOX6	chr11	16125538	16126138	600	243.333	220.905	55	34.2756	73.4726	21.6667	61.4346	72.8265	72.509	45.6122	78.3333	65.2697	77.1647	79.5771	61.9912	8.33333	22.9973	0	12.3333	35	7.99994	1.66667	5.71847	8.33333	3.94403	85	129.269	63.3333	66.3281	50	51.6667	16.6667	73.3333	66.6667	18.3333	61.6667	13.2542	16.6667	1.68144	3.33333	1.49582	30	25.6234	408.333
Riggi_EWS-FLI1_enhancer_405_FBRSL1	FBRSL1	chr12	132399899	132401065	1166	483.705	480.726	80.6175	79.369	72.7794	361.063	537.421	465.059	440.518	561.295	78.0446	90.4251	69.4879	76.0477	59.1469	56.6038	21.1321	6.00343	74.571	320.755	113.207	156.089	39.7252	111.492	26.3838	78.0446	42.3305	24.8714	8.21675	160.377	109.777	12.0069	132.933	210.978	15.4374	644.94	140.355	130.36	21.6308	283.877	42.3344	42.024	64.6079	68.6106
Riggi_EWS-FLI1_enhancer_1232_MYO10	MYO10	chr5	16889290	16889906	616	246.753	376.133	141.234	116.849	80.5097	63.3117	87.5691	76.7492	83.156	59.6598	77.9221	39.1227	58.2493	79.092	88.0557	82.7922	83.1999	0	27.0292	113.636	39.74	16.2338	8.35491	17.8571	9.60398	336.039	523.269	198.052	173.477	92.5325	147.727	22.7273	102.273	199.675	24.3506	71.4286	11.551	12.987	4.0944	9.74026	11.6557	56.8182	37.4368	2025.97
Riggi_EWS-FLI1_enhancer_965_BACE2	BACE2	chr21	41091065	41091786	721	3306.52	2149.86	757.282	652.869	426.467	30.5132	56.1122	55.637	42.8222	49.887	77.6699	116.988	128.429	79.7371	87.0543	18.0305	25.9728	5.54785	17.9611	36.061	17.9749	6.93481	20.2248	11.0957	3.28214	965.326	1617.82	298.197	351.624	55.4785	36.061	4.16089	55.4785	61.0264	12.4827	61.0264	17.4155	27.7393	3.49813	33.2871	4.97914	51.3176	27.7202	6135.92
Riggi_EWS-FLI1_enhancer_171_KIAA1217	KIAA1217	chr10	24390178	24390822	644	256.211	226.237	198.758	131.283	78.7206	18.6335	16.7523	17.7969	17.4335	23.0692	77.6398	51.4549	39.5409	42.3658	48.1298	155.28	91.826	0	20.1086	46.5839	9.68937	4.65839	2.66388	6.21118	0	795.031	1035.45	268.634	247.186	41.9255	35.7143	10.8696	59.0062	63.6646	6.21118	6.21118	1.94978	0	0	4.65839	0	10.8696	14.3236	2228.26
Riggi_EWS-FLI1_enhancer_714_CNDP2	CNDP2	chr18	74424829	74425518	689	182.874	142.442	137.881	145.924	70.3801	10.1597	14.3534	6.23796	13.2396	11.3487	76.9231	69.9552	45.358	38.1846	31.4905	46.4441	55.7886	0	8.05513	7.25689	6.26991	14.5138	3.73485	8.70827	8.58643	712.627	1057	78.3745	148.679	75.4717	49.3469	10.1597	71.1176	76.9231	11.611	30.479	9.71966	7.25689	0.73212	20.3193	2.6052	85.6313	120.493	1026.12
Riggi_EWS-FLI1_enhancer_181_RASSF4	RASSF4	chr10	44913569	44914169	600	1815	1804.34	455	540.793	293.89	75	83.9106	79.9897	80.6955	61.2507	76.6667	97.9045	109.96	82.8252	85.238	115	85.4186	1.66667	36.9999	126.667	33.5998	38.3333	37.1701	25	9.86008	736.667	908.242	381.667	277.595	48.3333	33.3333	8.33333	36.6667	116.667	3.33333	58.3333	12.5566	21.6667	14.2922	53.3333	7.47908	20	12.8117	1501.67
Riggi_EWS-FLI1_enhancer_951_FAM217B	FAM217B	chr20	60069569	60070169	600	1543.33	892.053	323.333	344.661	258.991	100	73.4218	83.5714	81.865	96.4373	76.6667	110.456	61.7317	87.6973	74.9061	60	37.7813	5	18.5	106.667	33.5998	33.3333	15.7258	18.3333	5.91605	271.667	268.611	273.333	167.049	70	38.3333	3.33333	53.3333	58.3333	0	111.667	20.2301	25	11.77	36.6667	19.4456	21.6667	7.68702	148.333
Riggi_EWS-FLI1_enhancer_972_COL6A1	COL6A1	chr21	46049475	46050075	600	596.667	539.616	315	394.17	317.769	248.333	239.745	247.132	252.612	265.854	76.6667	150.622	121.534	77.9531	86.5294	31.6667	11.4987	6.66667	15.4166	260	73.5995	46.6667	7.14809	25	11.8321	66.6667	63.7952	21.6667	7.36979	70	55	15	100	71.6667	11.6667	365	43.2505	53.3333	18.4958	58.3333	16.454	31.6667	33.3104	33.3333
Riggi_EWS-FLI1_enhancer_1291_FER	FER	chr5	109256394	109256994	600	1146.67	1283.27	268.333	279.918	205.723	25	55.441	17.9081	30.407	22.1545	76.6667	115.477	86.8103	56.8408	69.7402	40	39.424	3.33333	55.4999	98.3333	31.9998	6.66667	1.42962	16.6667	3.94403	200	164.525	161.667	54.0451	45	28.3333	10	75	55	5	40	12.5566	11.6667	1.68144	13.3333	2.99163	20	25.6234	45
Riggi_EWS-FLI1_enhancer_1198_SLC10A7	SLC10A7	chr4	146491392	146491992	600	295	214.16	195	148.528	90.0039	15	56.9394	23.8775	33.9155	32.5802	76.6667	40.166	52.0862	47.0967	43.9105	108.333	101.845	0	12.3333	45	11.1999	0	1.42962	1.66667	3.94403	931.667	1191.96	333.333	358.663	118.333	101.667	11.6667	120	153.333	28.3333	28.3333	11.1614	11.6667	0.840718	1.66667	0	40	40.9974	2886.67
Riggi_EWS-FLI1_enhancer_265_CCND1	CCND1	chr11	69622001	69622601	600	666.667	468.792	193.333	135.198	143.272	28.3333	73.4218	64.4693	50.2885	50.825	76.6667	87.8631	73.3064	79.5771	74.9061	121.667	116.629	0	18.5	35	13.5999	26.6667	18.585	13.3333	5.91605	1663.33	2039.77	526.667	587.127	218.333	145	26.6667	196.667	238.333	26.6667	35	11.1614	6.66667	2.52215	36.6667	11.9665	68.3333	61.4961	5328.33
Riggi_EWS-FLI1_enhancer_1511_DNAJB9	DNAJB9	chr7	108771006	108771606	600	650	318.711	136.667	139.007	104.698	26.6667	43.4537	44.1734	38.5935	29.9737	76.6667	92.8838	82.952	60.0889	63.2827	85	70.6346	6.66667	9.24998	48.3333	15.9999	3.33333	5.71847	11.6667	5.91605	620	763.864	241.667	232.148	193.333	171.667	45	225	231.667	73.3333	30	4.88312	10	0	16.6667	7.47908	101.667	46.1221	2220
Riggi_EWS-FLI1_enhancer_971_ADARB1	ADARB1	chr21	45102209	45102809	600	208.333	165.257	123.333	110.444	139.598	91.6667	152.837	94.3163	111.102	92.5276	76.6667	90.3734	104.172	50.3447	52.9509	43.3333	27.9253	0	18.5	141.667	29.5998	8.33333	7.14809	33.3333	21.6922	100	72.1893	51.6667	30.7075	45	56.6667	8.33333	90	145	10	135	19.5325	21.6667	21.0179	11.6667	4.48745	51.6667	38.4351	818.333
Riggi_EWS-FLI1_enhancer_37_DAB1	DAB1	chr1	57622859	57623459	600	415	236.082	110	127.582	86.3303	58.3333	109.384	113.418	108.763	115.985	76.6667	87.8631	75.2356	56.8408	54.2423	78.3333	88.7039	6.66667	9.24998	148.333	51.1996	23.3333	21.4443	25	19.7202	188.333	224.962	111.667	74.9262	106.667	58.3333	3.33333	80	55	6.66667	90	27.9035	43.3333	11.77	20	8.9749	11.6667	20.4987	63.3333
Riggi_EWS-FLI1_enhancer_186_RTKN2	RTKN2	chr10	62195313	62195913	600	378.333	210.788	110	135.198	106.535	41.6667	62.933	56.1122	72.509	72.9796	76.6667	125.519	86.8103	89.3213	51.6594	96.6667	59.136	0	3.08333	58.3333	15.9999	15	2.85924	18.3333	11.8321	705	1146.64	230	323.043	56.6667	41.6667	5	55	61.6667	8.33333	23.3333	11.859	6.66667	0.840718	21.6667	0	18.3333	30.7481	573.333
Riggi_EWS-FLI1_enhancer_60_LMO4	LMO4	chr1	87880707	87881307	600	181.667	118.041	91.6667	116.156	67.9621	66.6667	62.933	51.3367	49.119	50.825	76.6667	82.8423	106.101	69.833	42.619	76.6667	67.3493	1.66667	33.9166	130	39.1997	13.3333	1.42962	15	1.97202	135	97.3717	111.667	29.4792	38.3333	23.3333	0	43.3333	90	8.33333	60	9.76623	10	2.52215	6.66667	0	20	17.9364	931.667
Riggi_EWS-FLI1_enhancer_21_SNHG3	SNHG3	chr1	28505595	28506195	600	140	195.611	31.6667	30.4672	23.8786	8.33333	2.99681	5.96938	1.1695	1.30321	76.6667	90.3734	135.038	125.05	105.902	231.667	195.477	6.66667	9.24998	6.66667	3.19998	1878.33	1541.13	18.3333	5.91605	71.6667	63.7952	70	58.9583	348.333	275	85	321.667	358.333	108.333	0	2.79035	25	13.4515	713.333	638.714	156.667	161.427	80
Riggi_EWS-FLI1_enhancer_992_RIBC2	RIBC2	chr22	45413290	45413890	600	121.667	136.59	31.6667	38.084	42.2467	28.3333	17.9809	33.4285	25.729	31.277	76.6667	92.8838	142.755	76.3291	108.485	108.333	116.629	10	30.8333	30	51.9996	466.667	317.375	26.6667	15.7761	18.3333	30.2188	35	68.7847	445	381.667	86.6667	555	510	111.667	33.3333	31.3915	46.6667	34.4694	411.667	315.617	135	110.181	61.6667
Riggi_EWS-FLI1_enhancer_517_VRK1	VRK1	chr14	97065727	97066896	1169	366.98	226.763	91.5312	74.2785	54.6802	31.651	71.5235	58.8257	37.2159	52.8417	76.1334	72.1544	75.2504	37.5095	76.8925	190.761	126.467	0	11.0778	87.2541	23.8151	12.8315	8.07141	8.55432	5.06078	1121.47	1076.23	311.377	309.544	265.184	211.292	45.3379	281.437	302.823	74.4226	55.6031	17.5441	27.3738	6.04109	14.5423	3.07097	128.315	89.4298	1757.06
Riggi_EWS-FLI1_enhancer_587_SMG1P1	SMG1P1	chr16	22450906	22452196	1290	1283.72	437.654	400.775	483.579	333.19	351.163	439.067	383.151	355.201	393.386	75.969	93.4092	96.0072	63.4502	55.8642	110.853	85.5714	13.9535	103.256	527.132	139.162	54.2636	19.2832	67.4419	26.5993	685.271	792.56	223.256	360.491	63.5659	46.5116	4.65116	63.5659	66.6667	9.30233	337.984	51.5891	78.2946	19.1605	51.938	6.95728	43.4109	81.0414	1353.49
Riggi_EWS-FLI1_enhancer_791_GALM	GALM	chr2	38737153	38737772	619	1492.73	1422.05	460.42	514.965	402.378	53.3118	47.9296	59.0188	41.9433	51.7914	75.9289	65.6996	106.584	70.8379	83.8735	92.084	79.6122	0	20.9208	72.6979	32.5684	14.5396	8.31442	32.3102	21.0264	610.662	911.283	298.869	263.122	66.2359	93.6995	14.5396	100.162	158.32	24.2326	148.627	25.0185	33.9257	17.1132	40.3877	7.24951	42.0032	29.8043	638.126
Riggi_EWS-FLI1_enhancer_1058_PDIA5	PDIA5	chr3	123151599	123152405	806	131.514	149.382	147.643	124.742	146.307	74.4417	40.1557	55.102	45.2709	38.8051	75.6824	102.782	90.4722	132.985	54.8	83.1266	85.5979	2.48139	11.4764	58.3127	7.74188	11.1663	0	18.6104	14.68	709.677	621.122	24.8139	18.2873	589.33	522.333	83.1266	673.697	684.864	179.901	126.551	24.9262	22.3325	17.5236	32.2581	4.45404	323.821	667.607	6311.41
Riggi_EWS-FLI1_enhancer_290_RDX	RDX	chr11	110354654	110355316	662	788.52	609.819	216.012	124.262	86.5689	7.55287	24.4453	19.4771	19.0794	29.5288	75.5287	97.8363	82.1769	73.5962	79.596	138.973	189.08	0	25.151	49.8489	27.5527	199.396	165.853	27.1903	12.5113	788.52	1215.75	379.154	523.233	175.227	143.505	24.1692	191.843	222.054	24.1692	19.6375	9.48382	22.6586	9.14376	158.61	107.102	77.0393	44.1249	4148.04
Riggi_EWS-FLI1_enhancer_415_KATNAL1	KATNAL1	chr13	30216015	30216615	600	703.333	537.93	435	356.086	258.991	66.6667	68.9266	75.2142	69.0005	78.1924	75	133.05	98.385	53.5928	98.1528	73.3333	59.136	6.66667	9.24998	116.667	35.9998	23.3333	8.57771	23.3333	5.91605	463.333	590.945	186.667	110.547	48.3333	36.6667	6.66667	45	45	8.33333	96.6667	16.0445	20	9.24789	16.6667	0	30	48.6844	31.6667
Riggi_EWS-FLI1_enhancer_1000_RAD18	RAD18	chr3	7309584	7310184	600	1176.67	1483.94	360	302.768	262.664	45	68.9266	50.1428	54.9665	43.0058	75	80.3319	104.172	55.2168	100.736	6.66667	19.712	1.66667	30.8333	35	10.3999	3.33333	7.14809	5	0	43.3333	33.5764	20	4.91319	36.6667	11.6667	1.66667	6.66667	21.6667	6.66667	21.6667	10.4638	30	5.88502	15	7.47908	11.6667	17.9364	1668.33
Riggi_EWS-FLI1_enhancer_947_TSHZ2	TSHZ2	chr20	53149465	53150065	600	1315	1654.26	310	279.918	180.008	46.6667	43.4537	34.6224	57.3055	48.2186	75	100.415	123.463	79.5771	64.5742	55	50.9226	0	18.5	48.3333	31.1998	51.6667	31.4516	33.3333	25.6362	543.333	701.747	321.667	198.984	51.6667	45	6.66667	56.6667	85	1.66667	55	13.2542	23.3333	5.04431	31.6667	13.4623	13.3333	12.8117	3106.67
Riggi_EWS-FLI1_enhancer_909_FKBP1A	FKBP1A	chr20	1392977	1393577	600	1066.67	720.05	275	327.523	249.807	46.6667	47.9489	32.2347	56.136	48.2186	75	37.6556	98.385	37.3525	63.2827	28.3333	39.424	1.66667	27.7499	20	16.7999	751.667	587.573	36.6667	29.5803	686.667	1265.83	188.333	283.737	53.3333	45	8.33333	50	78.3333	10	28.3333	21.6252	38.3333	46.2395	880	604.31	40	30.7481	2610
Riggi_EWS-FLI1_enhancer_227_SBF2	SBF2	chr11	9905923	9906523	600	646.667	895.426	211.667	158.049	157.966	41.6667	41.9553	47.7551	47.9495	44.309	75	158.154	106.101	86.0732	117.525	21.6667	18.0693	3.33333	18.5	75	11.1999	6.66667	0	13.3333	0	91.6667	33.5764	80	30.7075	43.3333	58.3333	5	61.6667	93.3333	18.3333	103.333	15.3469	38.3333	8.40718	13.3333	5.98326	18.3333	40.9974	190
Riggi_EWS-FLI1_enhancer_138_PTPN14	PTPN14	chr1	214454861	214455461	600	570	458.674	156.667	135.198	124.903	96.6667	86.9074	81.1836	111.102	97.7405	75	100.415	71.3773	71.457	80.072	95	93.6319	10	40.0832	95	67.1995	43.3333	18.585	25	17.7482	158.333	246.787	110	132.656	78.3333	31.6667	6.66667	90	73.3333	6.66667	136.667	20.9276	26.6667	5.88502	13.3333	5.98326	23.3333	28.1857	168.333
Riggi_EWS-FLI1_enhancer_780_MYCN	MYCN	chr2	15982134	15982734	600	573.333	553.107	140	133.294	60.6149	85	131.86	103.867	98.238	97.7405	75	60.249	113.818	71.457	77.4891	26.6667	57.4933	1.66667	12.3333	133.333	34.3998	10	4.28885	23.3333	7.88807	366.667	256.86	128.333	68.7847	53.3333	16.6667	13.3333	46.6667	53.3333	5	115	21.6252	33.3333	7.56646	13.3333	2.99163	18.3333	23.0611	741.667
Riggi_EWS-FLI1_enhancer_826_LRP1B	LRP1B	chr2	140144616	140145216	600	578.333	328.829	125	167.57	75.3094	10	11.9872	21.4898	15.2035	16.9417	75	60.249	50.157	53.5928	29.7041	98.3333	57.4933	0	21.5833	41.6667	18.3999	13.3333	7.14809	18.3333	9.86008	878.333	1212.11	271.667	407.795	40	40	3.33333	71.6667	80	8.33333	20	14.6493	11.6667	2.52215	31.6667	19.4456	35	58.9338	2233.33
Riggi_EWS-FLI1_enhancer_33_NRD1	NRD1	chr1	51844641	51845241	600	261.667	134.904	111.667	99.0185	78.983	33.3333	35.9617	44.1734	37.424	31.277	75	45.1867	82.952	74.7051	60.6998	255	257.898	1.66667	30.8333	66.6667	37.5997	25	10.0073	20	1.97202	665	1003.94	248.333	222.322	280	213.333	20	346.667	410	53.3333	51.6667	18.1373	20	5.88502	16.6667	2.99163	51.6667	61.4961	2090
Riggi_EWS-FLI1_enhancer_991_KIAA1644	KIAA1644	chr22	44284608	44285208	600	678.333	431.693	100	129.486	78.983	135	179.809	144.459	145.018	96.4373	75	77.8216	59.8026	47.0967	40.036	45	27.9253	3.33333	18.5	101.667	9.59993	1.66667	8.57771	10	5.91605	641.667	653.062	150	132.656	81.6667	25	3.33333	81.6667	81.6667	16.6667	133.333	14.6493	21.6667	5.04431	21.6667	2.99163	35	64.0585	105
Riggi_EWS-FLI1_enhancer_873_FASTKD2	FASTKD2	chr2	206765305	206765905	600	143.333	193.925	21.6667	24.7546	31.2258	8.33333	14.984	13.1326	9.356	6.51603	75	112.967	104.172	100.689	134.314	168.333	220.117	0	27.7499	16.6667	8.79994	1863.33	1445.34	25	27.6082	6.66667	20.1459	33.3333	40.5339	255	158.333	98.3333	345	355	80	1.66667	5.5807	23.3333	17.6551	1325	1069.51	203.333	153.74	40
Riggi_EWS-FLI1_enhancer_803_EXOC6B	EXOC6B	chr2	72511814	72512706	892	346.413	212.111	141.256	133.209	82.7802	25.7848	49.3869	28.91	36.973	37.6936	73.991	40.5262	42.8212	55.712	36.4859	88.565	78.4502	0	14.5179	33.6323	12.3766	70.6278	54.8127	21.3004	14.5912	598.655	837.905	286.996	266.866	76.2332	85.2018	13.4529	102.018	130.045	23.5426	26.9058	5.16153	14.574	3.39303	12.3318	7.04308	26.9058	10.3413	2367.71
Riggi_EWS-FLI1_enhancer_1644_TRPS1	TRPS1	chr8	115451453	115452415	962	837.838	862.432	247.401	237.53	163.824	30.1455	25.233	27.551	28.4473	31.6996	73.8046	82.9832	109.49	71.9162	80.55	76.9231	93.2324	0	11.5384	38.4615	27.4426	98.7526	43.691	30.1455	17.2193	177.755	237.688	117.464	55.1585	88.3576	66.5281	9.35551	107.069	163.202	16.632	70.6861	38.2876	56.1331	18.3525	82.1206	24.2565	32.2245	31.9627	1931.39
Riggi_EWS-FLI1_enhancer_1713_SPIN1	SPIN1	chr9	88584048	88584648	600	2240	1257.98	338.333	264.684	242.46	23.3333	49.4473	35.8163	17.5425	37.793	73.3333	82.8423	61.7317	68.209	76.1976	73.3333	110.059	0	36.9999	78.3333	35.1998	60	60.044	11.6667	9.86008	450	611.091	306.667	227.235	30	15	3.33333	26.6667	45	6.66667	40	7.67347	6.66667	3.36287	5	1.49582	16.6667	17.9364	2040
Riggi_EWS-FLI1_enhancer_749_XRCC1	XRCC1	chr19	43562664	43563264	600	735	521.067	215	220.887	167.15	96.6667	130.361	132.52	126.306	132.927	73.3333	77.8216	94.5267	32.4805	73.6146	100	73.9199	3.33333	46.2499	161.667	29.5998	15	5.71847	51.6667	23.6642	206.667	233.356	203.333	87.2092	30	25	5	46.6667	73.3333	11.6667	183.333	28.6011	33.3333	24.3808	21.6667	11.9665	35	89.6819	475
Riggi_EWS-FLI1_enhancer_1738_XG	XG	chrX	2765162	2765762	600	1471.67	802.679	153.333	186.612	106.535	61.6667	67.4282	74.0204	88.882	67.7667	73.3333	67.7801	69.4482	38.9766	54.2423	20	22.9973	6.66667	3.08333	75	19.9999	8.33333	0	23.3333	11.8321	341.667	273.648	96.6667	143.711	73.3333	40	8.33333	93.3333	73.3333	23.3333	41.6667	11.859	8.33333	6.72574	25	2.99163	63.3333	35.8727	2056.67
Riggi_EWS-FLI1_enhancer_1584_NRG1	NRG1	chr8	32209477	32210077	600	341.667	163.571	98.3333	60.9345	47.7572	25	55.441	58.5	57.3055	32.5802	73.3333	77.8216	46.2988	48.7207	45.2019	40	64.0639	0	3.08333	63.3333	24.7998	6.66667	5.71847	20	0	426.667	1176.85	206.667	339.01	170	98.3333	30	176.667	131.667	18.3333	73.3333	16.0445	16.6667	4.20359	26.6667	4.48745	130	74.3078	68.3333
Riggi_EWS-FLI1_enhancer_306_DCP1B	DCP1B	chr12	2284406	2285006	600	440	532.871	91.6667	104.731	71.6358	110	131.86	105.061	106.424	113.379	73.3333	80.3319	55.9444	58.4648	82.655	25	42.7093	5	24.6666	91.6667	23.1998	5	10.0073	13.3333	5.91605	68.3333	58.7588	51.6667	24.566	253.333	150	16.6667	306.667	270	51.6667	103.333	48.1336	48.3333	15.1329	108.333	19.4456	143.333	76.8702	145
Riggi_EWS-FLI1_enhancer_1712_SPIN1	SPIN1	chr9	88196983	88197583	600	225	116.355	91.6667	125.677	73.4726	41.6667	52.4441	45.3673	46.78	74.2828	73.3333	67.7801	77.1647	50.3447	49.0764	91.6667	64.0639	1.66667	18.5	78.3333	26.3998	8.33333	8.57771	20	9.86008	531.667	1277.58	221.667	300.933	58.3333	45	8.33333	71.6667	148.333	28.3333	36.6667	8.37106	40	0.840718	15	2.99163	16.6667	5.12468	6038.33
Riggi_EWS-FLI1_enhancer_73_PRMT6	PRMT6	chr1	106927109	106927709	600	165	118.041	85	51.4134	45.9204	11.6667	20.9777	38.2041	23.39	36.4898	73.3333	47.6971	57.8735	40.6006	67.1572	70	52.5653	1.66667	24.6666	75	17.5999	5	8.57771	10	0	391.667	847.805	190	288.65	100	108.333	10	156.667	108.333	31.6667	26.6667	12.5566	8.33333	0.840718	15	4.48745	36.6667	61.4961	1228.33
Riggi_EWS-FLI1_enhancer_1609_RAB2A	RAB2A	chr8	60459534	60460134	600	328.333	222.592	83.3333	95.2101	67.9621	71.6667	73.4218	83.5714	71.3395	96.4373	73.3333	65.2697	48.2279	56.8408	55.5338	180	241.472	1.66667	30.8333	118.333	67.1995	188.333	110.081	63.3333	45.3564	298.333	679.923	166.667	270.226	136.667	121.667	16.6667	153.333	225	53.3333	175	50.2263	46.6667	18.4958	83.3333	16.454	36.6667	38.4351	180
Riggi_EWS-FLI1_enhancer_1146_RHOH	RHOH	chr4	40194818	40195718	900	205.556	166.382	64.4444	77.4375	64.9008	48.8889	67.9277	57.3061	66.2716	61.6851	73.3333	92.047	84.8811	88.7799	65.4352	140	91.9893	1.11111	36.9999	81.1111	28.7998	34.4444	22.8739	25.5556	11.8321	396.667	752.112	171.111	277.595	235.556	230	36.6667	282.222	353.333	70	25.5556	11.1614	17.7778	5.04431	38.8889	14.9582	60	47.8303	2193.33
Riggi_EWS-FLI1_enhancer_1654_FAM84B	FAM84B	chr8	126405770	126406375	605	603.306	421.436	203.306	202.066	107.476	23.1405	44.5806	30.7843	33.6352	25.8487	72.7273	112.033	97.5719	70.8665	57.6365	100.826	101.004	6.61157	24.4628	80.9917	11.1074	3.30579	0	11.5702	3.91144	1028.1	1470.15	340.496	359.353	181.818	109.091	14.876	228.099	211.57	36.3636	57.8512	11.761	14.876	6.67016	14.876	5.93382	69.4215	68.6114	4573.55
Riggi_EWS-FLI1_enhancer_1019_ABHD6	ABHD6	chr3	58230925	58231574	649	679.507	486.403	177.196	177.804	117.171	15.4083	20.7791	23.1785	20.5428	14.4578	72.4191	81.2293	87.3899	57.0535	76.4145	98.6133	83.5254	0	8.5516	21.5716	4.43757	4.6225	0	0	0	436.055	768.274	328.197	345.211	89.3683	110.94	15.4083	110.94	97.0724	29.2758	10.7858	2.57968	1.54083	0	10.7858	2.76576	33.8983	11.8444	4038.52
Riggi_EWS-FLI1_enhancer_1274_F2R	F2R	chr5	76713893	76714863	970	137.113	88.6612	61.8557	64.7821	55.6725	31.9588	47.2692	39.1395	41.2339	59.6519	72.1649	59.0067	47.7307	50.2275	55.9199	78.3505	108.721	5.15464	7.62885	52.5773	30.1854	298.969	166.248	40.2062	14.6377	411.34	667.721	159.794	224.893	186.598	220.619	27.8351	196.907	296.907	57.732	38.1443	19.4174	38.1443	17.6811	132.99	73.0945	46.3918	33.284	818.557
Riggi_EWS-FLI1_enhancer_1310_JAKMIP2	JAKMIP2	chr5	147743426	147744328	902	661.863	476.726	213.969	179.865	107.521	33.2594	52.8262	41.296	47.4542	38.1426	72.0621	60.1154	48.7626	42.131	54.9811	64.3016	36.0585	0	12.306	63.1929	18.093	11.0865	2.8529	11.0865	1.31176	1382.48	1634.9	383.592	352.149	127.494	92.0177	6.65188	108.647	138.581	27.7162	24.3902	8.81652	13.3038	0.559236	3.32594	1.99	33.2594	32.3843	2080.93
Riggi_EWS-FLI1_enhancer_586_UQCRC2	UQCRC2	chr16	21918407	21919007	600	1458.33	499.145	603.333	717.884	448.183	336.667	388.087	379.653	298.222	329.711	71.6667	90.3734	102.243	61.7129	54.2423	166.667	111.701	15	107.916	493.333	155.999	88.3333	18.585	111.667	17.7482	793.333	1111.38	323.333	244.431	60	46.6667	5	71.6667	83.3333	3.33333	311.667	48.8312	96.6667	20.1772	40	8.9749	43.3333	92.2442	1663.33
Riggi_EWS-FLI1_enhancer_1330_BLOC1S5-TXNDC5	BLOC1S5-TXNDC5	chr6	8064233	8064833	600	671.667	561.538	250	247.546	209.397	18.3333	23.9745	31.0408	17.5425	24.7609	71.6667	32.6348	75.2356	63.3369	105.902	76.6667	126.485	5	24.6666	40	15.9999	1098.33	876.356	23.3333	13.8041	406.667	548.975	248.333	228.464	158.333	181.667	18.3333	221.667	206.667	26.6667	16.6667	13.2542	35	16.8144	835	613.285	60	53.8091	336.667
Riggi_EWS-FLI1_enhancer_652_TMEM100	TMEM100	chr17	55660055	55660655	600	866.667	976.368	228.333	241.834	172.661	60	62.933	50.1428	45.6105	62.5539	71.6667	62.7593	67.5191	74.7051	85.238	25	16.4267	0	15.4166	111.667	36.7997	8.33333	11.4369	18.3333	3.94403	325	522.114	226.667	122.83	16.6667	5	3.33333	28.3333	6.66667	0	91.6667	6.27829	13.3333	1.68144	10	5.98326	23.3333	7.68702	825
Riggi_EWS-FLI1_enhancer_280_MAML2	MAML2	chr11	96162675	96163275	600	941.667	1064.06	203.333	241.834	126.74	21.6667	37.4601	38.2041	23.39	43.0058	71.6667	67.7801	63.6609	58.4648	73.6146	38.3333	27.9253	8.33333	21.5833	61.6667	29.5998	16.6667	4.28885	18.3333	3.94403	508.333	585.909	215	111.775	28.3333	11.6667	6.66667	28.3333	31.6667	0	60	3.48794	11.6667	0	15	4.48745	21.6667	2.56234	3206.67
Riggi_EWS-FLI1_enhancer_343_RASSF3	RASSF3	chr12	64672788	64673388	600	806.667	470.478	191.667	199.941	183.681	95	118.374	93.1224	90.0515	101.65	71.6667	75.3112	88.7394	48.7207	67.1572	78.3333	44.352	0	36.9999	101.667	70.3995	31.6667	18.585	28.3333	19.7202	233.333	312.261	118.333	111.775	65	35	13.3333	65	71.6667	6.66667	116.667	25.1132	35	14.2922	56.6667	8.9749	45	20.4987	971.667
Riggi_EWS-FLI1_enhancer_26_MACF1	MACF1	chr1	39398572	39399172	600	1055	878.563	176.667	199.941	128.577	16.6667	26.9713	22.6837	39.763	43.0058	71.6667	95.3942	111.889	86.0732	85.238	48.3333	83.7759	0	43.1666	63.3333	46.3997	20	8.57771	23.3333	13.8041	140	179.634	121.667	50.3602	38.3333	33.3333	3.33333	61.6667	61.6667	3.33333	111.667	16.7421	10	1.68144	18.3333	4.48745	18.3333	25.6234	51.6667
Riggi_EWS-FLI1_enhancer_197_LRRC20	LRRC20	chr10	70331573	70332173	600	658.333	596.95	133.333	173.282	165.313	103.333	125.866	111.031	115.78	99.0437	71.6667	45.1867	71.3773	64.9609	77.4891	51.6667	31.2106	3.33333	24.6666	248.333	56.7996	18.3333	11.4369	35	11.8321	330	451.603	131.667	106.862	58.3333	61.6667	6.66667	53.3333	133.333	13.3333	123.333	32.089	45	4.20359	33.3333	4.48745	3.33333	12.8117	633.333
Riggi_EWS-FLI1_enhancer_91_KIRREL	KIRREL	chr1	157981877	157982477	600	620	357.496	133.333	129.486	102.862	81.6667	110.882	97.8979	101.746	100.347	71.6667	82.8423	82.952	42.2246	51.6594	70	60.7786	0	12.3333	65	23.9998	0	1.42962	16.6667	9.86008	541.667	768.9	240	270.226	43.3333	13.3333	0	36.6667	11.6667	3.33333	50	4.88312	8.33333	2.52215	10	0	8.33333	28.1857	38.3333
Riggi_EWS-FLI1_enhancer_118_HMCN1	HMCN1	chr1	185837542	185838142	600	311.667	145.022	110	131.39	156.129	70	91.4027	71.6326	77.187	97.7405	71.6667	82.8423	67.5191	73.0811	51.6594	88.3333	55.8506	0	27.7499	55	47.1997	13.3333	8.57771	33.3333	7.88807	173.333	268.611	88.3333	62.6432	86.6667	56.6667	6.66667	150	145	23.3333	38.3333	18.1373	23.3333	7.56646	25	7.47908	45	7.68702	1315
Riggi_EWS-FLI1_enhancer_973_CECR1	CECR1	chr22	17219100	17219700	600	526.667	350.751	98.3333	156.145	86.3303	120	154.336	121.775	115.78	135.533	71.6667	62.7593	73.3064	51.9687	59.4083	38.3333	31.2106	0	6.16665	123.333	27.9998	16.6667	10.0073	25	23.6642	86.6667	112.481	38.3333	34.3924	93.3333	31.6667	8.33333	108.333	66.6667	8.33333	93.3333	27.2059	35	13.4515	45	2.99163	43.3333	40.9974	180
Riggi_EWS-FLI1_enhancer_382_ANO4	ANO4	chr12	100970302	100970902	600	285	80.9424	80	83.7849	45.9204	55	59.9362	69.2448	40.9325	40.3994	71.6667	62.7593	52.0862	37.3525	29.7041	71.6667	37.7813	3.33333	9.24998	65	14.3999	5	8.57771	5	0	335	253.502	71.6667	61.4149	145	146.667	16.6667	203.333	225	35	115	20.9276	35	4.20359	45	0	68.3333	56.3715	230
Riggi_EWS-FLI1_enhancer_1329_SSR1	SSR1	chr6	7313094	7313694	600	191.667	290.044	41.6667	36.1798	31.2258	31.6667	16.4824	14.3265	30.407	28.6705	71.6667	52.7178	84.8811	86.0732	68.4487	113.333	106.773	1.66667	12.3333	56.6667	40.7997	1020	803.445	11.6667	43.3844	81.6667	75.547	140	126.515	165	190	31.6667	228.333	266.667	43.3333	35	13.9518	38.3333	22.6994	998.333	703.034	76.6667	46.1221	123.333
Riggi_EWS-FLI1_enhancer_245_C11orf74	C11orf74	chr11	37277747	37278577	830	207.229	140.186	63.8554	49.5551	50.4571	37.3494	71.4901	56.9609	57.4886	48.0459	71.0843	76.2186	86.4616	72.7876	69.0866	268.675	172.183	0	46.8071	112.048	61.8791	37.3494	6.20075	44.5783	4.27666	225.301	393.208	106.024	182.025	77.1084	59.0361	12.0482	106.024	90.3614	8.43373	3.61446	0.50428	2.40964	1.2155	14.4578	4.32525	36.1446	25.9321	484.337
Riggi_EWS-FLI1_enhancer_1661_PVT1	PVT1	chr8	128525039	128525663	624	149.038	154.037	68.9103	51.267	38.8557	43.2692	97.9726	75.7652	119.199	93.9812	70.5128	67.587	89.0362	78.078	101.829	112.179	74.2358	3.20513	50.4005	171.474	43.8459	12.8205	10.9971	36.859	5.68851	1032.05	1173.56	512.821	407.464	145.833	116.987	22.4359	169.872	192.308	32.0513	168.269	26.1595	68.9103	10.509	22.4359	2.87657	100.962	113.334	573.718
Riggi_EWS-FLI1_enhancer_556_LINC00277	LINC00277	chr15	69084366	69085036	670	143.284	164.603	98.5075	88.6733	67.4412	120.896	154.313	141.127	94.2582	117.872	70.1493	44.9619	72.5578	63.9914	53.2014	88.0597	70.6101	0	5.52237	137.313	43.7012	22.3881	24.3248	28.3582	22.9578	376.119	829.889	122.388	201.294	120.896	120.896	8.95522	131.343	123.881	32.8358	53.7313	24.3635	31.3433	9.78746	58.209	21.4326	53.7313	59.6604	1683.58
Riggi_EWS-FLI1_enhancer_1742_NLGN4X	NLGN4X	chrX	5752740	5753739	999	208.208	104.318	112.112	96.0678	63.9851	21.021	22.4986	17.209	15.4528	14.0887	70.0701	61.817	50.9797	48.7695	52.7453	74.0741	64.1281	0	3.70369	24.024	9.60954	12.012	9.44493	8.00801	4.73758	890.891	1345.07	264.264	264.103	50.0501	60.0601	10.01	83.0831	75.0751	33.033	10.01	7.96046	5.00501	3.53455	12.012	5.39033	26.026	13.8505	1520.52
Riggi_EWS-FLI1_enhancer_44_ATG4C	ATG4C	chr1	62925055	62925683	628	332.803	249.723	121.019	138.267	77.2164	23.8854	54.4007	54.751	61.4546	69.7257	70.0637	76.7503	40.5483	41.8936	37.0171	84.3949	98.8738	1.59236	5.89171	42.9936	19.1081	31.8471	25.9517	27.0701	7.53637	496.815	912.659	277.07	227.666	125.796	103.503	22.293	127.389	127.389	22.293	47.7707	17.3286	35.0318	8.83557	33.4395	12.8621	39.8089	36.7214	1262.74
Riggi_EWS-FLI1_enhancer_1264_IPO11	IPO11	chr5	62977568	62978168	600	1080	1252.92	420	430.35	301.238	26.6667	31.4665	31.0408	31.5765	26.0641	70	30.1245	55.9444	42.2246	63.2827	20	14.784	3.33333	18.5	38.3333	17.5999	1.66667	14.2962	13.3333	3.94403	161.667	102.408	73.3333	12.283	31.6667	25	3.33333	30	26.6667	8.33333	65	10.4638	11.6667	4.20359	23.3333	8.9749	8.33333	5.12468	31.6667
Riggi_EWS-FLI1_enhancer_1203_DCLK2	DCLK2	chr4	149987241	149987841	600	545	578.401	138.333	123.773	139.598	31.6667	40.4569	41.7857	33.9155	39.0962	70	112.967	79.0938	61.7129	92.9869	128.333	75.5626	0	27.7499	75	55.9996	50	22.8739	35	23.6642	321.667	371.02	166.667	99.4922	63.3333	40	3.33333	81.6667	136.667	16.6667	40	21.6252	60	10.0886	56.6667	2.99163	38.3333	43.5598	373.333
Riggi_EWS-FLI1_enhancer_1530_PRRT4	PRRT4	chr7	128365328	128365928	600	346.667	288.357	128.333	110.444	53.2676	63.3333	88.4059	90.7346	79.526	52.1283	70	50.2075	48.2279	35.7285	19.3723	30	19.712	0	15.4166	76.6667	23.1998	1.66667	10.0073	20	3.94403	265	507.004	96.6667	173.19	135	83.3333	6.66667	138.333	113.333	18.3333	78.3333	16.0445	13.3333	8.40718	0	0	75	28.1857	371.667
Riggi_EWS-FLI1_enhancer_821_NCKAP5	NCKAP5	chr2	132811549	132812149	600	230	278.24	126.667	108.54	115.719	111.667	152.837	139.684	98.238	95.1341	70	90.3734	108.031	99.0654	96.8613	40	27.9253	1.66667	52.4165	131.667	18.3999	6.66667	11.4369	26.6667	7.88807	15	6.71529	10	2.4566	85	35	6.66667	91.6667	41.6667	15	131.667	21.6252	33.3333	10.9293	15	2.99163	95	102.494	6.66667
Riggi_EWS-FLI1_enhancer_324_AMN1	AMN1	chr12	31760668	31761268	600	375	207.415	118.333	121.869	91.8407	36.6667	74.9202	65.6632	63.153	46.9154	70	85.3527	75.2356	61.7129	46.4934	106.667	78.8479	8.33333	15.4166	41.6667	33.5998	38.3333	10.0073	10	5.91605	216.667	342.48	90	192.843	41.6667	70	15	60	63.3333	5	46.6667	6.97588	20	9.24789	25	17.9498	28.3333	33.3104	140
Riggi_EWS-FLI1_enhancer_1548_SLC4A2	SLC4A2	chr7	151057862	151058462	600	710	718.364	98.3333	167.57	110.209	33.3333	40.4569	44.1734	37.424	40.3994	70	87.8631	106.101	71.457	99.4443	90	88.7039	0	30.8333	28.3333	41.5997	565	411.73	56.6667	51.2724	175	250.144	140	149.852	113.333	113.333	10	128.333	195	33.3333	68.3333	41.8553	63.3333	41.1952	543.333	423.316	60	66.6208	301.667
Riggi_EWS-FLI1_enhancer_182_SLC18A3	SLC18A3	chr10	49647441	49648041	600	703.333	295.103	98.3333	112.348	67.9621	75	145.345	114.612	107.594	109.469	70	27.6141	34.7241	42.2246	20.6637	6.66667	22.9973	3.33333	36.9999	75	33.5998	1.66667	10.0073	13.3333	15.7761	251.667	231.677	75	83.5243	93.3333	68.3333	3.33333	101.667	73.3333	28.3333	30	15.3469	23.3333	5.04431	28.3333	5.98326	70	25.6234	1443.33
Riggi_EWS-FLI1_enhancer_1505_ATXN7L1	ATXN7L1	chr7	105691936	105692536	600	445	227.651	65	85.6891	75.3094	25	52.4441	48.9489	46.78	45.6122	70	25.1037	27.0076	58.4648	37.453	108.333	91.9893	3.33333	12.3333	46.6667	20.7999	136.667	92.9252	36.6667	13.8041	573.333	859.557	271.667	351.293	155	141.667	16.6667	148.333	206.667	28.3333	43.3333	18.8349	13.3333	16.8144	50	34.4038	65	61.4961	2405
Riggi_EWS-FLI1_enhancer_1010_PDCD6IP	PDCD6IP	chr3	34275978	34276578	600	351.667	119.727	63.3333	76.1681	60.6149	40	38.9585	40.5918	28.068	36.4898	70	57.7386	79.0938	27.6084	61.9912	198.333	129.771	3.33333	12.3333	28.3333	19.9999	3.33333	7.14809	5	1.97202	503.333	476.785	195	152.309	143.333	131.667	20	175	178.333	31.6667	6.66667	2.09276	1.66667	0	0	1.49582	58.3333	30.7481	1011.67
Riggi_EWS-FLI1_enhancer_688_LOXHD1	LOXHD1	chr18	46724783	46725383	600	160	84.315	61.6667	39.9882	45.9204	23.3333	77.917	56.1122	43.2715	27.3673	70	37.6556	36.6532	22.7363	18.0808	121.667	64.0639	3.33333	6.16665	71.6667	19.1999	0	4.28885	10	3.94403	315	365.983	125	153.537	71.6667	36.6667	1.66667	81.6667	70	11.6667	41.6667	8.37106	13.3333	3.36287	6.66667	4.48745	38.3333	35.8727	508.333
Riggi_EWS-FLI1_enhancer_261_MYEOV	MYEOV	chr11	69206179	69206779	600	265	143.336	51.6667	64.7429	34.8995	86.6667	89.9043	89.5407	79.526	96.4373	70	112.967	69.4482	53.5928	74.9061	110	62.4213	3.33333	21.5833	91.6667	27.9998	8.33333	4.28885	18.3333	1.97202	586.667	567.442	176.667	184.245	226.667	201.667	36.6667	258.333	270	71.6667	95	17.4397	16.6667	5.04431	20	16.454	141.667	105.056	1510
Riggi_EWS-FLI1_enhancer_184_NCOA4	NCOA4	chr10	46030371	46030971	600	136.667	134.904	18.3333	39.9882	36.7363	41.6667	29.9681	23.8775	30.407	33.8834	70	72.8008	142.755	108.81	92.9869	130	154.411	3.33333	9.24998	26.6667	27.9998	1286.67	1153.7	36.6667	25.6362	33.3333	41.9705	45	24.566	171.667	103.333	60	198.333	218.333	103.333	6.66667	4.88312	31.6667	21.8587	791.667	550.46	106.667	107.618	23.3333
Riggi_EWS-FLI1_enhancer_854_ATP5G3	ATP5G3	chr2	175403816	175405305	1489	127.602	67.2708	40.2955	47.5731	29.6061	61.1148	53.7373	47.6268	46.6543	45.1615	69.1739	56.6478	42.7541	29.4484	34.8675	141.706	93.9927	0	43.4855	131.632	44.8083	32.908	9.21715	14.1034	3.97317	240.43	268.566	92.0081	107.404	247.817	192.075	28.2069	280.054	288.113	50.3694	67.1592	17.9902	28.8784	5.75911	21.4909	4.82197	65.816	33.0402	1209.54
Riggi_EWS-FLI1_enhancer_1563_KIAA1456	KIAA1456	chr8	12927471	12928368	897	549.61	305.677	163.88	118.455	113.035	24.5262	63.1435	51.9077	42.2428	42.7138	69.1193	115.863	76.1324	86.9043	62.1986	154.961	136.248	1.11483	16.4994	46.8227	16.5885	5.57414	5.7376	10.0334	1.31907	1024.53	1553.05	386.845	419.84	371.237	432.553	79.1527	461.538	492.754	99.2196	50.1672	23.7973	20.0669	5.62353	28.9855	5.00273	175.028	133.687	4322.19
Riggi_EWS-FLI1_enhancer_1306_ARHGAP26	ARHGAP26	chr5	142551399	142552066	667	1182.91	985.993	679.16	625.218	429.6	71.964	114.571	160.019	126.243	130.125	68.9655	101.619	97.1789	65.7401	41.8232	53.973	91.6149	2.9985	8.32082	113.943	89.9544	109.445	57.8706	62.9685	28.3829	1655.17	2309.07	472.264	440.862	44.9775	50.9745	13.4933	73.4633	107.946	11.994	107.946	48.9462	46.4768	6.80641	56.9715	14.8012	26.9865	39.1842	3283.36
Riggi_EWS-FLI1_enhancer_1008_TGFBR2	TGFBR2	chr3	30890723	30891323	600	1713.33	1382.77	411.667	380.84	258.991	36.6667	37.4601	45.3673	45.6105	35.1866	68.3333	62.7593	52.0862	69.833	54.2423	45	57.4933	0	27.7499	96.6667	29.5998	10	12.8666	25	3.94403	816.667	1329.63	346.667	331.641	28.3333	33.3333	1.66667	46.6667	80	1.66667	45	6.27829	6.66667	0	10	0	5	5.12468	2738.33
Riggi_EWS-FLI1_enhancer_496_PLEKHG3	PLEKHG3	chr14	64645396	64645996	600	1845	2114.62	366.667	352.277	299.401	16.6667	34.4633	33.4285	39.763	28.6705	68.3333	95.3942	59.8026	55.2168	90.4039	73.3333	62.4213	0	27.7499	120	55.1996	30	8.57771	40	21.6922	475	263.575	245	66.3281	88.3333	68.3333	8.33333	70	193.333	20	86.6667	28.6011	15	11.77	35	1.49582	10	30.7481	665
Riggi_EWS-FLI1_enhancer_1581_WRN	WRN	chr8	31286046	31286646	600	1056.67	1332.18	313.333	377.032	222.255	11.6667	25.4729	21.4898	44.441	27.3673	68.3333	120.498	102.243	82.8252	78.7805	50	16.4267	1.66667	6.16665	108.333	28.7998	3.33333	2.85924	6.66667	0	383.333	337.443	100	90.8941	58.3333	26.6667	8.33333	63.3333	43.3333	8.33333	101.667	18.1373	16.6667	0.840718	28.3333	2.99163	26.6667	28.1857	43.3333
Riggi_EWS-FLI1_enhancer_176_KIF5B	KIF5B	chr10	32139196	32139796	600	886.667	755.463	286.667	255.163	172.661	38.3333	52.4441	39.3979	40.9325	58.6443	68.3333	85.3527	90.6685	53.5928	96.8613	56.6667	39.424	3.33333	24.6666	113.333	32.7998	16.6667	18.585	45	13.8041	655	800.798	165	138.798	78.3333	46.6667	10	58.3333	63.3333	3.33333	100	10.4638	30	4.20359	25	2.99163	25	64.0585	176.667
Riggi_EWS-FLI1_enhancer_467_RASA3	RASA3	chr13	114130895	114131495	600	1408.33	1195.59	283.333	329.427	218.581	28.3333	50.9457	47.7551	37.424	69.0699	68.3333	67.7801	121.534	92.5693	102.027	80	91.9893	5	15.4166	48.3333	48.7997	618.333	323.094	103.333	53.2445	471.667	584.23	158.333	116.688	51.6667	16.6667	8.33333	63.3333	153.333	16.6667	165	63.4805	55	32.788	203.333	112.186	3.33333	5.12468	401.667
Riggi_EWS-FLI1_enhancer_1416_CEP85L	CEP85L	chr6	118249519	118250119	600	1010	905.544	283.333	293.247	218.581	51.6667	46.4505	44.1734	33.9155	50.825	68.3333	42.6763	67.5191	58.4648	47.7849	25	21.3546	3.33333	3.08333	55	23.9998	10	10.0073	0	0	415	277.006	138.333	95.8073	45	43.3333	5	71.6667	50	10	60	14.6493	41.6667	5.04431	28.3333	5.98326	36.6667	12.8117	740
Riggi_EWS-FLI1_enhancer_1047_LINC00883	LINC00883	chr3	106629260	106629860	600	850	694.756	200	188.516	134.087	46.6667	46.4505	65.6632	42.102	71.6763	68.3333	65.2697	55.9444	53.5928	72.3231	78.3333	36.1386	0	30.8333	86.6667	42.3997	5	11.4369	13.3333	5.91605	493.333	354.231	158.333	70.013	90	58.3333	13.3333	98.3333	138.333	11.6667	65	15.3469	6.66667	5.88502	18.3333	8.9749	25	7.68702	16.6667
Riggi_EWS-FLI1_enhancer_934_DHX35	DHX35	chr20	39270713	39271313	600	765	1128.14	200	188.516	119.393	141.667	194.793	99.0918	126.306	149.869	68.3333	82.8423	117.676	42.2246	92.9869	10	11.4987	0	21.5833	110	25.5998	1.66667	12.8666	18.3333	1.97202	48.3333	33.5764	30	4.91319	123.333	73.3333	21.6667	128.333	115	28.3333	155	26.5083	50	9.24789	30	4.48745	26.6667	64.0585	21.6667
Riggi_EWS-FLI1_enhancer_1194_PCDH18	PCDH18	chr4	137663981	137664581	600	535	478.909	191.667	159.953	112.046	33.3333	34.4633	16.7143	18.712	36.4898	68.3333	70.2904	90.6685	94.1934	104.61	60	11.4987	1.66667	30.8333	76.6667	27.1998	18.3333	15.7258	13.3333	7.88807	251.667	204.816	103.333	47.9036	78.3333	56.6667	8.33333	91.6667	178.333	13.3333	31.6667	4.18553	51.6667	4.20359	36.6667	5.98326	81.6667	20.4987	266.667
Riggi_EWS-FLI1_enhancer_101_DNM3OS	DNM3OS	chr1	172109272	172109872	600	331.667	347.378	178.333	129.486	113.883	75	73.4218	94.3163	47.9495	104.257	68.3333	82.8423	42.4406	95.8174	65.8657	85	59.136	0	21.5833	86.6667	46.3997	20	11.4369	10	9.86008	373.333	471.749	276.667	168.277	50	40	6.66667	73.3333	105	15	35	16.7421	31.6667	4.20359	33.3333	5.98326	43.3333	15.374	863.333
Riggi_EWS-FLI1_enhancer_742_PSMC4	PSMC4	chr19	39941593	39942193	600	640	553.107	140	205.654	97.3512	30	80.9138	37.0102	66.6615	66.4635	68.3333	123.008	131.18	92.5693	91.6954	101.667	54.208	0	24.6666	81.6667	34.3998	31.6667	17.1554	33.3333	9.86008	625	903.206	356.667	235.833	48.3333	18.3333	11.6667	68.3333	55	5	56.6667	13.2542	51.6667	2.52215	20	0	23.3333	38.4351	283.333
Riggi_EWS-FLI1_enhancer_881_DIRC3	DIRC3	chr2	217316683	217317283	600	318.333	200.67	135	140.911	137.761	50	70.425	65.6632	49.119	53.4315	68.3333	42.6763	54.0153	48.7207	21.9552	33.3333	29.568	0	30.8333	98.3333	37.5997	8.33333	10.0073	40	1.97202	366.667	503.646	160	78.6111	31.6667	13.3333	3.33333	38.3333	61.6667	18.3333	55	6.97588	13.3333	0	15	2.99163	16.6667	7.68702	543.333
Riggi_EWS-FLI1_enhancer_494_SLC38A6	SLC38A6	chr14	61183298	61183898	600	405	269.808	108.333	91.4017	45.9204	51.6667	86.9074	78.7959	60.814	69.0699	68.3333	72.8008	69.4482	37.3525	51.6594	48.3333	44.352	0	12.3333	103.333	42.3997	3.33333	12.8666	31.6667	0	305	307.224	145	88.4375	33.3333	31.6667	3.33333	31.6667	23.3333	8.33333	63.3333	23.0204	38.3333	6.72574	18.3333	13.4623	30	25.6234	2368.33
Riggi_EWS-FLI1_enhancer_124_RGS2	RGS2	chr1	192513144	192513744	600	161.667	109.61	108.333	121.869	67.9621	46.6667	40.4569	53.7244	44.441	41.7026	68.3333	55.2282	67.5191	51.9687	73.6146	88.3333	72.2773	5	6.16665	51.6667	15.9999	6.66667	2.85924	13.3333	3.94403	541.667	834.374	173.333	302.161	25	25	5	55	63.3333	6.66667	41.6667	4.18553	21.6667	1.68144	15	0	25	17.9364	1705
Riggi_EWS-FLI1_enhancer_275_TMEM135	TMEM135	chr11	87195060	87195660	600	326.667	217.533	88.3333	55.2219	66.1253	23.3333	23.9745	27.4592	26.8985	32.5802	68.3333	60.249	44.3697	69.833	85.238	151.667	100.203	6.66667	27.7499	43.3333	20.7999	83.3333	21.4443	20	9.86008	448.333	708.463	185	265.312	68.3333	76.6667	13.3333	90	163.333	11.6667	30	18.1373	25	23.5401	83.3333	20.9414	50	38.4351	1103.33
Riggi_EWS-FLI1_enhancer_333_SLC38A2	SLC38A2	chr12	46612203	46612803	600	210	74.1972	88.3333	74.2639	67.9621	40	71.9234	39.3979	29.2375	32.5802	68.3333	37.6556	38.5823	34.1045	49.0764	61.6667	37.7813	0	18.5	61.6667	19.9999	6.66667	7.14809	16.6667	1.97202	448.333	737.003	86.6667	115.46	66.6667	36.6667	15	78.3333	60	11.6667	58.3333	16.7421	13.3333	5.04431	1.66667	2.99163	25	15.374	368.333
Riggi_EWS-FLI1_enhancer_41_NFIA	NFIA	chr1	61310450	61311050	600	415	210.788	85	93.3059	56.9413	48.3333	59.9362	63.2755	61.9835	61.2507	68.3333	52.7178	77.1647	32.4805	50.3679	53.3333	59.136	1.66667	21.5833	80	18.3999	1.66667	7.14809	13.3333	0	680	921.673	161.667	180.56	66.6667	45	11.6667	80	108.333	18.3333	111.667	24.4156	26.6667	12.6108	11.6667	0	43.3333	76.8702	195
Riggi_EWS-FLI1_enhancer_621_HSBP1	HSBP1	chr16	83807681	83808281	600	203.333	237.768	80	118.061	47.7572	8.33333	19.4793	26.2653	11.695	19.5481	68.3333	45.1867	102.243	63.3369	78.7805	91.6667	126.485	5	18.5	16.6667	11.1999	1696.67	1539.7	45	47.3284	71.6667	120.875	21.6667	44.2187	101.667	91.6667	16.6667	141.667	138.333	20	11.6667	4.88312	13.3333	10.0886	863.333	655.167	66.6667	99.9312	218.333
Riggi_EWS-FLI1_enhancer_298_PVRL1	PVRL1	chr11	119584023	119584623	600	421.667	392.908	76.6667	91.4017	49.594	65	80.9138	87.153	71.3395	82.102	68.3333	45.1867	48.2279	55.2168	69.7402	106.667	85.4186	3.33333	21.5833	66.6667	42.3997	463.333	298.79	46.6667	78.8807	36.6667	65.474	50	24.566	248.333	166.667	11.6667	248.333	228.333	63.3333	60	25.8108	50	42.0359	351.667	263.264	120	87.1195	121.667
Riggi_EWS-FLI1_enhancer_1628_PAG1	PAG1	chr8	81140687	81141287	600	136.667	62.3931	48.3333	36.1798	55.1044	73.3333	67.4282	62.0816	65.492	56.0379	68.3333	50.2075	46.2988	43.8486	28.4127	61.6667	32.8533	3.33333	12.3333	75	33.5998	40	10.0073	16.6667	15.7761	121.667	132.627	65	49.1319	61.6667	31.6667	3.33333	53.3333	71.6667	8.33333	138.333	20.9276	31.6667	10.9293	18.3333	0	31.6667	20.4987	1131.67
Riggi_EWS-FLI1_enhancer_532_TUBGCP5	TUBGCP5	chr15	23039373	23039973	600	203.333	241.141	38.3333	24.7546	20.205	5	10.4888	10.7449	10.5255	6.51603	68.3333	77.8216	98.385	73.0811	76.1976	280	313.749	0	6.16665	11.6667	18.3999	1596.67	1353.85	41.6667	61.1325	5	21.8247	80	62.6432	256.667	271.667	100	340	308.333	85	6.66667	10.4638	26.6667	33.6287	1125	846.632	223.333	230.611	35
Riggi_EWS-FLI1_enhancer_581_ADCY9	ADCY9	chr16	3946355	3946955	600	146.667	136.59	25	43.7966	34.8995	115	158.831	142.071	122.797	173.326	68.3333	105.436	84.8811	82.8252	69.7402	38.3333	50.9226	0	43.1666	128.333	51.9996	43.3333	8.57771	38.3333	15.7761	73.3333	120.875	71.6667	47.9036	118.333	146.667	5	141.667	336.667	13.3333	146.667	41.1577	68.3333	9.24789	78.3333	13.4623	43.3333	56.3715	550
Riggi_EWS-FLI1_enhancer_1063_KLF15	KLF15	chr3	126290182	126290815	633	390.205	214.184	129.542	133.565	69.6423	74.2496	127.826	129.007	87.5739	113.645	67.9305	69.0055	54.8564	50.7988	31.828	153.239	118.334	1.57978	14.6129	77.4092	42.4642	26.8562	12.1958	22.1169	9.34605	503.949	1062.99	240.126	294.559	248.025	184.834	15.7978	279.621	382.306	69.5103	176.935	39.012	56.872	14.344	37.9147	8.50701	134.281	99.5791	1034.76
Riggi_EWS-FLI1_enhancer_524_ANKRD9	ANKRD9	chr14	102523240	102523847	607	36.2438	53.3393	18.1219	63.9962	19.972	90.6096	131.82	103.85	105.197	90.1724	67.5453	71.9613	45.7649	44.9483	48.5104	57.6606	92.5521	0	12.1911	141.68	54.5631	49.4234	15.5444	49.4234	17.5435	565.074	944.233	153.213	199.118	210.873	199.341	37.8913	202.636	317.957	36.2438	74.1351	19.3072	42.8336	14.9584	85.6672	17.7428	151.565	119.041	7313.01
Riggi_EWS-FLI1_enhancer_1014_ZDHHC3	ZDHHC3	chr3	44962236	44962861	625	524.8	378.811	164.8	107.854	105.801	8	44.5925	27.5069	29.1907	22.5194	67.2	45.7892	55.5586	40.5356	42.154	99.2	52.0396	0	23.6799	25.6	11.5199	1.6	0	4.8	1.89314	451.2	883.194	219.2	279.462	41.6	25.6	3.2	28.8	54.4	8	14.4	4.01811	4.8	3.22836	9.6	2.87197	8	4.91969	3312
Riggi_EWS-FLI1_enhancer_855_LOC375295	LOC375295	chr2	176656132	176656834	702	753.561	801.353	299.145	268.541	180.542	18.5185	35.8592	27.551	21.9906	45.6679	66.9516	70.8054	59.3574	72.1788	110.383	128.205	95.4711	2.849	42.1651	24.2165	10.9401	82.6211	40.3226	12.8205	5.05645	789.174	1308.62	256.41	405.234	195.157	141.026	21.3675	205.128	192.308	28.49	12.8205	8.34721	14.245	2.87425	24.2165	2.55695	69.8006	54.7508	2408.83
Riggi_EWS-FLI1_enhancer_1650_EXT1	EXT1	chr8	118096406	118097020	614	345.277	248.825	73.2899	78.1529	50.2581	68.4039	103.961	73.4992	44.5705	78.9565	66.7752	76.0471	71.635	47.6098	64.3639	138.436	97.9178	3.25733	0	43.9739	25.7979	8.14332	8.38213	14.658	1.92705	441.368	903.939	123.779	168.041	214.984	169.381	19.544	239.414	275.244	45.6026	74.9186	24.5406	32.5733	20.5387	34.202	24.8491	79.8046	87.637	5327.36
Riggi_EWS-FLI1_enhancer_431_LRCH1	LRCH1	chr13	46666503	46667103	600	855	782.444	338.333	238.025	218.581	68.3333	86.9074	89.5407	53.797	86.0116	66.6667	80.3319	79.0938	102.313	100.736	76.6667	37.7813	0	6.16665	121.667	46.3997	51.6667	15.7258	43.3333	21.6922	156.667	161.167	73.3333	58.9583	31.6667	15	1.66667	46.6667	53.3333	6.66667	126.667	32.089	30	0	40	2.99163	41.6667	23.0611	33.3333
Riggi_EWS-FLI1_enhancer_828_LRP1B	LRP1B	chr2	142185894	142186494	600	800	947.701	223.333	184.708	119.393	13.3333	43.4537	25.0714	25.729	39.0962	66.6667	77.8216	65.59	66.585	64.5742	60	47.6373	0	52.4165	51.6667	32.7998	23.3333	17.1554	30	5.91605	263.333	557.369	268.333	273.911	23.3333	10	1.66667	28.3333	31.6667	6.66667	46.6667	18.1373	13.3333	4.20359	10	13.4623	10	12.8117	451.667
Riggi_EWS-FLI1_enhancer_220_MGMT	MGMT	chr10	129293990	129294590	600	605	369.3	185	186.612	97.3512	35	28.4697	56.1122	40.9325	52.1283	66.6667	77.8216	48.2279	66.585	45.2019	100	54.208	3.33333	24.6666	90	15.9999	0	8.57771	11.6667	3.94403	558.333	940.14	305	331.641	43.3333	36.6667	5	33.3333	20	6.66667	10	5.5807	6.66667	1.68144	0	2.99163	0	15.374	1361.67
Riggi_EWS-FLI1_enhancer_677_DLGAP1	DLGAP1	chr18	3832860	3833460	600	548.333	244.514	145	177.091	88.1671	40	47.9489	32.2347	50.2885	53.4315	66.6667	62.7593	81.0229	51.9687	40.036	61.6667	62.4213	0	33.9166	66.6667	22.3998	11.6667	4.28885	11.6667	1.97202	438.333	777.294	230	346.38	71.6667	55	1.66667	75	75	18.3333	21.6667	7.67347	3.33333	4.20359	11.6667	0	36.6667	66.6208	723.333
Riggi_EWS-FLI1_enhancer_377_SNRPF	SNRPF	chr12	95827878	95828478	600	878.333	443.497	116.667	112.348	104.698	30	49.4473	65.6632	61.9835	63.8571	66.6667	95.3942	84.8811	56.8408	40.036	73.3333	82.1333	3.33333	24.6666	60	15.1999	113.333	91.4956	16.6667	15.7761	381.667	601.018	293.333	311.988	45	33.3333	8.33333	41.6667	71.6667	6.66667	53.3333	2.79035	11.6667	1.68144	8.33333	5.98326	10	10.2494	671.667
Riggi_EWS-FLI1_enhancer_1249_AMACR	AMACR	chr5	34241684	34242284	600	118.333	97.8054	111.667	93.3059	71.6358	60	52.4441	68.051	84.204	79.4956	66.6667	72.8008	57.8735	58.4648	69.7402	208.333	236.544	5	46.2499	138.333	72.7995	583.333	404.582	108.333	67.0486	480	881.381	81.6667	292.335	365	420	51.6667	423.333	720	130	121.667	53.7143	111.667	47.0802	435	206.423	158.333	215.236	2105
Riggi_EWS-FLI1_enhancer_1065_RAB43	RAB43	chr3	129026912	129027512	600	575	504.204	88.3333	74.2639	55.1044	58.3333	103.39	74.0204	90.0515	89.9212	66.6667	85.3527	117.676	42.2246	65.8657	71.6667	70.6346	5	52.4165	86.6667	79.9994	450	363.123	76.6667	69.0206	145	179.634	120	78.6111	400	286.667	21.6667	418.333	488.333	66.6667	160	94.1744	163.333	99.2047	625	487.636	138.333	122.992	143.333
Riggi_EWS-FLI1_enhancer_232_SOX6	SOX6	chr11	16349453	16350053	600	140	106.237	66.6667	59.0303	36.7363	65	70.425	62.0816	84.204	70.3731	66.6667	90.3734	69.4482	79.5771	38.7445	71.6667	55.8506	0	12.3333	40	17.5999	26.6667	8.57771	8.33333	3.94403	350	656.419	153.333	228.464	148.333	166.667	40	158.333	170	30	35	13.2542	23.3333	6.72574	20	10.4707	81.6667	58.9338	433.333
Riggi_EWS-FLI1_enhancer_1420_NCOA7	NCOA7	chr6	125639870	125641106	1236	529.126	418.301	67.1521	97.0588	77.5742	61.4887	100.379	91.5692	76.0742	80.9759	66.343	74.3363	46.8232	44.9366	79.6206	21.0356	15.9482	8.09061	14.9676	81.7152	33.7862	7.28155	2.77596	15.3722	3.82916	16.1812	14.6693	8.89968	4.77009	36.4078	19.4175	0.809061	33.9806	33.9806	2.42718	48.5437	6.09543	7.28155	5.3055	3.23625	1.45225	21.8447	17.414	20.2265
Riggi_EWS-FLI1_enhancer_207_SH3PXD2A	SH3PXD2A	chr10	103795585	103796220	635	151.181	94.0079	39.3701	48.5796	43.3893	111.811	100.523	98.1423	79.5628	88.6591	66.1417	78.2762	38.2785	33.7592	28.0669	102.362	74.502	0	0	108.661	18.8975	7.87402	2.70164	15.748	9.31662	680.315	961.291	233.071	308.719	44.0945	45.6693	3.14961	67.7165	75.5906	15.748	17.3228	4.61397	6.29921	3.17752	6.29921	0	22.0472	33.8955	2466.14
Riggi_EWS-FLI1_enhancer_1411_METTL24	METTL24	chr6	110295507	110296116	609	550.082	579.822	126.437	95.6791	66.9578	21.3465	31.0015	34.1108	34.5665	29.5308	65.6814	49.4655	72.2231	60.8009	69.9819	57.4713	59.8804	0	24.3021	83.7438	32.315	49.2611	21.1274	14.7783	11.6572	385.878	565.672	205.255	215.406	103.448	83.7438	3.28407	106.732	87.0279	26.2726	14.7783	7.56007	3.28407	3.31317	3.28407	1.47371	50.9031	32.8181	3425.29
Riggi_EWS-FLI1_enhancer_357_ATXN7L3B	ATXN7L3B	chr12	74317345	74318031	686	285.714	218.285	88.9213	46.6335	62.6552	27.6968	44.559	35.503	37.8468	14.8178	65.5977	70.2612	26.9964	44.0333	49.7014	71.4286	48.8489	2.91545	16.1807	27.6968	16.7929	14.5773	5.00158	7.28863	15.5232	602.041	1052.81	250.729	288.99	64.1399	78.7172	20.4082	120.991	115.16	18.9504	11.6618	4.88108	8.74636	3.67661	2.91545	3.92488	18.9504	26.8934	3291.55
Riggi_EWS-FLI1_enhancer_1028_CHMP2B	CHMP2B	chr3	87548096	87548755	659	474.962	267.147	144.158	173.372	132.117	19.7269	17.7353	29.3487	24.4903	34.4094	65.2504	59.4261	42.1537	51.7519	50.5619	106.222	115.161	0	22.4582	56.1457	34.2335	4.55235	3.90488	13.6571	0	725.341	1297.71	312.595	401.48	106.222	84.9772	7.58725	150.228	138.088	18.2094	18.2094	6.98647	19.7269	5.35814	15.1745	2.72379	37.9363	30.3281	3077.39
Riggi_EWS-FLI1_enhancer_758_FCGRT	FCGRT	chr19	49511242	49512010	768	263.021	139.647	80.7292	72.8952	48.7904	101.562	97.1622	110.993	99.5902	98.7586	65.1042	50.992	45.2137	35.5255	39.3499	91.1458	51.3333	5.20833	16.8619	100.26	24.3748	26.0417	20.104	18.2292	18.4877	522.135	1005.98	225.26	289.802	140.625	178.385	39.0625	209.635	332.031	53.3854	66.4062	14.1698	10.4167	5.25449	29.9479	26.8779	88.5417	66.0603	3494.79
Riggi_EWS-FLI1_enhancer_1137_FAM200B	FAM200B	chr4	15856002	15856602	600	1153.33	1504.18	356.667	312.289	205.723	30	35.9617	44.1734	31.5765	19.5481	65	123.008	121.534	81.2012	98.1528	45	27.9253	0	0	83.3333	5.59996	6.66667	8.57771	11.6667	0	281.667	250.144	123.333	52.8168	30	10	0	21.6667	15	0	26.6667	2.09276	5	5.04431	5	0	13.3333	7.68702	53.3333
Riggi_EWS-FLI1_enhancer_22_SDC3	SDC3	chr1	30258617	30259217	600	2091.67	1671.12	336.667	245.642	187.355	18.3333	34.4633	42.9796	22.2205	26.0641	65	85.3527	77.1647	82.8252	67.1572	60	59.136	0	15.4166	61.6667	18.3999	5	0	15	3.94403	966.667	1254.08	611.667	644.857	36.6667	30	1.66667	60	50	1.66667	21.6667	9.06864	8.33333	5.04431	20	7.47908	18.3333	7.68702	2388.33
Riggi_EWS-FLI1_enhancer_49_LRRC40	LRRC40	chr1	69706381	69706981	600	561.667	691.383	226.667	274.205	209.397	31.6667	17.9809	19.102	23.39	26.0641	65	80.3319	86.8103	74.7051	85.238	23.3333	18.0693	10	27.7499	96.6667	27.9998	0	5.71847	13.3333	7.88807	321.667	229.999	90	28.2509	25	11.6667	3.33333	20	10	3.33333	48.3333	4.18553	5	1.68144	5	1.49582	3.33333	10.2494	88.3333
Riggi_EWS-FLI1_enhancer_862_STAT1	STAT1	chr2	191020068	191020668	600	966.667	802.679	220	340.852	168.987	11.6667	13.4856	14.3265	7.017	15.6385	65	95.3942	79.0938	56.8408	71.0316	166.667	98.5599	1.66667	9.24998	20	27.1998	756.667	590.432	40	27.6082	610	737.003	463.333	348.837	163.333	170	40	245	253.333	48.3333	15	4.18553	38.3333	24.3808	468.333	308.138	86.6667	87.1195	738.333
Riggi_EWS-FLI1_enhancer_69_SNX7	SNX7	chr1	98452079	98452679	600	781.667	542.989	206.667	184.708	134.087	20	23.9745	25.0714	28.068	31.277	65	75.3112	94.5267	69.833	61.9912	55	54.208	1.66667	18.5	46.6667	23.1998	28.3333	8.57771	13.3333	1.97202	448.333	453.282	215	117.917	25	20	5	16.6667	31.6667	6.66667	38.3333	10.4638	15	2.52215	5	5.98326	13.3333	17.9364	606.667
Riggi_EWS-FLI1_enhancer_612_CDH11	CDH11	chr16	65546053	65546653	600	693.333	1037.07	150	139.007	143.272	78.3333	95.8979	60.8877	69.0005	89.9212	65	95.3942	73.3064	94.1934	91.6954	90	39.424	1.66667	9.24998	90	25.5998	20	8.57771	8.33333	1.97202	261.667	114.16	150	33.1641	285	258.333	33.3333	306.667	360	73.3333	30	13.9518	6.66667	7.56646	16.6667	0	81.6667	48.6844	488.333
Riggi_EWS-FLI1_enhancer_1547_REPIN1	REPIN1	chr7	150357281	150357881	600	730	652.598	138.333	140.911	112.046	36.6667	73.4218	60.8877	47.9495	83.4052	65	100.415	65.59	58.4648	73.6146	71.6667	39.424	0	27.7499	143.333	53.5996	35	21.4443	41.6667	7.88807	380	518.756	193.333	190.386	25	31.6667	0	33.3333	55	6.66667	105	16.0445	16.6667	7.56646	35	22.4372	15	12.8117	1403.33
Riggi_EWS-FLI1_enhancer_1276_SSBP2	SSBP2	chr5	81553684	81554284	600	178.333	114.668	126.667	158.049	121.23	33.3333	35.9617	53.7244	42.102	53.4315	65	100.415	44.3697	45.4727	30.9956	60	62.4213	0	55.4999	56.6667	31.9998	43.3333	4.28885	8.33333	5.91605	336.667	334.085	110	56.5017	21.6667	10	0	50	31.6667	0	56.6667	7.67347	26.6667	0.840718	25	2.99163	16.6667	5.12468	756.667
Riggi_EWS-FLI1_enhancer_1724_PAPPA	PAPPA	chr9	115964799	115965399	600	478.333	202.356	125	125.677	75.3094	45	73.4218	60.8877	58.475	57.3411	65	55.2282	75.2356	56.8408	49.0764	76.6667	49.28	1.66667	24.6666	100	36.7997	10	8.57771	16.6667	3.94403	366.667	451.603	186.667	117.917	78.3333	38.3333	6.66667	90	76.6667	10	56.6667	9.76623	31.6667	0.840718	13.3333	1.49582	51.6667	35.8727	2543.33
Riggi_EWS-FLI1_enhancer_1486_AUTS2	AUTS2	chr7	70043203	70043803	600	290	126.473	123.333	93.3059	99.188	26.6667	82.4122	63.2755	76.0175	72.9796	65	47.6971	54.0153	40.6006	24.5382	26.6667	14.784	0	18.5	61.6667	15.1999	6.66667	7.14809	8.33333	11.8321	405	683.28	140	211.267	41.6667	46.6667	11.6667	66.6667	55	16.6667	70	6.27829	18.3333	6.72574	23.3333	1.49582	26.6667	7.68702	106.667
Riggi_EWS-FLI1_enhancer_1109_ETV5	ETV5	chr3	186097710	186098310	600	575	654.285	65	87.5933	49.594	55	101.891	72.8265	67.831	62.5539	65	82.8423	67.5191	71.457	41.3275	36.6667	32.8533	3.33333	27.7499	85	69.5995	205	87.2067	70	43.3844	51.6667	58.7588	146.667	103.177	51.6667	20	6.66667	60	61.6667	5	115	71.154	86.6667	42.0359	288.333	113.682	28.3333	15.374	58.3333
Riggi_EWS-FLI1_enhancer_92_NOS1AP	NOS1AP	chr1	162288912	162289512	600	206.667	123.1	61.6667	62.8387	56.9413	65	65.9298	66.8571	61.9835	36.4898	65	80.3319	36.6532	56.8408	33.5786	61.6667	39.424	0	15.4166	50	5.59996	3.33333	2.85924	11.6667	1.97202	190	209.853	136.667	104.405	130	156.667	20	163.333	226.667	61.6667	46.6667	4.88312	11.6667	1.68144	8.33333	2.99163	95	56.3715	328.333
Riggi_EWS-FLI1_enhancer_619_WWOX	WWOX	chr16	78098107	78098707	600	328.333	200.67	58.3333	66.6471	56.9413	35	58.4378	48.9489	42.102	46.9154	65	60.249	63.6609	35.7285	34.8701	56.6667	42.7093	0	24.6666	33.3333	7.99994	10	7.14809	3.33333	0	258.333	298.83	115	100.72	70	91.6667	18.3333	81.6667	140	25	8.33333	9.76623	8.33333	1.68144	1.66667	2.99163	26.6667	17.9364	1936.67
Riggi_EWS-FLI1_enhancer_1589_ZNF703	ZNF703	chr8	37516976	37517576	600	310	197.297	50	57.1261	27.5522	81.6667	121.371	90.7346	105.255	96.4373	65	100.415	36.6532	55.2168	72.3231	51.6667	45.9946	3.33333	33.9166	80	38.3997	23.3333	5.71847	35	9.86008	253.333	298.83	171.667	160.907	141.667	26.6667	10	138.333	145	11.6667	181.667	31.3915	20	10.9293	51.6667	10.4707	43.3333	58.9338	238.333
Riggi_EWS-FLI1_enhancer_847_CSRNP3	CSRNP3	chr2	165452102	165452702	600	71.6667	79.2561	41.6667	81.8807	34.8995	51.6667	106.387	85.9591	67.831	79.4956	65	90.3734	67.5191	71.457	64.5742	111.667	95.2746	3.33333	24.6666	93.3333	45.5997	20	2.85924	20	3.94403	168.333	505.325	103.333	149.852	78.3333	48.3333	8.33333	111.667	61.6667	23.3333	40	16.7421	13.3333	9.24789	38.3333	4.48745	48.3333	33.3104	2930
Riggi_EWS-FLI1_enhancer_1311_PPARGC1B	PPARGC1B	chr5	149730619	149731219	600	298.333	281.612	25	41.8924	56.9413	40	50.9457	38.2041	56.136	45.6122	65	47.6971	75.2356	42.2246	59.4083	191.667	248.042	1.66667	15.4166	1.66667	15.9999	3946.67	3554.03	160	155.789	55	191.386	76.6667	147.396	298.333	123.333	11.6667	316.667	175	30	11.6667	21.6252	105	126.948	4625	3154.68	251.667	297.231	95
Riggi_EWS-FLI1_enhancer_1556_MFHAS1	MFHAS1	chr8	8872147	8872805	658	1396.66	1356.22	317.629	321.226	231.137	21.2766	45.0888	45.7229	59.7191	29.7083	63.8298	119.033	102.026	71.0819	82.4352	103.343	98.8595	0	39.3616	95.7447	30.6381	36.4742	11.7324	13.6778	12.5873	519.757	907.788	424.012	394.25	66.8693	60.7903	6.07903	101.824	132.219	13.6778	186.93	33.0771	65.3495	13.0324	60.7903	10.9117	33.4347	30.3742	1557.75
Riggi_EWS-FLI1_enhancer_1158_PTPN13	PTPN13	chr4	86551256	86552878	1622	116.523	75.4781	45.6227	40.1502	23.7812	36.3748	52.1023	51.6709	45.8571	37.6018	63.5018	84.5045	47.8116	57.0711	61.1504	65.9679	59.5491	0	6.84339	64.1184	16.2761	3.08261	2.64418	1.84957	2.9179	174.476	216.115	59.1862	62.7023	281.134	234.895	15.4131	354.501	364.982	53.6375	72.7497	14.9667	18.4957	5.28688	11.7139	3.31994	86.3132	71.0883	1242.91
Riggi_EWS-FLI1_enhancer_1480_GLI3	GLI3	chr7	42222118	42222718	600	458.333	489.027	298.333	319.906	270.012	48.3333	56.9394	75.2142	37.424	58.6443	63.3333	80.3319	121.534	73.0811	77.4891	100	62.4213	0	40.0832	125	49.5997	18.3333	10.0073	28.3333	9.86008	303.333	283.721	133.333	49.1319	20	6.66667	0	28.3333	30	15	141.667	9.76623	15	3.36287	10	0	13.3333	25.6234	355
Riggi_EWS-FLI1_enhancer_375_PLXNC1	PLXNC1	chr12	94013767	94014367	600	780	571.656	203.333	177.091	143.272	26.6667	23.9745	20.2959	30.407	35.1866	63.3333	77.8216	102.243	60.0889	72.3231	10	19.712	1.66667	6.16665	25	12.7999	6.66667	5.71847	3.33333	5.91605	30	57.0799	11.6667	14.7396	60	50	16.6667	118.333	93.3333	11.6667	16.6667	8.37106	11.6667	1.68144	3.33333	0	31.6667	28.1857	111.667
Riggi_EWS-FLI1_enhancer_1105_SOX2	SOX2	chr3	182183448	182184048	600	871.667	406.398	181.667	211.366	145.108	68.3333	76.4186	88.3469	44.441	48.2186	63.3333	57.7386	32.795	34.1045	29.7041	33.3333	31.2106	0	30.8333	65	9.59993	3.33333	5.71847	11.6667	1.97202	703.333	903.206	370	323.043	80	83.3333	11.6667	108.333	146.667	15	83.3333	14.6493	16.6667	8.40718	13.3333	7.47908	26.6667	15.374	365
Riggi_EWS-FLI1_enhancer_121_PTGS2	PTGS2	chr1	186575200	186575800	600	365	290.044	175	205.654	108.372	56.6667	47.9489	32.2347	45.6105	50.825	63.3333	80.3319	59.8026	66.585	30.9956	38.3333	31.2106	0	15.4166	80	27.1998	10	5.71847	16.6667	1.97202	263.333	211.532	153.333	35.6207	13.3333	6.66667	3.33333	13.3333	25	0	33.3333	2.79035	3.33333	0	1.66667	0	5	10.2494	845
Riggi_EWS-FLI1_enhancer_694_MEX3C	MEX3C	chr18	52287011	52287611	600	225	193.925	148.333	74.2639	78.983	43.3333	70.425	66.8571	50.2885	61.2507	63.3333	72.8008	75.2356	61.7129	64.5742	30	18.0693	1.66667	21.5833	91.6667	56.7996	18.3333	11.4369	16.6667	11.8321	50	40.2917	15	7.36979	15	5	0	15	30	5	50	7.67347	15	0.840718	13.3333	0	10	17.9364	103.333
Riggi_EWS-FLI1_enhancer_732_COLGALT1	COLGALT1	chr19	17553108	17553708	600	610	392.908	145	180.899	170.824	35	67.4282	69.2448	61.9835	44.309	63.3333	75.3112	50.157	29.2324	60.6998	46.6667	45.9946	1.66667	40.0832	95	31.9998	48.3333	10.0073	41.6667	17.7482	388.333	478.464	108.333	70.013	46.6667	41.6667	0	53.3333	38.3333	3.33333	45	18.1373	43.3333	25.2215	40	11.9665	31.6667	81.9949	1166.67
Riggi_EWS-FLI1_enhancer_1659_PVT1	PVT1	chr8	128127754	128128354	600	385	259.69	120	83.7849	84.4935	85	86.9074	120.582	119.289	119.895	63.3333	67.7801	81.0229	55.2168	43.9105	125	106.773	1.66667	36.9999	205	70.3995	26.6667	2.85924	31.6667	15.7761	426.667	470.07	395	176.875	40	63.3333	8.33333	85	105	25	195	14.6493	38.3333	12.6108	10	2.99163	35	58.9338	45
Riggi_EWS-FLI1_enhancer_775_ASAP2	ASAP2	chr2	9263343	9263943	600	406.667	456.988	118.333	121.869	124.903	170	230.754	162.367	139.17	129.017	63.3333	90.3734	77.1647	73.0811	72.3231	180	134.699	1.66667	33.9166	138.333	105.599	81.6667	47.1774	90	23.6642	118.333	199.78	101.667	41.7622	88.3333	36.6667	1.66667	108.333	111.667	23.3333	138.333	34.8794	48.3333	14.2922	31.6667	17.9498	23.3333	30.7481	236.667
Riggi_EWS-FLI1_enhancer_593_PRKCB	PRKCB	chr16	24312800	24313400	600	241.667	182.12	108.333	62.8387	64.2885	66.6667	86.9074	69.2448	52.6275	46.9154	63.3333	42.6763	50.157	30.8564	20.6637	138.333	101.845	0	9.24998	85	23.9998	10	4.28885	13.3333	0	658.333	861.235	233.333	249.345	96.6667	45	11.6667	145	75	21.6667	33.3333	10.4638	38.3333	7.56646	18.3333	2.99163	51.6667	64.0585	2178.33
Riggi_EWS-FLI1_enhancer_1500_CDK14	CDK14	chr7	90778496	90779096	600	223.333	231.023	88.3333	68.5513	56.9413	30	23.9745	47.7551	45.6105	26.0641	63.3333	50.2075	63.6609	40.6006	67.1572	118.333	88.7039	1.66667	12.3333	60	35.1998	10	4.28885	16.6667	11.8321	295	508.683	141.667	163.364	86.6667	71.6667	11.6667	86.6667	165	26.6667	63.3333	11.859	13.3333	3.36287	10	0	31.6667	76.8702	1083.33
Riggi_EWS-FLI1_enhancer_570_NR2F2	NR2F2	chr15	95429693	95430293	600	50	37.0986	66.6667	62.8387	67.9621	80	97.3963	75.2142	61.9835	76.8892	63.3333	35.1452	71.3773	81.2012	42.619	55	87.0613	3.33333	49.3332	65	19.9999	11.6667	2.85924	10	1.97202	350	679.923	101.667	163.364	63.3333	20	20	55	56.6667	15	31.6667	3.48794	11.6667	0.840718	30	1.49582	21.6667	17.9364	1240
Riggi_EWS-FLI1_enhancer_982_MN1	MN1	chr22	27610648	27611248	600	233.333	145.022	61.6667	47.605	47.7572	68.3333	124.368	105.061	85.3735	97.7405	63.3333	47.6971	48.2279	38.9766	46.4934	26.6667	13.1413	1.66667	12.3333	61.6667	3.99997	3.33333	12.8666	6.66667	17.7482	328.333	235.035	81.6667	52.8168	255	198.333	15	331.667	308.333	68.3333	183.333	11.859	11.6667	5.88502	16.6667	0	38.3333	53.8091	346.667
Riggi_EWS-FLI1_enhancer_1637_EBAG9	EBAG9	chr8	110192587	110193187	600	165	128.159	55	85.6891	69.799	41.6667	44.9521	31.0408	39.763	33.8834	63.3333	62.7593	46.2988	37.3525	30.9956	18.3333	9.85599	0	33.9166	68.3333	18.3999	1.66667	7.14809	8.33333	0	86.6667	105.766	45	24.566	48.3333	51.6667	5	43.3333	50	6.66667	45	9.06864	33.3333	10.0886	16.6667	1.49582	16.6667	33.3104	835
Riggi_EWS-FLI1_enhancer_1140_LDB2	LDB2	chr4	17094002	17094602	600	175	134.904	50	57.1261	73.4726	95	65.9298	90.7346	71.3395	54.7347	63.3333	52.7178	63.6609	55.2168	63.2827	151.667	88.7039	3.33333	9.24998	128.333	36.7997	15	8.57771	23.3333	1.97202	383.333	784.01	106.667	255.486	96.6667	73.3333	15	125	131.667	23.3333	23.3333	4.88312	16.6667	2.52215	6.66667	0	40	40.9974	3555
Riggi_EWS-FLI1_enhancer_817_PTPN4	PTPN4	chr2	119759423	119760023	600	475	453.615	40	57.1261	38.5731	16.6667	16.4824	2.38775	26.8985	9.12244	63.3333	97.9045	84.8811	90.9453	99.4443	150	169.195	1.66667	15.4166	13.3333	14.3999	1231.67	1027.9	38.3333	35.4963	61.6667	77.2258	145	111.775	248.333	201.667	41.6667	283.333	216.667	51.6667	10	15.3469	41.6667	32.788	1125	860.094	138.333	105.056	90
Riggi_EWS-FLI1_enhancer_1768_PJA1	PJA1	chrX	69293798	69294626	828	734.3	415.465	78.5024	82.7914	57.2341	71.256	103.151	93.4338	90.6786	77.4369	62.8019	47.2969	40.5394	29.4207	52.4081	73.6715	61.8975	2.41546	6.70288	56.7633	10.4347	3.62319	9.3236	8.45411	14.29	682.367	672.745	338.164	229.638	223.43	150.966	21.7391	271.739	211.353	47.1014	39.8551	11.6265	16.9082	6.70137	20.5314	2.16785	45.8937	55.703	3926.33
Riggi_EWS-FLI1_enhancer_1080_IGSF10	IGSF10	chr3	151579553	151580223	670	123.881	40.7732	91.0448	57.9787	46.0574	23.8806	17.4441	31.0052	34.5613	26.8422	62.6866	42.7138	43.1892	43.6305	27.7573	119.403	114.741	1.49254	30.3731	43.2836	14.3283	40.2985	28.1656	7.46269	3.53197	429.851	631.437	189.552	226.594	170.149	182.09	14.9254	252.239	252.239	28.3582	10.4478	6.87176	4.47761	3.01153	13.4328	5.35815	37.3134	20.6517	740.299
Riggi_EWS-FLI1_enhancer_649_STXBP4	STXBP4	chr17	55167088	55167714	626	547.923	499.425	298.722	326.695	193.658	57.508	63.1915	62.936	50.4417	57.4577	62.3003	64.9649	46.2248	46.6972	61.8922	59.1054	36.2121	0	20.6869	62.3003	11.5015	14.377	2.74048	6.38978	1.89011	455.272	548.701	306.709	182.479	12.7796	11.1821	3.19489	15.9744	36.7412	0	59.1054	0.668615	4.79233	0	0	5.73476	1.59744	9.82366	1977.64
Riggi_EWS-FLI1_enhancer_1212_MARCH1	MARCH1	chr4	164481718	164482381	663	111.614	59.5165	87.4811	43.0815	21.6096	16.5913	25.7644	38.8955	40.2181	41.278	61.8401	34.0775	40.1536	22.0456	15.1939	92.006	74.3287	3.01659	16.742	46.7572	16.6515	3.01659	5.17509	9.04977	10.7078	769.231	858.402	138.763	206.754	140.271	84.4646	12.0664	156.863	141.78	24.1327	19.6078	10.1008	18.0995	6.84747	0	2.70736	63.3484	25.5074	1882.35
Riggi_EWS-FLI1_enhancer_831_ZEB2	ZEB2	chr2	145047234	145047930	696	579.023	553.863	211.207	206.836	114.009	5.74713	9.04209	15.4381	18.1474	15.7284	61.7816	86.5646	79.8255	53.2008	42.3072	113.506	72.2206	0	13.2902	43.1034	12.4137	0	1.23243	7.18391	3.40003	554.598	965.322	318.966	301.78	76.1494	79.023	18.6782	109.195	102.011	37.3563	8.62069	3.00684	4.31034	2.89903	2.87356	2.57899	38.7931	22.0891	1452.59
Riggi_EWS-FLI1_enhancer_102_PIGC	PIGC	chr1	172380612	172381212	600	395	480.596	198.333	205.654	159.803	41.6667	53.9426	48.9489	47.9495	59.9475	61.6667	57.7386	92.5976	69.833	67.1572	18.3333	24.64	1.66667	43.1666	56.6667	35.1998	36.6667	12.8666	21.6667	1.97202	206.667	245.108	103.333	46.6753	48.3333	28.3333	0	43.3333	45	5	80	11.859	36.6667	6.72574	10	0	23.3333	20.4987	348.333
Riggi_EWS-FLI1_enhancer_1494_SEMA3A	SEMA3A	chr7	84136649	84137249	600	360	298.475	176.667	100.923	108.372	30	23.9745	25.0714	25.729	20.8513	61.6667	82.8423	63.6609	47.0967	81.3635	96.6667	77.2053	0	21.5833	50	27.9998	6.66667	2.85924	13.3333	3.94403	670	1044.23	208.333	297.248	28.3333	13.3333	1.66667	36.6667	28.3333	5	61.6667	3.48794	16.6667	1.68144	15	0	28.3333	20.4987	2926.67
Riggi_EWS-FLI1_enhancer_1130_RGS12	RGS12	chr4	3342063	3342663	600	1056.67	939.27	163.333	184.708	150.619	58.3333	97.3963	62.0816	40.9325	62.5539	61.6667	80.3319	63.6609	73.0811	47.7849	56.6667	59.136	3.33333	43.1666	61.6667	25.5998	55	24.3035	43.3333	9.86008	365	365.983	148.333	85.9809	20	28.3333	0	21.6667	45	3.33333	118.333	26.5083	30	9.24789	21.6667	7.47908	15	25.6234	1681.67
Riggi_EWS-FLI1_enhancer_1631_PDP1	PDP1	chr8	93880093	93880693	600	615	672.834	156.667	203.75	110.209	38.3333	52.4441	66.8571	40.9325	28.6705	61.6667	70.2904	67.5191	84.4492	78.7805	23.3333	4.928	0	24.6666	71.6667	21.5999	6.66667	8.57771	11.6667	1.97202	223.333	288.757	195	74.9262	95	141.667	18.3333	146.667	221.667	20	130	18.1373	33.3333	11.77	28.3333	8.9749	41.6667	38.4351	683.333
Riggi_EWS-FLI1_enhancer_77_KCNA2	KCNA2	chr1	110610731	110611331	600	581.667	234.396	150	127.582	78.983	101.667	100.393	128.939	78.3565	62.5539	61.6667	42.6763	57.8735	55.2168	25.8297	41.6667	34.496	8.33333	36.9999	90	21.5999	6.66667	1.42962	18.3333	7.88807	458.333	394.523	191.667	157.222	115	95	1.66667	168.333	111.667	15	123.333	17.4397	38.3333	8.40718	38.3333	10.4707	36.6667	53.8091	336.667
Riggi_EWS-FLI1_enhancer_392_TRAFD1	TRAFD1	chr12	112130466	112131066	600	281.667	204.042	135	78.0723	80.8198	61.6667	44.9521	72.8265	65.492	58.6443	61.6667	85.3527	119.605	63.3369	77.4891	65	34.496	3.33333	18.5	80	60.7996	46.6667	14.2962	41.6667	15.7761	175	231.677	73.3333	56.5017	40	28.3333	6.66667	43.3333	58.3333	10	65	20.2301	21.6667	3.36287	6.66667	0	13.3333	25.6234	536.667
Riggi_EWS-FLI1_enhancer_167_OTUD1	OTUD1	chr10	23448971	23449571	600	371.667	284.985	116.667	112.348	88.1671	26.6667	25.4729	32.2347	23.39	45.6122	61.6667	77.8216	96.4558	89.3213	43.9105	95	54.208	0	40.0832	51.6667	15.9999	10	1.42962	11.6667	5.91605	403.333	641.31	270	222.322	33.3333	33.3333	6.66667	51.6667	50	13.3333	28.3333	6.97588	13.3333	1.68144	8.33333	1.49582	16.6667	35.8727	955
Riggi_EWS-FLI1_enhancer_773_ID2	ID2	chr2	8389622	8390222	600	348.333	150.081	110	79.9765	90.0039	45	68.9266	48.9489	44.441	69.0699	61.6667	62.7593	55.9444	48.7207	41.3275	61.6667	52.5653	1.66667	58.5832	76.6667	21.5999	6.66667	7.14809	23.3333	7.88807	420	805.834	175	208.811	91.6667	81.6667	15	95	123.333	35	46.6667	19.5325	11.6667	5.04431	28.3333	0	30	38.4351	2781.67
Riggi_EWS-FLI1_enhancer_1022_LRIG1	LRIG1	chr3	66539566	66540166	600	608.333	291.73	105	85.6891	49.594	10	34.4633	17.9081	21.051	20.8513	61.6667	25.1037	57.8735	56.8408	45.2019	66.6667	24.64	1.66667	30.8333	23.3333	11.9999	5	1.42962	5	1.97202	228.333	295.473	111.667	164.592	76.6667	65	16.6667	115	130	11.6667	50	11.1614	6.66667	1.68144	0	0	43.3333	76.8702	1528.33
Riggi_EWS-FLI1_enhancer_191_REEP3	REEP3	chr10	63713185	63713785	600	763.333	723.423	98.3333	66.6471	69.799	41.6667	50.9457	77.602	45.6105	50.825	61.6667	35.1452	63.6609	58.4648	67.1572	25	26.2826	1.66667	30.8333	115	33.5998	13.3333	5.71847	16.6667	9.86008	180	177.955	291.667	84.7526	26.6667	23.3333	1.66667	50	50	13.3333	23.3333	3.48794	6.66667	2.52215	8.33333	2.99163	6.66667	7.68702	350
Riggi_EWS-FLI1_enhancer_335_ARF3	ARF3	chr12	48957276	48957876	600	343.333	359.182	75	91.4017	66.1253	33.3333	37.4601	40.5918	33.9155	36.4898	61.6667	57.7386	44.3697	43.8486	64.5742	68.3333	67.3493	0	27.7499	43.3333	30.3998	2003.33	1817.04	63.3333	78.8807	181.667	218.247	50	74.9262	106.667	135	28.3333	175	263.333	40	15	21.6252	55	55.4874	2571.67	1687.28	80	30.7481	318.333
Riggi_EWS-FLI1_enhancer_756_PIH1D1	PIH1D1	chr19	49451618	49452218	600	278.333	185.493	68.3333	93.3059	67.9621	15	17.9809	11.9388	12.8645	15.6385	61.6667	102.925	82.952	68.209	60.6998	98.3333	137.984	3.33333	21.5833	11.6667	11.1999	1116.67	916.385	30	27.6082	296.667	451.603	135	127.743	140	116.667	35	145	185	46.6667	1.66667	9.06864	15	32.788	671.667	457.72	100	105.056	325
Riggi_EWS-FLI1_enhancer_961_LINC00189	LINC00189	chr21	29208190	29208790	600	136.667	35.4123	60	38.084	45.9204	48.3333	70.425	68.051	57.3055	63.8571	61.6667	70.2904	81.0229	61.7129	59.4083	206.667	190.549	0	40.0832	46.6667	25.5998	91.6667	55.7551	26.6667	11.8321	65	167.882	43.3333	70.013	75	53.3333	13.3333	91.6667	106.667	15	56.6667	9.06864	45	3.36287	33.3333	8.9749	28.3333	35.8727	508.333
Riggi_EWS-FLI1_enhancer_646_IGF2BP1	IGF2BP1	chr17	49026384	49026984	600	251.667	79.2561	58.3333	62.8387	25.7154	210	181.307	181.469	169.577	156.385	61.6667	55.2282	52.0862	71.457	42.619	46.6667	49.28	1.66667	12.3333	95	22.3998	1.66667	2.85924	36.6667	13.8041	135	94.014	26.6667	38.0773	71.6667	121.667	8.33333	120	183.333	16.6667	181.667	20.9276	28.3333	10.9293	45	4.48745	101.667	84.5572	1846.67
Riggi_EWS-FLI1_enhancer_1426_ENPP1	ENPP1	chr6	131761634	131762234	600	61.6667	32.0397	45	26.6588	55.1044	35	40.4569	38.2041	43.2715	22.1545	61.6667	17.5726	27.0076	21.1123	25.8297	126.667	80.4906	0	18.5	73.3333	27.9998	8.33333	2.85924	18.3333	5.91605	268.333	569.121	148.333	206.354	158.333	156.667	3.33333	188.333	191.667	35	46.6667	16.0445	25	8.40718	31.6667	10.4707	68.3333	71.7455	638.333
Riggi_EWS-FLI1_enhancer_1409_GRIK2	GRIK2	chr6	102050948	102051599	651	172.043	101.023	70.6605	63.1809	57.5592	35.3303	41.4305	23.1073	31.2585	34.8322	61.4439	18.5097	32.0038	23.9487	10.7128	84.4854	39.3634	3.0722	11.3671	44.5469	21.3823	4.60829	7.90572	4.60829	3.63505	442.396	696.285	162.826	217.358	73.7327	87.5576	9.21659	109.063	121.352	29.1859	13.8249	7.07232	7.68049	3.09942	4.60829	0	24.5776	25.9776	986.175
Riggi_EWS-FLI1_enhancer_530_TMEM121	TMEM121	chr14	105749063	105749926	863	705.678	424.408	818.076	998.217	432.918	13.905	19.7935	10.7905	7.31784	17.215	60.2549	52.36	60.3548	28.2275	28.7329	49.8262	81.0864	0	23.5805	31.2862	3.33717	25.4925	5.96364	18.54	6.85522	3504.06	5618.9	134.415	223.741	33.6037	11.5875	5.79374	48.6674	9.26999	2.3175	38.2387	7.75996	17.3812	12.2747	20.8575	12.4796	10.4287	57.0069	974.508
Riggi_EWS-FLI1_enhancer_350_LGR5	LGR5	chr12	71190790	71191838	1048	153.626	57.9264	66.7939	61.0507	43.1161	37.2137	56.6191	47.8462	46.8693	46.2588	60.1145	57.4895	36.4471	36.2616	22.9214	105.916	82.7602	2.8626	26.4789	73.4733	28.8548	25.7634	1.63697	20.0382	5.64509	427.481	480.579	232.824	161.742	50.5725	32.4427	9.54198	73.4733	44.8473	8.58779	36.2595	10.7833	19.084	4.81327	12.4046	8.56383	24.8092	7.33494	4348.28
Riggi_EWS-FLI1_enhancer_611_CDH11	CDH11	chr16	65543812	65544728	916	151.747	110.456	85.1528	73.5903	44.5167	45.8515	55.9448	64.9073	39.8345	40.1205	60.0437	49.3305	45.4901	38.2957	50.757	94.9782	64.5589	3.27511	14.1375	33.8428	7.33619	4.36681	7.49145	7.64192	3.87514	646.288	436.567	138.646	102.984	120.087	81.8777	8.73362	114.629	157.205	26.2009	17.4672	3.19855	1.0917	1.10138	6.55022	0	27.2926	41.9597	3385.37
Riggi_EWS-FLI1_enhancer_152_LOC731275	LOC731275	chr1	242936599	242937199	600	1083.33	1123.08	176.667	211.366	143.272	26.6667	34.4633	23.8775	19.8815	37.793	60	50.2075	65.59	64.9609	80.072	75	55.8506	0	18.5	31.6667	11.9999	10	2.85924	6.66667	0	390	562.405	280	194.071	190	126.667	16.6667	221.667	158.333	23.3333	51.6667	23.0204	23.3333	12.6108	41.6667	25.4289	68.3333	46.1221	211.667
Riggi_EWS-FLI1_enhancer_1711_DAPK1	DAPK1	chr9	87516828	87517428	600	366.667	313.652	173.333	144.719	163.476	158.333	206.78	219.673	148.526	157.688	60	82.8423	82.952	50.3447	61.9912	45	77.2053	1.66667	21.5833	226.667	65.5995	20	5.71847	73.3333	31.5523	83.3333	72.1893	63.3333	29.4792	51.6667	13.3333	8.33333	31.6667	43.3333	5	253.333	13.9518	38.3333	8.40718	65	2.99163	36.6667	33.3104	25
Riggi_EWS-FLI1_enhancer_1626_PAG1	PAG1	chr8	81106855	81107455	600	811.667	364.241	168.333	238.025	157.966	30	68.9266	47.7551	69.0005	74.2828	60	110.456	73.3064	40.6006	51.6594	71.6667	37.7813	0	18.5	131.667	23.1998	10	5.71847	8.33333	3.94403	141.667	223.283	180	101.949	48.3333	18.3333	0	51.6667	28.3333	3.33333	96.6667	9.76623	11.6667	0	13.3333	7.47908	11.6667	12.8117	156.667
Riggi_EWS-FLI1_enhancer_1318_TENM2	TENM2	chr5	168085129	168085729	600	608.333	475.537	163.333	97.1143	67.9621	65	77.917	68.051	61.9835	91.2244	60	67.7801	84.8811	55.2168	61.9912	90	108.416	0	61.6665	128.333	56.7996	23.3333	8.57771	28.3333	17.7482	375	569.121	316.667	207.582	41.6667	60	23.3333	73.3333	118.333	11.6667	180	32.089	33.3333	17.6551	43.3333	2.99163	43.3333	71.7455	1988.33
Riggi_EWS-FLI1_enhancer_675_MYL12B	MYL12B	chr18	3281612	3282212	600	453.333	428.32	146.667	139.007	99.188	30	37.4601	42.9796	43.2715	35.1866	60	55.2282	82.952	50.3447	71.0316	63.3333	80.4906	3.33333	6.16665	53.3333	30.3998	13.3333	1.42962	5	5.91605	505	689.996	153.333	232.148	21.6667	31.6667	5	35	56.6667	6.66667	45	1.39518	0	0.840718	8.33333	0	3.33333	23.0611	1681.67
Riggi_EWS-FLI1_enhancer_66_DPYD	DPYD	chr1	96980360	96980960	600	388.333	482.282	143.333	93.3059	108.372	55	52.4441	58.5	37.424	46.9154	60	50.2075	59.8026	79.5771	71.0316	86.6667	42.7093	3.33333	27.7499	135	35.1998	25	10.0073	26.6667	3.94403	620	404.596	268.333	138.798	81.6667	83.3333	13.3333	68.3333	75	5	65	16.0445	38.3333	5.04431	20	0	30	20.4987	1943.33
Riggi_EWS-FLI1_enhancer_432_RNASEH2B	RNASEH2B	chr13	51148176	51148776	600	373.333	401.34	116.667	129.486	90.0039	135	164.824	186.245	181.272	173.326	60	80.3319	84.8811	58.4648	72.3231	80	106.773	1.66667	21.5833	175	77.5995	58.3333	64.3328	70	37.4683	35	28.54	16.6667	15.9679	85	58.3333	5	73.3333	130	8.33333	226.667	87.1985	45	21.8587	83.3333	35.8996	55	94.8066	23.3333
Riggi_EWS-FLI1_enhancer_1317_TENM2	TENM2	chr5	167894698	167895298	600	315	183.807	110	106.635	69.799	8.33333	23.9745	26.2653	36.2545	22.1545	60	52.7178	75.2356	81.2012	61.9912	128.333	118.272	0	6.16665	40	13.5999	8.33333	0	8.33333	5.91605	838.333	1077.8	245	211.267	111.667	101.667	5	138.333	165	31.6667	18.3333	4.18553	5	1.68144	8.33333	0	50	38.4351	2411.67
Riggi_EWS-FLI1_enhancer_1750_POLA1	POLA1	chrX	25065936	25066536	600	340	225.964	95	100.923	75.3094	40	56.9394	65.6632	58.475	56.0379	60	67.7801	63.6609	30.8564	67.1572	96.6667	49.28	3.33333	21.5833	50	18.3999	8.33333	8.57771	6.66667	7.88807	696.667	1160.07	316.667	404.11	96.6667	75	5	123.333	101.667	6.66667	11.6667	14.6493	23.3333	5.88502	36.6667	7.47908	30	30.7481	1955
Riggi_EWS-FLI1_enhancer_1060_KALRN	KALRN	chr3	124705490	124706090	600	320	104.551	95	79.9765	49.594	55	85.409	60.8877	63.153	59.9475	60	30.1245	48.2279	11.3682	23.2467	60	50.9226	1.66667	24.6666	130	21.5999	0	10.0073	16.6667	3.94403	275	193.064	63.3333	29.4792	270	265	43.3333	303.333	300	68.3333	150	21.6252	35	11.77	21.6667	0	85	125.555	1156.67
Riggi_EWS-FLI1_enhancer_189_REEP3	REEP3	chr10	63641728	63642328	600	208.333	87.6876	90	68.5513	66.1253	53.3333	53.9426	52.5306	45.6105	72.9796	60	62.7593	44.3697	53.5928	34.8701	78.3333	49.28	5	6.16665	86.6667	31.1998	21.6667	18.585	18.3333	17.7482	553.333	903.206	196.667	305.846	86.6667	43.3333	8.33333	83.3333	65	10	26.6667	5.5807	16.6667	1.68144	30	1.49582	43.3333	28.1857	1198.33
Riggi_EWS-FLI1_enhancer_634_ASIC2	ASIC2	chr17	33152672	33153272	600	338.333	269.808	68.3333	116.156	91.8407	86.6667	77.917	87.153	72.509	100.347	60	45.1867	44.3697	29.2324	29.7041	41.6667	21.3546	0	12.3333	95	27.9998	11.6667	7.14809	11.6667	11.8321	136.667	104.087	40	7.36979	61.6667	33.3333	6.66667	68.3333	70	5	223.333	36.9722	41.6667	11.77	53.3333	2.99163	40	25.6234	55
Riggi_EWS-FLI1_enhancer_32_EPS15	EPS15	chr1	51433504	51434104	600	338.333	102.864	63.3333	99.0185	66.1253	56.6667	80.9138	76.4081	58.475	79.4956	60	70.2904	75.2356	47.0967	58.1168	168.333	75.5626	1.66667	30.8333	120	49.5997	8.33333	14.2962	31.6667	3.94403	200	182.992	96.6667	24.566	55	55	3.33333	100	95	20	56.6667	13.2542	31.6667	7.56646	16.6667	8.9749	8.33333	38.4351	673.333
Riggi_EWS-FLI1_enhancer_1177_NDST4	NDST4	chr4	115866226	115866826	600	346.667	170.316	41.6667	51.4134	51.4308	10	7.49202	19.102	12.8645	9.12244	60	50.2075	55.9444	29.2324	46.4934	136.667	72.2773	3.33333	6.16665	51.6667	8.79994	41.6667	17.1554	3.33333	1.97202	355	527.15	195	310.76	75	80	6.66667	121.667	120	31.6667	3.33333	3.48794	6.66667	4.20359	6.66667	7.47908	20	46.1221	738.333
Riggi_EWS-FLI1_enhancer_990_SCUBE1	SCUBE1	chr22	43290277	43290877	600	28.3333	48.9027	40	20.9462	29.389	228.333	385.09	268.622	274.832	273.673	60	107.946	75.2356	58.4648	96.8613	51.6667	42.7093	13.3333	24.6666	188.333	35.1998	6.66667	1.42962	35	9.86008	6.66667	16.7882	1.66667	3.6849	136.667	36.6667	13.3333	156.667	90	6.66667	411.667	64.8757	33.3333	15.1329	81.6667	8.9749	81.6667	97.3689	8.33333
Riggi_EWS-FLI1_enhancer_1423_ARHGAP18	ARHGAP18	chr6	129683873	129684473	600	303.333	161.885	38.3333	85.6891	53.2676	63.3333	98.8947	63.2755	58.475	79.4956	60	65.2697	73.3064	40.6006	25.8297	80	77.2053	0	3.08333	98.3333	47.9997	11.6667	10.0073	33.3333	11.8321	111.667	204.816	133.333	121.602	58.3333	93.3333	10	55	130	23.3333	90	18.8349	16.6667	7.56646	15	7.47908	30	38.4351	43.3333
Riggi_EWS-FLI1_enhancer_700_ZNF532	ZNF532	chr18	58942108	58942708	600	121.667	107.923	35	38.084	29.389	75	77.917	53.7244	76.0175	80.7988	60	50.2075	32.795	17.8643	33.5786	120	118.272	0	9.24998	105	13.5999	8.33333	5.71847	21.6667	3.94403	215	270.29	106.667	160.907	111.667	73.3333	1.66667	95	115	25	63.3333	16.0445	15	5.04431	8.33333	2.99163	55	61.4961	810
Riggi_EWS-FLI1_enhancer_10_RERE	RERE	chr1	8661657	8662257	600	58.3333	48.9027	33.3333	49.5092	51.4308	50	98.8947	62.0816	79.526	87.3148	60	50.2075	59.8026	56.8408	55.5338	98.3333	78.8479	1.66667	27.7499	83.3333	27.1998	20	4.28885	40	9.86008	260	503.646	198.333	160.907	63.3333	58.3333	6.66667	111.667	128.333	6.66667	126.667	11.859	16.6667	0	5	1.49582	33.3333	43.5598	2435
Riggi_EWS-FLI1_enhancer_1405_CCNC	CCNC	chr6	99568541	99569141	600	250	261.377	18.3333	45.7008	34.8995	5	11.9872	8.35714	4.678	5.21283	60	47.6971	67.5191	34.1045	86.5294	106.667	119.915	0	30.8333	11.6667	17.5999	908.333	761.987	11.6667	25.6362	43.3333	62.1164	118.333	94.579	271.667	165	60	281.667	255	56.6667	3.33333	9.76623	21.6667	25.2215	780	583.368	185	112.743	116.667
Riggi_EWS-FLI1_enhancer_557_TLE3	TLE3	chr15	70308285	70309536	1251	288.569	115.655	87.1303	77.6293	45.8102	83.1335	135.108	124.827	108.256	113.757	59.952	58.9968	52.7384	37.3876	32.8291	85.5316	89.8148	2.39808	22.1822	109.512	36.4506	75.1399	51.4251	34.3725	12.2955	533.973	702.126	200.639	245.071	154.277	102.318	20.7834	211.031	225.42	39.968	80.7354	27.4351	52.7578	8.87088	107.114	22.9574	60.7514	57.7602	677.858
Riggi_EWS-FLI1_enhancer_45_ROR1	ROR1	chr1	63787275	63788248	973	126.413	51.9928	45.221	56.3628	36.2455	127.441	158.002	139.879	127.647	131.794	59.6095	54.1807	33.3085	29.0421	39.0233	65.776	49.6345	2.0555	19.0133	150.051	35.5188	7.19424	9.69731	32.888	14.5925	164.44	266.058	85.3032	87.8619	114.08	155.19	28.777	187.05	202.467	33.9157	135.663	23.229	27.7492	6.73957	29.8047	1.84479	58.5817	55.3023	405.961
Riggi_EWS-FLI1_enhancer_1583_NRG1	NRG1	chr8	32207404	32208111	707	398.868	339.168	132.956	98.5768	76.3824	21.2164	43.2354	44.5804	17.8651	27.6494	59.4059	91.6091	54.0262	67.5336	63.5695	46.6761	19.5168	0	31.4002	83.4512	17.6519	4.24328	7.27953	2.82885	3.34713	264.498	434.546	181.047	202.226	100.424	76.3791	7.07214	110.325	89.1089	8.48656	65.0636	15.3923	15.5587	1.42696	15.5587	2.53887	29.703	65.2364	16.9731
Riggi_EWS-FLI1_enhancer_119_HMCN1	HMCN1	chr1	186063206	186063813	607	130.148	55.0062	72.4876	41.4093	36.3126	54.3657	69.6128	56.6452	41.6165	38.6453	59.3081	54.5913	62.9267	25.6847	29.3616	84.0198	42.2168	0	45.7165	75.7825	25.3046	14.827	1.41313	16.4745	3.89855	553.542	949.212	105.437	212.473	70.8402	56.0132	3.29489	93.9044	125.206	11.5321	14.827	6.20589	18.1219	1.66204	6.58979	1.47857	19.7694	15.1967	1718.29
Riggi_EWS-FLI1_enhancer_1516_CAV1	CAV1	chr7	116522862	116524047	1185	71.73	63.1829	34.5992	26.0321	38.1313	50.6329	81.1794	54.4045	58.623	66.645	59.0717	74.9934	76.1879	64.1386	41.1967	168.776	148.048	0.843882	18.7341	134.177	49.8224	35.443	26.0589	20.2532	12.9804	129.114	356.165	152.743	209.588	155.274	195.781	23.6287	177.215	188.186	38.8186	57.384	21.1925	30.3797	13.6218	27.8481	10.6033	70.0422	49.3007	788.186
Riggi_EWS-FLI1_enhancer_599_LOC440354	LOC440354	chr16	29568621	29569221	600	875	296.789	340	356.086	213.07	128.333	151.339	134.908	121.628	118.592	58.3333	25.1037	28.9368	37.3525	23.2467	65	41.0666	6.66667	64.7498	215	73.5995	35	18.585	48.3333	11.8321	426.667	649.704	71.6667	73.6979	26.6667	23.3333	1.66667	38.3333	53.3333	0	130	29.2987	45	9.24789	13.3333	11.9665	31.6667	71.7455	1086.67
Riggi_EWS-FLI1_enhancer_689_CTIF	CTIF	chr18	48351426	48352026	600	906.667	757.149	206.667	205.654	145.108	110	142.348	130.133	113.441	119.895	58.3333	97.9045	63.6609	60.0889	58.1168	25	27.9253	5	24.6666	103.333	7.99994	1.66667	4.28885	26.6667	5.91605	255	324.013	160	141.254	36.6667	10	0	41.6667	41.6667	0	170	18.1373	18.3333	7.56646	46.6667	0	33.3333	35.8727	423.333
Riggi_EWS-FLI1_enhancer_1663_FAM49B	FAM49B	chr8	129554366	129554966	600	1140	483.968	191.667	247.546	203.886	88.3333	119.872	112.224	111.102	132.927	58.3333	85.3527	92.5976	61.7129	42.619	90	47.6373	6.66667	24.6666	171.667	43.1997	8.33333	20.0147	16.6667	3.94403	358.333	209.853	156.667	138.798	190	95	21.6667	258.333	126.667	13.3333	181.667	32.7866	56.6667	9.24789	38.3333	2.99163	81.6667	97.3689	51.6667
Riggi_EWS-FLI1_enhancer_48_GNG12	GNG12	chr1	67831811	67832411	600	741.667	596.95	188.333	159.953	130.414	31.6667	14.984	17.9081	33.9155	36.4898	58.3333	95.3942	92.5976	58.4648	69.7402	126.667	119.915	0	33.9166	5	15.9999	1028.33	674.78	73.3333	47.3284	225	305.546	138.333	104.405	75	70	18.3333	66.6667	155	26.6667	51.6667	48.8312	18.3333	34.4694	348.333	195.952	10	10.2494	1440
Riggi_EWS-FLI1_enhancer_1635_VPS13B	VPS13B	chr8	99873881	99874481	600	406.667	413.144	158.333	182.803	209.397	31.6667	37.4601	41.7857	21.051	43.0058	58.3333	57.7386	59.8026	51.9687	64.5742	40	41.0666	3.33333	12.3333	80	46.3997	18.3333	5.71847	10	7.88807	151.667	209.853	95	46.6753	73.3333	68.3333	6.66667	85	66.6667	6.66667	215	31.3915	71.6667	16.8144	28.3333	5.98326	53.3333	48.6844	93.3333
Riggi_EWS-FLI1_enhancer_1083_C3orf33	C3orf33	chr3	155363264	155363864	600	375	357.496	116.667	144.719	86.3303	31.6667	44.9521	51.3367	31.5765	45.6122	58.3333	67.7801	82.952	45.4727	52.9509	35	45.9946	0	21.5833	73.3333	27.1998	36.6667	27.1627	33.3333	15.7761	56.6667	43.6494	63.3333	25.7943	106.667	85	13.3333	120	131.667	13.3333	63.3333	22.3228	55	12.6108	66.6667	11.9665	83.3333	64.0585	201.667
Riggi_EWS-FLI1_enhancer_430_KIAA0226L	KIAA0226L	chr13	46388207	46388807	600	100	89.3739	116.667	74.2639	45.9204	75	70.425	106.255	105.255	71.6763	58.3333	62.7593	36.6532	38.9766	45.2019	116.667	82.1333	0	6.16665	40	23.1998	346.667	275.916	43.3333	21.6922	788.333	1903.78	68.3333	159.679	41.6667	31.6667	3.33333	30	55	16.6667	50	22.3228	56.6667	28.5844	298.333	228.86	53.3333	48.6844	4058.33
Riggi_EWS-FLI1_enhancer_1461_TSPAN13	TSPAN13	chr7	17041174	17041774	600	295	158.512	78.3333	87.5933	97.3512	23.3333	22.4761	50.1428	36.2545	54.7347	58.3333	40.166	40.5115	42.2246	47.7849	116.667	70.6346	0	21.5833	70	28.7998	43.3333	2.85924	13.3333	3.94403	236.667	501.968	215	168.277	61.6667	80	3.33333	76.6667	91.6667	20	18.3333	11.859	20	3.36287	16.6667	2.99163	28.3333	0	1451.67
Riggi_EWS-FLI1_enhancer_1376_EFHC1	EFHC1	chr6	52419925	52420525	600	288.333	252.945	78.3333	97.1143	71.6358	18.3333	26.9713	20.2959	19.8815	16.9417	58.3333	40.166	90.6685	79.5771	73.6146	116.667	106.773	0	27.7499	18.3333	15.1999	1258.33	956.415	33.3333	43.3844	88.3333	174.597	78.3333	57.73	178.333	125	31.6667	213.333	211.667	55	15	21.6252	71.6667	47.9209	1245	963.306	113.333	94.8066	175
Riggi_EWS-FLI1_enhancer_1469_FKBP14	FKBP14	chr7	30026777	30027377	600	245	242.827	63.3333	95.2101	91.8407	11.6667	20.9777	19.102	15.2035	18.2449	58.3333	52.7178	48.2279	29.2324	64.5742	66.6667	103.488	0	24.6666	13.3333	16.7999	603.333	470.344	53.3333	55.2165	166.667	295.473	91.6667	76.1545	46.6667	70	6.66667	65	93.3333	5	13.3333	9.06864	48.3333	32.788	513.333	288.693	18.3333	20.4987	533.333
Riggi_EWS-FLI1_enhancer_1704_NAA35	NAA35	chr9	85940683	85941283	600	253.333	219.219	48.3333	72.3597	56.9413	3.33333	0	1.19388	2.339	0	58.3333	45.1867	52.0862	34.1045	46.4934	105	113.344	0	18.5	6.66667	7.99994	1058.33	889.223	18.3333	25.6362	141.667	250.144	158.333	130.2	98.3333	81.6667	18.3333	113.333	138.333	28.3333	6.66667	9.76623	16.6667	15.1329	903.333	577.385	58.3333	51.2468	311.667
Riggi_EWS-FLI1_enhancer_1746_OFD1	OFD1	chrX	13734330	13734930	600	153.333	205.729	45	64.7429	34.8995	3.33333	5.99362	13.1326	3.5085	9.12244	58.3333	45.1867	90.6685	71.457	67.1572	128.333	101.845	3.33333	33.9166	6.66667	7.19995	1298.33	1240.91	20	9.86008	61.6667	80.5834	45	41.7622	238.333	231.667	81.6667	365	258.333	123.333	0	6.27829	21.6667	25.2215	1685	1223.58	211.667	192.175	266.667
Riggi_EWS-FLI1_enhancer_1433_CITED2	CITED2	chr6	139871037	139871637	600	231.667	123.1	31.6667	36.1798	49.594	30	38.9585	35.8163	56.136	44.309	58.3333	30.1245	28.9368	34.1045	38.7445	98.3333	36.1386	0	21.5833	70	24.7998	6.66667	15.7258	15	3.94403	340	500.289	195	266.541	216.667	160	60	265	251.667	81.6667	55	15.3469	31.6667	3.36287	18.3333	8.9749	141.667	76.8702	923.333
Riggi_EWS-FLI1_enhancer_74_NTNG1	NTNG1	chr1	107262947	107263725	778	168.38	107.941	104.113	126.294	82.1609	26.9923	28.8895	23.0182	13.5289	15.0757	57.8406	32.9123	34.2183	37.5738	28.8841	87.4036	53.2072	0	35.6683	56.5553	5.55266	10.2828	5.51267	8.99743	4.56251	894.602	1448.79	335.476	391.224	105.398	73.2648	15.4242	109.254	142.674	23.1362	14.1388	7.5318	7.71208	6.48368	5.14139	0	43.7018	9.88049	1791.77
Riggi_EWS-FLI1_enhancer_679_APCDD1	APCDD1	chr18	10462075	10463046	971	304.84	262.584	139.032	174.143	78.3153	5.14933	15.7402	14.7544	23.8477	18.5214	57.6725	43.4338	56.0258	43.1512	44.6899	153.45	124.849	0	9.52624	28.8363	8.89798	5.14933	3.53356	15.448	2.4371	1459.32	1479.3	229.66	185.953	107.106	109.166	20.5973	121.524	140.062	41.1946	13.3883	5.17264	2.05973	4.67546	3.0896	3.69718	57.6725	55.4162	4099.9
Riggi_EWS-FLI1_enhancer_1684_CER1	CER1	chr9	14719273	14719885	612	348.039	155.404	117.647	67.2071	50.4224	14.7059	42.6017	25.7503	38.9833	29.386	57.1895	76.2957	66.1952	39.8045	35.4525	88.2353	77.3019	3.26797	3.02287	17.9739	11.7646	35.9477	15.4175	4.90196	5.80005	468.954	615.568	98.0392	142.097	84.9673	89.8693	17.9739	127.451	151.961	45.7516	29.4118	9.57474	16.3399	8.24233	44.1176	13.1984	55.5556	22.6089	3014.71
Riggi_EWS-FLI1_enhancer_1465_CDCA7L	CDCA7L	chr7	22120589	22121189	600	1656.67	1912.27	475	533.177	293.89	33.3333	52.4441	42.9796	51.458	27.3673	56.6667	62.7593	77.1647	51.9687	64.5742	43.3333	34.496	1.66667	30.8333	78.3333	29.5998	18.3333	8.57771	15	7.88807	645	946.855	336.667	216.181	0	6.66667	0	6.66667	8.33333	0	78.3333	6.97588	0	1.68144	8.33333	5.98326	0	5.12468	1805
Riggi_EWS-FLI1_enhancer_1509_LAMB1	LAMB1	chr7	107995019	107995619	600	535	370.986	235	312.289	192.866	41.6667	46.4505	66.8571	51.458	61.2507	56.6667	75.3112	48.2279	40.6006	47.7849	46.6667	50.9226	0	9.24998	125	65.5995	35	14.2962	38.3333	13.8041	366.667	475.107	81.6667	41.7622	21.6667	31.6667	0	23.3333	30	0	35	14.6493	35	7.56646	33.3333	5.98326	8.33333	25.6234	210
Riggi_EWS-FLI1_enhancer_151_LOC731275	LOC731275	chr1	242871747	242872347	600	206.667	217.533	138.333	102.827	99.188	25	22.4761	27.4592	24.5595	18.2449	56.6667	45.1867	30.8659	51.9687	55.5338	45	42.7093	1.66667	43.1666	35	11.1999	6.66667	11.4369	3.33333	1.97202	206.667	426.421	113.333	136.341	65	66.6667	15	110	96.6667	25	31.6667	6.27829	6.66667	6.72574	8.33333	2.99163	23.3333	43.5598	186.667
Riggi_EWS-FLI1_enhancer_671_BAHCC1	BAHCC1	chr17	81359077	81359677	600	498.333	145.022	110	119.965	66.1253	68.3333	121.371	82.3775	91.221	75.586	56.6667	35.1452	48.2279	34.1045	24.5382	26.6667	24.64	3.33333	33.9166	51.6667	8.79994	3.33333	4.28885	8.33333	19.7202	465	428.1	91.6667	158.451	85	51.6667	11.6667	91.6667	103.333	8.33333	63.3333	13.9518	16.6667	12.6108	13.3333	5.98326	51.6667	64.0585	2701.67
Riggi_EWS-FLI1_enhancer_696_MEX3C	MEX3C	chr18	52387259	52387859	600	521.667	268.122	95	81.8807	75.3094	41.6667	55.441	85.9591	61.9835	45.6122	56.6667	87.8631	71.3773	51.9687	49.0764	180	103.488	3.33333	9.24998	63.3333	37.5997	10	4.28885	6.66667	11.8321	325	434.815	128.333	226.007	28.3333	35	3.33333	38.3333	26.6667	5	28.3333	7.67347	6.66667	3.36287	0	4.48745	30	15.374	396.667
Riggi_EWS-FLI1_enhancer_1373_C6orf141	C6orf141	chr6	49541019	49541619	600	380	268.122	93.3333	137.103	93.6775	31.6667	17.9809	37.0102	23.39	36.4898	56.6667	50.2075	50.157	38.9766	33.5786	61.6667	42.7093	0	21.5833	55	11.9999	8.33333	2.85924	8.33333	0	268.333	371.02	265	178.103	76.6667	83.3333	3.33333	101.667	133.333	8.33333	26.6667	6.27829	13.3333	3.36287	10	1.49582	15	7.68702	586.667
Riggi_EWS-FLI1_enhancer_1701_PSAT1	PSAT1	chr9	79624364	79624964	600	250	175.375	91.6667	89.4975	58.7781	36.6667	43.4537	56.1122	49.119	54.7347	56.6667	45.1867	79.0938	27.6084	36.1616	90	83.7759	1.66667	0	85	33.5998	81.6667	25.7331	21.6667	13.8041	60	88.9775	31.6667	17.1962	10	16.6667	1.66667	23.3333	13.3333	3.33333	36.6667	9.06864	10	6.72574	3.33333	0	3.33333	10.2494	138.333
Riggi_EWS-FLI1_enhancer_1606_FAM110B	FAM110B	chr8	57563249	57563849	600	183.333	84.315	68.3333	49.5092	45.9204	56.6667	103.39	68.051	61.9835	69.0699	56.6667	60.249	36.6532	17.8643	38.7445	65	41.0666	3.33333	18.5	136.667	40.7997	5	8.57771	10	1.97202	276.667	312.261	83.3333	99.4922	35	30	6.66667	26.6667	48.3333	3.33333	51.6667	9.06864	3.33333	2.52215	8.33333	0	20	28.1857	123.333
Riggi_EWS-FLI1_enhancer_192_DNAJC12	DNAJC12	chr10	67849215	67849815	600	145	163.571	51.6667	74.2639	34.8995	6.66667	10.4888	4.77551	4.678	7.81924	56.6667	65.2697	77.1647	56.8408	64.5742	65	108.416	1.66667	21.5833	6.66667	5.59996	978.333	902.089	26.6667	27.6082	101.667	90.6564	50	19.6528	86.6667	100	20	120	118.333	18.3333	6.66667	2.79035	23.3333	16.8144	281.667	234.843	41.6667	35.8727	116.667
Riggi_EWS-FLI1_enhancer_97_NUF2	NUF2	chr1	163589749	163590370	621	660.225	366.587	143.317	130.626	115.356	33.8164	30.4024	25.3771	30.5087	23.9236	56.3607	99.4447	76.4191	40.7967	49.9124	103.06	42.8521	0	11.9162	75.6844	20.8694	6.44122	1.38127	8.05153	1.90533	428.341	639.088	318.841	264.648	75.6844	30.5958	9.66184	103.06	98.2287	16.1031	28.9855	5.39198	19.3237	0	6.44122	7.22617	17.7134	22.2812	1917.87
Riggi_EWS-FLI1_enhancer_1576_ZNF395	ZNF395	chr8	28307749	28308620	871	238.806	120.81	68.8863	87.8862	69.5923	137.773	155.862	133.232	124.872	122.989	55.1091	50.1498	42.5247	48.1054	40.9242	40.1837	40.7366	2.29621	38.2318	126.292	35.8206	9.18485	5.90887	21.814	2.7169	200.918	223.2	107.922	104.92	592.423	383.467	49.3685	691.16	629.162	144.661	115.959	68.7176	103.33	38.2232	128.588	57.7031	358.209	232.993	1614.24
Riggi_EWS-FLI1_enhancer_824_NCKAP5	NCKAP5	chr2	133525152	133526497	1345	63.197	55.6667	44.6097	32.2794	24.5819	38.6617	40.7744	40.4764	36.5197	41.2763	55.0186	33.5961	38.7258	36.2236	28.8063	228.996	142.161	1.48699	23.3828	127.138	35.3306	13.3829	5.10198	19.3309	7.91739	620.818	668.034	192.565	178.08	204.461	193.309	31.2268	278.067	265.428	72.119	38.6617	10.2693	13.3829	5.62562	16.3569	2.66911	78.0669	62.8678	1032.71
Riggi_EWS-FLI1_enhancer_1251_WDR70	WDR70	chr5	37552530	37553130	600	563.333	654.285	251.667	295.151	246.133	41.6667	17.9809	42.9796	24.5595	41.7026	55	125.519	125.393	87.6973	105.902	140	162.624	3.33333	12.3333	50	31.1998	140	74.3401	35	19.7202	335	419.705	128.333	126.515	61.6667	35	3.33333	70	40	8.33333	28.3333	13.9518	26.6667	7.56646	13.3333	5.98326	35	28.1857	116.667
Riggi_EWS-FLI1_enhancer_1617_LOC100132891	LOC100132891	chr8	71948549	71949149	600	451.667	347.378	216.667	205.654	115.719	30	32.9649	28.653	29.2375	16.9417	55	97.9045	55.9444	38.9766	46.4934	171.667	121.557	1.66667	33.9166	56.6667	19.9999	18.3333	5.71847	26.6667	9.86008	540	1139.92	243.333	308.303	56.6667	13.3333	8.33333	46.6667	26.6667	10	50	14.6493	25	2.52215	6.66667	2.99163	18.3333	17.9364	1746.67
Riggi_EWS-FLI1_enhancer_711_SOCS6	SOCS6	chr18	70705802	70706402	600	601.667	377.731	163.333	123.773	82.6567	26.6667	50.9457	33.4285	37.424	29.9737	55	32.6348	25.0785	42.2246	33.5786	41.6667	16.4267	0	24.6666	51.6667	21.5999	10	4.28885	6.66667	21.6922	393.333	527.15	166.667	224.779	23.3333	5	6.66667	25	20	6.66667	35	9.06864	1.66667	0.840718	0	0	5	5.12468	291.667
Riggi_EWS-FLI1_enhancer_206_PANK1	PANK1	chr10	89519299	89519899	600	996.667	607.068	156.667	188.516	102.862	41.6667	82.4122	41.7857	53.797	65.1603	55	32.6348	57.8735	38.9766	37.453	46.6667	24.64	0	6.16665	50	22.3998	11.6667	7.14809	15	3.94403	345	404.596	288.333	190.386	30	15	5	46.6667	68.3333	1.66667	16.6667	10.4638	3.33333	0	20	0	13.3333	2.56234	738.333
Riggi_EWS-FLI1_enhancer_1585_NRG1	NRG1	chr8	32609198	32609798	600	438.333	263.063	140	87.5933	80.8198	30	58.4378	60.8877	42.102	58.6443	55	30.1245	46.2988	58.4648	36.1616	133.333	137.984	0	9.24998	53.3333	27.1998	75	17.1554	21.6667	5.91605	780	1158.39	201.667	361.12	75	111.667	18.3333	90	166.667	36.6667	131.667	36.9722	30	6.72574	35	2.99163	63.3333	35.8727	723.333
Riggi_EWS-FLI1_enhancer_46_CACHD1	CACHD1	chr1	64361870	64362470	600	785	487.341	138.333	161.857	80.8198	5	23.9745	41.7857	29.2375	15.6385	55	60.249	55.9444	40.6006	47.7849	60	55.8506	0	58.5832	48.3333	13.5999	3.33333	1.42962	3.33333	3.94403	520	651.383	196.667	243.203	86.6667	73.3333	21.6667	100	95	11.6667	31.6667	2.79035	6.66667	2.52215	0	2.99163	23.3333	40.9974	366.667
Riggi_EWS-FLI1_enhancer_399_SCARB1	SCARB1	chr12	124720663	124721263	600	1190	1158.49	128.333	156.145	137.761	75	124.368	119.388	111.102	80.7988	55	87.8631	67.5191	42.2246	69.7402	90	45.9946	0	24.6666	81.6667	35.9998	10	7.14809	16.6667	7.88807	148.333	60.4376	131.667	44.2187	115	93.3333	0	118.333	153.333	10	93.3333	13.9518	43.3333	5.04431	31.6667	7.47908	20	46.1221	351.667
Riggi_EWS-FLI1_enhancer_733_KCNN1	KCNN1	chr19	17965741	17966341	600	331.667	210.788	121.667	102.827	40.4099	120	142.348	140.877	133.323	140.746	55	77.8216	54.0153	58.4648	42.619	60	52.5653	0	18.5	116.667	35.1998	21.6667	17.1554	43.3333	15.7761	315	926.71	88.3333	281.28	86.6667	103.333	15	65	95	23.3333	223.333	33.4842	73.3333	15.1329	58.3333	23.9331	70	79.4325	2580
Riggi_EWS-FLI1_enhancer_475_SDR39U1	SDR39U1	chr14	26129276	26129876	600	381.667	315.338	118.333	119.965	78.983	38.3333	31.4665	29.8469	30.407	44.309	55	52.7178	44.3697	60.0889	51.6594	96.6667	49.28	10	15.4166	61.6667	28.7998	33.3333	10.0073	15	13.8041	93.3333	85.6199	61.6667	34.3924	10	0	0	8.33333	1.66667	1.66667	33.3333	9.06864	15	0.840718	3.33333	0	18.3333	12.8117	40
Riggi_EWS-FLI1_enhancer_1784_ATP11C	ATP11C	chrX	139970704	139971304	600	356.667	160.199	111.667	91.4017	51.4308	13.3333	28.4697	41.7857	25.729	16.9417	55	60.249	59.8026	68.209	40.036	96.6667	96.9173	1.66667	12.3333	33.3333	11.9999	76.6667	22.8739	8.33333	13.8041	713.333	871.308	193.333	318.129	63.3333	60	11.6667	88.3333	120	21.6667	20	6.97588	6.66667	4.20359	76.6667	50.8578	15	38.4351	1780
Riggi_EWS-FLI1_enhancer_1408_GRIK2	GRIK2	chr6	101921824	101922424	600	161.667	153.453	111.667	93.3059	55.1044	15	29.9681	29.8469	29.2375	33.8834	55	75.3112	54.0153	60.0889	65.8657	116.667	70.6346	0	12.3333	98.3333	19.9999	1.66667	5.71847	1.66667	9.86008	398.333	592.624	116.667	153.537	73.3333	75	13.3333	91.6667	110	25	20	1.39518	6.66667	0	0	0	23.3333	5.12468	435
Riggi_EWS-FLI1_enhancer_1316_TENM2	TENM2	chr5	167158575	167159175	600	335	158.512	71.6667	89.4975	62.4517	41.6667	49.4473	34.6224	33.9155	49.5218	55	62.7593	32.795	35.7285	30.9956	53.3333	32.8533	3.33333	15.4166	123.333	29.5998	3.33333	2.85924	8.33333	0	733.333	930.067	241.667	329.184	151.667	68.3333	13.3333	136.667	131.667	11.6667	78.3333	21.6252	40	9.24789	8.33333	2.99163	56.6667	79.4325	381.667
Riggi_EWS-FLI1_enhancer_1139_LDB2	LDB2	chr4	16382415	16383015	600	321.667	119.727	60	60.9345	44.0835	48.3333	67.4282	57.3061	50.2885	57.3411	55	45.1867	46.2988	53.5928	32.2871	83.3333	67.3493	0	27.7499	103.333	17.5999	3.33333	2.85924	13.3333	0	756.667	1057.66	191.667	268.997	95	55	6.66667	105	113.333	30	26.6667	6.97588	0	0.840718	6.66667	0	35	15.374	2718.33
Riggi_EWS-FLI1_enhancer_977_BCR	BCR	chr22	23431300	23431900	600	136.667	269.808	56.6667	81.8807	69.799	146.667	155.834	140.877	174.255	149.869	55	80.3319	90.6685	99.0654	52.9509	83.3333	83.7759	3.33333	33.9166	248.333	96.7993	43.3333	28.5924	68.3333	31.5523	18.3333	15.1094	33.3333	15.9679	158.333	83.3333	8.33333	221.667	86.6667	3.33333	305	38.3673	53.3333	37.8323	58.3333	13.4623	188.333	184.488	15
Riggi_EWS-FLI1_enhancer_1770_COX7B	COX7B	chrX	77899076	77899676	600	153.333	96.1191	28.3333	36.1798	20.205	1.66667	2.99681	5.96938	1.1695	1.30321	55	62.7593	71.3773	58.4648	47.7849	60	91.9893	0	12.3333	8.33333	3.99997	341.667	257.331	5	5.91605	11.6667	23.5035	48.3333	22.1094	76.6667	75	16.6667	118.333	100	11.6667	0	2.79035	0	7.56646	105	101.716	51.6667	33.3104	46.6667
Riggi_EWS-FLI1_enhancer_1478_GLI3	GLI3	chr7	41821515	41822215	700	161.429	128.641	97.1429	89.7695	53.53	37.1429	29.54	42.9796	23.0558	51.3836	54.2857	25.821	31.417	27.8404	25.4607	87.1429	60.544	2.85714	13.2143	55.7143	15.0856	4.28571	2.45077	18.5714	0	607.143	660.496	205.714	164.241	87.1429	75.7143	5.71429	147.143	148.571	7.14286	18.5714	4.78346	18.5714	0.720615	14.2857	7.69277	55.7143	41.7295	1361.43
Riggi_EWS-FLI1_enhancer_264_CCND1	CCND1	chr11	69599451	69600051	600	880	752.09	193.333	236.121	176.334	115	124.368	95.5101	98.238	101.65	53.3333	75.3112	67.5191	40.6006	56.8253	76.6667	83.7759	0	30.8333	151.667	35.1998	25	17.1554	16.6667	35.4963	753.333	1222.18	551.667	452.014	46.6667	23.3333	3.33333	48.3333	41.6667	8.33333	111.667	14.6493	35	13.4515	6.66667	0	30	69.1832	1843.33
Riggi_EWS-FLI1_enhancer_327_GXYLT1	GXYLT1	chr12	41849873	41850473	600	710	586.833	186.667	140.911	123.067	40	64.4314	44.1734	58.475	54.7347	53.3333	92.8838	73.3064	74.7051	65.8657	58.3333	42.7093	0	24.6666	90	27.1998	10	14.2962	25	13.8041	295	342.48	205	176.875	13.3333	8.33333	0	25	13.3333	3.33333	60	9.06864	3.33333	1.68144	3.33333	2.99163	18.3333	5.12468	211.667
Riggi_EWS-FLI1_enhancer_985_MCM5	MCM5	chr22	35477756	35478356	600	625	576.715	178.333	159.953	143.272	120	109.384	152.816	84.204	131.624	53.3333	52.7178	46.2988	21.1123	29.7041	61.6667	52.5653	10	27.7499	118.333	34.3998	55	15.7258	31.6667	21.6922	201.667	241.75	86.6667	79.8394	128.333	61.6667	1.66667	115	131.667	8.33333	165	26.5083	70	7.56646	51.6667	5.98326	30	28.1857	765
Riggi_EWS-FLI1_enhancer_1636_PABPC1	PABPC1	chr8	100667428	100668028	600	1126.67	935.897	143.333	137.103	106.535	55	52.4441	77.602	61.9835	80.7988	53.3333	65.2697	69.4482	51.9687	59.4083	55	24.64	8.33333	33.9166	101.667	33.5998	21.6667	1.42962	21.6667	1.97202	71.6667	72.1893	116.667	77.3828	115	108.333	21.6667	116.667	133.333	18.3333	195	51.6215	91.6667	42.8766	73.3333	35.8996	66.6667	97.3689	316.667
Riggi_EWS-FLI1_enhancer_1412_CDK19	CDK19	chr6	110528280	110528880	600	375	340.633	130	100.923	110.209	33.3333	19.4793	27.4592	35.085	28.6705	53.3333	40.166	90.6685	43.8486	60.6998	28.3333	24.64	6.66667	12.3333	56.6667	18.3999	3.33333	2.85924	10	11.8321	178.333	236.714	115	84.7526	21.6667	18.3333	0	36.6667	55	1.66667	20	7.67347	6.66667	1.68144	1.66667	2.99163	5	5.12468	1526.67
Riggi_EWS-FLI1_enhancer_901_ITM2C	ITM2C	chr2	230867991	230868591	600	676.667	446.87	125	154.24	99.188	126.667	133.358	118.194	123.967	134.23	53.3333	70.2904	69.4482	60.0889	78.7805	61.6667	45.9946	0	21.5833	111.667	99.1993	106.667	35.7405	78.3333	47.3284	188.333	137.663	120	50.3602	118.333	103.333	11.6667	100	171.667	10	210	108.126	183.333	59.691	323.333	68.8075	63.3333	71.7455	31.6667
Riggi_EWS-FLI1_enhancer_893_SERPINE2	SERPINE2	chr2	224137038	224137638	600	371.667	155.14	100	114.252	71.6358	21.6667	29.9681	38.2041	23.39	22.1545	53.3333	35.1452	17.3621	32.4805	16.7893	53.3333	19.712	0	33.9166	73.3333	11.9999	1.66667	8.57771	5	5.91605	511.667	851.163	151.667	189.158	36.6667	50	0	38.3333	31.6667	18.3333	33.3333	12.5566	5	1.68144	1.66667	0	18.3333	10.2494	333.333
Riggi_EWS-FLI1_enhancer_580_TPSAB1	TPSAB1	chr16	1246716	1247316	600	193.333	123.1	85	79.9765	75.3094	101.667	154.336	158.786	141.509	135.533	53.3333	42.6763	28.9368	60.0889	25.8297	85	52.5653	0	21.5833	116.667	35.9998	30	18.585	38.3333	39.4403	343.333	555.69	75	132.656	143.333	100	21.6667	111.667	190	18.3333	221.667	43.948	80	21.0179	103.333	40.387	58.3333	76.8702	1088.33
Riggi_EWS-FLI1_enhancer_96_RGS5	RGS5	chr1	163166723	163167323	600	211.667	224.278	83.3333	72.3597	82.6567	70	127.364	109.837	84.204	100.347	53.3333	72.8008	82.952	55.2168	50.3679	36.6667	59.136	1.66667	24.6666	183.333	54.3996	21.6667	8.57771	31.6667	11.8321	111.667	154.452	70	39.3056	73.3333	16.6667	1.66667	90	71.6667	15	100	13.9518	16.6667	0.840718	21.6667	0	13.3333	12.8117	510
Riggi_EWS-FLI1_enhancer_1431_NHSL1	NHSL1	chr6	138542154	138542754	600	361.667	313.652	61.6667	57.1261	40.4099	41.6667	71.9234	27.4592	35.085	56.0379	53.3333	35.1452	42.4406	22.7363	36.1616	58.3333	52.5653	0	12.3333	85	28.7998	15	7.14809	10	13.8041	53.3333	28.54	31.6667	11.0547	73.3333	30	5	65	75	3.33333	51.6667	13.2542	20	5.88502	6.66667	4.48745	28.3333	20.4987	396.667
Riggi_EWS-FLI1_enhancer_1730_ASB6	ASB6	chr9	129640068	129640668	600	196.667	283.299	48.3333	41.8924	33.0627	130	229.256	163.561	176.594	139.443	53.3333	97.9045	82.952	47.0967	34.8701	78.3333	80.4906	5	9.24998	118.333	75.1995	331.667	231.598	105	96.6288	101.667	83.9411	133.333	97.0356	60	83.3333	5	73.3333	128.333	16.6667	116.667	79.525	90	105.09	528.333	332.071	28.3333	51.2468	391.667
Riggi_EWS-FLI1_enhancer_553_DAPK2	DAPK2	chr15	63994111	63994711	600	176.667	96.1191	45	45.7008	58.7781	85	130.361	90.7346	85.3735	70.3731	53.3333	37.6556	55.9444	42.2246	36.1616	13.3333	37.7813	3.33333	36.9999	90	13.5999	0	2.85924	10	0	96.6667	112.481	43.3333	52.8168	56.6667	60	1.66667	40	88.3333	5	70	5.5807	18.3333	5.88502	11.6667	0	40	28.1857	876.667
Riggi_EWS-FLI1_enhancer_487_ARF6	ARF6	chr14	50000284	50000884	600	436.667	426.634	40	70.4555	42.2467	65	131.86	142.071	107.594	105.56	53.3333	55.2282	57.8735	53.5928	94.2784	33.3333	36.1386	10	24.6666	193.333	51.9996	3.33333	17.1554	23.3333	7.88807	28.3333	10.0729	26.6667	23.3377	110	58.3333	6.66667	113.333	160	11.6667	196.667	46.7384	48.3333	12.6108	41.6667	8.9749	93.3333	58.9338	36.6667
Riggi_EWS-FLI1_enhancer_1366_MAPK14	MAPK14	chr6	36027378	36027978	600	221.667	180.434	33.3333	30.4672	12.8577	10	7.49202	7.16326	8.1865	9.12244	53.3333	70.2904	48.2279	53.5928	54.2423	90	123.2	1.66667	36.9999	10	5.59996	1390	1226.61	38.3333	39.4403	31.6667	36.9341	95	83.5243	191.667	181.667	45	155	213.333	90	11.6667	9.76623	15	18.4958	1181.67	821.203	146.667	128.117	75
Riggi_EWS-FLI1_enhancer_531_TMEM121	TMEM121	chr14	106500629	106501229	600	100	64.0794	25	28.563	42.2467	21.6667	16.4824	23.8775	12.8645	23.4577	53.3333	50.2075	25.0785	9.74414	45.2019	111.667	78.8479	0	24.6666	56.6667	22.3998	25	15.7258	6.66667	3.94403	370	703.426	203.333	238.29	66.6667	43.3333	8.33333	63.3333	71.6667	31.6667	5	5.5807	6.66667	0	3.33333	1.49582	46.6667	38.4351	36.6667
Riggi_EWS-FLI1_enhancer_895_DOCK10	DOCK10	chr2	225793815	225794422	607	484.349	351.706	75.7825	99.7588	88.966	24.7117	19.2546	20.0618	24.2763	42.5099	52.7183	81.887	66.7404	40.1324	39.5743	88.9621	47.0879	1.64745	15.2388	42.8336	14.2338	11.5321	4.23939	11.5321	5.84783	485.997	952.531	288.303	312.032	67.5453	24.7117	8.23723	56.0132	64.2504	8.23723	13.1796	6.89543	11.5321	5.81716	1.64745	1.47857	37.8913	17.7295	1649.09
Riggi_EWS-FLI1_enhancer_891_KCNE4	KCNE4	chr2	223199483	223200454	971	638.517	369.909	237.899	205.913	120.31	26.7765	53.7018	33.9351	44.8047	44.2902	52.5232	60.4971	57.2179	67.2356	56.6604	56.6426	74.0976	3.0896	43.8207	104.016	22.7393	19.5675	16.7844	25.7467	3.65564	734.295	1242.78	244.078	276.272	77.24	115.345	7.20906	124.614	148.301	28.8363	33.9856	6.4658	8.23893	6.23395	14.4181	9.24294	26.7765	3.16664	1475.8
Riggi_EWS-FLI1_enhancer_148_ACTN2	ACTN2	chr1	236654472	236655255	783	293.742	162.815	123.883	83.172	87.2663	21.7114	42.4835	41.1682	35.8467	44.9381	52.3627	67.328	93.1298	62.2231	57.3993	72.7969	52.8674	2.55428	16.5389	30.6513	10.4214	25.5428	9.85944	14.0485	3.02225	476.373	737.138	128.991	181.656	117.497	125.16	24.2656	144.317	157.088	29.3742	43.4227	11.7601	7.66284	7.73074	54.917	20.6319	58.7484	54.9774	2379.31
Riggi_EWS-FLI1_enhancer_540_SORD	SORD	chr15	44911039	44911658	619	168.013	67.0162	69.4669	83.0589	33.8282	19.3861	20.3338	18.5157	18.1376	15.1585	51.6963	38.9331	26.1786	26.761	21.2813	184.168	149.671	0	23.9095	59.7738	24.814	46.8498	15.2431	12.9241	0	791.599	1301.83	387.722	444.092	67.8514	22.6171	4.84653	66.2359	43.6187	1.61551	29.0792	4.73323	11.3086	0	14.5396	2.89981	29.0792	27.3206	1928.92
Riggi_EWS-FLI1_enhancer_878_SMARCAL1	SMARCAL1	chr2	216339583	216340183	600	731.667	691.383	125	201.845	108.372	70	92.9011	102.673	107.594	83.4052	51.6667	47.6971	111.889	81.2012	65.8657	41.6667	27.9253	3.33333	21.5833	148.333	59.1996	30	14.2962	48.3333	21.6922	123.333	105.766	21.6667	14.7396	78.3333	93.3333	21.6667	106.667	143.333	8.33333	120	36.9722	56.6667	30.2658	65	23.9331	48.3333	20.4987	400
Riggi_EWS-FLI1_enhancer_1157_WDFY3	WDFY3	chr4	84920475	84921075	600	298.333	89.3739	110	108.54	75.3094	21.6667	20.9777	20.2959	28.068	40.3994	51.6667	65.2697	82.952	43.8486	28.4127	46.6667	14.784	6.66667	15.4166	55	12.7999	10	7.14809	20	0	170	369.341	118.333	119.145	26.6667	33.3333	0	71.6667	35	10	56.6667	6.27829	46.6667	2.52215	18.3333	4.48745	18.3333	25.6234	636.667
Riggi_EWS-FLI1_enhancer_1370_VEGFA	VEGFA	chr6	43870568	43871168	600	50	48.9027	78.3333	22.8504	23.8786	96.6667	136.355	77.602	85.3735	57.3411	51.6667	47.6971	44.3697	29.2324	24.5382	23.3333	55.8506	6.66667	30.8333	103.333	21.5999	3.33333	1.42962	13.3333	0	713.333	1024.08	120	132.656	68.3333	40	8.33333	88.3333	70	8.33333	90	13.9518	30	6.72574	10	0	60	35.8727	3845
Riggi_EWS-FLI1_enhancer_1527_TMEM229A	TMEM229A	chr7	124034097	124034697	600	256.667	182.12	55	78.0723	47.7572	18.3333	43.4537	34.6224	38.5935	44.309	51.6667	40.166	25.0785	19.4883	37.453	43.3333	67.3493	1.66667	12.3333	20	27.9998	163.333	84.3475	18.3333	39.4403	775	1081.16	201.667	320.586	50	70	8.33333	63.3333	83.3333	5	20	10.4638	31.6667	15.1329	153.333	110.69	51.6667	7.68702	3128.33
Riggi_EWS-FLI1_enhancer_981_MN1	MN1	chr22	27407461	27408061	600	15	10.1178	36.6667	36.1798	42.2467	91.6667	122.869	112.224	79.526	110.773	51.6667	82.8423	52.0862	48.7207	41.3275	28.3333	39.424	10	12.3333	160	39.9997	11.6667	8.57771	28.3333	17.7482	18.3333	15.1094	6.66667	4.91319	116.667	55	1.66667	180	110	23.3333	266.667	54.4119	53.3333	15.9736	48.3333	13.4623	70	35.8727	45
Riggi_EWS-FLI1_enhancer_258_EHD1	EHD1	chr11	64878541	64879141	600	348.333	379.418	35	47.605	36.7363	10	28.4697	27.4592	7.017	16.9417	51.6667	62.7593	54.0153	61.7129	59.4083	138.333	116.629	0	27.7499	1.66667	7.99994	1843.33	1385.3	43.3333	47.3284	85	88.9775	215	175.647	260	141.667	21.6667	260	303.333	65	10	18.1373	35	30.2658	1550	1045.58	150	102.494	196.667
Riggi_EWS-FLI1_enhancer_1718_TNC	TNC	chr9	115369401	115370001	600	143.333	128.159	30	24.7546	36.7363	66.6667	44.9521	78.7959	45.6105	79.4956	51.6667	52.7178	67.5191	53.5928	20.6637	86.6667	52.5653	1.66667	36.9999	146.667	51.9996	38.3333	21.4443	15	25.6362	121.667	102.408	166.667	71.2413	50	21.6667	10	58.3333	56.6667	16.6667	96.6667	10.4638	18.3333	1.68144	20	7.47908	13.3333	28.1857	233.333
Riggi_EWS-FLI1_enhancer_351_LGR5	LGR5	chr12	71192868	71193801	933	62.1651	39.0398	47.1597	37.9616	46.068	28.9389	34.6897	33.7817	27.8273	43.5799	51.4469	25.8302	14.8871	21.9321	19.1023	69.6677	47.5369	2.14362	9.91423	98.6066	28.2956	10.7181	6.43558	10.7181	7.60907	564.845	550.61	199.357	120.855	47.1597	20.3644	10.7181	46.0879	51.4469	0	37.5134	11.2152	24.6517	0	12.8617	3.84776	19.2926	18.1259	2122.19
Riggi_EWS-FLI1_enhancer_128_NEK7	NEK7	chr1	199312584	199313351	767	39.1134	22.4254	29.987	16.3856	30.1745	44.3286	70.3293	39.2252	43.9134	34.6615	50.8475	21.6016	34.709	15.2451	35.3601	82.1382	42.4052	1.30378	24.1199	112.125	39.4261	32.5945	3.35504	24.7718	0	102.999	149.715	50.8475	31.7084	84.7458	76.9231	9.12647	91.2647	221.643	24.7718	82.1382	10.914	5.21512	3.946	14.3416	7.02078	28.6832	12.0266	641.46
Riggi_EWS-FLI1_enhancer_1235_BASP1	BASP1	chr5	17282273	17283376	1103	251.133	181.625	145.059	169.876	84.9298	41.7044	41.5695	34.42	36.2619	34.7364	50.7706	65.5474	50.3704	47.7048	43.5569	127.833	123.312	0	15.0952	42.6111	16.5366	53.4905	13.9981	13.5993	4.29088	587.489	1005.47	159.565	222.497	155.938	166.818	35.3581	174.977	228.468	50.7706	22.6655	4.55361	14.5059	5.03059	19.9456	2.44104	46.2375	29.2706	2287.4
Riggi_EWS-FLI1_enhancer_1772_ITM2A	ITM2A	chrX	79094195	79094807	612	114.379	49.5971	50.6536	39.2042	50.4224	16.3399	20.5663	15.2161	9.17254	14.0542	50.6536	22.1504	18.9129	19.1062	17.7263	50.6536	33.8196	0	9.06861	45.7516	7.05877	3.26797	0	8.16993	0	464.052	781.804	254.902	240.843	44.1176	50.6536	1.63399	71.8954	81.6993	21.2418	11.4379	4.10346	1.63399	0.824233	0	1.46649	11.4379	5.02419	1119.28
Riggi_EWS-FLI1_enhancer_1599_ATP6V1H	ATP6V1H	chr8	53692788	53693500	712	640.449	710.52	335.674	333.77	238.373	29.4944	32.8302	47.2856	36.4647	37.3391	50.5618	35.9632	39.0158	34.214	40.2682	74.4382	47.0651	2.80899	41.5729	119.382	82.2466	91.2921	89.1503	58.9888	41.5453	161.517	236.261	129.213	70.3856	61.7978	68.8202	28.0899	91.2921	169.944	29.4944	120.787	66.4276	68.8202	36.132	202.247	74.3706	33.7079	53.9819	95.5056
Riggi_EWS-FLI1_enhancer_1067_NEK11	NEK11	chr3	131232009	131233315	1306	166.922	95.2902	38.2848	49.865	42.1933	62.0214	81.2305	64.1732	77.9069	61.0691	50.536	46.1324	34.5646	34.3209	26.6999	54.3645	39.9975	1.53139	11.3323	77.3354	23.8896	9.95406	4.59755	8.42266	9.0598	294.028	364.045	150.842	120.761	154.671	145.482	19.1424	197.55	266.462	35.2221	116.386	33.6509	42.1133	10.4285	55.1302	6.18484	80.3982	89.4661	1863.71
Riggi_EWS-FLI1_enhancer_1688_FOCAD	FOCAD	chr9	20714377	20715011	634	285.489	244.168	167.192	165.792	85.1772	20.5047	45.3775	41.8045	29.8831	27.133	50.4732	47.5149	63.8982	44.571	37.889	23.6593	45.0826	0	2.91797	23.6593	4.54256	12.6183	0	3.15457	0	462.145	667.292	102.524	117.405	42.5868	39.4322	6.30915	41.0095	34.7003	1.57729	15.7729	7.92213	12.6183	3.18253	17.3502	11.3248	25.2366	4.84985	1395.9
Riggi_EWS-FLI1_enhancer_630_ELAC2	ELAC2	chr17	12927650	12928250	600	1466.67	1767.24	355	369.415	288.38	26.6667	50.9457	21.4898	29.2375	22.1545	50	97.9045	73.3064	60.0889	67.1572	6.66667	9.85599	3.33333	30.8333	65	26.3998	3.33333	8.57771	8.33333	1.97202	136.667	107.445	53.3333	29.4792	8.33333	0	0	0	3.33333	0	25	1.39518	3.33333	1.68144	0	7.47908	10	7.68702	443.333
Riggi_EWS-FLI1_enhancer_349_CNOT2	CNOT2	chr12	70070435	70071035	600	565	1124.76	220	167.57	156.129	46.6667	61.4346	69.2448	51.458	45.6122	50	75.3112	73.3064	71.457	116.234	33.3333	19.712	10	18.5	93.3333	22.3998	10	10.0073	15	5.91605	53.3333	41.9705	45	17.1962	45	25	3.33333	30	25	8.33333	78.3333	7.67347	33.3333	1.68144	20	1.49582	10	15.374	185
Riggi_EWS-FLI1_enhancer_793_SRBD1	SRBD1	chr2	45567795	45568395	600	730	851.582	175	203.75	150.619	8.33333	14.984	17.9081	15.2035	32.5802	50	128.029	82.952	66.585	81.3635	66.6667	65.7066	0	18.5	36.6667	22.3998	185	65.7624	35	15.7761	278.333	453.282	170	157.222	26.6667	8.33333	1.66667	48.3333	30	5	23.3333	8.37106	10	6.72574	38.3333	10.4707	3.33333	2.56234	470
Riggi_EWS-FLI1_enhancer_608_CDH8	CDH8	chr16	62088810	62089410	600	223.333	151.767	123.333	91.4017	112.046	35	47.9489	48.9489	31.5765	37.793	50	65.2697	34.7241	29.2324	18.0808	75	41.0666	5	12.3333	43.3333	12.7999	11.6667	8.57771	6.66667	9.86008	818.333	1254.08	225	345.152	26.6667	18.3333	6.66667	31.6667	40	8.33333	3.33333	1.39518	3.33333	1.68144	6.66667	5.98326	21.6667	25.6234	2470
Riggi_EWS-FLI1_enhancer_877_FN1	FN1	chr2	215537614	215538334	720	308.333	289.482	119.444	109.492	96.4328	30.5556	34.9628	43.7755	34.1104	38.0102	50	69.0353	51.4431	59.5475	53.8118	126.389	82.1333	1.38889	15.4166	70.8333	16.6666	5.55556	7.14809	6.94444	0	601.389	895.372	391.667	325.499	61.1111	31.9444	6.94444	68.0556	106.944	27.7778	15.2778	3.48794	12.5	0.700598	5.55556	6.23257	12.5	4.27057	2712.5
Riggi_EWS-FLI1_enhancer_1048_LINC00883	LINC00883	chr3	106717182	106717982	800	291.25	196.032	97.5	104.255	53.7268	6.25	21.3523	17.0127	9.64837	23.4577	50	56.4834	57.8735	31.6685	34.8701	73.75	55.44	0	16.1875	27.5	17.3999	15	8.57771	11.25	2.95803	582.5	911.6	282.5	204.512	56.25	57.5	7.5	70	105	12.5	38.75	10.4638	6.25	2.52215	6.25	0	11.25	7.68702	875
Riggi_EWS-FLI1_enhancer_894_SERPINE2	SERPINE2	chr2	224219753	224220353	600	323.333	387.849	76.6667	95.2101	86.3303	41.6667	83.9106	60.8877	58.475	58.6443	50	35.1452	88.7394	73.0811	38.7445	25	27.9253	5	36.9999	100	35.9998	1.66667	7.14809	10	5.91605	43.3333	13.4306	13.3333	4.91319	88.3333	51.6667	8.33333	88.3333	91.6667	0	78.3333	16.7421	30	12.6108	5	2.99163	26.6667	25.6234	16.6667
Riggi_EWS-FLI1_enhancer_549_VPS13C	VPS13C	chr15	61174208	61174808	600	180	59.0205	70	64.7429	78.983	90	118.374	95.5101	74.848	100.347	50	57.7386	40.5115	32.4805	32.2871	100	80.4906	11.6667	33.9166	113.333	35.1998	13.3333	15.7258	15	11.8321	215	270.29	263.333	217.409	48.3333	56.6667	5	38.3333	66.6667	15	111.667	20.2301	48.3333	5.88502	23.3333	10.4707	20	17.9364	43.3333
Riggi_EWS-FLI1_enhancer_1482_FKBP9L	FKBP9L	chr7	55706669	55707269	600	218.333	57.3342	63.3333	99.0185	51.4308	46.6667	85.409	51.3367	51.458	40.3994	50	45.1867	54.0153	38.9766	23.2467	183.333	136.341	5	36.9999	81.6667	29.5998	98.3333	101.503	48.3333	25.6362	355	664.813	155	244.431	61.6667	31.6667	5	38.3333	50	8.33333	68.3333	10.4638	33.3333	8.40718	31.6667	16.454	60	46.1221	631.667
Riggi_EWS-FLI1_enhancer_59_IFI44	IFI44	chr1	79079680	79080280	600	330	355.809	56.6667	59.0303	45.9204	16.6667	40.4569	53.7244	43.2715	24.7609	50	27.6141	38.5823	27.6084	19.3723	65	24.64	3.33333	15.4166	98.3333	12.7999	5	2.85924	21.6667	3.94403	115	112.481	61.6667	36.849	76.6667	63.3333	13.3333	53.3333	55	0	31.6667	11.859	11.6667	0.840718	8.33333	5.98326	20	30.7481	530
Riggi_EWS-FLI1_enhancer_980_MN1	MN1	chr22	27318506	27319106	600	351.667	193.925	48.3333	59.0303	67.9621	93.3333	70.425	77.602	70.17	74.2828	50	40.166	48.2279	53.5928	36.1616	31.6667	21.3546	3.33333	27.7499	90	30.3998	20	15.7258	25	7.88807	75	30.2188	53.3333	27.0226	70	31.6667	5	68.3333	43.3333	5	70	10.4638	8.33333	10.0886	48.3333	5.98326	33.3333	28.1857	198.333
Riggi_EWS-FLI1_enhancer_952_SLCO4A1	SLCO4A1	chr20	62651148	62651748	600	245	212.474	48.3333	76.1681	55.1044	170	289.192	222.061	185.95	177.236	50	97.9045	88.7394	58.4648	52.9509	71.6667	72.2773	3.33333	33.9166	128.333	47.1997	11.6667	11.4369	21.6667	23.6642	45	57.0799	60	40.5339	48.3333	31.6667	0	35	141.667	8.33333	213.333	26.5083	35	15.1329	45	7.47908	35	33.3104	213.333
Riggi_EWS-FLI1_enhancer_229_BTBD10	BTBD10	chr11	13463037	13463637	600	196.667	160.199	40	45.7008	31.2258	10	7.49202	4.77551	9.356	5.21283	50	47.6971	65.59	61.7129	76.1976	86.6667	77.2053	0	30.8333	10	3.19998	876.667	776.283	33.3333	31.5523	38.3333	35.2553	65	44.2187	168.333	233.333	63.3333	201.667	220	53.3333	3.33333	14.6493	45	42.0359	1401.67	884.027	123.333	135.804	95
Riggi_EWS-FLI1_enhancer_1658_PVT1	PVT1	chr8	127888713	127889313	600	128.333	143.336	35	38.084	66.1253	75	104.888	112.224	80.6955	92.5276	50	62.7593	28.9368	43.8486	49.0764	76.6667	52.5653	0	30.8333	118.333	29.5998	6.66667	4.28885	33.3333	1.97202	480	678.244	263.333	314.444	116.667	113.333	25	105	140	53.3333	95	15.3469	41.6667	26.0622	18.3333	14.9582	108.333	115.305	426.667
Riggi_EWS-FLI1_enhancer_1131_ADRA2C	ADRA2C	chr4	3806698	3807298	600	156.667	72.5109	16.6667	36.1798	40.4099	58.3333	46.4505	53.7244	50.2885	45.6122	50	15.0622	27.0076	16.2402	15.4978	38.3333	32.8533	6.66667	43.1666	60	20.7999	0	5.71847	18.3333	9.86008	231.667	256.86	75	98.2639	108.333	86.6667	15	95	143.333	31.6667	61.6667	16.7421	15	12.6108	36.6667	10.4707	28.3333	30.7481	285
Riggi_EWS-FLI1_enhancer_1319_SPDL1	SPDL1	chr5	169583377	169583977	600	75	104.551	10	5.71261	31.2258	3.33333	2.99681	2.38775	5.8475	6.51603	50	55.2282	88.7394	60.0889	61.9912	180	188.907	0	15.4166	10	5.59996	1318.33	1105.09	30	35.4963	20	20.1459	78.3333	52.8168	268.333	208.333	106.667	368.333	293.333	68.3333	5	7.67347	30	23.5401	1040	729.958	261.667	245.985	25
Riggi_EWS-FLI1_enhancer_1116_TP63	TP63	chr3	189500784	189501531	747	206.158	132.737	119.143	119.299	64.9155	20.0803	7.22123	13.4251	27.2414	7.32726	49.5315	46.3764	29.4403	49.5686	12.448	192.771	96.3169	0	14.8594	41.4993	6.42566	2.67738	5.74144	1.33869	4.75185	903.614	891.326	222.222	126.283	408.3	388.22	62.9183	460.509	406.961	171.352	36.1446	6.72374	2.67738	1.35055	5.35475	3.60438	143.24	123.486	2278.45
Riggi_EWS-FLI1_enhancer_1229_NKD2	NKD2	chr5	1038767	1039595	828	28.9855	19.5513	35.0242	33.1166	30.6136	38.6473	36.9172	51.9077	31.3561	52.8837	49.5169	65.488	76.8851	43.5427	38.3702	163.043	117.843	0	33.5144	141.304	61.4489	182.367	121.207	97.8261	50.0149	43.4783	96.1065	36.2319	62.305	109.903	22.9469	8.45411	131.643	84.5411	10.8696	140.097	79.8688	100.242	75.5427	304.348	196.19	119.565	128.117	18.1159
Riggi_EWS-FLI1_enhancer_938_MAFB	MAFB	chr20	40459534	40460570	1036	156.371	90.8259	55.0193	46.3184	37.2327	18.3398	29.5053	33.1888	21.6741	18.8688	49.2278	39.2549	31.283	13.1678	38.8941	66.6023	38.054	5.79151	5.35713	56.9498	6.94976	3.861	8.27964	2.89575	3.42628	81.0811	72.9218	42.471	34.1458	223.938	195.946	34.749	274.131	332.046	90.7336	56.9498	6.46414	16.4093	4.38212	14.4788	5.19782	99.4208	69.7471	80.1158
Riggi_EWS-FLI1_enhancer_491_OTX2-AS1	OTX2-AS1	chr14	57044085	57044799	714	284.314	148.791	96.6387	78.4083	54.024	30.8123	26.4424	35.114	21.621	36.1393	49.0196	31.6434	38.9066	30.024	45.5818	42.0168	71.7803	0	15.5462	47.619	14.1175	18.2073	6.0068	14.0056	1.65716	626.05	960.737	233.894	298.301	46.2185	51.8207	12.605	51.8207	53.2213	5.60224	28.0112	5.86208	15.4062	2.82594	19.6078	1.25699	14.0056	19.379	1086.83
Riggi_EWS-FLI1_enhancer_1375_MCM3	MCM3	chr6	52063561	52064238	677	1220.09	1035.69	333.826	308.835	244.185	23.6337	41.1674	48.6721	40.4229	43.8894	48.7445	68.9704	59.8397	50.3759	67.5311	51.6987	58.2333	1.4771	16.3958	90.1034	26.9422	33.9734	11.4032	19.2024	3.49545	720.827	767.745	305.761	230.782	53.1758	51.6987	10.3397	98.966	101.92	16.2482	48.7445	24.7299	41.3589	6.70587	41.3589	6.62843	14.771	9.08362	3193.5
Riggi_EWS-FLI1_enhancer_823_NCKAP5	NCKAP5	chr2	133498098	133498734	636	121.069	122.495	39.3082	59.2818	55.451	50.3145	81.9882	67.5779	52.9585	27.0477	48.7421	37.8924	25.4789	47.495	31.6779	155.66	131.723	3.14465	17.4528	94.3396	21.8866	7.86164	5.39479	12.5786	5.58118	1040.88	1879.96	257.862	447.286	155.66	106.918	15.7233	248.428	245.283	50.3145	37.7358	11.8458	14.1509	6.34504	12.5786	2.82229	94.3396	101.527	5322.33
Riggi_EWS-FLI1_enhancer_890_KCNE4	KCNE4	chr2	223117475	223118093	618	1927.18	1231.16	485.437	513.95	390.546	24.2718	55.2809	25.5003	38.6048	31.6312	48.5437	63.3686	82.4089	50.4551	70.2166	67.9612	73.3618	0	32.9287	69.5793	24.8542	16.1812	15.2678	11.3269	9.5729	1027.51	1550.06	370.55	259.97	74.4337	37.2168	11.3269	79.288	71.1974	11.3269	56.6343	14.2227	24.2718	8.97854	11.3269	2.9045	22.6537	14.9262	1883.5
Riggi_EWS-FLI1_enhancer_1594_SNAI2	SNAI2	chr8	48682902	48683502	600	1555	1460.34	320	369.415	178.171	35	40.4569	53.7244	45.6105	45.6122	48.3333	42.6763	59.8026	47.0967	30.9956	45	27.9253	18.3333	27.7499	150	42.3997	10	4.28885	10	3.94403	75	60.4376	43.3333	30.7075	271.667	295	31.6667	305	493.333	53.3333	253.333	82.3154	90	27.7437	118.333	46.3703	63.3333	58.9338	21.6667
Riggi_EWS-FLI1_enhancer_1186_ANKRD50	ANKRD50	chr4	124429288	124429888	600	783.333	747.031	290	239.929	222.255	26.6667	41.9553	34.6224	24.5595	32.5802	48.3333	25.1037	50.157	29.2324	50.3679	26.6667	36.1386	0	40.0832	51.6667	31.1998	46.6667	17.1554	15	1.97202	833.333	911.6	171.667	113.003	50	20	3.33333	45	41.6667	20	51.6667	18.1373	11.6667	4.20359	61.6667	7.47908	20	23.0611	993.333
Riggi_EWS-FLI1_enhancer_384_NT5DC3	NT5DC3	chr12	103799756	103800356	600	393.333	340.633	235	249.45	156.129	86.6667	104.888	93.1224	59.6445	102.953	48.3333	60.249	46.2988	34.1045	36.1616	116.667	72.2773	1.66667	9.24998	81.6667	16.7999	33.3333	27.1627	46.6667	5.91605	163.333	166.203	73.3333	52.8168	30	8.33333	1.66667	33.3333	20	0	91.6667	4.88312	18.3333	6.72574	13.3333	1.49582	23.3333	12.8117	51.6667
Riggi_EWS-FLI1_enhancer_1111_ETV5	ETV5	chr3	186247664	186248264	600	251.667	224.278	178.333	131.39	101.025	70	112.38	93.1224	84.204	80.7988	48.3333	85.3527	42.4406	58.4648	38.7445	88.3333	72.2773	5	30.8333	111.667	41.5997	10	10.0073	16.6667	9.86008	398.333	752.112	146.667	185.473	86.6667	71.6667	21.6667	105	91.6667	26.6667	135	45.3432	48.3333	9.24789	46.6667	4.48745	58.3333	35.8727	1251.67
Riggi_EWS-FLI1_enhancer_680_APCDD1	APCDD1	chr18	10477405	10478005	600	533.333	435.066	170	196.133	126.74	105	127.364	130.133	120.458	92.5276	48.3333	35.1452	57.8735	24.3604	47.7849	31.6667	21.3546	0	49.3332	198.333	44.7997	13.3333	2.85924	28.3333	17.7482	208.333	199.78	91.6667	45.447	40	1.66667	0	60	50	8.33333	106.667	6.97588	36.6667	4.20359	20	4.48745	30	20.4987	513.333
Riggi_EWS-FLI1_enhancer_681_LDLRAD4	LDLRAD4	chr18	13464698	13465298	600	341.667	163.571	150	108.54	86.3303	63.3333	100.393	84.7652	78.3565	75.586	48.3333	55.2282	40.5115	30.8564	20.6637	25	32.8533	3.33333	21.5833	73.3333	33.5998	48.3333	7.14809	10	7.88807	468.333	674.886	118.333	127.743	25	15	3.33333	40	45	15	113.333	36.2746	45	15.1329	73.3333	14.9582	21.6667	35.8727	1018.33
Riggi_EWS-FLI1_enhancer_1528_TMEM229A	TMEM229A	chr7	124083875	124084475	600	346.667	320.397	148.333	83.7849	93.6775	21.6667	25.4729	46.5612	26.8985	40.3994	48.3333	32.6348	59.8026	12.9922	50.3679	41.6667	54.208	0	33.9166	50	35.9998	21.6667	12.8666	10	3.94403	386.667	653.062	241.667	237.062	13.3333	23.3333	8.33333	31.6667	23.3333	10	53.3333	9.06864	18.3333	3.36287	15	1.49582	13.3333	10.2494	1073.33
Riggi_EWS-FLI1_enhancer_986_APOL6	APOL6	chr22	35689704	35690304	600	295	92.7465	113.333	83.7849	58.7781	38.3333	49.4473	52.5306	61.9835	61.2507	48.3333	52.7178	69.4482	50.3447	37.453	60	60.7786	1.66667	40.0832	80	19.1999	5	7.14809	3.33333	5.91605	133.333	216.568	55	65.0998	38.3333	70	10	76.6667	83.3333	13.3333	51.6667	6.27829	21.6667	2.52215	5	0	48.3333	58.9338	3335
Riggi_EWS-FLI1_enhancer_219_OAT	OAT	chr10	124354738	124355338	600	733.333	357.496	98.3333	123.773	99.188	71.6667	77.917	65.6632	83.0345	80.7988	48.3333	37.6556	54.0153	45.4727	29.7041	108.333	129.771	1.66667	27.7499	68.3333	50.3997	158.333	151.54	43.3333	17.7482	165	243.429	155	122.83	46.6667	20	8.33333	50	56.6667	10	28.3333	9.06864	11.6667	5.04431	46.6667	23.9331	8.33333	0	226.667
Riggi_EWS-FLI1_enhancer_424_UFM1	UFM1	chr13	38670489	38671089	600	158.333	134.904	96.6667	95.2101	80.8198	61.6667	173.815	97.8979	86.543	125.108	48.3333	45.1867	28.9368	38.9766	54.2423	46.6667	24.64	3.33333	36.9999	215	67.1995	20	17.1554	38.3333	1.97202	61.6667	63.7952	16.6667	9.82639	25	3.33333	0	16.6667	11.6667	0	76.6667	18.8349	11.6667	0	11.6667	2.99163	15	12.8117	571.667
Riggi_EWS-FLI1_enhancer_839_TNFAIP6	TNFAIP6	chr2	151329547	151330147	600	73.3333	20.2356	76.6667	60.9345	34.8995	38.3333	47.9489	41.7857	42.102	50.825	48.3333	52.7178	57.8735	34.1045	20.6637	76.6667	70.6346	0	30.8333	68.3333	25.5998	71.6667	65.7624	23.3333	15.7761	166.667	273.648	76.6667	67.5564	31.6667	30	6.66667	50	40	1.66667	30	12.5566	5	3.36287	1.66667	2.99163	33.3333	28.1857	1765
Riggi_EWS-FLI1_enhancer_1566_SLC25A37	SLC25A37	chr8	23979180	23979780	600	815	811.111	71.6667	66.6471	73.4726	18.3333	28.4697	27.4592	36.2545	50.825	48.3333	72.8008	57.8735	43.8486	45.2019	53.3333	52.5653	3.33333	9.24998	71.6667	33.5998	45	24.3035	21.6667	13.8041	65	82.2623	158.333	97.0356	71.6667	38.3333	3.33333	76.6667	51.6667	10	68.3333	27.2059	35	5.04431	50	1.49582	30	30.7481	113.333
Riggi_EWS-FLI1_enhancer_57_ZZZ3	ZZZ3	chr1	77620240	77620840	600	161.667	97.8054	63.3333	79.9765	47.7572	66.6667	52.4441	44.1734	43.2715	44.309	48.3333	32.6348	50.157	37.3525	37.453	106.667	45.9946	0	24.6666	80	16.7999	16.6667	10.0073	21.6667	0	355	617.806	165	196.528	28.3333	35	13.3333	36.6667	35	16.6667	53.3333	8.37106	25	6.72574	13.3333	0	51.6667	53.8091	1268.33
Riggi_EWS-FLI1_enhancer_539_CASC4	CASC4	chr15	44288377	44288977	600	200	244.514	53.3333	66.6471	36.7363	8.33333	1.4984	2.38775	2.339	1.30321	48.3333	62.7593	59.8026	38.9766	68.4487	73.3333	87.0613	0	30.8333	3.33333	11.1999	2395	1977.16	53.3333	41.4124	168.333	218.247	115	120.373	93.3333	130	43.3333	150	201.667	48.3333	6.66667	14.6493	40	37.8323	2381.67	1853.32	90	17.9364	341.667
Riggi_EWS-FLI1_enhancer_13_TARDBP	TARDBP	chr1	10991848	10992448	600	140	62.3931	31.6667	45.7008	51.4308	36.6667	44.9521	44.1734	35.085	19.5481	48.3333	40.166	36.6532	30.8564	21.9552	23.3333	24.64	3.33333	9.24998	36.6667	5.59996	0	5.71847	6.66667	13.8041	205	196.422	58.3333	58.9583	148.333	133.333	10	145	145	20	46.6667	10.4638	15	10.9293	23.3333	2.99163	96.6667	87.1195	1553.33
Riggi_EWS-FLI1_enhancer_90_TPM3	TPM3	chr1	154125368	154125968	600	113.333	50.589	28.3333	26.6588	33.0627	6.66667	13.4856	17.9081	8.1865	13.0321	48.3333	42.6763	40.5115	25.9844	21.9552	13.3333	21.3546	3.33333	21.5833	13.3333	0.799994	3.33333	2.85924	10	0	38.3333	77.2258	26.6667	28.2509	31.6667	33.3333	1.66667	46.6667	25	1.66667	36.6667	7.67347	5	5.88502	5	4.48745	13.3333	46.1221	100
Riggi_EWS-FLI1_enhancer_289_ZC3H12C	ZC3H12C	chr11	110076043	110076995	952	275.21	293.331	35.7143	57.6061	42.8333	81.9328	94.4372	100.075	87.7125	96.9191	48.3193	69.6154	65.6548	46.0595	49.6516	55.6723	67.2941	2.10084	29.1491	129.202	68.0668	33.6134	19.8224	51.4706	31.0717	257.353	258.172	172.269	98.3155	126.05	73.5294	13.6555	138.655	160.714	32.563	78.7815	21.5432	14.7059	4.23891	30.4622	5.65645	10.5042	6.45968	1989.5
Riggi_EWS-FLI1_enhancer_459_PCCA	PCCA	chr13	100234935	100236036	1101	469.573	306.934	116.258	123.488	93.092	32.6975	31.0296	32.5307	25.4932	36.9301	48.1381	75.2428	53.6158	29.2059	69.6768	53.5876	51.9208	1.81653	25.2043	50.8629	33.1333	63.5786	39.7333	34.5141	4.29867	392.371	553.508	257.039	214.199	22.7066	15.4405	0.908265	31.7893	25.4314	4.54133	16.3488	12.165	19.0736	7.33051	9.99092	3.26063	9.08265	6.98185	1377.84
Riggi_EWS-FLI1_enhancer_418_STARD13	STARD13	chr13	33177473	33178391	918	193.9	46.2906	106.754	69.6963	40.8181	19.6078	68.5544	38.2353	49.6846	28.9601	47.9303	21.33	26.4781	21.2291	21.9468	88.2353	59.0501	1.08932	18.1372	32.6797	10.4574	39.2157	21.491	11.9826	21.9113	652.505	797.715	105.664	189.463	57.7342	19.6078	2.17865	41.3943	53.3769	7.62527	15.2505	4.5594	21.7865	8.79182	34.8584	0.977658	22.8758	11.7231	4822.44
Riggi_EWS-FLI1_enhancer_1127_LMLN	LMLN	chr3	198107726	198108498	772	268.135	397.111	115.285	85.8371	104.213	29.7927	37.266	59.3845	19.9966	23.2957	47.9275	50.7277	43.4801	25.2439	56.2097	103.627	54.8974	5.18135	19.1709	56.9948	7.46109	10.3627	8.88882	10.3627	0	1093.26	1046.44	283.679	208.111	148.964	146.373	19.4301	198.187	235.751	51.8135	20.7254	7.59034	19.4301	7.84089	24.6114	2.3251	54.4041	31.8633	5115.28
Riggi_EWS-FLI1_enhancer_1641_EBAG9	EBAG9	chr8	111767706	111768353	647	148.377	68.8073	91.1901	97.1231	97.0928	60.2782	34.7389	23.2501	26.029	59.2183	47.9134	95.4485	46.5135	57.2299	32.337	52.5502	62.4568	3.09119	14.2967	32.4575	15.5795	52.5502	23.8638	13.9104	1.82876	183.926	205.506	176.198	72.9006	54.0958	55.6414	7.72798	122.102	66.4606	9.27357	109.737	41.4024	41.7311	20.2708	77.2798	15.2587	29.3663	35.643	154.56
Riggi_EWS-FLI1_enhancer_643_MAPT	MAPT	chr17	45941268	45941938	670	11.9403	13.5911	17.9104	13.642	18.094	70.1493	77.8276	41.6966	68.0753	47.8491	47.7612	47.21	10.3654	18.9065	40.4794	29.8507	32.363	0	5.52237	85.0746	10.0298	1.49254	2.56051	10.4478	8.82993	32.8358	54.1232	8.95522	13.1996	301.493	213.433	20.8955	362.687	422.388	73.1343	79.1045	12.4941	29.8507	9.78746	44.7761	5.35815	91.0448	71.1336	2514.93
Riggi_EWS-FLI1_enhancer_1309_LARS	LARS	chr5	146002248	146002881	633	451.817	402.794	137.441	146.199	97.4992	30.0158	41.1884	32.8175	25.4962	50.6459	47.3934	52.349	38.3995	30.7872	45.2938	116.904	90.3077	0	17.5355	66.3507	33.3647	61.6114	10.8407	11.0585	13.0845	1352.29	1460.81	726.698	729.994	96.3665	88.4676	9.47867	93.207	96.3665	20.5371	97.9463	27.1101	23.6967	14.344	34.7551	19.8497	33.1754	55.8614	1161.14
Riggi_EWS-FLI1_enhancer_818_TSN	TSN	chr2	122500088	122501068	980	172.449	88.7889	44.898	57.1261	30.3637	16.3265	15.5956	20.4665	21.4806	11.9682	46.9388	61.4785	62.5979	40.7663	34.0003	159.184	114.651	0	16.9898	52.0408	15.1836	17.3469	6.12694	11.2245	3.62207	354.082	456.365	116.327	133.859	81.6327	93.8776	12.2449	103.061	95.9184	13.2653	6.12245	4.69804	6.12245	5.14725	15.3061	13.7371	30.6122	21.9629	392.857
Riggi_EWS-FLI1_enhancer_1729_ST6GALNAC6	ST6GALNAC6	chr9	127882474	127883074	600	1080	556.479	335	375.128	268.175	128.333	115.377	115.806	132.153	147.262	46.6667	82.8423	75.2356	55.2168	41.3275	26.6667	16.4267	0	49.3332	148.333	24.7998	11.6667	2.85924	36.6667	19.7202	328.333	176.276	63.3333	23.3377	71.6667	18.3333	1.66667	70	38.3333	16.6667	158.333	23.718	75	29.4251	26.6667	5.98326	58.3333	112.743	521.667
Riggi_EWS-FLI1_enhancer_1266_PIK3R1	PIK3R1	chr5	67437921	67438521	600	716.667	652.598	206.667	156.145	168.987	15	37.4601	21.4898	17.5425	36.4898	46.6667	10.0415	32.795	14.6162	40.036	40	24.64	3.33333	15.4166	41.6667	23.1998	6.66667	1.42962	8.33333	0	756.667	1156.71	320	373.403	33.3333	21.6667	10	45	36.6667	3.33333	43.3333	12.5566	21.6667	5.88502	13.3333	0	15	2.56234	1188.33
Riggi_EWS-FLI1_enhancer_1282_CAST	CAST	chr5	96567036	96567636	600	936.667	942.642	200	241.834	143.272	38.3333	79.4154	57.3061	28.068	44.309	46.6667	70.2904	82.952	69.833	73.6146	38.3333	52.5653	0	43.1666	96.6667	36.7997	40	21.4443	26.6667	17.7482	236.667	139.342	148.333	42.9904	26.6667	13.3333	6.66667	20	35	3.33333	76.6667	11.859	31.6667	6.72574	43.3333	7.47908	15	23.0611	90
Riggi_EWS-FLI1_enhancer_460_PCCA	PCCA	chr13	100298623	100299223	600	401.667	362.555	178.333	178.995	141.435	5	14.984	13.1326	17.5425	15.6385	46.6667	87.8631	77.1647	47.0967	78.7805	170	116.629	0	12.3333	15	18.3999	71.6667	8.57771	5	1.97202	513.333	787.367	173.333	191.615	78.3333	73.3333	3.33333	85	88.3333	11.6667	8.33333	3.48794	3.33333	1.68144	6.66667	4.48745	23.3333	5.12468	1005
Riggi_EWS-FLI1_enhancer_1544_CNTNAP2	CNTNAP2	chr7	145909768	145910368	600	528.333	220.905	156.667	177.091	99.188	13.3333	23.9745	21.4898	28.068	48.2186	46.6667	40.166	30.8659	37.3525	29.7041	70	52.5653	0	24.6666	63.3333	12.7999	8.33333	0	5	0	350	476.785	108.333	99.4922	20	25	1.66667	45	28.3333	3.33333	31.6667	6.27829	1.66667	0.840718	11.6667	7.47908	1.66667	15.374	110
Riggi_EWS-FLI1_enhancer_1165_PPP3CA	PPP3CA	chr4	101282437	101283037	600	253.333	182.12	126.667	106.635	95.5144	28.3333	61.4346	38.2041	38.5935	44.309	46.6667	55.2282	46.2988	38.9766	30.9956	93.3333	105.131	5	15.4166	70	39.9997	40	7.14809	26.6667	5.91605	305	446.567	105	77.3828	100	45	6.66667	120	65	8.33333	66.6667	6.97588	18.3333	5.04431	21.6667	5.98326	25	35.8727	56.6667
Riggi_EWS-FLI1_enhancer_685_PIK3C3	PIK3C3	chr18	42275940	42276540	600	320	102.864	101.667	131.39	51.4308	50	38.9585	48.9489	31.5765	44.309	46.6667	50.2075	15.4329	27.6084	29.7041	81.6667	65.7066	1.66667	30.8333	66.6667	18.3999	13.3333	5.71847	10	7.88807	935	1111.38	330	321.814	83.3333	53.3333	5	61.6667	80	15	28.3333	14.6493	20	1.68144	8.33333	0	51.6667	48.6844	1833.33
Riggi_EWS-FLI1_enhancer_388_IFT81	IFT81	chr12	110168760	110169360	600	85	99.4917	101.667	64.7429	66.1253	35	58.4378	63.2755	54.9665	58.6443	46.6667	27.6141	25.0785	35.7285	18.0808	48.3333	32.8533	0	3.08333	85	19.1999	5	10.0073	15	0	340	471.749	113.333	187.93	66.6667	30	5	60	41.6667	11.6667	55	15.3469	30	8.40718	10	1.49582	33.3333	46.1221	853.333
Riggi_EWS-FLI1_enhancer_1554_MCPH1	MCPH1	chr8	4779312	4779912	600	408.333	229.337	93.3333	125.677	55.1044	91.6667	86.9074	76.4081	71.3395	96.4373	46.6667	62.7593	57.8735	30.8564	50.3679	6.66667	11.4987	3.33333	12.3333	63.3333	19.9999	11.6667	5.71847	10	3.94403	136.667	92.3352	93.3333	41.7622	6.66667	6.66667	6.66667	16.6667	10	1.66667	75	9.76623	5	1.68144	13.3333	2.99163	10	7.68702	423.333
Riggi_EWS-FLI1_enhancer_1161_PDLIM5	PDLIM5	chr4	94410808	94411408	600	256.667	172.003	86.6667	68.5513	58.7781	11.6667	14.984	28.653	15.2035	20.8513	46.6667	65.2697	59.8026	81.2012	72.3231	76.6667	39.424	0	12.3333	16.6667	7.99994	8.33333	4.28885	8.33333	3.94403	265	456.639	181.667	210.039	116.667	75	6.66667	135	85	11.6667	25	11.859	31.6667	10.9293	75	23.9331	38.3333	66.6208	1058.33
Riggi_EWS-FLI1_enhancer_989_A4GALT	A4GALT	chr22	42708302	42708902	600	220	107.923	85	57.1261	38.5731	15	41.9553	29.8469	31.5765	46.9154	46.6667	60.249	21.2203	45.4727	40.036	66.6667	52.5653	3.33333	30.8333	85	10.3999	3.33333	1.42962	8.33333	5.91605	195	273.648	96.6667	116.688	66.6667	33.3333	10	80	76.6667	11.6667	25	5.5807	5	7.56646	6.66667	7.47908	25	48.6844	920
Riggi_EWS-FLI1_enhancer_1553_MYOM2	MYOM2	chr8	2178250	2178850	600	278.333	156.826	76.6667	45.7008	53.2676	36.6667	61.4346	40.5918	40.9325	40.3994	46.6667	40.166	30.8659	45.4727	25.8297	60	60.7786	0	18.5	75	13.5999	0	1.42962	10	5.91605	358.333	490.216	188.333	197.756	303.333	295	76.6667	331.667	365	93.3333	130	34.1818	13.3333	17.6551	11.6667	8.9749	171.667	110.181	233.333
Riggi_EWS-FLI1_enhancer_266_PPFIA1	PPFIA1	chr11	70267318	70267918	600	138.333	65.7657	60	28.563	16.5313	51.6667	109.384	81.1836	91.221	70.3731	46.6667	57.7386	30.8659	27.6084	12.9148	91.6667	95.2746	1.66667	18.5	108.333	31.1998	26.6667	31.4516	11.6667	13.8041	378.333	745.397	123.333	261.628	130	80	21.6667	110	98.3333	10	66.6667	27.9035	26.6667	6.72574	35	16.454	60	66.6208	891.667
Riggi_EWS-FLI1_enhancer_255_BEST1	BEST1	chr11	61943923	61944523	600	121.667	48.9027	55	39.9882	18.3681	53.3333	91.4027	75.2142	58.475	66.4635	46.6667	75.3112	59.8026	35.7285	34.8701	40	26.2826	3.33333	27.7499	55	14.3999	10	2.85924	15	9.86008	483.333	814.228	190	226.007	65	51.6667	5	48.3333	38.3333	6.66667	66.6667	23.0204	25	12.6108	18.3333	5.98326	56.6667	66.6208	1643.33
Riggi_EWS-FLI1_enhancer_922_PCSK2	PCSK2	chr20	17391721	17392321	600	145	47.2164	43.3333	76.1681	51.4308	38.3333	46.4505	29.8469	26.8985	24.7609	46.6667	50.2075	25.0785	45.4727	40.036	70	70.6346	0	46.2499	73.3333	16.7999	0	17.1554	6.66667	11.8321	541.667	557.369	170	137.569	106.667	73.3333	15	88.3333	80	10	50	12.5566	30	2.52215	5	0	43.3333	15.374	286.667
Riggi_EWS-FLI1_enhancer_1462_AHR	AHR	chr7	17043240	17043840	600	121.667	86.0013	28.3333	22.8504	34.8995	41.6667	76.4186	34.6224	31.5765	50.825	46.6667	57.7386	42.4406	51.9687	64.5742	138.333	85.4186	3.33333	33.9166	60	35.1998	26.6667	2.85924	23.3333	1.97202	236.667	542.259	186.667	227.235	91.6667	85	23.3333	83.3333	98.3333	16.6667	46.6667	16.0445	18.3333	5.04431	20	5.98326	43.3333	15.374	968.333
Riggi_EWS-FLI1_enhancer_691_RPL17-C18orf32	RPL17-C18orf32	chr18	49492320	49492920	600	151.667	114.668	23.3333	36.1798	22.0418	10	16.4824	10.7449	17.5425	13.0321	46.6667	85.3527	102.243	81.2012	67.1572	125	131.413	1.66667	33.9166	33.3333	8.79994	873.333	774.853	11.6667	9.86008	48.3333	31.8976	21.6667	42.9904	140	135	61.6667	173.333	175	73.3333	6.66667	5.5807	6.66667	5.04431	568.333	438.274	160	146.053	45
Riggi_EWS-FLI1_enhancer_720_MAP2K2	MAP2K2	chr19	4123909	4124509	600	210	197.297	13.3333	41.8924	20.205	36.6667	34.4633	25.0714	32.746	19.5481	46.6667	77.8216	106.101	79.5771	98.1528	131.667	162.624	0	21.5833	21.6667	32.7998	1721.67	1371	53.3333	45.3564	13.3333	10.0729	75	114.232	288.333	265	110	290	356.667	106.667	28.3333	16.0445	50	47.0802	1525	1085.96	250	263.921	45
Riggi_EWS-FLI1_enhancer_1660_PVT1	PVT1	chr8	128293886	128294620	734	276.567	129.574	62.6703	74.7153	63.0623	32.6975	39.1953	44.8924	39.1958	30.8934	46.3215	24.6249	44.1542	38.4986	30.6156	117.166	114.136	1.3624	25.2043	80.3815	26.1579	5.44959	8.18038	17.7112	4.83601	2506.81	3374.57	1049.05	1308.29	302.452	264.305	55.8583	313.351	351.499	115.804	34.0599	18.2475	25.8856	6.18512	16.3488	8.55917	84.4687	67.0258	1982.29
Riggi_EWS-FLI1_enhancer_1217_GALNT7	GALNT7	chr4	173021814	173022510	696	104.885	95.9447	77.5862	100.135	42.7534	50.2874	72.3368	84.3947	63.5159	59.543	45.977	47.6105	31.5976	21.0003	17.8136	74.7126	90.6298	0	7.97412	79.023	21.3792	4.31034	6.16215	12.931	3.40003	817.529	1374.9	262.931	414.021	68.9655	43.1034	21.5517	58.908	64.6552	22.9885	37.3563	6.61506	18.6782	10.1466	2.87356	0	33.046	15.4624	2653.74
Riggi_EWS-FLI1_enhancer_600_LOC595101	LOC595101	chr16	30308449	30309837	1388	454.611	169.116	218.3	238.711	176.271	200.288	223.465	228.626	196.152	189.847	45.389	52.0884	31.6887	40.7176	28.4722	51.8732	37.6346	6.48415	55.9797	280.259	86.8006	38.9049	18.5397	38.1844	15.3442	253.602	306.252	74.2075	57.8752	37.464	31.7003	2.88184	25.2161	46.83	4.32277	167.147	25.6318	42.5072	12.3564	36.0231	5.81946	15.8501	38.7674	561.239
Riggi_EWS-FLI1_enhancer_1575_ELP3	ELP3	chr8	28004045	28004663	618	462.783	479.695	166.667	151.597	117.699	55.0162	43.6428	44.0459	40.8757	69.5887	45.3074	19.498	58.0608	77.2594	58.9318	64.7249	57.4135	0	26.9417	67.9612	50.4851	50.1618	13.8798	25.89	5.74374	218.447	242.859	148.867	101.364	239.482	156.958	12.945	186.084	401.294	29.1262	119.741	24.3817	56.6343	8.97854	106.796	11.618	56.6343	27.3648	140.777
Riggi_EWS-FLI1_enhancer_636_SLFN13	SLFN13	chr17	35476134	35476819	685	229.197	100.44	51.0949	41.6978	25.7422	27.7372	49.8739	28.2347	27.6582	20.5469	45.2555	30.7841	33.7947	22.76	21.4933	27.7372	43.1649	0	10.8029	30.6569	11.9123	7.29927	0	5.83942	5.18194	239.416	530.851	116.788	201.19	143.066	141.606	16.0584	181.022	170.803	18.9781	36.4964	4.27718	14.5985	7.36395	42.3358	5.24082	49.635	51.6208	78.8321
Riggi_EWS-FLI1_enhancer_1386_BCKDHB	BCKDHB	chr6	80638508	80639108	600	945	824.601	181.667	276.109	191.029	25	23.9745	16.7143	16.373	16.9417	45	40.166	52.0862	47.0967	42.619	50	55.8506	0	24.6666	48.3333	16.7999	5	7.14809	3.33333	1.97202	625	1099.63	318.333	241.975	33.3333	21.6667	5	46.6667	91.6667	1.66667	38.3333	10.4638	18.3333	2.52215	20	7.47908	5	0	2893.33
Riggi_EWS-FLI1_enhancer_412_ZDHHC20	ZDHHC20	chr13	21399689	21400289	600	346.667	333.888	153.333	110.444	86.3303	20	22.4761	33.4285	28.068	26.0641	45	45.1867	52.0862	53.5928	56.8253	31.6667	21.3546	0	27.7499	80	27.1998	13.3333	4.28885	15	0	210	139.342	83.3333	29.4792	8.33333	0	0	11.6667	21.6667	0	20	8.37106	6.66667	1.68144	13.3333	4.48745	8.33333	5.12468	455
Riggi_EWS-FLI1_enhancer_24_POU3F1	POU3F1	chr1	38420604	38421204	600	583.333	549.734	140	201.845	126.74	80	91.4027	79.9897	67.831	79.4956	45	60.249	59.8026	22.7363	50.3679	20	8.21333	3.33333	12.3333	163.333	33.5998	10	11.4369	38.3333	1.97202	120	80.5834	65	24.566	51.6667	10	5	51.6667	21.6667	1.66667	145	10.4638	13.3333	3.36287	28.3333	2.99163	8.33333	17.9364	35
Riggi_EWS-FLI1_enhancer_1321_CLK4	CLK4	chr5	178642264	178642864	600	641.667	743.659	133.333	108.54	146.945	33.3333	56.9394	58.5	56.136	40.3994	45	32.6348	55.9444	71.457	65.8657	86.6667	87.0613	3.33333	21.5833	143.333	45.5997	6.66667	4.28885	31.6667	29.5803	151.667	298.83	115	117.917	116.667	60	16.6667	121.667	120	6.66667	81.6667	15.3469	38.3333	9.24789	66.6667	2.99163	81.6667	53.8091	36.6667
Riggi_EWS-FLI1_enhancer_1257_PELO	PELO	chr5	52415071	52415671	600	406.667	163.571	123.333	102.827	49.594	28.3333	40.4569	37.0102	33.9155	33.8834	45	40.166	30.8659	30.8564	20.6637	55	50.9226	1.66667	18.5	60	29.5998	8.33333	1.42962	5	7.88807	546.667	1047.58	326.667	434.818	46.6667	68.3333	6.66667	70	86.6667	5	46.6667	16.7421	16.6667	3.36287	16.6667	4.48745	35	53.8091	1375
Riggi_EWS-FLI1_enhancer_1339_CD83	CD83	chr6	14498370	14498970	600	231.667	94.4328	108.333	74.2639	49.594	45	47.9489	50.1428	29.2375	22.1545	45	27.6141	40.5115	21.1123	23.2467	48.3333	26.2826	6.66667	15.4166	75	19.1999	5	10.0073	3.33333	5.91605	245	357.589	155	190.386	110	110	31.6667	135	141.667	46.6667	26.6667	5.5807	0	1.68144	6.66667	4.48745	36.6667	43.5598	1431.67
Riggi_EWS-FLI1_enhancer_1160_AFF1	AFF1	chr4	86974336	86974936	600	178.333	112.982	100	83.7849	75.3094	45	41.9553	37.0102	51.458	59.9475	45	55.2282	96.4558	69.833	52.9509	86.6667	85.4186	0	0	45	23.1998	60	31.4516	20	7.88807	121.667	159.488	75	57.73	105	85	20	96.6667	210	13.3333	48.3333	20.9276	33.3333	11.77	41.6667	32.908	58.3333	33.3104	588.333
Riggi_EWS-FLI1_enhancer_478_SLC25A21	SLC25A21	chr14	36760055	36760655	600	623.333	376.045	88.3333	74.2639	42.2467	40	91.4027	63.2755	73.6785	61.2507	45	47.6971	52.0862	34.1045	41.3275	61.6667	29.568	3.33333	9.24998	103.333	36.7997	1.66667	12.8666	5	5.91605	401.667	590.945	176.667	261.628	38.3333	16.6667	11.6667	75	41.6667	13.3333	113.333	9.06864	38.3333	9.24789	11.6667	2.99163	28.3333	51.2468	1850
Riggi_EWS-FLI1_enhancer_944_BCAS4	BCAS4	chr20	50777474	50778074	600	268.333	86.0013	88.3333	62.8387	51.4308	28.3333	59.9362	40.5918	26.8985	54.7347	45	37.6556	30.8659	37.3525	40.036	86.6667	68.9919	0	24.6666	43.3333	11.1999	48.3333	14.2962	10	9.86008	513.333	854.52	206.667	315.673	53.3333	40	8.33333	50	68.3333	13.3333	25	5.5807	6.66667	6.72574	1.66667	4.48745	25	43.5598	3295
Riggi_EWS-FLI1_enhancer_1782_RBMX	RBMX	chrX	137752681	137753281	600	313.333	220.905	80	60.9345	67.9621	36.6667	37.4601	40.5918	33.9155	27.3673	45	35.1452	30.8659	40.6006	30.9956	18.3333	9.85599	11.6667	24.6666	21.6667	2.39998	5	0	5	0	115	115.839	30	19.6528	66.6667	31.6667	5	63.3333	55	5	16.6667	4.88312	8.33333	0.840718	6.66667	7.47908	11.6667	28.1857	408.333
Riggi_EWS-FLI1_enhancer_273_DLG2	DLG2	chr11	83815728	83816328	600	585	419.889	78.3333	104.731	80.8198	73.3333	74.9202	54.9183	51.458	80.7988	45	72.8008	36.6532	58.4648	33.5786	38.3333	47.6373	0	33.9166	205	65.5995	13.3333	8.57771	26.6667	19.7202	726.667	392.844	385	144.939	166.667	178.333	16.6667	193.333	385	16.6667	98.3333	24.4156	15	10.0886	11.6667	1.49582	95	84.5572	510
Riggi_EWS-FLI1_enhancer_429_LCP1	LCP1	chr13	46125389	46125989	600	285	146.708	78.3333	87.5933	69.799	53.3333	86.9074	81.1836	60.814	89.9212	45	47.6971	52.0862	43.8486	33.5786	90	73.9199	0	18.5	141.667	55.1996	45	22.8739	55	19.7202	325	461.676	121.667	136.341	73.3333	48.3333	6.66667	66.6667	150	28.3333	53.3333	26.5083	43.3333	15.1329	30	14.9582	38.3333	30.7481	1675
Riggi_EWS-FLI1_enhancer_1625_ZNF704	ZNF704	chr8	80877949	80878549	600	251.667	175.375	76.6667	45.7008	42.2467	25	50.9457	44.1734	26.8985	35.1866	45	75.3112	63.6609	69.833	60.6998	85	65.7066	3.33333	3.08333	43.3333	26.3998	40	10.0073	23.3333	3.94403	201.667	389.487	125	183.016	70	33.3333	1.66667	88.3333	83.3333	8.33333	66.6667	22.3228	70	24.3808	86.6667	37.3954	53.3333	61.4961	2221.67
Riggi_EWS-FLI1_enhancer_1006_TGFBR2	TGFBR2	chr3	30655187	30655787	600	215	315.338	65	70.4555	64.2885	90	152.837	111.031	92.3905	89.9212	45	55.2282	46.2988	51.9687	50.3679	73.3333	67.3493	0	18.5	176.667	56.7996	16.6667	10.0073	23.3333	5.91605	78.3333	75.547	50	35.6207	23.3333	6.66667	0	30	13.3333	0	46.6667	11.859	10	1.68144	3.33333	5.98326	3.33333	2.56234	38.3333
Riggi_EWS-FLI1_enhancer_693_MEX3C	MEX3C	chr18	51326901	51327501	600	113.333	57.3342	56.6667	51.4134	36.7363	8.33333	31.4665	37.0102	21.051	11.7289	45	40.166	30.8659	17.8643	24.5382	65	27.9253	0	6.16665	61.6667	10.3999	0	1.42962	10	3.94403	156.667	248.466	78.3333	94.579	40	50	5	48.3333	55	6.66667	31.6667	7.67347	10	2.52215	11.6667	8.9749	13.3333	15.374	195
Riggi_EWS-FLI1_enhancer_296_C11orf71	C11orf71	chr11	114147923	114148523	600	268.333	136.59	53.3333	38.084	49.594	70	74.9202	65.6632	58.475	74.2828	45	42.6763	42.4406	51.9687	28.4127	70	55.8506	5	12.3333	101.667	28.7998	8.33333	5.71847	11.6667	0	321.667	421.384	131.667	246.888	61.6667	71.6667	26.6667	111.667	126.667	28.3333	63.3333	25.1132	30	5.88502	38.3333	2.99163	55	53.8091	1913.33
Riggi_EWS-FLI1_enhancer_943_PARD6B	PARD6B	chr20	50689699	50690299	600	58.3333	38.7849	53.3333	60.9345	14.6945	258.333	368.607	311.602	291.205	282.796	45	72.8008	117.676	74.7051	59.4083	66.6667	27.9253	3.33333	27.7499	156.667	60.7996	61.6667	28.5924	53.3333	17.7482	66.6667	43.6494	35	25.7943	155	71.6667	6.66667	166.667	158.333	13.3333	126.667	34.1818	50	14.2922	158.333	58.3368	116.667	84.5572	106.667
Riggi_EWS-FLI1_enhancer_501_RAD51B	RAD51B	chr14	68684614	68685214	600	110	48.9027	45	41.8924	44.0835	83.3333	107.885	118.194	90.0515	108.166	45	65.2697	36.6532	56.8408	41.3275	60	52.5653	1.66667	33.9166	170	27.9998	1.66667	2.85924	15	0	130	221.604	91.6667	82.296	95	70	5	126.667	158.333	30	115	24.4156	30	6.72574	8.33333	4.48745	85	122.992	2645
Riggi_EWS-FLI1_enhancer_285_DDX10	DDX10	chr11	108906716	108907316	600	30	30.3534	45	38.084	23.8786	36.6667	71.9234	57.3061	61.9835	56.0379	45	17.5726	19.2912	17.8643	20.6637	71.6667	54.208	3.33333	21.5833	111.667	19.9999	23.3333	11.4369	16.6667	3.94403	126.667	266.933	80	60.1866	35	38.3333	3.33333	25	48.3333	6.66667	50	13.9518	11.6667	6.72574	8.33333	0	36.6667	7.68702	610
Riggi_EWS-FLI1_enhancer_833_ACVR2A	ACVR2A	chr2	147451172	147452819	1647	133.576	88.4617	34.6084	34.6849	37.4724	56.4663	74.2379	87.4205	58.7945	69.3144	44.9302	41.1537	37.9498	37.8643	32.4635	71.6454	68.22	1.21433	21.3418	80.7529	34.3896	19.4293	7.29131	24.2866	7.90244	146.327	202.437	96.5392	66.6727	47.3588	28.5367	8.5003	62.5379	46.1445	4.25015	52.2162	13.9772	24.8937	11.9446	25.5009	10.8985	24.8937	29.8706	241.651
Riggi_EWS-FLI1_enhancer_1021_MAGI1	MAGI1	chr3	65950480	65951282	802	669.576	486.967	268.08	243.605	138.792	7.4813	15.694	28.5816	16.6238	18.5244	44.8878	35.6836	36.0807	35.2344	33.8169	41.1471	20.8918	0	11.5336	13.7157	4.788	2.49377	2.13908	2.49377	2.95065	663.342	895.511	209.476	228.813	38.6534	33.6658	4.98753	32.419	43.6409	12.4688	7.4813	1.56566	7.4813	0.628966	2.49377	3.35719	8.72818	9.58481	3092.27
Riggi_EWS-FLI1_enhancer_1062_SLC41A3	SLC41A3	chr3	126208474	126209098	624	168.269	110.258	60.8974	58.5908	67.1144	97.7564	90.7687	102.168	74.2182	112.777	44.8718	50.6902	68.632	37.4775	34.7707	86.5385	71.0769	3.20513	5.92947	113.782	40.769	12.8205	27.4927	17.6282	18.9617	253.205	472.976	113.782	153.537	168.269	184.295	17.6282	213.141	264.423	25.641	144.231	58.3559	59.2949	22.6347	91.3462	11.5063	48.0769	91.1601	831.731
Riggi_EWS-FLI1_enhancer_1634_HRSP12	HRSP12	chr8	98091503	98092223	720	136.111	60.4258	52.7778	74.5812	56.6351	22.2222	21.2274	35.8163	22.4154	21.7201	44.4444	29.2877	28.9368	28.4204	12.9148	62.5	43.8044	0	17.9861	73.6111	14.6666	8.33333	7.14809	9.72222	8.21674	577.778	782.051	211.111	193.457	434.722	398.611	48.6111	500	455.556	81.9444	79.1667	27.3222	41.6667	9.80837	34.7222	9.97211	206.944	155.876	2627.78
Riggi_EWS-FLI1_enhancer_996_CNTN4	CNTN4	chr3	960602	961618	1016	0	13.9419	72.8346	119.2	41.2199	1.9685	10.6186	21.1514	8.28779	7.6961	44.2913	47.4401	2.27848	17.2632	25.9314	8.85827	1.94016	11.811	61.9093	0	18.8975	17.7165	2.53279	0	1.16458	129.921	166.56	1.9685	2.90149	58.0709	17.7165	30.5118	44.2913	5.90551	0	34.4488	0	4.92126	1.98595	0	3.53342	23.622	21.1847	618.11
Riggi_EWS-FLI1_enhancer_428_LCP1	LCP1	chr13	46116674	46117520	846	226.95	95.6766	119.385	112.091	83.3731	13.0024	31.8809	23.7082	14.1003	19.4095	43.7352	42.7298	31.4679	28.7947	39.3857	73.2861	72.2307	0	21.8676	47.2813	17.0212	8.27423	8.11131	2.36407	6.99297	765.957	1110.88	316.785	304.897	63.8298	67.3759	5.91017	86.2884	86.2884	24.8227	18.9125	7.42115	7.0922	0.596254	5.91017	6.36518	47.2813	27.2589	2343.97
Riggi_EWS-FLI1_enhancer_1061_KALRN	KALRN	chr3	124707245	124707886	641	99.844	61.5592	48.3619	67.7314	48.1412	42.1217	49.0897	32.4079	54.7348	45.1344	43.6817	72.8439	28.8916	59.2857	43.5196	196.568	84.5678	0	28.8611	62.4025	17.9718	12.4805	6.69088	12.4805	0	237.129	169.716	78.0031	59.7861	149.766	176.287	28.0811	180.967	283.931	53.0421	96.7239	19.5891	37.4415	7.08249	18.7207	4.20042	131.045	153.501	1223.09
Riggi_EWS-FLI1_enhancer_1230_KIAA0947	KIAA0947	chr5	5192569	5193169	600	716.667	684.638	470	458.913	312.258	53.3333	80.9138	52.5306	53.797	69.0699	43.3333	40.166	82.952	77.9531	47.7849	15	14.784	5	24.6666	98.3333	30.3998	13.3333	0	11.6667	9.86008	386.667	488.537	155	97.0356	6.66667	0	0	10	5	0	36.6667	6.27829	3.33333	4.20359	20	4.48745	3.33333	15.374	626.667
Riggi_EWS-FLI1_enhancer_226_SBF2	SBF2	chr11	9862845	9863445	600	655	546.361	453.333	415.116	290.217	41.6667	44.9521	41.7857	52.6275	39.0962	43.3333	55.2282	44.3697	29.2324	43.9105	8.33333	18.0693	3.33333	15.4166	50	10.3999	0	1.42962	8.33333	0	130	78.9046	96.6667	17.1962	11.6667	6.66667	6.66667	23.3333	20	10	78.3333	11.1614	8.33333	5.88502	3.33333	2.99163	16.6667	20.4987	81.6667
Riggi_EWS-FLI1_enhancer_949_ZNF217	ZNF217	chr20	53830084	53830684	600	861.667	789.189	356.667	342.756	258.991	48.3333	46.4505	50.1428	60.814	46.9154	43.3333	87.8631	90.6685	50.3447	56.8253	46.6667	32.8533	1.66667	12.3333	50	27.9998	75	12.8666	30	3.94403	568.333	752.112	253.333	185.473	41.6667	58.3333	6.66667	48.3333	108.333	15	40	9.76623	21.6667	8.40718	35	7.47908	6.66667	7.68702	1563.33
Riggi_EWS-FLI1_enhancer_1268_ENC1	ENC1	chr5	74543148	74543748	600	1251.67	1455.28	335	367.511	247.97	53.3333	47.9489	48.9489	39.763	63.8571	43.3333	45.1867	59.8026	64.9609	76.1976	25	21.3546	3.33333	15.4166	85	39.9997	36.6667	10.0073	30	21.6922	208.333	157.809	96.6667	42.9904	23.3333	21.6667	0	20	51.6667	3.33333	163.333	24.4156	21.6667	6.72574	30	13.4623	8.33333	5.12468	130
Riggi_EWS-FLI1_enhancer_1029_C3orf38	C3orf38	chr3	88221681	88222281	600	606.667	423.261	186.667	163.761	126.74	23.3333	37.4601	25.0714	19.8815	33.8834	43.3333	17.5726	46.2988	21.1123	29.7041	38.3333	29.568	0	12.3333	33.3333	7.19995	10	2.85924	13.3333	7.88807	1171.67	1521.01	320	326.727	148.333	105	30	208.333	171.667	28.3333	20	6.27829	10	4.20359	15	8.9749	46.6667	35.8727	3356.67
Riggi_EWS-FLI1_enhancer_829_KYNU	KYNU	chr2	142542406	142543006	600	446.667	300.162	143.333	97.1143	101.025	33.3333	16.4824	15.5204	26.8985	28.6705	43.3333	52.7178	46.2988	40.6006	38.7445	85	52.5653	8.33333	55.4999	56.6667	27.9998	5	8.57771	5	1.97202	563.333	923.352	265	316.901	43.3333	38.3333	1.66667	25	20	3.33333	36.6667	11.859	18.3333	0.840718	3.33333	5.98326	20	10.2494	1250
Riggi_EWS-FLI1_enhancer_1428_TBPL1	TBPL1	chr6	133952697	133953297	600	470	556.479	136.667	133.294	69.799	5	11.9872	2.38775	10.5255	9.12244	43.3333	55.2282	63.6609	66.585	77.4891	50	41.0666	1.66667	18.5	0	17.5999	1236.67	1016.46	30	21.6922	275	360.947	121.667	147.396	85	106.667	16.6667	113.333	143.333	30	10	2.79035	31.6667	18.4958	926.667	649.184	33.3333	20.4987	276.667
Riggi_EWS-FLI1_enhancer_1049_DZIP3	DZIP3	chr3	108719109	108719709	600	345	372.672	133.333	180.899	123.067	25	44.9521	33.4285	44.441	50.825	43.3333	57.7386	61.7317	64.9609	49.0764	60	19.712	0	36.9999	70	23.1998	31.6667	10.0073	16.6667	1.97202	390	523.792	143.333	109.319	23.3333	23.3333	3.33333	21.6667	43.3333	1.66667	70	17.4397	16.6667	2.52215	16.6667	5.98326	21.6667	7.68702	613.333
Riggi_EWS-FLI1_enhancer_374_SOCS2	SOCS2	chr12	93547692	93548292	600	370	251.259	113.333	127.582	77.1462	36.6667	97.3963	62.0816	31.5765	53.4315	43.3333	40.166	27.0076	43.8486	32.2871	25	31.2106	0	6.16665	75	23.1998	0	10.0073	15	7.88807	218.333	421.384	121.667	137.569	71.6667	41.6667	3.33333	78.3333	100	0	35	16.0445	18.3333	5.04431	6.66667	8.9749	48.3333	58.9338	831.667
Riggi_EWS-FLI1_enhancer_1017_CCDC66	CCDC66	chr3	56023473	56024073	600	518.333	232.71	110	110.444	73.4726	16.6667	35.9617	20.2959	30.407	22.1545	43.3333	27.6141	36.6532	34.1045	27.1212	15	8.21333	0	0	28.3333	13.5999	0	1.42962	3.33333	0	186.667	337.443	100	121.602	50	36.6667	5	58.3333	46.6667	3.33333	15	9.06864	23.3333	5.88502	8.33333	0	11.6667	25.6234	651.667
Riggi_EWS-FLI1_enhancer_483_KLHL28	KLHL28	chr14	44613237	44613837	600	110	124.786	101.667	49.5092	67.9621	28.3333	31.4665	54.9183	25.729	41.7026	43.3333	57.7386	63.6609	40.6006	36.1616	103.333	52.5653	0	9.24998	48.3333	19.9999	6.66667	5.71847	20	0	451.667	807.513	251.667	250.573	23.3333	33.3333	3.33333	30	41.6667	5	46.6667	11.859	3.33333	1.68144	6.66667	2.99163	13.3333	7.68702	1071.67
Riggi_EWS-FLI1_enhancer_1578_DUSP4	DUSP4	chr8	29458945	29459545	600	278.333	254.631	81.6667	104.731	88.1671	58.3333	62.933	57.3061	61.9835	70.3731	43.3333	82.8423	46.2988	81.2012	54.2423	191.667	195.477	6.66667	30.8333	65	28.7998	91.6667	50.0366	50	31.5523	148.333	166.203	86.6667	57.73	215	211.667	40	323.333	275	41.6667	55	34.8794	73.3333	28.5844	146.667	23.9331	76.6667	35.8727	668.333
Riggi_EWS-FLI1_enhancer_175_KIAA1462	KIAA1462	chr10	30073382	30073982	600	353.333	126.473	80	121.869	47.7572	16.6667	46.4505	27.4592	31.5765	23.4577	43.3333	65.2697	19.2912	38.9766	37.453	90	93.6319	0	9.24998	75	15.9999	15	2.85924	13.3333	0	831.667	1118.1	271.667	332.869	50	33.3333	3.33333	45	108.333	18.3333	16.6667	6.97588	0	4.20359	10	2.99163	16.6667	17.9364	725
Riggi_EWS-FLI1_enhancer_1036_TMEM45A	TMEM45A	chr3	100561768	100562368	600	278.333	284.985	80	66.6471	38.5731	88.3333	52.4441	56.1122	60.814	54.7347	43.3333	90.3734	108.031	68.209	83.9465	58.3333	55.8506	5	12.3333	138.333	52.7996	40	34.3108	36.6667	17.7482	100	146.057	45	41.7622	83.3333	73.3333	15	150	100	8.33333	58.3333	20.9276	45	3.36287	63.3333	22.4372	45	35.8727	163.333
Riggi_EWS-FLI1_enhancer_1214_PALLD	PALLD	chr4	168608659	168609259	600	173.333	86.0013	73.3333	47.605	56.9413	88.3333	98.8947	96.704	72.509	80.7988	43.3333	55.2282	36.6532	35.7285	21.9552	55	21.3546	5	24.6666	105	32.7998	13.3333	14.2962	35	9.86008	108.333	90.6564	50	9.82639	21.6667	28.3333	15	55	36.6667	5	133.333	20.2301	15	6.72574	23.3333	2.99163	20	33.3104	50
Riggi_EWS-FLI1_enhancer_678_APCDD1	APCDD1	chr18	10285173	10285773	600	221.667	97.8054	65	59.0303	40.4099	80	79.4154	69.2448	85.3735	104.257	43.3333	55.2282	27.0076	12.9922	23.2467	98.3333	34.496	0	27.7499	125	37.5997	20	4.28885	40	3.94403	228.333	443.209	141.667	124.058	20	33.3333	3.33333	38.3333	50	3.33333	110	17.4397	26.6667	1.68144	18.3333	1.49582	6.66667	12.8117	791.667
Riggi_EWS-FLI1_enhancer_178_PARD3	PARD3	chr10	33930775	33931375	600	338.333	156.826	63.3333	95.2101	44.0835	31.6667	25.4729	32.2347	22.2205	33.8834	43.3333	20.083	36.6532	22.7363	19.3723	83.3333	39.424	3.33333	33.9166	61.6667	12.7999	0	8.57771	18.3333	1.97202	376.667	438.172	193.333	197.756	48.3333	21.6667	6.66667	58.3333	60	10	13.3333	1.39518	10	4.20359	10	0	18.3333	30.7481	281.667
Riggi_EWS-FLI1_enhancer_1471_AQP1	AQP1	chr7	31343684	31344284	600	248.333	193.925	63.3333	51.4134	20.205	46.6667	64.4314	46.5612	64.3225	43.0058	43.3333	67.7801	44.3697	69.833	63.2827	93.3333	59.136	1.66667	30.8333	71.6667	24.7998	23.3333	8.57771	13.3333	7.88807	446.667	918.315	235	336.554	111.667	75	11.6667	128.333	108.333	15	5	6.27829	16.6667	2.52215	16.6667	5.98326	48.3333	23.0611	2365
Riggi_EWS-FLI1_enhancer_506_VASH1	VASH1	chr14	76518367	76518967	600	406.667	121.414	58.3333	74.2639	62.4517	60	98.8947	72.8265	74.848	67.7667	43.3333	47.6971	34.7241	21.1123	15.4978	71.6667	59.136	1.66667	15.4166	143.333	23.1998	15	4.28885	23.3333	5.91605	855	911.6	166.667	196.528	91.6667	106.667	18.3333	143.333	165	33.3333	126.667	25.1132	28.3333	2.52215	21.6667	0	28.3333	56.3715	2143.33
Riggi_EWS-FLI1_enhancer_541_SORD	SORD	chr15	45037860	45038460	600	335	126.473	58.3333	87.5933	44.0835	46.6667	67.4282	38.2041	49.119	59.9475	43.3333	25.1037	17.3621	21.1123	41.3275	46.6667	65.7066	0	15.4166	120	32.7998	3.33333	12.8666	33.3333	7.88807	295	310.582	160	167.049	20	15	1.66667	26.6667	26.6667	1.66667	56.6667	4.18553	18.3333	11.77	15	0	41.6667	46.1221	393.333
Riggi_EWS-FLI1_enhancer_457_IPO5	IPO5	chr13	97946784	97947384	600	60	26.9808	45	38.084	40.4099	10	13.4856	16.7143	8.1865	5.21283	43.3333	15.0622	11.5747	12.9922	23.2467	210	103.488	0	18.5	53.3333	10.3999	6.66667	0	8.33333	3.94403	693.333	574.157	263.333	141.254	148.333	106.667	18.3333	195	170	13.3333	21.6667	5.5807	5	2.52215	1.66667	2.99163	121.667	107.618	1746.67
Riggi_EWS-FLI1_enhancer_906_ASB1	ASB1	chr2	238425947	238426547	600	151.667	143.336	40	51.4134	23.8786	83.3333	124.368	106.255	106.424	97.7405	43.3333	60.249	30.8659	34.1045	38.7445	50	83.7759	8.33333	6.16665	93.3333	71.9995	893.333	689.076	110	72.9646	23.3333	52.0435	38.3333	41.7622	93.3333	141.667	13.3333	106.667	246.667	20	201.667	57.8998	123.333	79.0275	726.667	429.299	31.6667	35.8727	35
Riggi_EWS-FLI1_enhancer_1558_TNKS	TNKS	chr8	9378213	9378813	600	18.3333	13.4904	30	24.7546	40.4099	41.6667	62.933	40.5918	46.78	27.3673	43.3333	27.6141	11.5747	24.3604	19.3723	53.3333	67.3493	0	18.5	108.333	23.9998	8.33333	2.85924	15	3.94403	103.333	161.167	26.6667	63.8715	126.667	146.667	10	155	190	21.6667	116.667	16.7421	48.3333	22.6994	31.6667	1.49582	86.6667	146.053	1366.67
Riggi_EWS-FLI1_enhancer_590_PLK1	PLK1	chr16	23737177	23737777	600	10	11.8041	21.6667	30.4672	20.205	20	14.984	32.2347	11.695	15.6385	43.3333	27.6141	28.9368	19.4883	15.4978	35	34.496	0	9.24998	46.6667	10.3999	3.33333	0	3.33333	3.94403	155	132.627	50	54.0451	126.667	108.333	21.6667	115	151.667	5	40	7.67347	13.3333	2.52215	5	2.99163	33.3333	74.3078	533.333
Riggi_EWS-FLI1_enhancer_1488_STX1A	STX1A	chr7	73704880	73705480	600	15	20.2356	15	43.7966	23.8786	56.6667	94.3995	51.3367	101.746	118.592	43.3333	37.6556	40.5115	45.4727	56.8253	85	65.7066	5	21.5833	153.333	63.1996	48.3333	15.7258	55	25.6362	40	21.8247	43.3333	13.5113	113.333	71.6667	5	113.333	131.667	15	231.667	71.154	95	40.3544	201.667	35.8996	110	107.618	165
Riggi_EWS-FLI1_enhancer_1206_RAPGEF2	RAPGEF2	chr4	159429577	159431379	1802	87.1254	54.4632	32.7414	38.0418	40.3651	74.9168	68.8501	73.1432	51.7903	61.1827	43.2852	46.8083	38.5395	39.474	41.2816	47.1698	33.9107	1.66482	28.7458	138.18	25.8378	12.7636	8.56819	15.5383	6.56609	372.364	585.817	164.817	214.714	255.827	267.481	28.8568	326.859	483.352	71.0322	74.3618	16.7235	20.5327	2.51935	11.6537	0.996104	56.6038	59.7216	486.127
Riggi_EWS-FLI1_enhancer_1202_DCLK2	DCLK2	chr4	149346908	149347579	671	172.876	66.3463	107.303	64.7031	49.2737	11.9225	28.137	22.4185	23.0065	19.8103	43.2191	24.6922	13.7999	21.7827	46.1932	98.3607	102.82	2.98063	22.0566	44.7094	10.7302	16.3934	5.11339	5.96125	3.52671	789.866	1145.4	202.683	310.827	73.0253	37.2578	1.49031	83.4575	67.0641	2.98063	16.3934	5.61397	23.845	3.00704	29.8063	9.36278	28.3159	16.0385	2393.44
Riggi_EWS-FLI1_enhancer_271_DLG2	DLG2	chr11	83734051	83734681	630	295.238	165.418	61.9048	54.4058	36.7363	19.0476	38.5304	25.0146	22.2762	39.7168	42.8571	40.6441	38.5823	40.2139	29.5196	169.841	153.315	3.1746	52.857	103.175	25.1427	11.1111	4.08462	26.9841	7.51245	1049.21	1104.82	393.651	441.018	161.905	131.746	31.746	163.492	250.794	30.1587	34.9206	6.6437	6.34921	1.60137	11.1111	4.27376	68.254	68.329	2968.25
Riggi_EWS-FLI1_enhancer_1716_UGCG	UGCG	chr9	111925352	111926925	1573	462.81	429.669	204.069	228.068	164.648	49.5868	70.3002	67.8529	57.0995	58.1596	42.5938	48.835	43.4143	26.0174	39.4096	48.3153	31.9552	0.635728	36.4589	115.067	47.603	43.8652	8.17963	34.3293	6.7698	227.591	245.26	88.3662	46.3833	38.7794	35.6008	8.26446	38.7794	112.524	8.26446	79.466	12.506	29.8792	8.65838	21.6147	3.99391	13.986	20.5248	770.502
Riggi_EWS-FLI1_enhancer_770_RPS7	RPS7	chr2	4151559	4152392	833	481.393	278.149	195.678	135.786	99.2277	27.611	14.0307	20.6384	15.1628	22.5284	42.0168	32.5475	30.5694	29.2441	37.2096	103.241	56.7932	3.60144	6.66265	46.8187	17.2868	0	2.05947	12.0048	2.84084	480.192	568.341	277.311	222.067	60.024	103.241	13.2053	116.447	118.848	39.6158	37.2149	9.54682	10.8043	1.81668	4.80192	2.15484	45.6182	42.4493	319.328
Riggi_EWS-FLI1_enhancer_1707_ZCCHC6	ZCCHC6	chr9	86648104	86648775	671	222.057	128.169	53.6513	136.217	80.4804	40.2385	30.8167	42.702	34.5098	20.9756	41.7288	49.3844	17.2499	26.1393	15.0128	90.9091	76.3803	1.49031	27.5707	56.6319	20.0297	2.98063	7.67008	8.94188	0	725.782	1103.37	241.431	293.254	64.0835	56.6319	10.4322	76.006	98.3607	17.8838	17.8838	8.10907	8.94188	1.50352	2.98063	4.01262	23.845	18.3297	2888.23
Riggi_EWS-FLI1_enhancer_585_SMG1	SMG1	chr16	18899368	18899968	600	1050	430.007	495	538.889	326.953	166.667	149.84	151.622	147.357	174.63	41.6667	42.6763	42.4406	32.4805	40.036	60	42.7093	3.33333	95.5831	278.333	85.5994	40	12.8666	40	3.94403	591.667	752.112	150	124.058	25	35	8.33333	50	56.6667	3.33333	161.667	36.9722	53.3333	15.1329	18.3333	5.98326	6.66667	58.9338	1411.67
Riggi_EWS-FLI1_enhancer_883_STK11IP	STK11IP	chr2	220269380	220269980	600	1031.67	913.975	328.333	302.768	183.681	55	47.9489	47.7551	37.424	41.7026	41.6667	52.7178	63.6609	58.4648	65.8657	51.6667	21.3546	5	33.9166	80	51.9996	16.6667	18.585	33.3333	17.7482	626.667	644.667	246.667	164.592	16.6667	35	3.33333	31.6667	26.6667	6.66667	61.6667	18.1373	38.3333	5.04431	25	7.47908	13.3333	15.374	263.333
Riggi_EWS-FLI1_enhancer_811_MRPS5	MRPS5	chr2	95006618	95007218	600	416.667	298.475	260	171.378	126.74	135	176.812	162.367	136.831	174.63	41.6667	40.166	55.9444	45.4727	30.9956	31.6667	13.1413	3.33333	27.7499	118.333	43.9997	3.33333	14.2962	10	5.91605	70	73.8682	56.6667	19.6528	8.33333	3.33333	0	20	6.66667	6.66667	125	23.718	18.3333	3.36287	25	5.98326	16.6667	23.0611	30
Riggi_EWS-FLI1_enhancer_762_TNNI3	TNNI3	chr19	55151876	55152476	600	126.667	64.0794	200	137.103	119.393	35	41.9553	38.2041	38.5935	11.7289	41.6667	32.6348	48.2279	29.2324	18.0808	45	50.9226	0	12.3333	46.6667	7.99994	8.33333	14.2962	11.6667	3.94403	368.333	612.77	78.3333	74.9262	108.333	63.3333	13.3333	106.667	123.333	16.6667	38.3333	9.76623	18.3333	6.72574	20	1.49582	25	43.5598	1253.33
Riggi_EWS-FLI1_enhancer_433_INTS6-AS1	INTS6-AS1	chr13	51501496	51502096	600	1025	556.479	198.333	158.049	159.803	15	34.4633	17.9081	39.763	23.4577	41.6667	32.6348	52.0862	42.2246	36.1616	121.667	73.9199	0	40.0832	50	28.7998	1.66667	8.57771	15	5.91605	808.333	1017.37	258.333	314.444	80	75	13.3333	133.333	111.667	23.3333	45	20.2301	15	4.20359	8.33333	4.48745	66.6667	66.6208	1265
Riggi_EWS-FLI1_enhancer_654_MRPS23	MRPS23	chr17	57811029	57811629	600	600	460.36	181.667	190.42	121.23	100	169.32	173.112	139.17	155.082	41.6667	47.6971	52.0862	69.833	49.0764	48.3333	27.9253	0	30.8333	118.333	65.5995	125	72.9105	35	35.4963	446.667	674.886	205	128.971	21.6667	15	3.33333	16.6667	48.3333	8.33333	125	41.8553	31.6667	7.56646	45	8.9749	3.33333	5.12468	658.333
Riggi_EWS-FLI1_enhancer_1056_GSK3B	GSK3B	chr3	120202889	120203489	600	350	263.063	165	112.348	80.8198	51.6667	74.9202	77.602	58.475	74.2828	41.6667	67.7801	25.0785	24.3604	36.1616	26.6667	26.2826	11.6667	15.4166	120	29.5998	8.33333	1.42962	8.33333	3.94403	85	43.6494	55	23.3377	35	11.6667	3.33333	28.3333	43.3333	5	100	13.2542	26.6667	7.56646	8.33333	0	1.66667	30.7481	246.667
Riggi_EWS-FLI1_enhancer_755_TRPM4	TRPM4	chr19	49212239	49212839	600	335	220.905	140	104.731	91.8407	43.3333	70.425	75.2142	79.526	72.9796	41.6667	40.166	48.2279	32.4805	46.4934	43.3333	60.7786	0	24.6666	53.3333	20.7999	220	215.872	50	19.7202	665	1106.34	223.333	305.846	130	141.667	35	148.333	131.667	26.6667	30	13.9518	21.6667	11.77	128.333	133.128	18.3333	46.1221	1988.33
Riggi_EWS-FLI1_enhancer_1076_PLSCR1	PLSCR1	chr3	147514286	147514886	600	273.333	298.475	108.333	87.5933	78.983	30	26.9713	22.6837	42.102	26.0641	41.6667	62.7593	90.6685	43.8486	61.9912	38.3333	13.1413	11.6667	36.9999	65	19.9999	83.3333	30.022	13.3333	13.8041	78.3333	161.167	71.6667	19.6528	35	20	5	30	23.3333	3.33333	70	18.1373	8.33333	7.56646	33.3333	19.4456	10	12.8117	135
Riggi_EWS-FLI1_enhancer_1093_EIF5A2	EIF5A2	chr3	170908551	170909151	600	386.667	340.633	103.333	114.252	93.6775	36.6667	13.4856	31.0408	36.2545	32.5802	41.6667	27.6141	44.3697	47.0967	36.1616	31.6667	62.4213	0	15.4166	18.3333	11.9999	335	278.776	26.6667	7.88807	166.667	377.735	80	97.0356	278.333	155	23.3333	271.667	256.667	28.3333	36.6667	29.9963	10	20.1772	468.333	370.962	46.6667	30.7481	695
Riggi_EWS-FLI1_enhancer_1073_RBP1	RBP1	chr3	139539309	139539909	600	328.333	241.141	101.667	118.061	97.3512	83.3333	145.345	144.459	116.95	144.656	41.6667	62.7593	48.2279	53.5928	59.4083	75	55.8506	25	24.6666	68.3333	55.1996	571.667	438.893	100	33.5243	200	208.174	83.3333	88.4375	211.667	158.333	15	276.667	198.333	28.3333	321.667	118.59	110	57.1688	528.333	345.534	91.6667	143.491	40
Riggi_EWS-FLI1_enhancer_1697_ZCCHC7	ZCCHC7	chr9	37383859	37384459	600	150	92.7465	100	66.6471	62.4517	75	100.393	79.9897	80.6955	76.8892	41.6667	35.1452	32.795	24.3604	15.4978	58.3333	42.7093	0	33.9166	70	26.3998	15	7.14809	23.3333	11.8321	260	203.137	86.6667	67.5564	36.6667	45	6.66667	70	76.6667	5	70	24.4156	48.3333	6.72574	45	5.98326	65	58.9338	385
Riggi_EWS-FLI1_enhancer_1519_NAA38	NAA38	chr7	118378590	118379190	600	193.333	118.041	86.6667	70.4555	40.4099	41.6667	67.4282	53.7244	39.763	53.4315	41.6667	47.6971	23.1494	25.9844	16.7893	31.6667	24.64	0	12.3333	45	15.1999	0	2.85924	13.3333	5.91605	528.333	580.872	166.667	170.734	91.6667	56.6667	8.33333	80	66.6667	15	25	11.859	10	5.88502	20	4.48745	40	25.6234	3705
Riggi_EWS-FLI1_enhancer_719_TLE2	TLE2	chr19	2983884	2984484	600	1335	1102.84	80	68.5513	73.4726	101.667	146.844	151.622	132.153	173.326	41.6667	62.7593	42.4406	56.8408	45.2019	23.3333	3.28533	6.66667	15.4166	125	47.9997	75	22.8739	38.3333	11.8321	120	151.094	408.333	259.171	51.6667	38.3333	5	51.6667	155	15	181.667	35.577	41.6667	13.4515	65	26.9247	16.6667	23.0611	300
Riggi_EWS-FLI1_enhancer_1666_ASAP1	ASAP1	chr8	130456477	130457077	600	221.667	209.101	75	87.5933	60.6149	58.3333	74.9202	66.8571	52.6275	61.2507	41.6667	72.8008	44.3697	48.7207	33.5786	120	129.771	3.33333	33.9166	113.333	47.9997	18.3333	10.0073	58.3333	25.6362	466.667	718.536	286.667	320.586	190	115	21.6667	190	180	26.6667	190	41.8553	68.3333	15.1329	53.3333	10.4707	125	140.929	2063.33
Riggi_EWS-FLI1_enhancer_727_PDE4A	PDE4A	chr19	10420956	10421556	600	270	215.846	63.3333	104.731	58.7781	81.6667	142.348	120.582	109.933	122.501	41.6667	47.6971	44.3697	11.3682	30.9956	58.3333	65.7066	0	30.8333	45	52.7996	1900	1571.15	136.667	116.349	73.3333	221.604	63.3333	82.296	111.667	61.6667	15	116.667	111.667	13.3333	63.3333	53.0167	115	90.7975	2318.33	1479.36	50	61.4961	21.6667
Riggi_EWS-FLI1_enhancer_259_RHOD	RHOD	chr11	67076839	67077439	600	151.667	84.315	60	45.7008	23.8786	80	124.368	125.357	121.628	84.7084	41.6667	40.166	23.1494	30.8564	23.2467	11.6667	26.2826	0	21.5833	91.6667	24.7998	1.66667	4.28885	20	15.7761	156.667	188.028	60	81.0677	111.667	86.6667	6.66667	113.333	128.333	8.33333	96.6667	23.718	30	12.6108	33.3333	7.47908	71.6667	71.7455	675
Riggi_EWS-FLI1_enhancer_1391_ME1	ME1	chr6	83369406	83370054	648	154.321	70.2625	41.6667	42.3156	28.9128	10.8025	22.1986	33.1632	15.1602	34.9935	41.6667	23.2442	16.076	22.5559	8.37073	94.1358	60.8395	1.54321	11.4197	61.7284	20.7406	7.71605	3.97116	7.71605	3.65188	407.407	705.727	236.111	204.716	38.5802	15.4321	0	32.4074	35.4938	7.71605	24.6914	9.68872	6.17284	5.4491	9.25926	0	9.25926	11.8627	1341.05
Riggi_EWS-FLI1_enhancer_283_DCUN1D5	DCUN1D5	chr11	102930390	102931016	626	202.875	67.883	70.2875	54.7534	63.3789	27.1565	37.3404	58.3588	28.0231	47.465	41.5335	38.4977	31.4329	21.792	28.4704	100.639	72.4242	0	32.5079	31.9489	21.4695	6.38978	1.37024	7.98722	0	472.843	714.438	214.058	183.656	15.9744	23.9617	6.38978	25.5591	41.5335	4.79233	49.5208	5.34892	14.377	2.4174	12.7796	4.30107	9.58466	4.91183	899.361
Riggi_EWS-FLI1_enhancer_1630_RBM12B	RBM12B	chr8	93733842	93734453	611	55.6465	9.93565	34.3699	80.4066	37.8787	52.3732	111.829	72.6877	101.063	76.7847	40.9165	44.3732	47.3597	31.8957	53.2658	70.3764	80.6546	3.27332	30.2782	57.2831	8.64151	83.4697	37.9048	14.73	5.80954	1628.48	2200.88	265.139	383.567	83.4697	58.9198	9.81997	114.566	117.84	22.9133	152.209	73.2981	70.3764	64.3954	81.8331	52.8799	78.5597	211.362	45.8265
Riggi_EWS-FLI1_enhancer_676_DLGAP1	DLGAP1	chr18	3742517	3743207	690	384.058	215.553	208.696	178.829	97.431	34.7826	44.3006	29.0683	20.3391	30.597	40.5797	43.6587	41.9373	59.3122	29.1988	49.2754	31.4249	2.89855	8.04346	72.4638	9.73906	17.3913	6.21573	13.0435	3.42959	624.638	855.469	295.652	217.889	15.942	8.69565	0	28.9855	24.6377	1.44928	66.6667	7.27918	18.8406	3.65529	4.34783	3.90213	21.7391	15.5968	156.522
Riggi_EWS-FLI1_enhancer_82_MAB21L3	MAB21L3	chr1	116080098	116080987	889	38.2452	18.2098	73.1159	65.544	55.7863	33.7458	25.2824	26.5903	18.1542	29.9048	40.4949	28.8029	33.8518	19.7294	16.5612	79.865	64.3023	2.24972	14.5669	79.865	13.4982	16.8729	14.4731	15.748	2.66189	305.962	450.959	121.485	121.034	141.732	145.107	28.1215	194.601	204.724	48.369	22.4972	5.17894	15.748	5.67414	41.6198	26.2483	69.7413	36.3166	1015.75
Riggi_EWS-FLI1_enhancer_479_SEC23A	SEC23A	chr14	38526847	38527467	620	104.839	35.9019	53.2258	68.1827	31.9961	27.4194	26.1012	20.7966	31.6897	16.3952	40.3226	19.4351	26.1364	26.7178	23.7466	46.7742	27.0245	0	29.8386	54.8387	13.9354	3.22581	1.3835	8.06452	0	683.871	987.797	179.032	240.113	12.9032	8.06452	1.6129	41.9355	16.129	0	50	6.07577	6.45161	1.6272	11.2903	2.89513	9.67742	19.8375	1011.29
Riggi_EWS-FLI1_enhancer_1721_TNC	TNC	chr9	115616546	115617243	697	398.852	223.55	84.6485	81.9599	53.7604	27.2597	47.7254	51.3864	38.2562	40.3863	40.1722	34.5762	26.5703	37.7463	47.8053	97.561	118.781	0	26.5423	71.736	17.2165	8.60832	1.23066	5.73888	3.39515	770.445	975.499	314.204	429.288	93.2568	83.2138	15.7819	80.3443	137.733	34.4333	25.825	9.00759	2.86944	2.17115	4.30416	2.57529	35.868	59.5551	1266.86
Riggi_EWS-FLI1_enhancer_436_DIAPH3	DIAPH3	chr13	59543324	59543973	649	192.604	183.96	208.012	165.481	125.662	7.70416	33.2466	35.3196	20.5428	38.554	40.0616	4.64168	26.752	4.50422	17.9096	46.225	34.9288	0	42.758	78.5824	15.5315	7.70416	3.96504	1.54083	0	941.448	1327.02	235.747	272.535	35.4391	32.3575	6.16333	46.225	35.4391	10.7858	26.1941	3.2246	3.08166	0	4.6225	2.76576	21.5716	9.47552	2585.52
Riggi_EWS-FLI1_enhancer_914_ADRA1D	ADRA1D	chr20	4227739	4228339	600	1011.67	806.052	338.333	496.997	314.095	61.6667	62.933	90.7346	115.78	78.1924	40	52.7178	36.6532	43.8486	51.6594	38.3333	62.4213	0	0	91.6667	19.9999	5	1.42962	23.3333	0	695	919.994	230	205.126	68.3333	68.3333	15	100	113.333	10	130	23.0204	36.6667	17.6551	40	5.98326	78.3333	61.4961	476.667
Riggi_EWS-FLI1_enhancer_782_WDR35	WDR35	chr2	19989832	19990432	600	426.667	311.966	336.667	428.445	225.928	23.3333	40.4569	28.653	38.5935	37.793	40	32.6348	30.8659	16.2402	43.9105	105	110.059	3.33333	36.9999	38.3333	39.9997	1741.67	1285.23	40	49.3004	456.667	715.178	65	87.2092	81.6667	71.6667	11.6667	186.667	120	20	31.6667	32.089	50	36.9916	1331.67	1015.66	46.6667	64.0585	160
Riggi_EWS-FLI1_enhancer_1616_MSC	MSC	chr8	71621870	71622470	600	880	817.856	321.667	318.002	249.807	46.6667	35.9617	46.5612	37.424	33.8834	40	85.3527	46.2988	38.9766	25.8297	1.66667	19.712	13.3333	36.9999	76.6667	19.1999	0	11.4369	8.33333	0	365	501.968	103.333	54.0451	93.3333	45	1.66667	111.667	78.3333	5	191.667	16.7421	28.3333	6.72574	20	8.9749	35	15.374	2216.67
Riggi_EWS-FLI1_enhancer_217_PDZD8	PDZD8	chr10	117345009	117345609	600	328.333	242.827	240	188.516	185.518	73.3333	74.9202	52.5306	77.187	93.8309	40	45.1867	32.795	40.6006	23.2467	76.6667	52.5653	3.33333	33.9166	141.667	54.3996	11.6667	12.8666	15	13.8041	211.667	189.707	130	25.7943	76.6667	40	0	70	103.333	6.66667	33.3333	14.6493	35	0	25	2.99163	45	23.0611	43.3333
Riggi_EWS-FLI1_enhancer_1664_ASAP1	ASAP1	chr8	130206217	130206817	600	766.667	625.618	215	199.941	187.355	71.6667	88.4059	58.5	52.6275	69.0699	40	35.1452	54.0153	45.4727	41.3275	100	52.5653	0	61.6665	131.667	61.5996	40	2.85924	55	11.8321	230	203.137	118.333	76.1545	55	35	5	63.3333	60	11.6667	95	29.2987	28.3333	12.6108	45	2.99163	21.6667	43.5598	281.667
Riggi_EWS-FLI1_enhancer_885_EPHA4	EPHA4	chr2	220662913	220663513	600	505	386.163	140	133.294	88.1671	11.6667	32.9649	38.2041	31.5765	50.825	40	47.6971	25.0785	30.8564	19.3723	21.6667	27.9253	3.33333	0	50	14.3999	6.66667	12.8666	6.66667	3.94403	205	365.983	108.333	155.994	81.6667	63.3333	16.6667	81.6667	113.333	40	31.6667	18.1373	26.6667	5.88502	18.3333	4.48745	33.3333	46.1221	626.667
Riggi_EWS-FLI1_enhancer_1154_SEC31A	SEC31A	chr4	82811920	82812520	600	430	534.557	115	127.582	93.6775	41.6667	59.9362	29.8469	35.085	27.3673	40	32.6348	48.2279	34.1045	37.453	11.6667	13.1413	1.66667	6.16665	56.6667	12.7999	6.66667	2.85924	18.3333	11.8321	83.3333	63.7952	61.6667	22.1094	40	33.3333	0	46.6667	36.6667	6.66667	95	12.5566	36.6667	8.40718	13.3333	5.98326	40	40.9974	111.667
Riggi_EWS-FLI1_enhancer_1385_SENP6	SENP6	chr6	75496039	75496639	600	438.333	232.71	113.333	161.857	150.619	38.3333	35.9617	42.9796	44.441	53.4315	40	47.6971	23.1494	38.9766	33.5786	33.3333	27.9253	0	40.0832	81.6667	19.1999	30	10.0073	8.33333	3.94403	208.333	365.983	113.333	128.971	30	6.66667	3.33333	38.3333	20	10	45	5.5807	6.66667	2.52215	3.33333	5.98326	3.33333	10.2494	183.333
Riggi_EWS-FLI1_enhancer_904_SH3BP4	SH3BP4	chr2	235132536	235133136	600	426.667	180.434	96.6667	83.7849	86.3303	58.3333	95.8979	87.153	58.475	62.5539	40	55.2282	52.0862	25.9844	27.1212	11.6667	8.21333	1.66667	40.0832	85	17.5999	0	4.28885	5	5.91605	121.667	73.8682	48.3333	17.1962	75	50	16.6667	65	113.333	23.3333	78.3333	18.8349	16.6667	3.36287	0	2.99163	35	23.0611	623.333
Riggi_EWS-FLI1_enhancer_935_DHX35	DHX35	chr20	39282547	39283147	600	203.333	568.283	91.6667	66.6471	45.9204	153.333	170.818	177.888	173.086	217.635	40	25.1037	42.4406	27.6084	23.2467	10	16.4267	11.6667	21.5833	108.333	24.7998	5	7.14809	3.33333	5.91605	28.3333	5.03646	6.66667	7.36979	103.333	36.6667	6.66667	98.3333	75	18.3333	166.667	40.4601	25	8.40718	21.6667	5.98326	26.6667	71.7455	18.3333
Riggi_EWS-FLI1_enhancer_1455_GLCCI1	GLCCI1	chr7	8149232	8149832	600	275	166.944	81.6667	81.8807	69.799	35	68.9266	56.1122	47.9495	36.4898	40	32.6348	32.795	42.2246	30.9956	35	29.568	5	9.24998	70	41.5997	21.6667	14.2962	25	23.6642	106.667	141.021	53.3333	45.447	8.33333	15	3.33333	21.6667	31.6667	3.33333	33.3333	3.48794	3.33333	2.52215	13.3333	2.99163	10	7.68702	573.333
Riggi_EWS-FLI1_enhancer_614_CDH11	CDH11	chr16	65833308	65833908	600	133.333	106.237	61.6667	57.1261	47.7572	58.3333	128.863	75.2142	63.153	58.6443	40	50.2075	27.0076	32.4805	64.5742	30	39.424	1.66667	3.08333	51.6667	11.1999	5	0	8.33333	1.97202	376.667	352.553	116.667	76.1545	131.667	110	28.3333	143.333	170	38.3333	56.6667	8.37106	6.66667	3.36287	1.66667	0	66.6667	28.1857	1926.67
Riggi_EWS-FLI1_enhancer_960_CYYR1	CYYR1	chr21	26487955	26488555	600	136.667	47.2164	60	43.7966	36.7363	10	31.4665	33.4285	39.763	24.7609	40	25.1037	25.0785	25.9844	21.9552	141.667	142.912	0	3.08333	41.6667	11.9999	33.3333	15.7258	20	11.8321	360	773.937	225	417.622	56.6667	75	13.3333	96.6667	118.333	18.3333	33.3333	6.27829	10	1.68144	5	2.99163	20	12.8117	1741.67
Riggi_EWS-FLI1_enhancer_1394_CASP8AP2	CASP8AP2	chr6	89977996	89978596	600	278.333	258.004	58.3333	53.3177	16.5313	56.6667	64.4314	47.7551	57.3055	40.3994	40	52.7178	54.0153	61.7129	64.5742	18.3333	16.4267	3.33333	21.5833	91.6667	31.9998	13.3333	8.57771	13.3333	0	51.6667	92.3352	61.6667	50.3602	41.6667	28.3333	1.66667	33.3333	25	6.66667	31.6667	12.5566	8.33333	4.20359	31.6667	4.48745	10	10.2494	506.667
Riggi_EWS-FLI1_enhancer_286_ZC3H12C	ZC3H12C	chr11	109971118	109971718	600	215	232.71	53.3333	66.6471	40.4099	63.3333	61.4346	89.5407	66.6615	56.0379	40	60.249	69.4482	73.0811	68.4487	80	54.208	0	6.16665	101.667	34.3998	65	17.1554	28.3333	23.6642	301.667	406.275	145	201.441	90	66.6667	0	73.3333	115	8.33333	40	20.2301	50	5.04431	68.3333	19.4456	20	33.3104	1700
Riggi_EWS-FLI1_enhancer_1178_NDST4	NDST4	chr4	115883770	115884370	600	50	62.3931	50	34.2756	31.2258	18.3333	23.9745	32.2347	21.051	26.0641	40	17.5726	21.2203	9.74414	43.9105	58.3333	72.2773	1.66667	30.8333	78.3333	39.1997	21.6667	11.4369	18.3333	1.97202	165	99.0505	95	42.9904	48.3333	25	3.33333	51.6667	68.3333	30	73.3333	23.0204	15	5.04431	0	4.48745	15	28.1857	378.333
Riggi_EWS-FLI1_enhancer_198_CDH23	CDH23	chr10	71425053	71425653	600	133.333	70.8246	38.3333	43.7966	51.4308	90	88.4059	99.0918	78.3565	82.102	40	60.249	32.795	29.2324	14.2063	88.3333	87.0613	1.66667	24.6666	140	28.7998	25	5.71847	21.6667	11.8321	453.333	609.412	188.333	178.103	71.6667	26.6667	8.33333	103.333	76.6667	10	93.3333	24.4156	26.6667	1.68144	15	0	43.3333	48.6844	1800
Riggi_EWS-FLI1_enhancer_1493_CACNA2D1	CACNA2D1	chr7	82392675	82393275	600	75	30.3534	30	70.4555	29.389	25	22.4761	11.9388	19.8815	20.8513	40	47.6971	17.3621	29.2324	20.6637	73.3333	41.0666	1.66667	12.3333	70	17.5999	3.33333	4.28885	1.66667	0	541.667	545.617	93.3333	117.917	63.3333	53.3333	8.33333	105	93.3333	10	31.6667	8.37106	5	4.20359	3.33333	5.98326	21.6667	12.8117	930
Riggi_EWS-FLI1_enhancer_1119_IL1RAP	IL1RAP	chr3	190697560	190698163	603	14.9254	33.5582	18.2421	24.6315	42.0366	54.7264	68.5837	61.7727	52.3656	64.8361	39.801	22.481	42.2294	40.3986	29.5564	61.3599	70.2832	1.65837	21.4759	71.3101	40.5967	87.8939	38.4077	41.4594	15.6976	69.6517	155.354	81.2604	59.8872	97.8441	99.5025	26.534	104.478	155.887	21.5589	53.068	17.3529	23.2172	11.7115	14.9254	5.9535	36.4842	43.3431	800.995
Riggi_EWS-FLI1_enhancer_1133_CPEB2	CPEB2	chr4	14559636	14561154	1518	65.8762	33.9926	37.5494	29.3533	23.9585	27.0092	36.1275	37.2792	20.8014	22.6645	39.5257	28.775	19.8249	23.7505	17.3559	127.8	96.7419	0	21.9367	73.7813	25.2963	6.58762	7.91093	11.8577	3.11781	189.065	180.49	102.108	84.4759	102.108	113.966	11.8577	118.577	154.809	26.3505	28.9855	6.34171	3.29381	1.6615	4.61133	1.18246	28.3267	24.3068	291.173
Riggi_EWS-FLI1_enhancer_493_ACTR10	ACTR10	chr14	57998451	57999161	710	1180.28	1067.36	384.507	381.377	268.537	9.85915	18.9939	22.196	14.8246	19.8234	39.4366	91.222	63.5793	50.7793	55.6612	15.493	23.5989	0	10.4225	33.8028	14.8731	7.04225	3.62438	11.2676	4.99948	1007.04	1449.93	563.38	497.201	14.0845	4.22535	0	11.2676	9.85915	4.22535	29.5775	4.71609	0	1.42093	0	0	7.04225	15.1575	1133.8
Riggi_EWS-FLI1_enhancer_1434_CITED2	CITED2	chr6	140047248	140047860	612	176.471	104.154	60.4575	61.6065	28.8128	6.53595	5.8761	8.19327	13.7588	15.3318	39.2157	24.6115	18.9129	12.7374	16.4601	196.078	125.616	3.26797	24.1829	37.5817	14.9019	11.4379	5.60635	9.80392	7.7334	517.974	809.785	279.412	325.138	60.4575	88.2353	9.80392	106.209	165.033	39.2157	1.63399	6.15519	3.26797	0	3.26797	2.93297	39.2157	20.0968	769.608
Riggi_EWS-FLI1_enhancer_1691_LINGO2	LINGO2	chr9	28820732	28821346	614	395.765	474.581	228.013	176.774	161.544	53.7459	57.1053	65.3327	49.1418	42.0252	39.0879	24.5313	45.2431	41.2618	34.075	57.0033	72.2345	0	24.1042	50.4886	35.1789	17.9153	8.38213	24.43	7.70821	283.388	219.833	112.378	76.8187	29.316	22.8013	6.51466	29.316	30.9446	3.25733	73.2899	5.45346	21.1726	2.46464	8.14332	2.92342	24.43	35.0548	529.316
Riggi_EWS-FLI1_enhancer_1698_VPS13A	VPS13A	chr9	77439940	77440708	768	1147.14	1177.78	397.135	412.081	262.607	18.2292	25.7538	25.1833	25.5828	28.5076	39.0625	50.992	45.2137	50.7507	49.4396	70.3125	65.4499	1.30208	28.9062	83.3333	26.2498	13.0208	0	15.625	13.8657	1040.36	1202.72	384.115	363.692	96.3542	74.2188	9.11458	110.677	149.74	28.6458	33.8542	14.7147	10.4167	5.25449	13.0208	7.01164	13.0208	18.0164	295.573
Riggi_EWS-FLI1_enhancer_859_NCKAP1	NCKAP1	chr2	182912528	182913147	619	302.1	150.378	40.3877	59.0641	35.6087	42.0032	53.7392	40.5031	54.4129	35.3697	38.7722	51.0997	39.268	17.3159	33.7997	56.5428	41.3984	0	11.9547	74.3134	17.8351	6.46204	0	11.3086	5.73446	462.036	857.582	232.633	251.216	35.5412	19.3861	4.84653	29.0792	42.0032	0	38.7722	7.43793	12.9241	4.07456	16.1551	5.79961	8.07754	7.45107	2098.55
Riggi_EWS-FLI1_enhancer_373_NUDT4	NUDT4	chr12	93202550	93203173	623	97.9133	61.7137	64.2055	45.8476	38.9181	28.8925	60.6096	45.992	47.3056	36.3977	38.5233	14.5062	44.5895	29.7173	23.6323	56.1798	39.5505	1.60514	20.7865	94.703	13.8683	8.02568	5.50736	11.236	0	735.152	1199.7	144.462	197.553	86.6774	94.703	8.02568	126.806	89.8876	35.313	30.4976	10.7493	8.02568	2.42904	12.8411	0	33.7079	46.8871	2903.69
Riggi_EWS-FLI1_enhancer_886_EPHA4	EPHA4	chr2	221235835	221236435	600	975	979.741	288.333	325.619	196.539	41.6667	26.9713	37.0102	28.068	40.3994	38.3333	30.1245	34.7241	34.1045	40.036	25	39.424	1.66667	46.2499	81.6667	16.7999	3.33333	5.71847	3.33333	0	200	164.525	146.667	68.7847	48.3333	20	3.33333	40	30	13.3333	71.6667	15.3469	15	4.20359	10	0	21.6667	7.68702	50
Riggi_EWS-FLI1_enhancer_1700_GNAQ	GNAQ	chr9	77658447	77659047	600	493.333	175.375	231.667	281.822	102.862	21.6667	20.9777	31.0408	24.5595	32.5802	38.3333	30.1245	25.0785	32.4805	19.3723	40	37.7813	1.66667	24.6666	75	19.1999	3.33333	17.1554	8.33333	5.91605	1405	2090.13	278.333	332.869	46.6667	16.6667	8.33333	36.6667	33.3333	18.3333	26.6667	4.18553	15	9.24789	1.66667	2.99163	0	15.374	8865
Riggi_EWS-FLI1_enhancer_1361_GPSM3	GPSM3	chr6	32290786	32291386	600	316.667	269.808	221.667	207.558	163.476	33.3333	56.9394	46.5612	37.424	56.0379	38.3333	47.6971	48.2279	55.2168	43.9105	5	19.712	0	33.9166	105	23.9998	6.66667	12.8666	6.66667	1.97202	160	149.415	33.3333	23.3377	23.3333	15	0	40	33.3333	0	65	6.97588	10	0.840718	6.66667	2.99163	0	30.7481	228.333
Riggi_EWS-FLI1_enhancer_1446_RPS6KA2	RPS6KA2	chr6	166487995	166488595	600	435	359.182	160	114.252	77.1462	41.6667	62.933	59.6938	61.9835	67.7667	38.3333	35.1452	50.157	40.6006	45.2019	26.6667	26.2826	0	21.5833	93.3333	41.5997	35	20.0147	8.33333	7.88807	198.333	224.962	63.3333	42.9904	25	16.6667	3.33333	40	16.6667	1.66667	31.6667	14.6493	1.66667	10.0886	26.6667	13.4623	8.33333	20.4987	163.333
Riggi_EWS-FLI1_enhancer_1020_THOC7	THOC7	chr3	63343655	63344255	600	631.667	551.42	155	152.336	130.414	8.33333	8.99043	9.55101	18.712	16.9417	38.3333	85.3527	55.9444	47.0967	59.4083	40	19.712	0	6.16665	36.6667	9.59993	16.6667	8.57771	8.33333	3.94403	133.333	352.553	173.333	122.83	20	10	0	30	31.6667	5	16.6667	6.27829	11.6667	2.52215	5	0	3.33333	5.12468	1790
Riggi_EWS-FLI1_enhancer_320_BCAT1	BCAT1	chr12	24803733	24804333	600	370	244.514	148.333	142.815	141.435	36.6667	35.9617	34.6224	23.39	20.8513	38.3333	62.7593	46.2988	38.9766	28.4127	18.3333	22.9973	0	33.9166	53.3333	5.59996	11.6667	5.71847	10	1.97202	386.667	456.639	305	155.994	35	18.3333	13.3333	55	81.6667	10	36.6667	7.67347	11.6667	2.52215	10	0	15	5.12468	2301.67
Riggi_EWS-FLI1_enhancer_692_MEX3C	MEX3C	chr18	51235192	51235792	600	1131.67	1018.53	138.333	169.474	104.698	63.3333	70.425	54.9183	43.2715	52.1283	38.3333	57.7386	42.4406	53.5928	76.1976	30	39.424	0	15.4166	65	18.3999	20	11.4369	28.3333	5.91605	378.333	693.353	190	196.528	16.6667	35	0	50	31.6667	6.66667	96.6667	13.2542	33.3333	4.20359	18.3333	0	21.6667	28.1857	1588.33
Riggi_EWS-FLI1_enhancer_605_KATNB1	KATNB1	chr16	57742433	57743033	600	398.333	227.651	130	188.516	86.3303	165	206.78	169.53	135.662	192.875	38.3333	20.083	38.5823	32.4805	41.3275	20	8.21333	0	46.2499	135	27.9998	16.6667	4.28885	30	11.8321	75	57.0799	33.3333	20.8811	33.3333	16.6667	8.33333	48.3333	23.3333	8.33333	83.3333	6.27829	21.6667	1.68144	13.3333	8.9749	31.6667	20.4987	81.6667
Riggi_EWS-FLI1_enhancer_1078_SIAH2	SIAH2	chr3	150733079	150733679	600	255	244.514	98.3333	78.0723	66.1253	120	151.339	145.653	130.984	117.289	38.3333	2.51037	32.795	30.8564	40.036	36.6667	24.64	6.66667	40.0832	121.667	40.7997	5	10.0073	33.3333	5.91605	206.667	302.188	195	100.72	61.6667	43.3333	6.66667	76.6667	63.3333	20	226.667	43.2505	35	6.72574	55	1.49582	35	58.9338	551.667
Riggi_EWS-FLI1_enhancer_1343_JARID2	JARID2	chr6	15185022	15185622	600	130	55.6479	76.6667	91.4017	58.7781	33.3333	16.4824	34.6224	29.2375	20.8513	38.3333	27.6141	25.0785	19.4883	36.1616	58.3333	49.28	6.66667	12.3333	41.6667	16.7999	1.66667	7.14809	11.6667	3.94403	1261.67	1568.02	243.333	378.316	165	166.667	28.3333	181.667	251.667	46.6667	23.3333	13.2542	1.66667	0.840718	1.66667	8.9749	78.3333	25.6234	1331.67
Riggi_EWS-FLI1_enhancer_930_APMAP	APMAP	chr20	24654381	24654981	600	198.333	87.6876	73.3333	76.1681	45.9204	65	136.355	107.449	91.221	110.773	38.3333	72.8008	79.0938	38.9766	42.619	58.3333	41.0666	1.66667	12.3333	78.3333	10.3999	15	5.71847	1.66667	3.94403	535	597.66	141.667	136.341	13.3333	0	0	10	3.33333	0	53.3333	6.27829	3.33333	8.40718	11.6667	0	26.6667	28.1857	418.333
Riggi_EWS-FLI1_enhancer_995_FAM19A5	FAM19A5	chr22	49119564	49120164	600	178.333	101.178	63.3333	51.4134	31.2258	73.3333	125.866	107.449	105.255	106.863	38.3333	55.2282	48.2279	34.1045	41.3275	31.6667	24.64	0	6.16665	158.333	20.7999	0	10.0073	28.3333	1.97202	35	16.7882	20	6.14149	41.6667	33.3333	5	40	61.6667	15	161.667	19.5325	36.6667	6.72574	35	19.4456	30	51.2468	8.33333
Riggi_EWS-FLI1_enhancer_1210_MARCH1	MARCH1	chr4	163700318	163700918	600	175	150.081	60	70.4555	38.5731	13.3333	17.9809	15.5204	19.8815	11.7289	38.3333	12.5519	30.8659	16.2402	14.2063	26.6667	31.2106	5	33.9166	25	4.79997	5	5.71847	1.66667	0	175	156.13	146.667	105.634	75	56.6667	8.33333	80	76.6667	20	0	2.09276	8.33333	2.52215	0	7.47908	40	33.3104	431.667
Riggi_EWS-FLI1_enhancer_801_APLF	APLF	chr2	68621406	68622006	600	140	104.551	56.6667	62.8387	33.0627	18.3333	16.4824	13.1326	19.8815	10.4257	38.3333	62.7593	32.795	29.2324	30.9956	35	42.7093	0	36.9999	45	3.19998	10	12.8666	1.66667	3.94403	286.667	369.341	90	106.862	78.3333	28.3333	5	61.6667	58.3333	16.6667	20	0.697588	8.33333	1.68144	11.6667	0	30	17.9364	1391.67
Riggi_EWS-FLI1_enhancer_892_AP1S3	AP1S3	chr2	223746723	223747323	600	18.3333	42.1575	55	22.8504	20.205	36.6667	65.9298	40.5918	38.5935	36.4898	38.3333	27.6141	27.0076	32.4805	14.2063	63.3333	45.9946	0	18.5	83.3333	15.1999	3.33333	5.71847	8.33333	1.97202	401.667	726.93	136.667	175.647	88.3333	76.6667	10	95	110	30	30	9.06864	16.6667	5.04431	6.66667	2.99163	30	20.4987	1825
Riggi_EWS-FLI1_enhancer_1673_MAFA	MAFA	chr8	143426997	143427597	600	108.333	131.531	50	49.5092	27.5522	263.333	391.084	359.357	320.443	332.318	38.3333	37.6556	84.8811	45.4727	74.9061	63.3333	37.7813	16.6667	80.1665	268.333	114.399	93.3333	52.8959	110	57.1885	10	1.67882	13.3333	2.4566	180	153.333	20	205	353.333	40	416.667	162.538	236.667	50.4431	721.667	143.598	181.667	110.181	45
Riggi_EWS-FLI1_enhancer_942_PTPN1	PTPN1	chr20	50451912	50452512	600	198.333	99.4917	43.3333	60.9345	42.2467	85	98.8947	99.0918	83.0345	84.7084	38.3333	27.6141	19.2912	42.2246	25.8297	31.6667	29.568	0	21.5833	68.3333	19.1999	8.33333	37.1701	15	13.8041	116.667	196.422	61.6667	114.232	65	66.6667	11.6667	35	73.3333	13.3333	41.6667	20.9276	43.3333	17.6551	88.3333	97.2281	38.3333	46.1221	313.333
Riggi_EWS-FLI1_enhancer_396_PXN	PXN	chr12	120282628	120283228	600	143.333	86.0013	41.6667	60.9345	33.0627	70	115.377	84.7652	105.255	66.4635	38.3333	82.8423	69.4482	38.9766	30.9956	50	37.7813	0	27.7499	116.667	36.7997	11.6667	2.85924	13.3333	3.94403	241.667	320.655	96.6667	121.602	131.667	123.333	18.3333	165	236.667	23.3333	53.3333	20.2301	16.6667	10.0886	20	17.9498	63.3333	66.6208	1398.33
Riggi_EWS-FLI1_enhancer_1495_SEMA3D	SEMA3D	chr7	85078095	85078695	600	76.6667	47.2164	41.6667	51.4134	49.594	51.6667	38.9585	51.3367	35.085	24.7609	38.3333	20.083	44.3697	29.2324	28.4127	88.3333	80.4906	5	55.4999	56.6667	30.3998	30	5.71847	18.3333	19.7202	215	387.808	123.333	84.7526	30	35	5	65	65	6.66667	25	9.76623	20	4.20359	28.3333	13.4623	11.6667	12.8117	2111.67
Riggi_EWS-FLI1_enhancer_1708_DAPK1	DAPK1	chr9	87342536	87343136	600	113.333	91.0602	40	26.6588	36.7363	76.6667	100.393	100.286	98.238	74.2828	38.3333	35.1452	44.3697	25.9844	36.1616	45	24.64	1.66667	30.8333	108.333	21.5999	10	12.8666	20	5.91605	293.333	295.473	100	110.547	156.667	136.667	16.6667	198.333	230	41.6667	95	32.089	11.6667	7.56646	26.6667	5.98326	88.3333	102.494	303.333
Riggi_EWS-FLI1_enhancer_1007_TGFBR2	TGFBR2	chr3	30733259	30733859	600	90	82.6287	36.6667	74.2639	34.8995	41.6667	59.9362	58.5	63.153	41.7026	38.3333	60.249	55.9444	35.7285	42.619	78.3333	78.8479	1.66667	30.8333	73.3333	30.3998	28.3333	4.28885	31.6667	3.94403	758.333	1188.61	275	367.261	116.667	71.6667	0	86.6667	103.333	26.6667	11.6667	12.5566	11.6667	5.04431	13.3333	1.49582	45	38.4351	2881.67
Riggi_EWS-FLI1_enhancer_1118_IL1RAP	IL1RAP	chr3	190521958	190522558	600	45	38.7849	35	36.1798	55.1044	31.6667	64.4314	50.1428	38.5935	44.309	38.3333	52.7178	55.9444	24.3604	12.9148	60	55.8506	0	9.24998	60	25.5998	40	10.0073	23.3333	9.86008	290	535.544	141.667	206.354	95	80	11.6667	68.3333	171.667	23.3333	68.3333	9.06864	33.3333	10.0886	66.6667	32.908	50	17.9364	2235
Riggi_EWS-FLI1_enhancer_293_PTS	PTS	chr11	112292026	112292626	600	58.3333	57.3342	31.6667	30.4672	44.0835	21.6667	19.4793	39.3979	21.051	19.5481	38.3333	17.5726	42.4406	40.6006	28.4127	83.3333	108.416	0	27.7499	45	27.9998	88.3333	77.1994	45	19.7202	288.333	599.339	73.3333	132.656	76.6667	66.6667	13.3333	83.3333	111.667	21.6667	25	1.39518	33.3333	9.24789	28.3333	25.4289	45	23.0611	2021.67
Riggi_EWS-FLI1_enhancer_1613_SULF1	SULF1	chr8	69526540	69527332	792	419.192	265.72	202.02	167.339	109.931	22.7273	37.4601	39.7959	40.7553	41.4657	37.8788	51.3485	68.6882	28.2974	47.9415	69.4444	68.4444	6.31313	9.34341	55.5556	28.4847	12.6263	12.9965	17.6768	11.9516	770.202	1168.82	185.606	285.672	113.636	46.7172	6.31313	114.899	126.263	13.8889	65.6566	15.3258	18.9394	6.36907	22.7273	16.9979	51.7677	34.941	3314.39
Riggi_EWS-FLI1_enhancer_448_SLAIN1	SLAIN1	chr13	77693199	77693888	689	126.27	152.722	55.1524	58.0381	44.7873	11.611	24.7922	18.7139	15.2765	26.102	37.7358	41.5359	30.2387	49.4985	30.3658	97.2424	68.6629	0	13.4252	65.312	22.9897	10.1597	2.4899	11.611	0	788.099	1134.48	316.401	380.79	55.1524	36.2845	4.35414	60.9579	33.3817	8.70827	18.8679	10.9346	11.611	5.85696	7.25689	0	33.3817	24.5449	2033.38
Riggi_EWS-FLI1_enhancer_1603_TMEM68	TMEM68	chr8	55529849	55530512	663	141.78	122.085	67.8733	60.3141	53.1928	24.1327	17.6283	39.976	29.6344	33.0224	37.7074	29.5338	29.6787	17.6365	5.84382	85.9729	57.9764	0	39.0648	67.8733	23.8912	3.01659	6.46886	4.52489	7.13852	521.87	815.862	247.36	330.14	76.9231	39.2157	6.03318	96.5309	87.4811	19.6078	34.6908	17.6764	33.1825	4.56498	22.6244	2.70736	13.5747	11.5943	2336.35
Riggi_EWS-FLI1_enhancer_122_RGS2	RGS2	chr1	192007092	192008937	1845	50.9485	38.9357	25.4743	29.7241	34.6456	12.4661	7.79657	9.31806	3.80325	4.23807	37.3984	39.1863	25.7216	25.3506	27.7197	177.236	70.5144	0.542005	14.0379	88.3469	11.9674	3.25203	4.64916	7.04607	3.84784	146.883	163.242	102.981	73.4982	82.9268	83.4688	19.5122	112.737	110.027	22.7642	11.3821	3.17601	3.25203	2.73404	3.25203	2.91867	22.7642	20.832	522.493
Riggi_EWS-FLI1_enhancer_1652_TRIB1	TRIB1	chr8	125521316	125522208	892	33.6323	43.1028	63.9013	74.2895	38.3013	54.9327	43.3395	43.365	44.0529	38.5702	36.9955	50.6578	38.9284	38.2337	37.3546	172.646	143.641	3.36323	24.8878	123.318	15.0672	7.84753	9.61627	22.4215	2.65294	4078.48	5487.04	653.587	787.378	395.74	322.87	48.2063	504.484	513.453	109.865	104.26	36.1307	44.843	11.8756	40.3587	8.04924	186.099	165.46	9300.45
Riggi_EWS-FLI1_enhancer_1419_RNF217	RNF217	chr6	124779068	124779691	623	101.124	43.8492	32.1027	64.1866	51.3011	4.81541	12.9878	8.04861	3.37897	7.53057	36.9181	19.3416	11.1474	7.82034	11.1942	35.313	88.5932	0	17.817	17.6565	10.016	9.63082	2.75368	6.42055	0	979.133	1070.35	298.555	307.568	69.0209	57.7849	4.81541	80.2568	81.862	14.4462	14.4462	4.70284	8.02568	3.23872	4.81541	0	27.2873	27.1452	1110.75
Riggi_EWS-FLI1_enhancer_84_CD58	CD58	chr1	116463698	116464298	600	751.667	593.578	330	327.523	196.539	188.333	251.732	200.571	190.628	230.668	36.6667	52.7178	17.3621	29.2324	27.1212	31.6667	18.0693	1.66667	21.5833	156.667	19.9999	8.33333	11.4369	11.6667	3.94403	311.667	406.275	153.333	110.547	33.3333	51.6667	6.66667	45	45	6.66667	130	8.37106	8.33333	2.52215	5	0	10	43.5598	2400
Riggi_EWS-FLI1_enhancer_1101_ZMAT3	ZMAT3	chr3	178170498	178171098	600	626.667	553.107	256.667	260.876	203.886	16.6667	20.9777	35.8163	19.8815	43.0058	36.6667	45.1867	42.4406	24.3604	29.7041	43.3333	50.9226	5	33.9166	58.3333	20.7999	16.6667	1.42962	16.6667	0	313.333	537.223	205	148.624	18.3333	26.6667	5	45	46.6667	5	58.3333	11.1614	13.3333	3.36287	23.3333	7.47908	10	0	355
Riggi_EWS-FLI1_enhancer_542_SEMA6D	SEMA6D	chr15	47108760	47109360	600	608.333	372.672	178.333	232.313	117.556	45	35.9617	28.653	58.475	40.3994	36.6667	60.249	38.5823	24.3604	47.7849	8.33333	9.85599	3.33333	18.5	40	15.1999	15	11.4369	10	7.88807	78.3333	94.014	56.6667	45.447	11.6667	13.3333	3.33333	10	28.3333	5	33.3333	11.1614	3.33333	3.36287	10	7.47908	1.66667	0	281.667
Riggi_EWS-FLI1_enhancer_114_HMCN1	HMCN1	chr1	185646093	185646693	600	905	912.289	173.333	137.103	126.74	41.6667	50.9457	40.5918	47.9495	48.2186	36.6667	82.8423	92.5976	58.4648	94.2784	48.3333	47.6373	1.66667	36.9999	63.3333	25.5998	60	11.4369	26.6667	15.7761	241.667	307.224	158.333	159.679	71.6667	71.6667	8.33333	96.6667	145	30	20	9.06864	20	3.36287	35	10.4707	10	5.12468	685
Riggi_EWS-FLI1_enhancer_1231_PAPD7	PAPD7	chr5	6773275	6773875	600	565	284.985	163.333	175.187	152.456	95	158.831	108.643	143.848	153.778	36.6667	30.1245	34.7241	22.7363	28.4127	43.3333	60.7786	3.33333	12.3333	101.667	27.9998	70	52.8959	25	27.6082	305	414.669	68.3333	83.5243	20	33.3333	6.66667	46.6667	70	3.33333	153.333	32.089	23.3333	5.04431	111.667	20.9414	8.33333	12.8117	298.333
Riggi_EWS-FLI1_enhancer_361_LIN7A	LIN7A	chr12	80607181	80607781	600	175	112.982	126.667	87.5933	67.9621	33.3333	61.4346	47.7551	40.9325	36.4898	36.6667	37.6556	30.8659	19.4883	40.036	73.3333	31.2106	0	27.7499	63.3333	30.3998	28.3333	12.8666	20	3.94403	358.333	590.945	155	190.386	43.3333	25	3.33333	46.6667	55	10	25	11.859	11.6667	3.36287	20	1.49582	35	15.374	3395
Riggi_EWS-FLI1_enhancer_1344_JARID2	JARID2	chr6	15268494	15269094	600	416.667	753.776	115	62.8387	55.1044	76.6667	82.4122	78.7959	66.6615	67.7667	36.6667	77.8216	65.59	43.8486	67.1572	55	67.3493	0	21.5833	91.6667	66.3995	40	15.7258	58.3333	19.7202	63.3333	40.2917	46.6667	35.6207	45	55	15	56.6667	168.333	16.6667	103.333	31.3915	51.6667	26.0622	56.6667	11.9665	40	28.1857	415
Riggi_EWS-FLI1_enhancer_1759_KRBOX4	KRBOX4	chrX	46318381	46318981	600	366.667	209.101	110	142.815	77.1462	31.6667	49.4473	45.3673	35.085	36.4898	36.6667	55.2282	40.5115	74.7051	34.8701	63.3333	52.5653	0	9.24998	26.6667	11.9999	18.3333	4.28885	10	5.91605	1066.67	1494.15	271.667	384.457	75	35	3.33333	75	85	5	16.6667	8.37106	8.33333	4.20359	13.3333	0	31.6667	17.9364	2656.67
Riggi_EWS-FLI1_enhancer_1327_LYRM4	LYRM4	chr6	5116091	5116691	600	165	244.514	108.333	60.9345	99.188	85	116.876	96.704	87.7125	87.3148	36.6667	15.0622	28.9368	14.6162	25.8297	50	41.0666	0	21.5833	175	38.3997	11.6667	5.71847	16.6667	15.7761	38.3333	40.2917	25	4.91319	21.6667	18.3333	6.66667	21.6667	13.3333	3.33333	108.333	15.3469	40	3.36287	11.6667	2.99163	8.33333	30.7481	118.333
Riggi_EWS-FLI1_enhancer_330_ANO6	ANO6	chr12	45561320	45561920	600	316.667	64.0794	93.3333	129.486	71.6358	40	49.4473	62.0816	36.2545	19.5481	36.6667	12.5519	30.8659	24.3604	10.3319	58.3333	39.424	0	43.1666	70	21.5999	3.33333	5.71847	11.6667	5.91605	641.667	914.958	278.333	325.499	141.667	93.3333	6.66667	188.333	103.333	23.3333	15	8.37106	16.6667	10.0886	6.66667	8.9749	33.3333	7.68702	1360
Riggi_EWS-FLI1_enhancer_1222_DCTD	DCTD	chr4	182874111	182874711	600	421.667	224.278	85	95.2101	88.1671	63.3333	89.9043	99.0918	101.746	100.347	36.6667	32.6348	36.6532	19.4883	19.3723	23.3333	19.712	5	46.2499	96.6667	29.5998	56.6667	17.1554	38.3333	19.7202	176.667	218.247	63.3333	67.5564	40	23.3333	1.66667	30	30	3.33333	51.6667	11.1614	16.6667	4.20359	36.6667	19.4456	16.6667	10.2494	1030
Riggi_EWS-FLI1_enhancer_381_GAS2L3	GAS2L3	chr12	100513600	100514200	600	141.667	65.7657	81.6667	30.4672	36.7363	46.6667	41.9553	45.3673	37.424	16.9417	36.6667	40.166	28.9368	14.6162	11.6234	21.6667	6.57066	1.66667	24.6666	15	7.19995	5	5.71847	0	0	120	256.86	56.6667	77.3828	31.6667	26.6667	1.66667	30	18.3333	11.6667	40	9.06864	11.6667	6.72574	6.66667	7.47908	11.6667	33.3104	988.333
Riggi_EWS-FLI1_enhancer_1336_GFOD1	GFOD1	chr6	13390592	13391192	600	301.667	129.845	80	32.3714	38.5731	25	19.4793	22.6837	30.407	19.5481	36.6667	50.2075	25.0785	21.1123	20.6637	21.6667	27.9253	0	21.5833	41.6667	2.39998	3.33333	21.4443	8.33333	1.97202	218.333	204.816	56.6667	72.4696	70	55	11.6667	91.6667	70	10	35	6.27829	20	7.56646	6.66667	4.48745	41.6667	40.9974	656.667
Riggi_EWS-FLI1_enhancer_342_SRGAP1	SRGAP1	chr12	64042796	64043396	600	66.6667	30.3534	76.6667	64.7429	34.8995	45	94.3995	78.7959	99.4075	70.3731	36.6667	72.8008	54.0153	30.8564	29.7041	61.6667	34.496	1.66667	18.5	95	59.9996	71.6667	27.1627	51.6667	27.6082	40	25.1823	50	24.566	41.6667	30	3.33333	38.3333	60	5	43.3333	12.5566	5	11.77	21.6667	4.48745	16.6667	2.56234	198.333
Riggi_EWS-FLI1_enhancer_544_TMOD3	TMOD3	chr15	51830387	51830987	600	236.667	279.926	75	114.252	108.372	11.6667	31.4665	19.102	12.8645	20.8513	36.6667	45.1867	59.8026	50.3447	59.4083	51.6667	57.4933	3.33333	52.4165	13.3333	23.1998	961.667	726.246	66.6667	49.3004	80	112.481	25	20.8811	46.6667	25	3.33333	41.6667	56.6667	8.33333	25	14.6493	41.6667	31.9473	245	192.96	25	12.8117	80
Riggi_EWS-FLI1_enhancer_1421_PTPRK	PTPRK	chr6	128434818	128435418	600	160	43.8438	75	64.7429	60.6149	10	17.9809	19.102	11.695	14.3353	36.6667	27.6141	38.5823	24.3604	20.6637	41.6667	29.568	0	9.24998	33.3333	9.59993	1.66667	2.85924	10	5.91605	701.667	601.018	35	128.971	81.6667	53.3333	6.66667	101.667	60	8.33333	8.33333	4.88312	1.66667	5.88502	1.66667	4.48745	35	51.2468	801.667
Riggi_EWS-FLI1_enhancer_613_CDH11	CDH11	chr16	65549654	65550254	600	73.3333	210.788	73.3333	53.3177	25.7154	83.3333	142.348	88.3469	94.7295	173.326	36.6667	50.2075	32.795	51.9687	55.5338	20	16.4267	0	27.7499	38.3333	7.99994	15	10.0073	8.33333	5.91605	21.6667	16.7882	3.33333	0	106.667	68.3333	10	131.667	140	20	40	6.97588	3.33333	3.36287	6.66667	2.99163	46.6667	61.4961	215
Riggi_EWS-FLI1_enhancer_238_LMO2	LMO2	chr11	33837291	33837891	600	126.667	67.452	71.6667	47.605	29.389	71.6667	95.8979	99.0918	84.204	80.7988	36.6667	47.6971	73.3064	38.9766	27.1212	170	123.2	3.33333	24.6666	153.333	54.3996	21.6667	10.0073	26.6667	11.8321	300	317.297	120	140.026	93.3333	111.667	15	101.667	91.6667	23.3333	63.3333	16.7421	18.3333	13.4515	15	5.98326	93.3333	105.056	393.333
Riggi_EWS-FLI1_enhancer_1250_UGT3A2	UGT3A2	chr5	36068688	36069288	600	186.667	94.4328	68.3333	64.7429	27.5522	43.3333	58.4378	37.0102	36.2545	24.7609	36.6667	22.5934	30.8659	21.1123	18.0808	115	103.488	0	24.6666	51.6667	15.9999	38.3333	12.8666	13.3333	1.97202	620	861.235	233.333	233.377	63.3333	60	6.66667	131.667	131.667	15	21.6667	11.1614	11.6667	1.68144	16.6667	10.4707	31.6667	33.3104	2995
Riggi_EWS-FLI1_enhancer_520_VRK1	VRK1	chr14	97235366	97235966	600	150	89.3739	68.3333	41.8924	27.5522	20	23.9745	25.0714	21.051	37.793	36.6667	70.2904	38.5823	21.1123	28.4127	120	93.6319	1.66667	15.4166	78.3333	27.1998	6.66667	1.42962	16.6667	13.8041	613.333	775.616	241.667	234.605	223.333	146.667	30	220	216.667	28.3333	43.3333	11.1614	5	5.04431	6.66667	4.48745	118.333	117.868	1626.67
Riggi_EWS-FLI1_enhancer_1699_GNAQ	GNAQ	chr9	77640957	77641557	600	168.333	99.4917	60	34.2756	42.2467	0	17.9809	22.6837	9.356	15.6385	36.6667	27.6141	19.2912	47.0967	24.5382	161.667	159.339	0	18.5	45	19.1999	28.3333	10.0073	5	7.88807	665	794.083	228.333	273.911	170	131.667	18.3333	145	201.667	45	25	15.3469	16.6667	3.36287	28.3333	10.4707	56.6667	66.6208	3113.33
Riggi_EWS-FLI1_enhancer_1706_ZCCHC6	ZCCHC6	chr9	86535333	86535933	600	48.3333	21.9219	48.3333	22.8504	25.7154	25	25.4729	39.3979	21.051	39.0962	36.6667	12.5519	17.3621	27.6084	16.7893	125	70.6346	0	21.5833	110	30.3998	8.33333	2.85924	15	3.94403	576.667	822.623	218.333	210.039	250	188.333	25	258.333	250	66.6667	41.6667	12.5566	11.6667	5.04431	10	8.9749	118.333	92.2442	2441.67
Riggi_EWS-FLI1_enhancer_999_CRBN	CRBN	chr3	3173266	3173866	600	31.6667	18.5493	45	53.3177	29.389	28.3333	40.4569	41.7857	40.9325	24.7609	36.6667	32.6348	13.5038	12.9922	20.6637	40	22.9973	3.33333	6.16665	61.6667	33.5998	31.6667	2.85924	25	15.7761	80	78.9046	45	14.7396	5	13.3333	1.66667	30	48.3333	3.33333	35	6.27829	11.6667	5.04431	8.33333	0	11.6667	15.374	193.333
Riggi_EWS-FLI1_enhancer_352_LGR5	LGR5	chr12	71558236	71558836	600	120	80.9424	41.6667	59.0303	25.7154	88.3333	149.84	115.806	95.899	122.501	36.6667	60.249	54.0153	38.9766	42.619	30	34.496	5	21.5833	128.333	32.7998	6.66667	20.0147	25	13.8041	76.6667	50.3646	93.3333	12.283	36.6667	20	10	53.3333	23.3333	3.33333	86.6667	9.06864	16.6667	8.40718	15	0	18.3333	25.6234	688.333
Riggi_EWS-FLI1_enhancer_966_RIPK4	RIPK4	chr21	41780755	41781355	600	145	92.7465	40	34.2756	34.8995	46.6667	70.425	39.3979	72.509	53.4315	36.6667	32.6348	32.795	17.8643	21.9552	40	18.0693	3.33333	12.3333	40	19.9999	11.6667	8.57771	31.6667	0	316.667	505.325	83.3333	152.309	95	111.667	26.6667	126.667	158.333	20	28.3333	11.1614	18.3333	3.36287	15	1.49582	50	51.2468	321.667
Riggi_EWS-FLI1_enhancer_1325_FAM50B	FAM50B	chr6	3848979	3849579	600	120	79.2561	38.3333	76.1681	60.6149	20	32.9649	14.3265	15.2035	28.6705	36.6667	42.6763	50.157	42.2246	30.9956	56.6667	96.9173	8.33333	30.8333	20	15.1999	736.667	609.017	30	35.4963	165	203.137	98.3333	67.5564	106.667	88.3333	20	131.667	125	38.3333	38.3333	23.0204	45	38.673	551.667	357.5	88.3333	110.181	191.667
Riggi_EWS-FLI1_enhancer_211_XPNPEP1	XPNPEP1	chr10	109393298	109393898	600	81.6667	92.7465	31.6667	39.9882	22.0418	46.6667	86.9074	90.7346	65.492	67.7667	36.6667	30.1245	38.5823	30.8564	27.1212	71.6667	42.7093	3.33333	40.0832	143.333	45.5997	30	12.8666	46.6667	1.97202	20	25.1823	81.6667	35.6207	60	30	1.66667	76.6667	26.6667	6.66667	80	6.97588	28.3333	11.77	21.6667	2.99163	40	43.5598	11.6667
Riggi_EWS-FLI1_enhancer_1749_PRDX4	PRDX4	chrX	22857023	22857623	600	63.3333	43.8438	30	51.4134	20.205	20	55.441	47.7551	38.5935	36.4898	36.6667	57.7386	40.5115	22.7363	51.6594	36.6667	31.2106	0	18.5	16.6667	3.99997	18.3333	7.14809	5	1.97202	226.667	642.989	86.6667	147.396	21.6667	13.3333	3.33333	26.6667	26.6667	10	3.33333	2.09276	6.66667	1.68144	6.66667	0	10	0	920
Riggi_EWS-FLI1_enhancer_790_HNRNPLL	HNRNPLL	chr2	38541564	38542164	600	63.3333	70.8246	16.6667	30.4672	22.0418	90	103.39	102.673	92.3905	134.23	36.6667	37.6556	52.0862	35.7285	28.4127	25	16.4267	0	18.5	173.333	23.1998	3.33333	12.8666	5	5.91605	18.3333	8.39411	18.3333	9.82639	46.6667	38.3333	0	73.3333	46.6667	6.66667	73.3333	6.27829	21.6667	5.88502	10	0	26.6667	28.1857	5
Riggi_EWS-FLI1_enhancer_154_KLF6	KLF6	chr10	4343318	4344194	876	283.105	272.58	115.297	103.036	64.1627	34.2466	44.1311	40.8862	31.2401	39.2747	36.5297	49.8636	64.7443	40.0444	51.3055	36.5297	34.8785	3.42466	35.9017	57.0776	26.8491	12.5571	12.7295	18.2648	1.3507	141.553	129.936	58.2192	50.478	63.9269	41.0959	4.56621	79.9087	103.881	13.6986	22.8311	4.778	6.84932	0	12.5571	5.12266	10.274	8.77513	15.9817
Riggi_EWS-FLI1_enhancer_318_BCAT1	BCAT1	chr12	24307198	24308053	855	382.456	227.207	118.129	117.593	68.3166	28.0702	26.2878	32.6745	40.2144	23.7778	36.2573	40.5183	35.1979	29.6313	19.9387	86.5497	47.2627	0	6.49121	46.7836	8.98239	1.16959	3.00972	4.67836	2.76774	812.865	863.562	325.146	292.206	67.8363	32.7485	4.67836	57.3099	85.3801	8.18713	52.6316	8.3221	12.8655	0.589977	3.50877	3.14909	25.731	17.9813	2152.05
Riggi_EWS-FLI1_enhancer_1723_PAPPA	PAPPA	chr9	115864539	115865236	697	384.505	123.388	110.473	99.9911	53.7604	17.2166	30.957	20.5545	23.1551	24.6805	35.868	32.4151	38.1948	20.9702	43.3583	179.34	79.1873	0	21.2338	44.4763	15.1505	5.73888	7.38397	7.1736	10.1855	938.307	1578.14	232.425	364.789	47.3458	47.3458	20.0861	58.8235	58.8235	27.2597	4.30416	3.00253	1.43472	3.61858	0	2.57529	18.6514	11.0287	2542.32
Riggi_EWS-FLI1_enhancer_784_ATAD2B	ATAD2B	chr2	23745085	23745699	614	45.6026	47.7877	40.7166	24.1902	16.1544	52.1173	77.6046	68.8326	53.7132	36.9313	35.8306	26.9845	39.5877	12.6959	13.8824	84.6906	80.2605	1.62866	33.1432	89.5765	24.2344	26.0586	5.58808	26.0586	11.5623	397.394	544.66	130.293	163.24	89.5765	71.6612	21.1726	78.1759	99.3485	17.9153	34.202	10.2252	11.4007	4.92929	39.0879	5.84684	68.4039	72.6135	749.186
Riggi_EWS-FLI1_enhancer_550_CA12	CA12	chr15	63407649	63408854	1205	322.822	213.272	73.029	78.6965	55.7904	70.5394	85.8007	90.3581	89.0955	60.9965	35.6846	39.9993	31.6983	31.5371	30.2239	28.2158	21.266	1.65975	33.7759	134.44	24.2986	2.48963	4.27106	18.2573	5.8915	50.6224	43.4682	50.6224	19.5712	30.7054	22.4066	1.65975	38.1743	39.834	3.3195	80.4979	4.51551	9.12863	0	13.278	4.46883	14.1079	10.2068	302.075
Riggi_EWS-FLI1_enhancer_272_DLG2	DLG2	chr11	83746952	83747631	679	282.769	92.3864	45.6554	68.9888	37.3314	8.83652	29.1295	14.7696	17.5683	10.3642	35.3461	39.9294	18.7514	21.5261	10.271	134.021	113.221	0	19.0721	30.9278	12.0176	122.239	94.7464	14.7275	8.71289	1033.87	928.668	440.353	372.288	159.057	139.912	16.2003	195.876	231.222	53.0191	29.4551	10.4792	8.83652	1.4858	25.0368	33.0445	82.4742	70.1907	1394.7
Riggi_EWS-FLI1_enhancer_1331_SLC35B3	SLC35B3	chr6	8321763	8323327	1564	69.0537	45.2843	34.5269	47.4833	33.8237	17.2634	22.4186	21.9844	18.8436	16.9983	35.1662	36.5962	17.7617	15.5757	22.2954	232.737	188.423	1.27877	35.4858	106.138	27.9282	9.59079	8.2267	19.1816	6.05223	867.008	829.535	307.545	322.311	239.77	192.455	31.3299	279.412	296.036	42.8389	54.9872	22.2122	35.8056	11.2884	43.4783	12.0507	102.302	148.432	3045.4
Riggi_EWS-FLI1_enhancer_111_LAMC1	LAMC1	chr1	183070715	183071315	600	880	537.93	380	586.494	303.074	61.6667	88.4059	66.8571	78.3565	76.8892	35	117.988	59.8026	45.4727	36.1616	33.3333	42.7093	0	30.8333	71.6667	35.9998	1.66667	0	11.6667	7.88807	253.333	193.064	115	34.3924	36.6667	25	5	55	43.3333	1.66667	56.6667	6.97588	20	5.04431	3.33333	5.98326	10	30.7481	276.667
Riggi_EWS-FLI1_enhancer_43_USP1	USP1	chr1	62271932	62272532	600	915	802.679	191.667	182.803	143.272	93.3333	121.371	118.194	136.831	106.863	35	47.6971	40.5115	37.3525	52.9509	53.3333	44.352	1.66667	18.5	160	51.9996	15	5.71847	15	11.8321	431.667	614.449	235	149.852	140	73.3333	10	183.333	170	13.3333	121.667	36.2746	35	17.6551	41.6667	22.4372	26.6667	28.1857	1210
Riggi_EWS-FLI1_enhancer_1450_ERMARD	ERMARD	chr6	169832463	169833063	600	386.667	301.848	160	154.24	119.393	46.6667	80.9138	53.7244	78.3565	76.8892	35	42.6763	44.3697	58.4648	30.9956	76.6667	77.2053	0	30.8333	73.3333	63.9996	70	37.1701	65	13.8041	150	283.721	48.3333	34.3924	40	20	3.33333	38.3333	15	5	95	18.8349	20	0	15	5.98326	10	7.68702	75
Riggi_EWS-FLI1_enhancer_30_SPATA6	SPATA6	chr1	48052347	48052947	600	431.667	431.693	130	127.582	95.5144	95	136.355	97.8979	85.3735	117.289	35	55.2282	46.2988	53.5928	42.619	15	13.1413	10	36.9999	108.333	28.7998	0	2.85924	6.66667	0	95	38.6129	33.3333	4.91319	13.3333	10	5	13.3333	21.6667	5	140	20.2301	15	0	25	4.48745	11.6667	23.0611	288.333
Riggi_EWS-FLI1_enhancer_1518_NAA38	NAA38	chr7	118311375	118311975	600	706.667	80.9424	116.667	148.528	110.209	38.3333	49.4473	25.0714	30.407	26.0641	35	57.7386	50.157	21.1123	20.6637	35	29.568	0	40.0832	98.3333	14.3999	3.33333	4.28885	8.33333	1.97202	156.667	179.634	236.667	147.396	8.33333	1.66667	1.66667	18.3333	21.6667	6.66667	28.3333	13.9518	8.33333	1.68144	8.33333	1.49582	31.6667	10.2494	151.667
Riggi_EWS-FLI1_enhancer_562_LINGO1	LINGO1	chr15	77611685	77612285	600	83.3333	70.8246	115	79.9765	88.1671	301.667	311.668	286.53	261.968	284.099	35	75.3112	40.5115	47.0967	37.453	46.6667	45.9946	1.66667	33.9166	218.333	62.3996	8.33333	7.14809	60	19.7202	171.667	219.926	65	27.0226	66.6667	48.3333	18.3333	105	121.667	1.66667	278.333	33.4842	101.667	23.5401	35	5.98326	38.3333	94.8066	148.333
Riggi_EWS-FLI1_enhancer_669_PGS1	PGS1	chr17	78424188	78424788	600	316.667	384.477	113.333	99.0185	82.6567	151.667	160.329	179.081	147.357	152.475	35	110.456	46.2988	37.3525	25.8297	35	34.496	3.33333	40.0832	110	17.5999	3.33333	5.71847	28.3333	17.7482	128.333	85.6199	78.3333	27.0226	20	16.6667	3.33333	10	60	5	233.333	9.06864	63.3333	26.0622	13.3333	2.99163	43.3333	64.0585	275
Riggi_EWS-FLI1_enhancer_303_JAM3	JAM3	chr11	133015168	133015768	600	161.667	151.767	93.3333	55.2219	18.3681	100	55.441	75.2142	59.6445	41.7026	35	17.5726	34.7241	21.1123	34.8701	5	18.0693	3.33333	9.24998	20	5.59996	5	1.42962	3.33333	0	193.333	213.21	56.6667	68.7847	41.6667	25	3.33333	18.3333	33.3333	13.3333	56.6667	9.76623	13.3333	7.56646	5	0	16.6667	38.4351	40
Riggi_EWS-FLI1_enhancer_830_GTDC1	GTDC1	chr2	144317099	144317699	600	180	109.61	61.6667	76.1681	27.5522	15	47.9489	46.5612	18.712	22.1545	35	42.6763	34.7241	22.7363	18.0808	73.3333	60.7786	3.33333	12.3333	63.3333	15.9999	10	4.28885	8.33333	9.86008	326.667	434.815	185	164.592	41.6667	53.3333	16.6667	65	48.3333	13.3333	33.3333	4.88312	15	4.20359	3.33333	0	23.3333	17.9364	938.333
Riggi_EWS-FLI1_enhancer_786_SLC5A6	SLC5A6	chr2	27193420	27194020	600	141.667	62.3931	61.6667	43.7966	42.2467	56.6667	61.4346	58.5	38.5935	29.9737	35	42.6763	15.4329	14.6162	11.6234	23.3333	41.0666	5	18.5	70	10.3999	6.66667	8.57771	13.3333	15.7761	176.667	171.24	81.6667	95.8073	18.3333	18.3333	8.33333	60	38.3333	6.66667	61.6667	11.1614	13.3333	6.72574	1.66667	1.49582	25	23.0611	621.667
Riggi_EWS-FLI1_enhancer_15_DHRS3	DHRS3	chr1	12648121	12648721	600	335	69.1383	58.3333	64.7429	40.4099	50	26.9713	45.3673	32.746	28.6705	35	45.1867	36.6532	16.2402	14.2063	50	26.2826	1.66667	21.5833	51.6667	7.99994	0	7.14809	5	7.88807	316.667	243.429	218.333	151.081	140	108.333	11.6667	113.333	130	11.6667	90	13.9518	18.3333	10.0886	8.33333	7.47908	35	51.2468	2436.67
Riggi_EWS-FLI1_enhancer_12_TARDBP	TARDBP	chr1	10987815	10988415	600	105	53.9616	53.3333	32.3714	38.5731	61.6667	55.441	58.5	37.424	45.6122	35	42.6763	40.5115	16.2402	14.2063	26.6667	19.712	0	40.0832	76.6667	19.1999	5	11.4369	8.33333	0	456.667	434.815	101.667	108.09	130	91.6667	5	176.667	118.333	18.3333	85	12.5566	41.6667	15.1329	21.6667	5.98326	61.6667	92.2442	2925
Riggi_EWS-FLI1_enhancer_1524_FEZF1	FEZF1	chr7	122303137	122303737	600	141.667	53.9616	51.6667	66.6471	23.8786	8.33333	16.4824	21.4898	10.5255	31.277	35	30.1245	23.1494	40.6006	18.0808	151.667	195.477	6.66667	27.7499	3.33333	2.39998	1170	975	33.3333	21.6922	436.667	987.147	106.667	216.181	200	181.667	41.6667	218.333	286.667	76.6667	5	0	11.6667	15.1329	673.333	539.99	113.333	148.616	3631.67
Riggi_EWS-FLI1_enhancer_447_SLAIN1	SLAIN1	chr13	77521752	77522352	600	101.667	92.7465	51.6667	53.3177	33.0627	68.3333	74.9202	50.1428	47.9495	82.102	35	27.6141	27.0076	35.7285	28.4127	38.3333	21.3546	1.66667	21.5833	135	23.1998	6.66667	12.8666	11.6667	3.94403	91.6667	80.5834	36.6667	31.9358	45	25	11.6667	56.6667	28.3333	10	100	16.7421	33.3333	9.24789	26.6667	8.9749	36.6667	28.1857	563.333
Riggi_EWS-FLI1_enhancer_365_DUSP6	DUSP6	chr12	89145136	89145736	600	43.3333	45.5301	50	39.9882	16.5313	40	40.4569	28.653	33.9155	32.5802	35	27.6141	25.0785	17.8643	11.6234	31.6667	29.568	3.33333	15.4166	88.3333	39.1997	5	0	15	1.97202	283.333	518.756	76.6667	119.145	21.6667	5	0	40	16.6667	15	10	5.5807	0	0	6.66667	0	6.66667	0	1113.33
Riggi_EWS-FLI1_enhancer_948_TSHZ2	TSHZ2	chr20	53463087	53463687	600	156.667	62.3931	48.3333	74.2639	60.6149	51.6667	32.9649	45.3673	32.746	32.5802	35	35.1452	9.64558	16.2402	18.0808	45	42.7093	3.33333	27.7499	58.3333	11.9999	0	8.57771	13.3333	3.94403	463.333	340.801	110	111.775	41.6667	48.3333	8.33333	83.3333	51.6667	15	60	11.859	13.3333	10.9293	13.3333	0	31.6667	35.8727	190
Riggi_EWS-FLI1_enhancer_708_CDH7	CDH7	chr18	65990161	65990761	600	95	50.589	45	55.2219	60.6149	21.6667	59.9362	17.9081	32.746	29.9737	35	30.1245	27.0076	22.7363	21.9552	138.333	105.131	1.66667	12.3333	58.3333	15.9999	8.33333	8.57771	10	9.86008	510	676.565	160	202.669	90	38.3333	8.33333	63.3333	81.6667	20	36.6667	11.1614	10	2.52215	13.3333	4.48745	43.3333	28.1857	1411.67
Riggi_EWS-FLI1_enhancer_853_ATP5G3	ATP5G3	chr2	175372919	175373519	600	191.667	276.553	38.3333	41.8924	45.9204	61.6667	73.4218	53.7244	45.6105	82.102	35	30.1245	36.6532	38.9766	25.8297	31.6667	31.2106	1.66667	12.3333	73.3333	33.5998	20	8.57771	33.3333	7.88807	525	595.982	280	174.418	118.333	71.6667	6.66667	116.667	155	8.33333	61.6667	24.4156	58.3333	7.56646	46.6667	5.98326	61.6667	28.1857	340
Riggi_EWS-FLI1_enhancer_505_FOS	FOS	chr14	75230495	75231095	600	65	38.7849	36.6667	38.084	25.7154	58.3333	73.4218	81.1836	73.6785	67.7667	35	15.0622	28.9368	50.3447	19.3723	35	11.4987	5	33.9166	135	10.3999	0	8.57771	13.3333	5.91605	103.333	147.736	51.6667	25.7943	101.667	93.3333	21.6667	113.333	138.333	28.3333	63.3333	11.859	33.3333	9.24789	11.6667	2.99163	80	71.7455	2833.33
Riggi_EWS-FLI1_enhancer_1208_NAF1	NAF1	chr4	163215992	163216592	600	56.6667	35.4123	31.6667	53.3177	44.0835	38.3333	68.9266	47.7551	53.797	67.7667	35	40.166	65.59	22.7363	36.1616	83.3333	57.4933	0	24.6666	91.6667	18.3999	16.6667	15.7258	6.66667	9.86008	538.333	1139.92	136.667	147.396	63.3333	61.6667	13.3333	95	90	10	25	8.37106	20	4.20359	13.3333	2.99163	48.3333	23.0611	3198.33
Riggi_EWS-FLI1_enhancer_1079_IGSF10	IGSF10	chr3	151564112	151564712	600	50	25.2945	20	17.1378	36.7363	38.3333	61.4346	62.0816	77.187	48.2186	35	30.1245	19.2912	35.7285	25.8297	110	75.5626	1.66667	21.5833	121.667	26.3998	6.66667	7.14809	11.6667	11.8321	85	156.13	58.3333	71.2413	51.6667	53.3333	6.66667	95	43.3333	5	105	25.1132	43.3333	10.0886	10	0	50	51.2468	1561.67
Riggi_EWS-FLI1_enhancer_1015_SMARCC1	SMARCC1	chr3	47663039	47663639	600	56.6667	23.6082	18.3333	22.8504	27.5522	26.6667	22.4761	23.8775	16.373	18.2449	35	55.2282	30.8659	25.9844	28.4127	148.333	68.9919	3.33333	15.4166	68.3333	11.1999	6.66667	8.57771	10	0	213.333	261.896	63.3333	60.1866	155	198.333	46.6667	215	256.667	50	40	11.1614	13.3333	3.36287	8.33333	2.99163	48.3333	28.1857	1641.67
Riggi_EWS-FLI1_enhancer_1170_DKK2	DKK2	chr4	107164880	107166529	1649	79.4421	49.0858	70.9521	56.1214	54.1353	16.98	32.7123	23.4576	19.1489	16.5963	34.5664	23.7488	32.2884	24.8183	13.1576	72.7714	53.7926	0	24.6816	36.3857	18.9204	6.67071	3.12106	7.88357	7.17532	229.836	324.973	92.1771	99.6642	61.2492	35.7793	1.81928	87.9321	76.4099	11.5221	24.2571	8.88378	9.09642	1.2236	3.63857	7.07542	19.4057	18.6465	315.949
Riggi_EWS-FLI1_enhancer_461_FGF14-AS2	FGF14-AS2	chr13	102326448	102327077	629	31.7965	8.04277	20.6677	23.6133	36.7947	11.1288	15.7225	13.666	17.8493	21.1331	33.3863	9.57853	7.3607	6.19659	18.4791	117.647	94.0158	0	11.7647	50.8744	12.9729	12.7186	10.9096	11.1288	1.8811	526.232	789.5	133.545	142.943	34.9762	54.0541	4.76948	60.4134	57.2337	7.94913	27.027	7.31968	6.3593	1.60391	15.8983	2.8537	30.2067	9.77681	195.548
Riggi_EWS-FLI1_enhancer_1531_AHCYL2	AHCYL2	chr7	129427477	129428077	600	1215	881.935	371.667	443.679	306.748	83.3333	58.4378	51.3367	79.526	86.0116	33.3333	80.3319	88.7394	45.4727	51.6594	33.3333	21.3546	1.66667	9.24998	168.333	37.5997	6.66667	4.28885	38.3333	7.88807	333.333	345.837	106.667	24.566	35	40	0	45	71.6667	6.66667	158.333	11.1614	33.3333	10.0886	36.6667	5.98326	30	23.0611	1940
Riggi_EWS-FLI1_enhancer_323_DDX11	DDX11	chr12	31080113	31080713	600	1075	465.419	368.333	420.829	284.706	213.333	218.767	237.581	223.374	233.274	33.3333	42.6763	55.9444	27.6084	61.9912	68.3333	44.352	16.6667	18.5	153.333	36.7997	21.6667	8.57771	36.6667	29.5803	316.667	166.203	55	33.1641	111.667	41.6667	11.6667	83.3333	111.667	26.6667	245	32.089	96.6667	27.7437	88.3333	5.98326	103.333	120.43	275
Riggi_EWS-FLI1_enhancer_341_TMEM5	TMEM5	chr12	63420117	63420717	600	573.333	743.659	176.667	177.091	150.619	25	59.9362	32.2347	43.2715	45.6122	33.3333	27.6141	21.2203	24.3604	15.4978	3.33333	9.85599	0	24.6666	45	16.7999	18.3333	4.28885	1.66667	3.94403	190	273.648	101.667	51.5885	11.6667	11.6667	0	20	10	1.66667	36.6667	7.67347	6.66667	0	10	7.47908	0	2.56234	93.3333
Riggi_EWS-FLI1_enhancer_120_HMCN1	HMCN1	chr1	186081989	186082589	600	685	581.774	155	112.348	119.393	48.3333	62.933	68.051	84.204	53.4315	33.3333	40.166	30.8659	24.3604	30.9956	41.6667	54.208	1.66667	9.24998	120	36.7997	13.3333	7.14809	10	3.94403	380	481.822	181.667	179.332	53.3333	30	8.33333	36.6667	68.3333	6.66667	61.6667	7.67347	18.3333	0.840718	11.6667	2.99163	15	2.56234	526.667
Riggi_EWS-FLI1_enhancer_383_IGF1	IGF1	chr12	102480304	102480904	600	386.667	328.829	151.667	175.187	139.598	56.6667	70.425	69.2448	54.9665	61.2507	33.3333	55.2282	28.9368	29.2324	42.619	10	18.0693	10	36.9999	58.3333	28.7998	73.3333	27.1627	10	17.7482	141.667	152.773	68.3333	24.566	151.667	126.667	8.33333	138.333	225	35	53.3333	16.7421	40	15.1329	161.667	41.8829	36.6667	12.8117	600
Riggi_EWS-FLI1_enhancer_1390_UBE3D	UBE3D	chr6	82689496	82690096	600	536.667	263.063	138.333	127.582	67.9621	20	23.9745	25.0714	32.746	15.6385	33.3333	20.083	32.795	11.3682	20.6637	56.6667	59.136	0	24.6666	85	20.7999	5	7.14809	13.3333	1.97202	681.667	888.097	213.333	343.924	96.6667	93.3333	8.33333	130	73.3333	10	21.6667	13.2542	13.3333	8.40718	13.3333	0	55	23.0611	595
Riggi_EWS-FLI1_enhancer_1414_FRK	FRK	chr6	115932451	115933051	600	233.333	364.241	130	76.1681	91.8407	45	58.4378	51.3367	38.5935	59.9475	33.3333	30.1245	38.5823	40.6006	36.1616	45	22.9973	0	12.3333	86.6667	14.3999	3.33333	1.42962	10	3.94403	63.3333	50.3646	45	12.283	21.6667	10	0	45	20	3.33333	61.6667	5.5807	10	1.68144	6.66667	0	8.33333	20.4987	18.3333
Riggi_EWS-FLI1_enhancer_419_STARD13	STARD13	chr13	33434625	33435225	600	486.667	215.846	118.333	119.965	124.903	8.33333	41.9553	25.0714	28.068	37.793	33.3333	65.2697	36.6532	45.4727	27.1212	168.333	162.624	3.33333	6.16665	35	21.5999	148.333	168.695	16.6667	19.7202	645	1249.04	376.667	442.187	50	71.6667	3.33333	86.6667	100	25	38.3333	11.859	18.3333	5.88502	28.3333	7.47908	78.3333	51.2468	3601.67
Riggi_EWS-FLI1_enhancer_51_PTGER3	PTGER3	chr1	71024927	71025527	600	250	170.316	103.333	60.9345	56.9413	20	55.441	54.9183	31.5765	36.4898	33.3333	32.6348	13.5038	14.6162	28.4127	73.3333	50.9226	8.33333	18.5	65	23.9998	3.33333	1.42962	8.33333	5.91605	403.333	634.595	193.333	173.19	26.6667	26.6667	0	36.6667	21.6667	3.33333	20	0	6.66667	0	10	0	5	2.56234	328.333
Riggi_EWS-FLI1_enhancer_695_MEX3C	MEX3C	chr18	52319283	52319883	600	471.667	406.398	96.6667	110.444	113.883	73.3333	116.876	125.357	97.0685	186.358	33.3333	25.1037	34.7241	37.3525	36.1616	16.6667	22.9973	3.33333	30.8333	148.333	35.9998	0	10.0073	20	3.94403	86.6667	53.7223	103.333	15.9679	8.33333	15	0	26.6667	26.6667	1.66667	56.6667	8.37106	23.3333	5.88502	6.66667	7.47908	25	17.9364	11.6667
Riggi_EWS-FLI1_enhancer_1346_DTNBP1	DTNBP1	chr6	15596346	15596946	600	648.333	268.122	91.6667	95.2101	80.8198	61.6667	92.9011	60.8877	61.9835	50.825	33.3333	37.6556	40.5115	40.6006	34.8701	41.6667	32.8533	5	46.2499	60	44.7997	11.6667	5.71847	16.6667	13.8041	256.667	300.509	198.333	95.8073	41.6667	55	6.66667	38.3333	70	6.66667	116.667	25.1132	41.6667	11.77	26.6667	7.47908	25	7.68702	1235
Riggi_EWS-FLI1_enhancer_170_KIAA1217	KIAA1217	chr10	24350440	24351040	600	260	237.768	86.6667	93.3059	80.8198	31.6667	25.4729	35.8163	42.102	48.2186	33.3333	32.6348	40.5115	34.1045	34.8701	73.3333	36.1386	0	61.6665	78.3333	40.7997	51.6667	14.2962	20	7.88807	288.333	263.575	173.333	98.2639	18.3333	26.6667	5	70	65	11.6667	21.6667	20.9276	11.6667	3.36287	8.33333	1.49582	5	12.8117	471.667
Riggi_EWS-FLI1_enhancer_735_TSHZ3	TSHZ3	chr19	30779809	30780409	600	166.667	116.355	86.6667	64.7429	69.799	51.6667	73.4218	70.4387	64.3225	79.4956	33.3333	20.083	55.9444	29.2324	25.8297	53.3333	27.9253	1.66667	18.5	91.6667	54.3996	20	10.0073	26.6667	13.8041	306.667	181.313	193.333	52.8168	155	163.333	11.6667	168.333	311.667	35	70	29.2987	35	9.24789	71.6667	14.9582	53.3333	25.6234	700
Riggi_EWS-FLI1_enhancer_843_RBMS1	RBMS1	chr2	160699800	160700400	600	145	182.12	75	85.6891	51.4308	46.6667	37.4601	44.1734	49.119	56.0379	33.3333	30.1245	38.5823	50.3447	49.0764	28.3333	6.57066	0	9.24998	85	39.1997	13.3333	7.14809	11.6667	0	43.3333	45.3282	38.3333	12.283	43.3333	23.3333	3.33333	71.6667	73.3333	3.33333	20	11.859	18.3333	3.36287	21.6667	2.99163	13.3333	2.56234	356.667
Riggi_EWS-FLI1_enhancer_18_UBR4	UBR4	chr1	19048095	19048695	600	240	131.531	73.3333	74.2639	69.799	50	67.4282	59.6938	54.9665	44.309	33.3333	77.8216	40.5115	34.1045	33.5786	16.6667	26.2826	0	12.3333	16.6667	1.59999	0	10.0073	3.33333	7.88807	156.667	152.773	86.6667	74.9262	131.667	50	3.33333	115	71.6667	13.3333	43.3333	10.4638	11.6667	4.20359	0	5.98326	38.3333	61.4961	90
Riggi_EWS-FLI1_enhancer_1114_LPP	LPP	chr3	188509239	188509839	600	305	89.3739	60	68.5513	49.594	38.3333	47.9489	44.1734	26.8985	41.7026	33.3333	22.5934	28.9368	19.4883	21.9552	48.3333	57.4933	0	24.6666	50	23.1998	0	15.7258	21.6667	0	283.333	604.376	160	226.007	126.667	73.3333	13.3333	140	76.6667	28.3333	65	15.3469	18.3333	5.04431	3.33333	5.98326	46.6667	35.8727	436.667
Riggi_EWS-FLI1_enhancer_1252_WDR70	WDR70	chr5	37575644	37576244	600	113.333	35.4123	51.6667	55.2219	53.2676	35	26.9713	20.2959	29.2375	31.277	33.3333	32.6348	40.5115	38.9766	18.0808	123.333	126.485	0	33.9166	40	16.7999	28.3333	7.14809	15	5.91605	575	711.82	208.333	259.171	146.667	151.667	5	170	206.667	28.3333	11.6667	12.5566	25	8.40718	50	14.9582	41.6667	33.3104	2940
Riggi_EWS-FLI1_enhancer_1393_PM20D2	PM20D2	chr6	89242346	89242946	600	120	75.8835	45	30.4672	55.1044	68.3333	73.4218	71.6326	61.9835	61.2507	33.3333	55.2282	40.5115	34.1045	30.9956	55	60.7786	1.66667	15.4166	105	30.3998	5	8.57771	16.6667	11.8321	213.333	466.712	98.3333	111.775	38.3333	15	15	55	35	5	51.6667	8.37106	15	6.72574	21.6667	5.98326	26.6667	7.68702	3141.67
Riggi_EWS-FLI1_enhancer_1305_SPRY4	SPRY4	chr5	142402684	142403284	600	110	69.1383	38.3333	47.605	23.8786	103.333	128.863	109.837	99.4075	93.8309	33.3333	55.2282	34.7241	47.0967	32.2871	41.6667	34.496	0	12.3333	116.667	35.9998	13.3333	7.14809	13.3333	13.8041	500	809.192	166.667	211.267	58.3333	25	5	118.333	48.3333	5	41.6667	5.5807	8.33333	2.52215	6.66667	2.99163	28.3333	53.8091	1570
Riggi_EWS-FLI1_enhancer_173_PDSS1	PDSS1	chr10	26675794	26676394	600	91.6667	38.7849	38.3333	19.042	31.2258	6.66667	2.99681	8.35714	7.017	1.30321	33.3333	17.5726	23.1494	11.3682	30.9956	163.333	119.915	0	9.24998	41.6667	7.19995	106.667	65.7624	8.33333	5.91605	363.333	622.843	101.667	249.345	85	111.667	11.6667	118.333	118.333	18.3333	3.33333	2.09276	0	0.840718	11.6667	13.4623	28.3333	28.1857	1993.33
Riggi_EWS-FLI1_enhancer_1190_INTU	INTU	chr4	127045214	127045814	600	288.333	349.064	35	49.5092	20.205	40	38.9585	31.0408	39.763	45.6122	33.3333	15.0622	27.0076	17.8643	20.6637	41.6667	27.9253	1.66667	12.3333	66.6667	17.5999	6.66667	1.42962	11.6667	3.94403	140	50.3646	203.333	92.1224	30	26.6667	5	16.6667	11.6667	3.33333	60	15.3469	26.6667	3.36287	10	0	16.6667	38.4351	23.3333
Riggi_EWS-FLI1_enhancer_221_MGMT	MGMT	chr10	129304940	129305540	600	26.6667	18.5493	35	20.9462	38.5731	33.3333	31.4665	34.6224	22.2205	22.1545	33.3333	17.5726	48.2279	16.2402	12.9148	86.6667	87.0613	3.33333	33.9166	93.3333	39.1997	18.3333	15.7258	21.6667	7.88807	196.667	500.289	141.667	212.496	23.3333	21.6667	5	43.3333	45	5	8.33333	10.4638	11.6667	2.52215	23.3333	5.98326	6.66667	7.68702	303.333
Riggi_EWS-FLI1_enhancer_1440_RGS17	RGS17	chr6	153272167	153272767	600	70	59.0205	26.6667	22.8504	25.7154	16.6667	23.9745	29.8469	14.034	26.0641	33.3333	17.5726	25.0785	16.2402	14.2063	135	119.915	1.66667	12.3333	26.6667	26.3998	68.3333	18.585	31.6667	0	311.667	570.799	81.6667	114.232	126.667	85	11.6667	166.667	135	20	13.3333	13.9518	23.3333	14.2922	15	13.4623	40	64.0585	866.667
Riggi_EWS-FLI1_enhancer_237_METTL15	METTL15	chr11	28666583	28667183	600	13.3333	28.6671	21.6667	38.084	42.2467	46.6667	88.4059	42.9796	61.9835	45.6122	33.3333	27.6141	21.2203	17.8643	37.453	43.3333	45.9946	13.3333	40.0832	140	32.7998	5	18.585	31.6667	7.88807	3.33333	3.35764	3.33333	2.4566	73.3333	28.3333	0	65	36.6667	3.33333	26.6667	15.3469	10	1.68144	16.6667	0	38.3333	28.1857	20
Riggi_EWS-FLI1_enhancer_1262_ZSWIM6	ZSWIM6	chr5	61319144	61319744	600	25	43.8438	20	34.2756	31.2258	55	77.917	59.6938	50.2885	41.7026	33.3333	32.6348	28.9368	29.2324	34.8701	80	80.4906	0	30.8333	90	41.5997	63.3333	30.022	36.6667	21.6922	30	13.4306	18.3333	4.91319	233.333	281.667	50	246.667	245	20	38.3333	20.9276	33.3333	5.04431	58.3333	19.4456	113.333	28.1857	445
Riggi_EWS-FLI1_enhancer_597_HS3ST4	HS3ST4	chr16	25799741	25800404	663	42.2323	42.7298	76.9231	82.7165	38.2323	48.2655	56.9529	56.1824	56.0936	18.87	33.1825	40.893	29.6787	29.3941	17.5315	64.8567	40.1375	3.01659	22.3227	43.7406	16.6515	3.01659	5.17509	9.04977	3.56926	473.605	838.651	120.664	243.437	75.4148	96.5309	15.083	107.089	164.404	19.6078	33.1825	5.68171	19.6078	1.52166	13.5747	8.12208	46.7572	55.6526	2838.61
Riggi_EWS-FLI1_enhancer_407_TPTE2	TPTE2	chr13	19189544	19190422	878	429.385	253.521	135.535	84.583	104.184	54.6697	71.6777	52.2151	67.9322	59.6684	33.0296	34.3103	43.504	33.2943	31.7723	78.5877	78.5785	1.13895	21.0706	50.1139	18.5876	9.11162	7.81568	17.0843	9.43334	720.957	976.317	230.068	251.815	39.8633	53.5308	6.83371	45.5581	62.6424	13.6674	86.5604	32.8931	30.7517	12.065	20.5011	14.3108	31.8907	52.5309	3502.28
Riggi_EWS-FLI1_enhancer_1082_P2RY1	P2RY1	chr3	152728530	152729166	636	44.0252	23.8627	55.0314	48.5033	31.1912	37.7358	38.1669	28.1575	33.099	31.9654	33.0189	9.47311	14.5594	13.7889	20.7125	39.3082	18.5962	9.43396	23.2704	53.4591	12.0754	1.57233	9.44087	9.43396	7.44157	272.013	375.359	117.925	122.83	40.8805	26.7296	1.57233	55.0314	37.7358	4.71698	58.1761	10.5296	23.5849	3.96565	4.71698	0	50.3145	36.2595	1440.25
Riggi_EWS-FLI1_enhancer_71_OLFM3	OLFM3	chr1	102185106	102185718	612	187.908	56.21	57.1895	44.8047	28.8128	16.3399	23.5044	18.7275	19.4917	19.1648	32.6797	39.3784	26.4781	35.028	30.3879	132.353	66.0287	0	12.0915	66.9935	21.9606	0	1.40159	9.80392	0	367.647	617.214	112.745	148.118	60.4575	37.5817	11.4379	52.2876	35.9477	8.16993	13.0719	8.20692	11.4379	3.29693	16.3399	0	17.9739	10.0484	1019.61
Riggi_EWS-FLI1_enhancer_1223_WWC2	WWC2	chr4	183180617	183181267	650	252.308	183.677	133.846	163.468	130.555	33.8462	59.4751	46.2857	52.8974	57.7421	32.3077	50.9799	53.4217	31.4811	30.9956	38.4615	51.5544	1.53846	28.4615	115.385	39.8766	23.0769	3.95894	30.7692	7.28129	220	261.896	56.9231	54.4231	23.0769	27.6923	0	7.69231	46.1538	6.15385	33.8462	9.01498	13.8462	6.20838	3.07692	0	6.15385	4.73047	121.538
[truncated: 764 more rows]
[truncated: 26 more columns]
