# Supplementary material for: p300/CBP is an essential driver of pathogenic enhancer activity and gene expression in Ewing sarcoma
Source: EMBO Rep. 2025 Sep 1;26(19):4766–93. doi: 10.1038/s44319-025-00552-z (PMC12508431; doi:10.1038/s44319-025-00552-z)
Supplement: Supplementary file 9 — Dataset EV5 [file 44319_2025_552_MOESM9_ESM.xlsx]

## Sheet: Sheet1
Dataset EV5. MLL3/4 DKO DEGs including log2FC and padjust values in A673 and SKNMC cells
A673 cells					SKNMC cells
Gene name	log2FoldChange	padj.			Gene name	log2FoldChange	padj.
KRT17	-3.27667	3.8132e-249			BTBD17	-3.0521	6.4965e-89
BTBD17	-2.8856	3.59274e-75			STRA6	-2.72123	6.57426e-48
SLC7A8	-2.42721	2.24473e-131			C3AR1	-2.61579	1.95523e-47
C10orf91	-2.34337	3.37785e-42			ECM1	-2.34395	3.71061e-44
CACNA1G	-2.30596	3.50805e-113			SOAT2	-2.33154	8.22037e-37
BGN	-2.27786	5.17005e-148			CTCFL	-2.21627	3.48426e-53
VMO1	-2.27361	1.701e-76			S100B	-2.18184	3.80003e-29
QPRT	-2.24234	5.23437e-116			MLC1	-2.12608	8.02515e-71
MFAP4	-2.24095	2.58229e-188			IL11RA	-2.11049	2.26551e-86
COL1A2	-2.23582	3.10681e-183			DCN	-2.02775	9.25974e-70
INKA2	-2.14308	3.96612e-51			PDGFRB	-2.02044	2.64384e-47
CREB3L1	-2.06835	7.04725e-73			KCNN4	-1.98896	1.17688e-21
NID2	-2.04547	1.21752e-94			C8orf31	-1.96283	9.59622e-26
SCN4B	-2.03627	3.94684e-34			TMEM171	-1.94533	1.34975e-23
TMEM100	-1.99493	1.40451e-36			STING1	-1.93689	1.68058e-59
LOXL1	-1.99144	5.12509e-136			SOX18	-1.88192	1.08236e-45
CACNA1I	-1.96296	7.08753e-54			VAV1	-1.86202	8.48801e-19
PDGFRB	-1.8834	1.92076e-115			SYNGR4	-1.85469	4.72185e-20
DHRS3	-1.88054	1.5784e-38			CRYBG1	-1.84799	1.05662e-38
TRPM8	-1.85712	8.65705e-58			NRXN2	-1.81881	4.93459e-30
TMEM72	-1.85301	1.32455e-25			CARMN	-1.81096	5.08128e-19
INPP4B	-1.82068	2.08393e-74			GRHL3	-1.80254	3.80042e-43
INKA1	-1.81079	7.14671e-31			AMOT	-1.77736	2.0144e-106
SYK	-1.80192	4.59673e-61			SRRM4	-1.77013	5.10314e-25
HBA2	-1.78606	5.24889e-24			VCAM1	-1.76559	4.20516e-36
C6orf223	-1.77844	2.00485e-88			INKA1	-1.75508	1.35755e-23
LRRC17	-1.76902	3.38181e-30			PTPN6	-1.75124	6.00503e-20
BTBD19	-1.76099	5.85924e-31			CDH3	-1.73014	1.87635e-20
ZNF467	-1.74152	1.11922e-62			KRT8	-1.70059	9.14274e-21
DCN	-1.70316	3.23249e-22			SEMA5B	-1.66411	2.91466e-87
ACPP	-1.69621	8.11319e-63			AL606970.1	-1.65898	5.60038e-15
STING1	-1.69302	2.68758e-91			DIRC3	-1.61717	5.16405e-14
ITGB5	-1.68438	1.49412e-115			OTOF	-1.59974	1.91139e-16
SLC15A2	-1.67807	1.5668e-39			KRT25	-1.57304	5.59614e-15
ABCA1	-1.64084	2.06288e-23			MEG3	-1.55654	6.15256e-65
RASD2	-1.62893	6.63928e-26			RTL1	-1.54746	6.4686e-15
DTNA	-1.6253	6.78819e-39			SPARC	-1.53845	1.0277e-126
HIF3A	-1.61579	4.31592e-39			RTN1	-1.53808	4.4936e-41
NYNRIN	-1.59125	4.19422e-79			IGFBP5	-1.52591	4.19808e-59
PLD1	-1.58975	2.67536e-26			MEG8	-1.50497	1.42981e-36
ADA2	-1.58866	5.01157e-20			ARHGEF16	-1.49787	5.08777e-21
SH3TC1	-1.58642	4.18175e-21			SLC7A7	-1.49552	3.07867e-17
ABCG1	-1.58172	1.95093e-19			FRMD6	-1.494	6.97188e-54
CD248	-1.58062	2.14348e-122			MAFA	-1.49222	1.9107e-27
SEMA3F	-1.57561	3.28623e-41			NSG2	-1.48841	3.55886e-21
EMILIN1	-1.56149	6.60493e-108			DNM3OS	-1.48341	4.9454e-17
INPP5D	-1.55693	4.48723e-18			ARHGDIB	-1.48229	9.02063e-32
NTN1	-1.55096	5.45282e-41			AC244153.1	-1.47498	6.0893e-15
ROR2	-1.54107	9.85233e-35			KRT17	-1.4719	7.53018e-13
SEMA5B	-1.53705	2.97564e-23			BGN	-1.4686	8.78389e-26
METTL7A	-1.52878	1.70648e-50			U82695.1	-1.4636	6.9431e-12
MCEMP1	-1.52261	2.3446e-22			S100A4	-1.45904	6.54706e-16
SAMD14	-1.51421	9.9172e-45			L1TD1	-1.43558	3.35118e-15
OLFML2A	-1.51208	6.59935e-32			FAM167A	-1.42666	3.84964e-11
AC104051.2	-1.50941	1.87288e-19			CD248	-1.42301	5.62302e-29
PPP1R1B	-1.50278	2.54327e-22			TBX3	-1.38376	7.26264e-61
UNC80	-1.49841	2.89305e-19			ARHGAP9	-1.37708	9.407e-11
SERPINF1	-1.47861	9.23859e-106			CRYBA2	-1.37611	1.84701e-10
DIRC3	-1.46432	2.23316e-16			LRRN4CL	-1.37085	6.83028e-11
IGSF21	-1.4558	5.31285e-22			ZBTB7C	-1.36639	2.65544e-19
CA11	-1.44925	1.2249e-42			LINC02037	-1.35531	3.03672e-11
C1orf54	-1.44325	1.5478e-17			AC055839.2	-1.34717	8.40801e-32
IL2RB	-1.43944	1.76501e-15			ISLR	-1.34073	4.5402e-10
CACNG5	-1.43586	4.73598e-18			L1CAM	-1.3369	2.18089e-43
MLC1	-1.41938	3.52156e-15			WNT6	-1.33328	2.6628e-20
SPARC	-1.41349	4.19763e-67			ANXA1	-1.33021	9.38557e-81
TIAM1	-1.40988	2.23956e-43			MYH15	-1.32692	6.60085e-19
GSN	-1.40662	1.59455e-73			WAS	-1.31857	5.57573e-13
SPARCL1	-1.40185	8.76307e-15			ADCY7	-1.31514	4.29796e-14
DEPP1	-1.39056	7.53826e-15			WNT10A	-1.30592	3.35517e-20
TMEM176A	-1.37936	2.98766e-15			CHRM1	-1.30556	2.84714e-09
TMEM171	-1.3666	7.01907e-16			COL9A2	-1.29206	6.87893e-13
DACT2	-1.36106	1.77454e-22			SYT5	-1.27935	1.67289e-12
PLCB1	-1.35551	1.69347e-31			SLC9A9	-1.2713	5.50372e-10
S100A10	-1.35494	4.50181e-18			KCNF1	-1.26615	2.98212e-11
SCAT8	-1.3494	4.3926e-14			PCOLCE	-1.26505	2.76792e-31
ANO4	-1.34742	3.21092e-20			CES1	-1.26408	1.26297e-12
RAC2	-1.34322	4.94468e-25			HOXC4	-1.25209	5.79081e-15
PLEKHG1	-1.34	2.66905e-21			BRINP1	-1.25123	2.44071e-20
SORL1	-1.33973	2.15271e-17			DOK2	-1.2469	1.52856e-08
PROKR1	-1.33595	9.20042e-24			LCN10	-1.2463	1.58517e-08
ECM1	-1.33102	3.65176e-52			TNFRSF25	-1.24394	1.10948e-13
GLRX	-1.31069	1.24263e-26			TTC23	-1.23681	1.15546e-23
SESN3	-1.30258	1.81955e-40			FAP	-1.23562	1.63944e-08
SLC35F1	-1.29829	3.71831e-27			LINC01503	-1.23017	1.88333e-13
PPIAP46	-1.2964	1.02633e-12			IGF1	-1.22997	1.17688e-21
GRIP2	-1.29474	2.77449e-19			RN7SL471P	-1.22569	2.10757e-09
VAV1	-1.29067	6.01941e-76			TMEM100	-1.22551	1.80406e-12
VASN	-1.28824	2.72974e-34			RHOB	-1.22362	8.65709e-29
FCGBP	-1.28717	1.36909e-34			ARTN	-1.20397	2.91519e-19
PCOLCE	-1.28661	1.14154e-36			SLCO1C1	-1.20002	1.95508e-09
RTL5	-1.28346	7.55397e-38			PLEKHG5	-1.19716	8.14588e-22
AADACL4	-1.28032	1.22172e-12			AC093730.1	-1.19534	1.87887e-08
P2RX1	-1.28002	1.37756e-12			KCNMA1	-1.1921	1.51983e-08
TGFBI	-1.27842	3.94684e-34			SOX9	-1.18513	6.28691e-10
PPFIBP2	-1.27798	1.59373e-12			ARC	-1.17598	2.04272e-21
SCN9A	-1.27563	1.27106e-16			EMP1	-1.17495	1.00184e-07
UBA7	-1.27557	5.13493e-14			CD79A	-1.16947	2.06346e-18
PHLDB2	-1.27399	2.25813e-19			C10orf91	-1.1686	1.17613e-07
PIK3CG	-1.27174	6.78764e-49			ANTXR2	-1.16469	1.93906e-33
MAML2	-1.2592	2.67536e-26			RUNX1T1	-1.1607	1.6635e-11
SUCNR1	-1.25912	1.75349e-15			LINC00886	-1.15939	2.71145e-10
COL21A1	-1.25078	3.19848e-79			LIMA1	-1.15231	7.70669e-57
NEDD9	-1.24511	1.93564e-12			NLRP1	-1.14943	1.95872e-10
CD79B	-1.24254	8.67703e-12			PCDHGC5	-1.14574	8.86108e-08
VCAM1	-1.23907	2.94183e-14			CCDC69	-1.14398	2.6647e-07
PCBP3	-1.23576	2.463e-29			SLC7A8	-1.14371	2.26552e-47
ABCA6	-1.23415	1.30456e-13			BEND3P2	-1.14278	2.41024e-07
C1QTNF1	-1.23248	1.00565e-12			DRD1	-1.13223	1.16292e-15
TNNT1	-1.2303	2.84077e-27			GPR17	-1.12792	3.33277e-10
SERPING1	-1.22938	3.06891e-16			LINC01237	-1.1263	3.77182e-08
RARG	-1.22704	2.67738e-34			DTNA	-1.12611	2.06668e-16
DGKK	-1.22469	3.48347e-36			CSF3R	-1.11911	4.62154e-07
NDNF	-1.22272	2.43279e-23			UNCX	-1.11622	5.45861e-10
S100A4	-1.22051	6.85864e-14			APOD	-1.116	5.48735e-07
SCX	-1.21965	4.96428e-29			CYP20A1	-1.11479	7.79914e-27
ARHGDIB	-1.21758	2.46647e-47			MSX2	-1.1139	1.82199e-30
STC1	-1.21746	2.3446e-22			MC1R	-1.11352	6.44099e-11
COL16A1	-1.21253	1.03853e-40			COL5A1	-1.11235	7.83157e-27
GPR153	-1.21207	4.65501e-41			AC100803.3	-1.11228	3.7871e-07
SYNE3	-1.20947	1.02996e-33			GAP43	-1.11046	2.97484e-21
LINC01503	-1.20591	3.07694e-11			S100A2	-1.10798	1.44064e-07
ELK3	-1.20491	2.20305e-52			SCML4	-1.10644	7.89414e-07
ACOX2	-1.20225	8.98114e-12			SERPINF1	-1.10307	9.92761e-11
SYNPO	-1.19936	6.85131e-45			AIF1	-1.10248	8.87109e-07
COL5A1	-1.19758	1.87125e-52			GPR156	-1.10181	2.19526e-24
KCNN3	-1.19116	2.82478e-14			BIRC7	-1.10115	4.23522e-07
SEMA3C	-1.19103	7.85112e-30			PLEKHG1	-1.0993	8.64047e-07
CACNA2D4	-1.18697	7.42705e-11			PCDHGC3	-1.09182	1.91948e-30
KCNH2	-1.18679	5.66138e-25			AL033523.1	-1.09165	1.04323e-06
PALLD	-1.18374	1.33833e-40			ACVRL1	-1.08697	1.15431e-06
ARHGEF40	-1.18292	3.20778e-68			ARID5B	-1.0868	9.98392e-22
TMEM37	-1.18132	2.2826e-23			LINC01679	-1.08262	8.60515e-12
PCDH12	-1.18088	3.31981e-12			MAPK4	-1.07359	6.57319e-11
FREM2	-1.18074	4.41963e-26			GPSM3	-1.07166	2.97181e-16
AC244153.1	-1.17716	9.56764e-11			CTSK	-1.06862	1.78289e-16
IGDCC4	-1.1765	3.14629e-13			PDLIM2	-1.06614	2.3166e-08
APOL4	-1.17607	6.39011e-11			MEG9	-1.06466	2.26296e-06
RASGRF1	-1.17364	1.17719e-10			RGS3	-1.06306	5.79081e-15
FBLN5	-1.16938	5.36767e-20			SEMA3C	-1.0629	2.38827e-38
AC244502.1	-1.16393	1.06387e-12			KRT18	-1.05675	3.2576e-31
KREMEN1	-1.16133	1.20177e-42			PTPRVP	-1.05309	1.0057e-06
GLI1	-1.15785	1.65894e-26			ADA2	-1.05021	1.17558e-06
C9orf135-DT	-1.15232	7.3467e-11			PARVG	-1.04497	3.67049e-06
TTLL6	-1.14965	3.698e-15			EMP3	-1.04309	8.28934e-31
CUBN	-1.14937	3.85715e-12			LINC02783	-1.04015	4.00849e-06
LIPH	-1.14861	3.90412e-17			COL16A1	-1.03616	1.30302e-16
MYOF	-1.14676	3.82038e-26			HAPLN3	-1.03279	1.14371e-21
TSPAN18	-1.14567	1.01291e-23			OLFM1	-1.0306	3.61857e-29
HR	-1.14416	1.708e-38			LOXL1	-1.0282	1.27562e-06
BCL9L	-1.13975	8.58038e-56			CCDC9B	-1.02672	2.8478e-16
AC007906.2	-1.13854	2.60011e-10			KIF25	-1.02551	1.27316e-06
SOX18	-1.1385	1.18566e-12			VASN	-1.01917	1.03256e-11
KIF25-AS1	-1.13633	9.28013e-10			KLHDC7B	-1.0178	6.67439e-06
ECSCR	-1.13406	3.52341e-10			ESPNL	-1.01428	1.71762e-06
LGALS3	-1.13354	1.55034e-13			PLD1	-1.01424	3.29215e-08
CTSK	-1.13327	4.91726e-22			MSX1	-1.01016	1.0014e-14
TRAC	-1.1317	1.98917e-11			ROBO2	-1.00492	4.25503e-20
AMOT	-1.131	1.64732e-12			SLC16A4	-1.00432	1.28688e-07
COL7A1	-1.12721	1.47358e-26			SLC26A7	-1.00182	2.8971e-06
NRGN	-1.12682	3.62868e-35
ADGRA2	-1.12616	1.05916e-68
AL606970.1	-1.1253	9.19458e-10
ANKRD6	-1.12443	7.52428e-28
MERTK	-1.11641	3.55359e-28
CDK18	-1.1156	3.03944e-35
TCF7L1	-1.1149	5.11553e-29
NFATC4	-1.11387	5.07366e-42
CD82	-1.1133	1.7009e-23
NRXN2	-1.11103	1.17699e-11
ANXA1	-1.10826	4.49175e-42
SHROOM2	-1.10685	3.4028e-16
LRRC10B	-1.10668	3.52318e-23
STAC2	-1.10621	1.08724e-13
RBP1	-1.10131	1.0097e-12
ESRRB	-1.09188	2.91435e-19
C8orf31	-1.09177	7.50176e-10
LOXL1-AS1	-1.09135	1.13655e-20
PCTP	-1.09025	3.81173e-18
SSPO	-1.08704	3.56434e-09
PCDHGC3	-1.08494	1.3405e-44
ACSF2	-1.07956	4.59008e-11
LDLRAD4	-1.07953	7.141e-09
ZNF423	-1.07629	1.37746e-21
COL1A1	-1.07483	3.08409e-40
CCDC80	-1.0741	4.00655e-10
TSPAN11	-1.07253	1.787e-33
MAFA	-1.06592	1.50212e-12
BMP5	-1.06464	1.23417e-08
WDR66	-1.06429	4.3926e-14
TMEM119	-1.06172	5.58365e-09
B4GALT6	-1.05663	3.42103e-16
LINC01152	-1.04889	4.86831e-09
SPX	-1.04531	1.05663e-09
AL451069.3	-1.04388	9.99744e-09
NRP1	-1.04372	6.76452e-34
TPRG1	-1.04352	2.46342e-08
LINC00649	-1.04246	2.2841e-08
UNC5B	-1.04153	2.5951e-39
UNCX	-1.03965	3.13096e-23
PAG1	-1.03881	1.33664e-19
AC046168.1	-1.03216	1.71517e-08
FERMT3	-1.03134	1.88139e-39
PKHD1	-1.0313	3.44931e-08
SERTAD4	-1.03036	2.0776e-12
C3	-1.0296	1.13792e-08
SSBP2	-1.02927	9.97814e-22
IL33	-1.02871	2.18785e-08
MYORG	-1.02765	5.4003e-31
GAB1	-1.02624	5.3808e-32
ST8SIA5	-1.0251	8.46607e-35
ITM2C	-1.02147	3.59099e-58
ARHGAP26	-1.02094	6.66538e-26
UNC13A	-1.01847	3.57493e-22
EMCN	-1.01769	2.30633e-16
TLE6	-1.01201	7.58104e-08
SIRPB2	-1.01191	6.65475e-08
FGF12	-1.01191	4.84259e-13
FBN1	-1.01087	1.1338e-26
DAB2IP	-1.00978	1.04193e-47
ZNF792	-1.00793	3.329e-24
SYTL1	-1.00382	2.54932e-13
STON2	-1.00335	3.4028e-16
GRAMD1C	-1.00279	5.6179e-10
FBLN1	-1.0011	4.17705e-49
