# Supplementary material for: p300/CBP is an essential driver of pathogenic enhancer activity and gene expression in Ewing sarcoma
Source: EMBO Rep. 2025 Sep 1;26(19):4766–93. doi: 10.1038/s44319-025-00552-z (PMC12508431; doi:10.1038/s44319-025-00552-z)
Supplement: Supplementary file 10 — Dataset EV6 [file 44319_2025_552_MOESM10_ESM.xlsx]

## Sheet: Sheet1
dataset EV6. A485 DEGs including log2FC and padjust values
Gene name	log2FoldChange	padj.
PRAMEF1	-4.69909	1.85524e-45
MYEOV	-4.26313	5.00842e-79
GDF6	-4.03418	1.35369e-144
BMP2	-4.0101	3.84405e-121
DRD1	-3.96615	2.58865e-40
GRHL3	-3.4811	3.99556e-29
FJX1	-3.4757	2.5077e-54
LRATD2	-3.43507	3.54678e-91
POU3F1	-3.43093	9.75882e-46
EPHA4	-3.3754	7.08879e-73
ESRRB	-3.35591	6.96083e-43
IGFBP3	-3.23036	3.05091e-14
KCNA2	-3.1781	2.78415e-113
PPARGC1B	-3.16996	9.75152e-69
SHISA9	-3.14563	1.23483e-26
JCAD	-3.13189	9.06489e-41
TRIB1	-3.08283	9.29641e-78
MAFA	-3.07629	6.88817e-71
EWSAT1	-3.06771	3.18322e-23
GAS1	-3.05931	1.70096e-77
AL591122.1	-3.03658	4.27183e-17
FRG2FP	-3.02221	6.53151e-69
SRRM4	-3.01567	2.21376e-16
SOX9	-3.01312	5.08035e-15
MBD3L3	-2.99056	7.71081e-25
AC090150.1	-2.98955	2.02476e-25
AC011478.1	-2.9492	1.91338e-13
GPR17	-2.94187	2.98456e-18
MAP7D2	-2.93046	5.22715e-48
ABHD6	-2.91019	8.96721e-84
TLE3	-2.88966	7.04204e-96
MN1	-2.8834	8.31761e-55
EGR2	-2.87542	1.17234e-13
KMO	-2.87517	3.93462e-54
MYC	-2.85962	1.55222e-100
KCNE3	-2.84126	1.92549e-80
GPR39	-2.83289	3.67166e-20
INKA1	-2.82819	1.5994e-11
EPHA2	-2.80339	8.24538e-41
LRRC4C	-2.78203	1.39093e-24
SCNN1G	-2.78184	4.89589e-26
COL13A1	-2.77127	1.85524e-45
LINC00861	-2.74452	1.47444e-13
ADRB1	-2.74314	2.88909e-63
NEUROD6	-2.7429	1.35295e-12
AL136090.2	-2.73215	1.26958e-14
NR0B1	-2.72842	6.1567e-38
IRS1	-2.67475	1.40113e-54
ARC	-2.67001	5.19176e-48
TMEM100	-2.66116	2.8356e-11
MRVI1	-2.65176	1.82553e-11
RARA	-2.64039	4.83066e-50
SOX2	-2.61234	1.70003e-73
WNT6	-2.60889	1.71118e-21
FAM43A	-2.60074	3.41639e-45
MYCN	-2.59722	1.27318e-21
AL033523.1	-2.59718	5.35461e-11
WNT10A	-2.59713	1.5571e-21
CHST1	-2.57473	1.36762e-12
AL365209.1	-2.56281	5.68202e-09
CYP26B1	-2.55768	4.38316e-57
LBH	-2.54665	2.40422e-53
BRINP1	-2.54511	3.08515e-13
GADD45G	-2.53883	9.55803e-09
MBD3L2B	-2.53189	4.43322e-09
ASIC2	-2.52586	4.86976e-27
DLX5	-2.5145	6.37501e-12
CER1	-2.51255	8.10801e-09
SLCO4A1	-2.50186	6.81045e-33
LINC02732	-2.49014	5.19176e-48
CRB2	-2.47934	7.27813e-10
MAFB	-2.47322	5.10045e-78
SAMD5	-2.45072	7.59874e-19
AC245164.2	-2.45038	1.08394e-08
SERTAD4	-2.44026	9.49945e-30
EFNB1	-2.42997	7.76897e-72
TSHZ3	-2.42175	1.18654e-73
RGS16	-2.42116	1.44855e-15
SH2B3	-2.41487	8.36902e-69
SCX	-2.40758	4.46353e-35
C8orf31	-2.37717	1.2429e-12
SOX8	-2.34794	1.2149e-16
EPHB1	-2.34551	5.99822e-16
TRIB2	-2.34404	3.16164e-55
FZD8	-2.34071	3.08894e-47
PCDH17	-2.31102	5.26175e-42
TAF11L12	-2.29228	8.32935e-09
AC064875.1	-2.2893	2.44019e-08
PRSS35	-2.28912	1.25706e-25
ROR1	-2.2888	1.00489e-32
MEIS1	-2.28807	2.04542e-64
PDE4A	-2.28214	7.83824e-39
NRP1	-2.26886	1.31879e-20
HAP1	-2.26657	8.44846e-54
CLDN1	-2.26428	2.89703e-36
LINC01907	-2.25686	1.65574e-06
HPDL	-2.24558	1.29515e-18
LINC02688	-2.2442	2.13754e-09
NR4A3	-2.24101	1.42421e-11
MYPN	-2.2357	7.77662e-08
DUSP7	-2.22881	2.38258e-44
LAMB3	-2.22747	1.26352e-09
LY6E-DT	-2.21658	8.32166e-13
PRR5L	-2.21033	7.1515e-43
LINC01727	-2.19923	6.32014e-09
LINC00463	-2.19689	1.44533e-09
ADRA1D	-2.19666	4.38645e-32
ITGB2-AS1	-2.19544	1.58526e-08
ADRB3	-2.19189	2.76227e-53
CBLN2	-2.19096	1.01353e-06
PADI1	-2.18798	8.1467e-07
GRM2	-2.1846	1.27497e-25
SYT6	-2.18326	2.69765e-12
ADGRG7	-2.1791	9.06174e-08
DLX3	-2.17733	4.56468e-24
TRDN	-2.17481	2.28959e-08
ZNF703	-2.17342	1.23015e-54
JPH1	-2.16631	3.04504e-51
GLI1	-2.16484	1.31133e-12
SLCO5A1	-2.16002	2.82153e-51
CT75	-2.15563	7.67389e-09
EVX2	-2.15399	6.04166e-21
TMEFF2	-2.15189	3.46934e-27
RTN4RL1	-2.14951	3.49846e-11
PTGER3	-2.14897	6.3237e-62
NDST4	-2.14753	1.24857e-44
CCND1	-2.14231	2.19005e-56
TLE1	-2.14142	5.07647e-19
ARTN	-2.13404	7.58516e-24
CD248	-2.1305	2.20329e-06
JAG1	-2.12854	5.22213e-28
EBF3	-2.11913	6.93514e-08
MSX2	-2.11752	2.41381e-39
UNCX	-2.11602	1.54796e-23
HSD17B2	-2.1149	2.19937e-17
RIN2	-2.1	2.49557e-11
SLFN12L	-2.09737	6.44718e-07
RASGEF1B	-2.09422	9.34247e-23
TRAV8-6	-2.0934	8.90825e-11
MROH2A	-2.09055	1.90148e-20
SOCS2	-2.08381	2.40538e-05
ADGRA1	-2.08212	2.03766e-25
BMP6	-2.06794	2.52601e-22
HRK	-2.06561	3.95592e-19
RAB3IL1	-2.06443	1.33039e-14
AL662873.1	-2.05576	3.63347e-05
BHLHE22	-2.04851	3.38208e-42
IGF1	-2.04646	3.97929e-13
PCDH8	-2.04276	2.72035e-06
BCL3	-2.04217	1.8098e-13
HES1	-2.04093	1.86138e-23
SOX18	-2.04044	4.40986e-26
UNC5B	-2.04024	1.67471e-34
DLG2	-2.03888	7.49946e-26
CCDC155	-2.03787	1.46816e-10
CITED2	-2.03768	8.40809e-53
GABRQ	-2.02754	1.68953e-39
LINC02037	-2.02615	7.69091e-06
FOS	-2.02181	5.73545e-14
FOXO6	-2.02146	1.1408e-16
PMEPA1	-2.01582	1.58041e-14
PDGFRA	-2.01371	2.75165e-06
AC091114.1	-2.01084	1.21514e-05
BCL9L	-2.00752	1.07982e-31
C1orf226	-2.00703	1.2426e-25
PLD6	-2.00517	1.1434e-16
WNT5A	-2.00497	2.19263e-26
TGFB3	-2.00387	5.08416e-29
LINC02323	-1.99874	1.19953e-06
POU4F2	-1.99823	1.9731e-08
RDH10	-1.99784	9.22994e-53
DHRS3	-1.99239	2.89492e-08
TNS1	-1.99011	3.32469e-29
EMSLR	-1.98999	4.18484e-11
ZNF630	-1.98072	4.72366e-06
PKNOX2	-1.97946	3.12038e-13
MAF	-1.97824	5.38507e-19
TMEM37	-1.97123	1.07133e-05
HOOK1	-1.96653	1.07831e-40
KRT8P37	-1.96388	8.9711e-05
AC016074.2	-1.95932	3.26841e-08
SLC24A3	-1.9593	1.88756e-16
CHAT	-1.95757	7.41585e-05
HOXD13	-1.95686	4.82359e-34
TIMP3	-1.95405	4.2679e-39
GFRA2	-1.95201	2.72937e-28
AC079089.1	-1.95168	5.04466e-09
FGF19	-1.94929	1.29334e-08
DUSP2	-1.94478	5.36796e-05
KCNH4	-1.94124	1.74282e-05
AC231759.1	-1.93859	8.49382e-05
ZBTB7C	-1.93317	7.17497e-12
TFAP2B	-1.93185	1.95706e-44
KIF26A	-1.92421	2.12303e-30
KANK3	-1.92353	1.86206e-12
BAHCC1	-1.91988	5.4586e-30
GATA3	-1.91861	7.1618e-12
BMPER	-1.91108	2.21214e-06
KIFC3	-1.91019	3.28397e-16
CHRM2	-1.90859	2.86152e-09
TOX2	-1.90571	1.46791e-25
RNF152	-1.90476	3.00015e-21
CHRM1	-1.90466	5.31661e-05
EPHA3	-1.90271	8.14276e-23
RCN3	-1.90104	1.52055e-31
AEN	-1.89929	2.30299e-23
NTN4	-1.89864	0.000145944
NOS1AP	-1.89761	5.69829e-19
ANGPTL4	-1.89752	1.12548e-11
AC010980.2	-1.89721	3.93135e-06
FLRT2	-1.89684	1.96462e-40
AL353152.2	-1.89564	5.79346e-07
SAMD11	-1.8942	2.34777e-28
NOG	-1.89346	0.000113933
NPTX2	-1.89272	3.95224e-21
MBD3L5	-1.88838	0.000172261
JARID2	-1.88507	8.25591e-46
CDH6	-1.87273	5.32056e-07
FAM89A	-1.86844	8.51215e-33
ANKRD63	-1.8681	5.97381e-16
ST3GAL1	-1.86551	3.58873e-28
RGS4	-1.86505	9.87942e-05
GBP6	-1.86214	1.04136e-13
FERMT1	-1.86129	1.94693e-18
FAT4	-1.8594	2.02423e-43
TRAV3	-1.85496	2.9788e-10
RDH10-AS1	-1.85492	3.95805e-12
AC015911.8	-1.85278	0.000185755
IRS2	-1.84956	2.91592e-47
AC074286.1	-1.8469	0.000171839
CCDC9B	-1.84684	1.58635e-14
CLDN16	-1.84541	0.000128381
ARPP21	-1.8403	1.44895e-05
LYPD1	-1.83723	2.85419e-12
SH2D2A	-1.83597	5.61605e-09
SPHK1	-1.83331	4.59736e-20
KCNF1	-1.83235	0.000188543
PAPPA	-1.83117	8.9295e-21
CDH11	-1.82973	6.85353e-47
BAMBI	-1.821	5.58928e-13
PRMT8	-1.81889	1.14138e-05
DTX4	-1.81595	9.30822e-06
STRA6	-1.81428	6.98087e-11
NDST3	-1.81002	6.20712e-08
NOP16	-1.80866	3.27303e-21
ARHGEF16	-1.80633	2.18597e-09
ADARB2	-1.80373	8.32166e-13
RGS3	-1.80103	8.33167e-11
DAPK1	-1.79847	1.96454e-24
AL031429.2	-1.79821	1.45277e-05
CPEB2	-1.79734	1.96301e-27
PCDH19	-1.797	1.92713e-26
ABCA13	-1.79501	3.99076e-05
METRNL	-1.79372	3.143e-23
PKHD1	-1.79289	3.78287e-16
FAM167A	-1.78921	0.000322861
FAM181B	-1.78823	3.13553e-19
CYP24A1	-1.788	4.35636e-12
PRRT4	-1.78699	2.89887e-17
NETO1	-1.78007	2.54267e-09
NTNG1	-1.78001	1.73195e-16
CAMKV	-1.77954	3.56799e-09
TPTE2	-1.77944	0.000278713
AC007663.2	-1.77297	9.59783e-05
SNX18	-1.77272	8.14337e-40
SMPD1	-1.77098	6.75763e-34
STUM	-1.77046	8.17583e-11
AL049775.1	-1.77028	3.23921e-05
PAX7	-1.76617	3.61647e-39
ID2	-1.766	5.02427e-31
NXPH3	-1.7645	6.66178e-09
TENT5A	-1.75881	5.01937e-27
CRACR2B	-1.75768	3.56634e-08
EDNRA	-1.75759	8.84074e-26
PRR5	-1.75698	2.55833e-11
HLF	-1.75205	3.92032e-12
GABRB2	-1.74965	5.15706e-05
VSTM2L	-1.74964	7.49045e-12
NGFR	-1.7472	4.31556e-22
SGK1	-1.74425	3.56459e-17
ZNF296	-1.74329	9.26171e-07
SNHG4	-1.74227	1.31005e-20
ADRA2C	-1.74193	5.18e-06
AC012349.1	-1.7414	5.33687e-20
RP1	-1.74066	0.000119633
ID4	-1.74043	1.04685e-20
TERT	-1.73381	5.92916e-08
APCDD1	-1.73338	7.56484e-31
RHOH	-1.71976	1.74502e-24
IGSF9	-1.7156	3.36362e-19
NRG1	-1.7143	1.07047e-23
NR1D1	-1.71324	2.93876e-08
PTPRC	-1.71198	1.07254e-30
COLGALT2	-1.7116	2.75812e-20
S1PR3	-1.7088	5.82689e-08
VAV1	-1.70803	8.53511e-05
STEAP2	-1.70636	4.32652e-34
PRND	-1.70465	2.08506e-05
LRFN5	-1.70463	2.50744e-14
KAZN	-1.70428	2.48519e-13
LINC01066	-1.70355	0.000908921
LINC02762	-1.70015	3.24128e-11
CCR7	-1.69861	0.000439735
NACC2	-1.69747	2.45451e-34
HSD11B2	-1.69379	8.98711e-06
INAFM2	-1.69192	1.18924e-26
SLC1A3	-1.69005	8.55857e-15
SLC35F3	-1.68791	1.32072e-05
ZIC2	-1.68779	7.1715e-29
PRKAG2-AS1	-1.68538	0.000114955
KIF26B	-1.68516	2.68015e-10
AP005233.2	-1.68318	0.00106025
DDN	-1.68283	4.20873e-07
AC135352.1	-1.68067	1.79511e-15
AL137024.1	-1.67913	0.000956848
PGF	-1.67884	4.45276e-07
AMER2	-1.67721	1.92644e-30
FRMD6	-1.67415	3.01656e-23
VWCE	-1.67271	1.44492e-10
TRMT9B	-1.67003	1.2372e-18
SLC34A2	-1.66912	3.87218e-07
MYO10	-1.6669	8.02361e-34
KIAA1217	-1.66617	5.32614e-12
PDE1B	-1.6661	3.03834e-18
KLF16	-1.66543	8.58277e-20
GRIN2A	-1.66401	0.00113463
SLC6A6	-1.66122	3.69726e-13
AC055839.2	-1.66119	7.55788e-16
MUC19	-1.65939	4.54157e-12
CCDC33	-1.65571	0.000572034
AL049647.1	-1.65454	0.000630737
DUSP26	-1.6541	1.15358e-12
KDSR	-1.65279	7.33445e-35
TES	-1.65239	9.98391e-11
ARL4C	-1.64978	3.37675e-22
NLGN4X	-1.64957	1.05623e-27
CEBPA-DT	-1.64888	0.00106288
RPP25	-1.64736	1.61149e-24
LINC02827	-1.64733	0.00137403
LINC01798	-1.64667	0.00020322
TRAV6	-1.64592	0.000378936
MYO16	-1.64499	1.41518e-06
BTG2	-1.64439	2.57184e-18
DUSP4	-1.64202	0.000563994
DAW1	-1.64173	0.000572857
KCNC4	-1.64009	5.96611e-16
AC079089.4	-1.63971	0.00123267
DKK2	-1.63902	1.71264e-05
HIVEP3	-1.63898	1.30236e-11
TPRG1	-1.63569	8.50038e-05
CACNA1I	-1.62952	3.1352e-12
KIT	-1.62626	1.31235e-26
DNAH17-AS1	-1.62475	9.30765e-05
TMCC1-AS1	-1.62275	1.06042e-13
RCOR2	-1.62157	2.02111e-12
TP63	-1.6213	4.61434e-10
AL158800.1	-1.62066	0.000376442
SH2B2	-1.61947	2.03171e-11
LHFPL6	-1.61855	4.27183e-17
TWIST1	-1.61587	2.93051e-30
CXXC5	-1.61496	7.04761e-12
AP001469.3	-1.61347	7.2671e-09
CDH8	-1.61089	5.12325e-06
AL031123.5	-1.61038	0.00014534
C4orf36	-1.60972	3.09601e-07
LENG9	-1.60507	2.45092e-07
C1QTNF7-AS1	-1.6025	5.50953e-05
AC090136.3	-1.60123	8.28836e-05
BASP1-AS1	-1.60093	6.16057e-08
JAG2	-1.60084	1.27781e-12
TMEM196	-1.60071	0.00129037
PVT1	-1.59985	5.79685e-28
AC005865.2	-1.59872	0.00206594
PUS7	-1.59527	1.98693e-26
F2R	-1.59507	4.90786e-31
GFOD1	-1.59224	1.01728e-17
GJA1	-1.59025	6.26386e-35
NUAK1	-1.58687	2.04902e-15
C1orf127	-1.58411	0.000858525
AC106870.2	-1.58058	0.00237439
CCDC171	-1.57844	1.98693e-26
AL136090.1	-1.57199	0.00227584
TMEM119	-1.57143	0.000371195
ACKR3	-1.56974	0.00252948
AC104958.2	-1.56946	0.00257922
RRS1	-1.56651	1.98759e-15
LINC01249	-1.56519	4.31652e-07
SOX6	-1.56469	2.87946e-30
SV2C	-1.56354	1.61057e-05
APELA	-1.56147	3.31649e-08
NRG1-IT1	-1.56016	2.74682e-06
TWNK	-1.55948	1.3436e-14
KCNJ12	-1.55942	7.02926e-09
EPHA7	-1.55768	7.77073e-16
LINC02595	-1.55527	0.000420876
ZFHX4-AS1	-1.5534	1.16807e-09
RAP1GAP	-1.5523	1.88459e-12
ACTN2	-1.54966	2.71337e-12
AC105118.1	-1.54565	0.000643265
RIPOR3	-1.54537	2.34042e-10
AC012636.1	-1.54408	0.00170183
FAM43B	-1.54339	0.00109555
KCNN1	-1.54207	1.44113e-13
TBKBP1	-1.54188	5.96387e-12
FAM110D	-1.5393	0.00285635
NR2F2	-1.53929	2.10882e-14
PGLYRP2	-1.53869	0.00196457
MICAL2	-1.537	0.00326625
ADAMTS1	-1.5352	3.58149e-18
LINC01679	-1.53434	1.76899e-08
MAPT-IT1	-1.53408	4.07293e-06
MEIS1-AS3	-1.53269	1.12627e-05
ATOH8	-1.52922	6.78225e-10
BTBD17	-1.52867	2.60127e-12
UBE3D	-1.52515	2.05421e-24
FLRT3	-1.52497	5.8911e-18
AHDC1	-1.5242	1.26948e-25
ATXN1	-1.52402	0.000290206
AC010533.1	-1.5239	0.000211284
FAM240C	-1.52356	0.00333699
SLCO4A1-AS1	-1.52017	0.00356801
AL645608.2	-1.51975	6.52029e-17
PTPN22	-1.51949	5.60376e-08
RN7SL399P	-1.51545	0.000440538
BMF	-1.51497	0.000549397
GPSM1	-1.51386	7.22654e-18
CYP4F22	-1.51187	2.49329e-09
LSAMP-AS1	-1.51177	0.00082976
TAF11L11	-1.50895	0.000470133
AC093908.1	-1.50799	2.49629e-06
AC016924.1	-1.5058	0.00404746
SNAI1	-1.50563	7.98028e-09
JAKMIP2	-1.5038	8.15176e-19
KLHL30	-1.5036	0.00399736
NWD1	-1.50002	0.00328942
LINC01550	-1.49694	2.21122e-12
GJD3	-1.49647	0.0041506
HES6	-1.49545	6.04227e-13
CAMKK1	-1.49541	2.77592e-08
SYT4	-1.49488	0.00424017
CES1P1	-1.49303	0.00279917
AC080100.1	-1.49207	0.00399736
DCAF4	-1.491	6.33044e-18
PHOSPHO1	-1.48925	7.8999e-27
ABTB2	-1.48788	1.44829e-23
GRK5	-1.48749	1.93254e-22
KCNE4	-1.48369	8.70525e-08
AC019069.1	-1.48339	8.47943e-05
SLFN12	-1.48089	0.00390867
XYLT1	-1.47824	6.27065e-07
CABLES1	-1.47692	8.74546e-06
CARMN	-1.4762	0.000367294
SHISA2	-1.47592	0.00105163
LOXHD1	-1.47591	3.06734e-15
LFNG	-1.47464	5.7015e-07
SEMA3C	-1.47364	2.45785e-14
KLHDC7A	-1.47255	0.00360422
TFAP4	-1.47145	1.08073e-20
FMNL1	-1.47134	3.623e-10
OLFML2B	-1.47017	0.00111681
MC1R	-1.46978	3.86503e-06
PWWP2B	-1.46914	5.9641e-12
OLFM3	-1.46903	0.00155321
LINC01788	-1.46822	0.00535381
SLITRK6	-1.46743	1.02105e-10
BCL11B	-1.46565	3.66223e-31
PEF1-AS1	-1.46386	0.00112284
TLR5	-1.46363	0.000112503
NUGGC	-1.46358	0.00554591
LCN10	-1.46249	0.00538246
KSR1	-1.46013	1.00225e-14
TMEM75	-1.45778	0.000148453
SOX11	-1.45655	6.3461e-24
TTLL6	-1.45621	0.000962343
ARX	-1.45454	1.31347e-07
ZBTB16	-1.45399	0.00594805
MIDN	-1.45329	7.71095e-19
TRPM4	-1.45252	1.82889e-15
PLEC	-1.45083	1.1791e-24
DGKI	-1.44855	0.000639173
SOD1P3	-1.44503	0.00554241
GSE1	-1.44438	2.43116e-20
ETS2	-1.4438	1.52958e-15
AC009299.1	-1.44332	0.00577738
KCNMA1	-1.44288	0.000671876
DAB1	-1.44221	1.52716e-06
PARM1	-1.44198	4.92658e-10
PLEKHS1	-1.44047	0.00446881
PPFIA3	-1.43982	5.2387e-15
FEV	-1.43939	0.000323194
PER1	-1.43917	5.07025e-16
UNC5A	-1.43845	0.000264713
NKX2-2	-1.4364	1.08481e-15
TEX41	-1.43624	0.00581406
SIK1B	-1.43547	0.00420729
AL122018.1	-1.43509	0.00660876
EFNB2	-1.43465	0.000405397
TMEM171	-1.43435	0.00243484
MAFG-DT	-1.43142	4.89804e-08
SYN1	-1.42941	1.34581e-10
CAMK1G	-1.42773	0.0069494
DKK3	-1.42721	1.55017e-05
GLI3	-1.42574	4.10659e-05
HDAC9	-1.42555	6.69366e-10
SOX12	-1.42482	1.1408e-16
JARID2-AS1	-1.42405	0.0018815
POU3F2	-1.42384	2.74202e-28
OTX2-AS1	-1.42355	8.60063e-09
IFFO2	-1.42312	6.95022e-17
OR4E2	-1.42301	5.71419e-07
PCDH10	-1.42186	6.08474e-12
AC093524.1	-1.42161	0.00745163
PLAC4	-1.42062	2.40538e-05
PPRC1	-1.41875	2.81065e-19
MUC3A	-1.41622	0.000538378
SCN1A	-1.41561	0.00775783
AL691420.1	-1.41461	0.0061847
LRP8	-1.41347	7.59159e-10
LCNL1	-1.41263	0.00780703
AL357033.4	-1.41233	0.00636466
YPEL5	-1.40996	1.43745e-23
RIPK4	-1.40814	1.13353e-14
KCNQ5-AS1	-1.40765	0.00623874
SSBP4	-1.4073	1.97813e-14
AC008708.1	-1.40634	0.00476612
STC1	-1.40498	0.00146239
INSC	-1.4038	0.00143982
FAM86B1	-1.40366	0.00389169
SLC2A4	-1.40288	0.000566926
STEAP1	-1.4025	2.15595e-23
SNHG15	-1.40177	3.01187e-15
WNT5A-AS1	-1.40082	0.0015208
TRPM8	-1.39952	8.79348e-08
PTCHD4	-1.39746	0.000175399
AMPD2	-1.39574	3.98122e-17
RASD2	-1.39503	0.00271804
CDH5	-1.39488	0.00535903
C3AR1	-1.39432	7.68449e-06
ARID5B	-1.39346	1.50089e-12
AC025809.1	-1.3927	0.00387503
SNTB1	-1.39265	9.37842e-12
SNHG26	-1.39128	5.83579e-13
MAPK15	-1.3906	2.74659e-08
ZEB2	-1.38839	8.68244e-25
RUNX3	-1.3873	4.46663e-21
FZD1	-1.38722	7.86267e-19
AL355987.5	-1.38662	0.00935647
ETV5	-1.3862	7.2536e-05
SH2D5	-1.38614	0.000350987
AL031429.1	-1.38565	0.00837519
AP001066.1	-1.38322	0.00766192
L1TD1	-1.38103	0.00134403
SLC16A6	-1.38079	0.00326165
COL19A1	-1.38052	2.18613e-10
EMX1	-1.38013	0.00434872
ALX4	-1.38002	6.80565e-23
PNMA6A	-1.37971	1.55084e-06
LINC02789	-1.37969	0.00629288
TFEC	-1.37786	0.00246744
DIRC3	-1.37532	0.00607924
METTL7B	-1.37501	0.00088766
ABI3	-1.37204	2.2404e-07
IL1RAP	-1.3712	3.99037e-24
DMRTA2	-1.36939	0.00977941
PTPRVP	-1.36862	0.00364918
UAP1	-1.36701	1.6204e-25
AC096733.3	-1.36396	5.9784e-05
AMN	-1.36395	1.14726e-12
XG	-1.36167	2.66757e-07
TRHDE-AS1	-1.3602	2.68598e-13
LINC00968	-1.35678	0.000799018
AC005865.1	-1.35665	0.0047059
AC010476.2	-1.35611	0.010791
DTX1	-1.35514	1.1266e-06
AP002387.2	-1.35351	0.000774807
RN7SKP296	-1.35326	0.0074825
ADAMTS10	-1.35278	1.06625e-08
LMO2	-1.35078	0.000527726
TUBB8P8	-1.34826	0.0102288
LINC02197	-1.34793	2.31645e-05
KCNQ5	-1.34753	0.00419293
LINC00963	-1.34496	6.68229e-12
GNGT2	-1.34473	0.00127237
TSPEAR-AS2	-1.34425	0.00140123
AC008453.2	-1.34348	0.0122379
NTNG2	-1.34311	0.0120943
CHST13	-1.3426	0.00531864
IQSEC3	-1.34108	0.0117687
EMCN	-1.33938	0.000110447
ZNF239	-1.33911	9.80977e-08
FO393414.3	-1.33894	0.0063718
TNFRSF21	-1.33845	2.84302e-08
LRFN4	-1.33831	7.56978e-15
AHRR	-1.33703	2.90503e-09
AP003119.3	-1.3368	0.00171263
HCN1	-1.33539	0.0073213
PAQR5	-1.33465	2.40939e-11
LIPI	-1.3337	6.49507e-10
LINC02593	-1.33318	1.11589e-17
TAFA2	-1.33317	1.69841e-13
PPAN	-1.33142	9.52284e-15
MDFI	-1.33098	5.17276e-15
AL109615.3	-1.33078	0.00617637
PUS1	-1.32984	6.20842e-12
NKX6-1	-1.32865	4.64151e-21
DLG2-AS2	-1.32833	0.00784042
CR936218.2	-1.32809	0.0132841
RGL1	-1.32677	1.69628e-19
PROK2	-1.32671	0.000738061
MYOM2	-1.32641	0.00545995
AC106870.3	-1.32622	0.0101091
CDH12	-1.32271	0.000240223
AL645608.6	-1.32109	7.2536e-05
TOGARAM2	-1.32071	0.00623268
HES7	-1.31991	0.0120514
VPS9D1-AS1	-1.31862	5.34496e-07
AC022336.4	-1.31675	0.0132979
EXOC3L4	-1.31498	0.0130242
NSG2	-1.31495	8.90524e-05
AC245140.2	-1.31382	0.000867929
ID1	-1.31197	4.01161e-08
MAFA-AS1	-1.31077	0.012004
DENND2C	-1.30967	9.74477e-19
AL645768.1	-1.3087	0.00959317
ARL6IP1P1	-1.30781	0.00122185
AC015911.10	-1.3077	0.011779
CUEDC1	-1.30436	4.67077e-14
SYNGR3	-1.30301	5.51555e-05
APOH	-1.30097	0.0159334
TBL1XR1	-1.29981	5.49083e-20
LINC01117	-1.2976	0.00915573
SNHG20	-1.29652	2.58787e-06
AMOT	-1.29625	7.30926e-14
LHX9	-1.29484	1.2149e-16
ABCD1	-1.29203	1.33312e-10
EN2	-1.29156	3.53932e-09
AC116351.1	-1.29152	6.53158e-06
VCAM1	-1.29133	0.000431624
AKNA	-1.29031	2.4725e-09
PRRX2	-1.2892	2.27288e-10
AC116565.1	-1.28901	1.19609e-05
MEIS1-AS2	-1.28348	1.03195e-05
CAVIN2-AS1	-1.28246	0.0175037
TRAV13-2	-1.28208	0.0177686
PTGER4	-1.28037	6.07109e-05
GALNTL6	-1.27998	0.0116567
AL035106.1	-1.27851	0.0114861
KIAA1211L	-1.27747	0.0174702
SIPA1L1	-1.27717	1.45862e-17
PCOLCE-AS1	-1.27642	0.00665642
CEROX1	-1.27619	1.81675e-05
ERF	-1.27616	4.06849e-18
SREBF1	-1.27419	3.16163e-10
EXT1	-1.27374	3.68784e-14
AL358473.1	-1.27238	0.00454643
AC093028.1	-1.27221	0.0180181
CACHD1	-1.27061	6.14539e-15
CDH20	-1.26996	0.00180484
TGM2	-1.26978	0.00553425
Z84468.1	-1.26676	0.00477924
SHISAL1	-1.26615	0.000417688
PDGFC	-1.26466	1.36325e-06
PEAR1	-1.26326	0.00288451
SLC19A1	-1.26298	1.49496e-14
BNC1	-1.26284	4.76173e-05
MIR9-3HG	-1.26187	1.40416e-11
AC080112.4	-1.2617	0.0201756
OR4E1	-1.26115	0.00858911
KCNQ5-IT1	-1.26063	0.0169599
AC131212.2	-1.25886	0.00541642
AL137100.3	-1.25768	0.0209535
RAB26	-1.25675	5.75987e-05
AC025809.2	-1.25514	0.00642154
PTCHD1	-1.25485	0.00778366
LY6K	-1.25403	0.0212622
FOXP2	-1.25277	2.6267e-15
MAB21L3	-1.25093	5.34096e-10
BCL6	-1.25084	1.33039e-14
MRO	-1.25039	1.69313e-05
AL161757.4	-1.25025	0.0047591
2001-12-01	-1.24631	3.38475e-06
PDZRN3	-1.24623	0.000869627
AL354950.3	-1.24608	0.0164163
LINC01971	-1.24567	0.0224154
MYLIP	-1.24537	4.55948e-13
GPR20	-1.24452	0.00957042
SLC7A2	-1.24322	1.78711e-15
LINC00939	-1.24312	0.00240241
GRASP	-1.24293	2.39699e-06
NAV1	-1.24264	1.1247e-14
P2RX5	-1.24224	1.95547e-05
RTN4R	-1.24208	5.49196e-10
AC002472.3	-1.24196	0.0146934
HAND1	-1.24163	0.00325744
AC093642.2	-1.24157	0.0229811
CACNB2	-1.23871	2.02524e-08
GPR137B	-1.23712	1.0774e-13
AC008105.3	-1.23567	0.00989003
SOX4	-1.23556	5.76198e-12
ADGRF3	-1.2345	0.000110318
ADGRA1-AS1	-1.2343	0.0185162
AC024588.1	-1.23425	0.00101989
AC009779.3	-1.23265	0.0148097
PREX1	-1.23246	7.23568e-12
CD3EAP	-1.23197	9.71323e-06
OPRD1	-1.23133	0.00382075
FAM86HP	-1.23038	0.000278577
CEBPA	-1.22974	0.000124144
AC093157.1	-1.2291	6.26785e-09
PCDH9	-1.22891	1.85361e-09
AC036176.1	-1.22802	0.000439969
LIN7B	-1.22738	7.25022e-08
SOHLH1	-1.22717	0.0170267
SHANK1	-1.22712	2.43928e-07
SEMA5B	-1.2262	2.33909e-10
AF241728.2	-1.22489	0.0208685
SV2B	-1.22383	0.0145715
MCM3AP-AS1	-1.22256	3.59577e-10
SMTNL2	-1.22248	0.00356276
ROBO2	-1.22142	0.0122056
AC008957.3	-1.21834	0.0251359
AC067773.1	-1.21755	0.00118527
RN7SL815P	-1.21735	0.0255901
FAM49A	-1.21681	0.0109858
TAF4B	-1.21585	2.26999e-07
LNC-LBCS	-1.21547	0.0013749
COMTD1	-1.2154	0.00418471
BNC2	-1.21486	6.57867e-12
SLC7A5P1	-1.21457	0.0021428
ITPK1	-1.214	5.73339e-14
TNFRSF25	-1.21353	5.11569e-05
FAM86EP	-1.21344	0.000498475
RHBDF2	-1.21249	6.63141e-06
RPL4P1	-1.21182	0.00866573
RCL1	-1.2114	1.51741e-10
AC244502.1	-1.20898	0.0222734
AC010136.1	-1.20739	0.0161232
MMP15	-1.20711	0.000239808
AC015656.1	-1.20633	0.0258207
SYNPO	-1.20541	0.0226638
KCNH2	-1.2051	0.00023005
TRHDE	-1.20498	1.84344e-12
DUSP9	-1.20463	1.01546e-06
S1PR2	-1.20371	2.10935e-06
TYSND1	-1.20326	1.32142e-10
HS3ST2	-1.20274	0.000128381
LGR4	-1.20152	1.19054e-11
RN7SL12P	-1.20061	0.0289585
ESRRA	-1.19981	2.61095e-09
HR	-1.19968	0.00694052
ANKRD34A	-1.19949	0.000878386
PLXDC2	-1.19936	1.11273e-13
UNC80	-1.19925	2.36716e-05
AC072022.1	-1.19872	0.0283408
AMER1	-1.19859	1.62067e-10
DCDC2	-1.19839	3.28795e-08
PALM2AKAP2	-1.19741	1.21134e-16
LDB2	-1.1973	6.15215e-06
ZSWIM6	-1.19706	3.17321e-16
TLE4	-1.1962	0.00214559
PLEKHG5	-1.19498	8.72007e-06
SNHG3	-1.19481	1.07965e-14
AL109809.4	-1.19476	0.0296991
DNLZ	-1.19461	0.00914882
MNT	-1.19421	2.53037e-09
CD83	-1.19373	2.87421e-10
SEMA6A	-1.19347	2.68993e-12
PAK6	-1.19267	7.53519e-06
RFLNA	-1.1923	1.71777e-07
PNPLA3	-1.19063	0.00473991
RASGRP2	-1.18968	0.000231563
HS6ST1	-1.18894	1.52468e-16
AC009435.1	-1.18844	1.23356e-05
KIRREL3	-1.188	0.0112934
NPY1R	-1.18717	3.5797e-17
LINC01237	-1.18702	0.00664495
LINC00836	-1.18523	0.00791642
SLC9A3R2	-1.18393	9.29483e-07
AL713852.1	-1.18349	0.0226293
ZMIZ1	-1.18292	1.71305e-12
AC100858.3	-1.18224	0.030078
USP2-AS1	-1.18155	0.000819534
TMEM229A	-1.18139	0.000670689
PDGFRB	-1.18138	0.0308696
SLC19A3	-1.18008	0.000275882
SLAIN1	-1.17784	1.10054e-11
AC009951.4	-1.17721	0.00354399
RASA4	-1.17621	0.0210367
AC107294.2	-1.17333	5.01412e-06
GYG2	-1.17303	4.2764e-08
AL591845.1	-1.17203	0.000469728
TMC6	-1.17159	0.0125111
MDGA1	-1.17032	6.54467e-08
GADL1	-1.16995	0.0282017
CHD7	-1.16969	5.7934e-12
SHB	-1.16912	9.00082e-10
AC108134.2	-1.16829	0.0208159
SLC25A22	-1.16803	2.03878e-11
MAML3	-1.16727	0.0013046
TNF	-1.16673	0.00554241
SEMA3G	-1.1661	0.00374807
ATP1A1-AS1	-1.16575	2.99279e-05
PFKFB3	-1.16566	2.59331e-09
GRIK3	-1.16459	5.5433e-12
C1QTNF1	-1.16398	0.00976174
C16orf74	-1.16336	0.00594805
DAPK2	-1.16299	0.00089066
KCND1	-1.16195	4.01161e-08
SH3TC1	-1.1615	0.0352689
ITGB5	-1.16148	7.00824e-12
AC100803.3	-1.16079	0.01842
HTR6	-1.16075	0.0344141
KIF19	-1.15824	0.0365246
C22orf15	-1.15623	0.00475135
AC024940.1	-1.1556	0.00605901
ELK3	-1.15339	4.92042e-08
NOTCH1	-1.15304	5.59403e-17
ZCCHC12	-1.15028	9.36823e-06
HOXB9	-1.14909	0.00468026
ANK1	-1.14824	0.0330037
ANOS1	-1.14823	0.00556704
AC092162.2	-1.14756	0.0386096
SNORD12C	-1.14676	0.0134419
WDR43	-1.14669	1.72687e-10
SLC29A3	-1.14667	0.000405397
ISM2	-1.14559	0.00976425
PCAT1	-1.14532	0.0206356
AC097532.3	-1.14528	0.00794074
SLFN5	-1.14502	9.13221e-11
PCK1	-1.14475	0.0382721
ALKBH2	-1.14414	2.03087e-10
FAM155B	-1.14343	3.35563e-06
SFRP1	-1.14322	0.00216407
SLC17A7	-1.14234	3.26841e-08
LIMCH1	-1.14168	6.8857e-07
GABPB1-AS1	-1.14117	1.68149e-11
NRARP	-1.14022	1.07734e-06
GPER1	-1.13968	0.00607924
ITPRID1	-1.13951	0.0386006
CEACAM6	-1.13923	0.00325744
RRP9	-1.1387	3.79349e-11
CXCL12	-1.13834	0.0355338
AC120498.3	-1.13817	0.0319805
FOXO6-AS1	-1.13657	0.0404306
PKP2	-1.13623	5.98269e-15
NOL4L	-1.13539	4.32053e-06
SLC29A1	-1.13474	2.36506e-11
AK4	-1.13452	3.43671e-07
TAFA3	-1.13393	0.0405944
PRDM8	-1.13382	0.000799018
LINGO1	-1.13373	1.44763e-06
VASN	-1.13281	1.07133e-05
DSEL	-1.13215	7.62338e-07
ZNF485	-1.13185	0.00143949
ADARB1	-1.13019	9.74989e-10
THRA	-1.12994	2.83523e-07
NOTUM	-1.1297	0.00090764
UFSP1	-1.12883	0.0329937
CCND2	-1.12824	0.0122065
NAT8L	-1.1281	0.000989048
BEND3P2	-1.12664	0.0284731
SMAD7	-1.12604	3.90582e-05
TSPEAR-AS1	-1.12503	0.0269091
PLPP6	-1.12368	1.71264e-05
SLIT2	-1.12312	8.86776e-11
BARHL2	-1.12309	9.09211e-06
LRRFIP1	-1.12284	9.65632e-14
IRF2BPL	-1.12281	1.57452e-10
HS3ST4	-1.12262	0.0213416
MAPT-AS1	-1.12247	0.0182809
AC125807.2	-1.12121	1.05657e-07
ST3GAL4	-1.12083	7.65149e-10
LINC01238	-1.12078	0.0104663
FSTL3	-1.12076	2.44386e-05
SNHG17	-1.12037	3.2622e-10
AL133284.1	-1.1202	0.0421566
PLEKHA6	-1.11997	0.0100897
PHLDA3	-1.11989	0.000242939
TEF	-1.11881	4.41633e-08
TMEM102	-1.11802	0.000307331
TPSG1	-1.11751	0.0385199
MIR17HG	-1.11711	3.93437e-08
OLFML3	-1.11686	8.0233e-14
TBX3	-1.11646	3.81226e-12
DHX33	-1.11618	2.64722e-10
UAP1L1	-1.11532	1.04941e-06
DAB2IP	-1.11474	6.10915e-14
CTCFL	-1.1138	0.000307643
CEBPB	-1.11293	0.0239015
C15orf39	-1.11268	1.51573e-12
LINC02233	-1.11254	0.0150185
LONRF1	-1.11233	3.63252e-15
MORC1	-1.11192	0.0115134
AC016907.2	-1.11053	0.0287096
CRIM1	-1.11041	3.67281e-11
NR1D2	-1.11002	0.00013368
DGAT2	-1.10921	8.30378e-09
KLHL31	-1.10883	0.00975984
ARRB1	-1.10843	1.87708e-06
FAM86JP	-1.1081	0.000498653
GSEC	-1.10735	0.00011542
SLC2A6	-1.10706	0.00443383
MAP3K5	-1.10634	1.30041e-08
IGSF21	-1.10588	1.04974e-07
MIR181A1HG	-1.10486	7.46556e-06
SHISA7	-1.10386	0.0348266
AC005682.1	-1.10259	0.0175037
CAV1	-1.10154	2.00131e-15
AP001505.1	-1.10009	0.0128437
MAPT	-1.09986	1.68483e-08
TSKU	-1.09911	5.02249e-09
AC068888.1	-1.09896	2.65161e-05
SLC6A15	-1.09848	2.05221e-07
TRAV1-2	-1.09808	1.9731e-08
AC006487.1	-1.09671	0.0386669
RAB31	-1.09649	0.00241671
POLR1B	-1.09548	1.52798e-10
GLIS2	-1.0953	6.53964e-07
IGF2BP1	-1.09521	1.22143e-15
SELENOOLP	-1.09433	4.61032e-10
TLCD1	-1.0943	0.000262218
SMAD6	-1.09425	9.3701e-06
SLC4A4	-1.09405	1.15455e-10
DLC1	-1.09371	1.97813e-14
LINC02861	-1.09268	0.0337308
TEX15	-1.09228	1.52315e-10
HOXA13	-1.08901	0.000223669
PAPPA-AS2	-1.08892	0.0436848
CCDC169	-1.08869	9.19247e-06
CALCB	-1.08748	1.06603e-06
GRAMD1B	-1.08705	1.08184e-08
PER3	-1.08586	1.04658e-07
RNF44	-1.08553	1.00225e-14
ERVMER34-1	-1.08426	0.0264386
MRM1	-1.08252	0.00044241
HES4	-1.08196	3.58951e-07
SPNS2	-1.07817	0.0151402
C1orf21	-1.07788	5.42674e-10
FEZF1-AS1	-1.07777	1.22044e-15
AC091133.3	-1.07773	0.0380816
EDA	-1.07641	4.52287e-06
PHLDA2	-1.0764	0.0207326
AL596325.2	-1.07457	0.0246705
NALT1	-1.07445	0.045339
FGFBP3	-1.07387	0.00150359
SYTL5	-1.07287	0.0244226
DLGAP1	-1.07247	0.0078128
FAM214B	-1.07238	3.00447e-05
NR2F1	-1.0722	1.55188e-08
SEMA6B	-1.07189	0.00168876
TTC29	-1.0712	0.0337312
PDE9A	-1.0707	0.0415287
PNKD	-1.07	2.03552e-09
URB2	-1.06882	2.62964e-09
THBS2	-1.0685	0.00336114
B3GAT1	-1.06845	0.00428265
CCDC8	-1.06726	7.39341e-12
BAIAP2-DT	-1.0606	4.94785e-06
MET	-1.05996	0.0447093
STX1A	-1.05939	6.55735e-05
MSX1	-1.05902	3.4486e-10
AC144652.1	-1.05805	0.0234124
NTN3	-1.05793	3.31259e-05
LIMS2	-1.05773	0.000353709
GABRE	-1.05649	3.16934e-12
RBM38	-1.05412	2.02238e-13
ZCCHC24	-1.05372	6.34991e-09
CCL26	-1.05309	0.0456551
FCGBP	-1.05275	0.0298798
AKAP1	-1.04993	8.94895e-10
AL445471.1	-1.04972	0.0197495
CYP2F1	-1.04942	0.0399088
ZNRF3	-1.04926	3.97672e-07
B3GNTL1	-1.04905	1.86288e-05
AL606500.1	-1.0472	0.0132683
SLC16A3	-1.0455	0.000272436
AC107959.2	-1.04428	0.0258071
ALCAM	-1.04296	2.44026e-12
BCL6B	-1.04269	0.00565946
NTRK1	-1.0423	0.000528342
ZFP36L1	-1.04136	2.2852e-11
TMEM200A	-1.04087	0.00372136
TIMM8A	-1.03956	4.88878e-08
PDE1A	-1.03619	0.000104236
HK2	-1.03563	2.06188e-11
EGFLAM	-1.03528	9.58561e-11
C12orf66	-1.03398	1.3121e-06
HMGA2-AS1	-1.03332	0.0467584
CPNE4	-1.03327	0.000225557
MAN1B1-DT	-1.03254	0.0318498
GALNT6	-1.03247	0.000440538
HSPA12B	-1.03228	0.00603581
ARHGEF3	-1.03222	0.00708984
UPP1	-1.03197	0.0423244
IMPDH1	-1.03133	3.06165e-10
EEF1AKMT4	-1.03081	6.51639e-05
AC103705.1	-1.02862	0.0343907
EPOR	-1.02857	0.000398695
SH3BP4	-1.02817	3.54553e-09
HOXC4	-1.02685	0.000284231
IGFBP4	-1.02605	3.46473e-06
IVNS1ABP	-1.02544	5.71609e-13
CHSY3	-1.02534	0.0316345
SLC6A8	-1.02463	4.758e-13
MYBBP1A	-1.02388	7.4179e-13
GPR153	-1.02369	6.41481e-06
AC073316.3	-1.02188	0.0359725
RNF207	-1.02021	0.0284702
LIMA1	-1.0199	1.32254e-11
MIR222HG	-1.01871	0.0217987
DRAM1	-1.01863	0.00152791
R3HDM2P2	-1.01833	0.0262875
RIMBP2	-1.01818	0.0181928
ZEB2-AS1	-1.01791	0.00418952
STOM	-1.0172	5.80833e-09
MPP3	-1.01634	0.000211501
UNC79	-1.01618	0.032999
TAFA5	-1.0151	7.27374e-07
RASA3	-1.01323	0.00209969
CD79A	-1.01312	3.31157e-05
SLC7A5	-1.01295	1.22084e-06
CDKN1C	-1.01276	0.000122241
GNL3	-1.01187	7.02181e-13
HS6ST1P1	-1.0113	0.00092007
CLUH	-1.0113	2.06188e-11
GASAL1	-1.01129	0.0262135
HYAL2	-1.01088	2.13139e-07
ADGRB3	-1.00915	3.64565e-05
AC011773.1	-1.00906	0.0130339
LRIG1	-1.00878	6.07755e-08
KLHL29	-1.00764	1.29633e-05
EMILIN1	-1.00694	0.0422813
FAM238B	-1.00686	0.00100119
RYR2	-1.00436	1.84528e-09
ID2-AS1	-1.00404	0.000906671
TNKS1BP1	-1.00138	0.0192399
HOXB13	-1.00115	9.64814e-10
THY1	-1.00092	0.000141089
PBX1	-1.00031	3.25451e-10
