# Supplementary material for: p300/CBP is an essential driver of pathogenic enhancer activity and gene expression in Ewing sarcoma
Source: EMBO Rep. 2025 Sep 1;26(19):4766–93. doi: 10.1038/s44319-025-00552-z (PMC12508431; doi:10.1038/s44319-025-00552-z)
Supplement: Supplementary file 11 — Dataset EV7 [file 44319_2025_552_MOESM11_ESM.xlsx]

## Sheet: Sheet1
Dataset EV7. dCBP1 DEGs including log2FC and padjust values
Gene name	log2FoldChange	padj.
GRHL3	-3.13407	2.52338e-25
GDF6	-2.7082	1.81032e-45
MN1	-2.47618	3.98661e-28
ARID5B	-2.44806	1.36628e-21
FRG2FP	-2.43212	1.40566e-29
TRIB1	-2.41218	7.54536e-45
MYEOV	-2.40207	2.38878e-22
SERTAD4	-2.39074	2.29467e-24
INKA1	-2.38852	1.05826e-09
MAFA	-2.35473	6.28222e-38
HES1	-2.34729	2.87908e-37
EPHA4	-2.34695	5.51107e-35
NEUROD6	-2.31963	6.74193e-10
MBD3L3	-2.31158	2.77996e-16
UNCX	-2.29874	2.03515e-19
ID1	-2.27773	3.81062e-20
MAF	-2.2523	1.01869e-26
BCL9L	-2.23889	2.63109e-29
JCAD	-2.23675	5.08754e-17
GPR17	-2.23312	7.91644e-11
BHLHE22	-2.22938	1.63193e-21
GLI1	-2.21625	7.63912e-17
AC090150.1	-2.20727	5.03446e-16
BMP2	-2.20183	7.38685e-29
WNT10A	-2.20086	1.1714e-16
ZIC2	-2.19169	6.3211e-35
EBF3	-2.1878	1.20852e-38
LRATD2	-2.18183	2.29877e-23
MYCN	-2.16022	2.48451e-16
EGR2	-2.15954	1.93711e-09
TMEM100	-2.15112	2.09808e-08
FRMD6	-2.13866	4.1428e-32
SOX2	-2.1313	6.46557e-40
ABHD6	-2.12626	4.06792e-26
IRS1	-2.12189	6.58768e-21
ATOH8	-2.11254	9.02548e-16
RHOH	-2.0955	2.02189e-26
EVX2	-2.09466	1.08944e-19
KCNA2	-2.09095	1.03189e-24
DRD1	-2.07559	2.52901e-16
LRRC4C	-2.07043	6.57942e-11
BCOR	-2.06785	2.82641e-34
TLE3	-2.06636	2.0129e-37
VCAM1	-2.06581	4.29157e-09
ADRB3	-2.06229	9.71175e-31
DLX5	-2.04657	6.08206e-09
KMO	-1.99471	1.05223e-22
POU3F1	-1.99012	1.27099e-18
GADD45G	-1.98335	1.82901e-06
CYP26B1	-1.97225	2.34661e-28
HOXD13	-1.96805	2.54074e-30
AL133325.3	-1.96382	1.37493e-11
ID3	-1.95673	1.39218e-34
LY6E-DT	-1.94327	7.35175e-11
MAP7D2	-1.93601	3.33097e-22
KCNE3	-1.9358	2.54074e-30
C8orf31	-1.93328	2.52957e-09
ANGPTL4	-1.9259	1.7496e-13
SOX9	-1.92397	9.76183e-08
RARA	-1.91275	1.0736e-24
MYC	-1.90204	5.31007e-34
CRB2	-1.90123	1.1227e-06
PRR5L	-1.89308	8.52066e-20
RASGEF1B	-1.88656	3.50827e-17
SMAD7	-1.88097	8.19141e-15
NR0B1	-1.87686	8.68922e-06
CCDC9B	-1.8706	1.89937e-13
NR4A3	-1.85602	1.10548e-09
EWSAT1	-1.84882	5.72492e-10
TENT5A	-1.84454	6.42027e-23
FOXO6	-1.83793	1.65579e-15
DNM3OS	-1.83548	8.63616e-10
GATA3	-1.82934	3.5777e-12
MRVI1	-1.82084	4.83873e-06
NACC2	-1.81638	1.23815e-26
CT75	-1.81473	4.23521e-07
EPHA2	-1.80896	2.09038e-21
NRP1	-1.80893	8.65238e-14
SAMD5	-1.79849	2.00618e-11
KCNE4	-1.79335	1.37493e-11
AC110285.2	-1.78595	2.45826e-10
IRF2BPL	-1.77317	1.26761e-23
PLEKHS1	-1.77107	7.98692e-05
FOS	-1.76529	1.67955e-10
SLITRK6	-1.76463	6.99891e-12
HOXC11	-1.76298	1.21275e-17
MYPN	-1.76271	4.49274e-06
ID2	-1.76235	2.36203e-28
AL136090.2	-1.76186	3.03452e-07
GPR39	-1.76179	9.44889e-08
NKX2-2	-1.76129	1.20389e-20
BCL3	-1.76062	9.85227e-10
TRHDE-AS1	-1.75108	2.48969e-19
CHRM2	-1.74549	6.83937e-08
AC090136.3	-1.72989	3.77743e-05
FAM43A	-1.72583	1.66649e-19
ERF	-1.71917	2.59963e-26
CD248	-1.71871	8.76333e-05
BAHCC1	-1.71562	2.8561e-28
NDST4	-1.70958	1.58262e-14
ARC	-1.70326	2.40151e-16
IGFBP3	-1.70322	1.12656e-05
PADI1	-1.70042	2.29316e-05
ADRB1	-1.69009	1.08944e-19
SMAD6	-1.68981	6.00595e-21
SOX18	-1.68919	3.92533e-16
AHRR	-1.68613	4.30236e-16
LINC02037	-1.68395	0.000121816
TLE1	-1.68312	3.82845e-12
SRRM4	-1.67976	1.18862e-06
ITGB2-AS1	-1.6761	3.10757e-06
TRDN	-1.67515	4.65528e-06
DHRS3	-1.67305	5.83819e-07
LINC00836	-1.67294	5.06246e-05
AC010980.2	-1.67212	1.85835e-05
WNT5A	-1.66616	3.2831e-15
BMPER	-1.66216	2.11405e-05
PDGFRA	-1.66176	1.77277e-05
AC064875.1	-1.65957	9.73076e-05
RGS3	-1.65856	1.74653e-09
CHRM1	-1.65223	0.000288195
UNC5B	-1.65126	1.88516e-21
RGS16	-1.65112	2.27017e-09
COL13A1	-1.64003	1.69957e-11
HOOK1	-1.63806	2.3854e-22
HOXC4	-1.63507	2.45584e-09
BMF	-1.63486	0.000197104
BASP1-AS1	-1.6305	5.09871e-07
AL049775.1	-1.62779	5.93404e-05
SYT6	-1.62489	2.04089e-08
LINC00463	-1.62307	2.71289e-05
AL033523.1	-1.61477	4.17739e-05
KIF19	-1.61315	0.000469645
ZNF630	-1.61101	0.00010753
GAS1	-1.60896	5.8041e-05
MIDN	-1.60707	6.88535e-23
FJX1	-1.60687	9.39616e-14
FLRT3	-1.60622	2.09708e-16
NOG	-1.60279	0.000466373
PAK6	-1.6012	4.22883e-09
IER5L	-1.60092	2.56963e-16
MC1R	-1.5954	6.00923e-07
CPEB2	-1.58955	1.9084e-17
PEF1-AS1	-1.58888	0.000213357
NUAK1	-1.58861	4.51458e-14
GABRQ	-1.58821	6.29592e-19
ADRA1D	-1.58801	1.49169e-13
ALX4	-1.58757	1.19974e-22
ZFHX4-AS1	-1.58658	2.91366e-09
SNX18	-1.58636	1.37357e-23
NTN4	-1.58555	0.00065288
LINC01679	-1.58475	7.70472e-09
ARTN	-1.58303	6.08207e-14
NR2F2	-1.57959	5.69786e-17
AHDC1	-1.57825	2.03692e-21
PDE4A	-1.57379	2.34026e-16
STRA6	-1.57135	8.36021e-10
SAMD11	-1.57131	8.91881e-22
ID4	-1.57061	9.79363e-20
AMER2	-1.56983	1.52836e-13
LINC00861	-1.56875	4.27012e-05
AL591122.1	-1.56872	1.51944e-05
PCDH17	-1.56865	1.64993e-16
JAG1	-1.5633	1.35325e-14
FAM110D	-1.56046	0.00085614
LINC00939	-1.55699	0.000145477
HRK	-1.55543	7.63351e-11
RIPOR3	-1.55542	1.17596e-07
STC1	-1.55469	0.000182335
LINC02323	-1.55209	0.000150816
SPHK1	-1.5516	3.05946e-13
AC011478.1	-1.5498	8.66883e-05
TRAV8-6	-1.54638	1.93226e-06
LINC01907	-1.54611	0.000728685
ADGRG7	-1.54435	4.38203e-05
ESRRB	-1.54093	3.82986e-08
MAPT-IT1	-1.53892	1.45502e-05
AL161757.4	-1.53648	0.000292749
LNC-LBCS	-1.53421	5.45594e-05
MEIS1	-1.53334	1.39607e-13
WNT6	-1.53232	0.00108401
AMOT	-1.52826	2.59098e-13
BNC2	-1.52758	1.21038e-09
KLF10	-1.52007	1.59602e-14
TMEM119	-1.51496	3.20079e-09
FZD8	-1.51456	2.7048e-19
RIN2	-1.51394	6.51447e-06
SLITRK3	-1.51239	4.37717e-12
NR2F1	-1.50539	6.95038e-14
EFNB1	-1.50231	5.03702e-20
PTGER3	-1.49896	4.94242e-17
PRSS35	-1.4972	1.10576e-12
CYP24A1	-1.49637	1.03795e-07
AC020916.1	-1.49202	2.40151e-16
INAFM2	-1.4901	5.82445e-16
DUSP7	-1.48638	2.6116e-19
AL591845.1	-1.4833	4.74615e-06
AL109615.3	-1.47676	0.000938803
GBP6	-1.47587	1.69943e-09
RTN4RL1	-1.46982	2.82626e-06
MBD3L2B	-1.46895	0.000285809
HOXD11	-1.46653	1.15465e-10
TLR5	-1.46555	9.21111e-05
PRND	-1.46471	0.000121883
AC067773.1	-1.46454	0.000273825
PPARGC1B	-1.4643	2.05262e-14
NRXN2	-1.46332	3.20589e-07
FLRT2	-1.46307	1.79952e-13
ZFP36L1	-1.46234	5.26897e-14
PWWP2B	-1.46159	1.96205e-12
CARMN	-1.461	0.00026795
LINC02732	-1.45707	1.00795e-15
AC002472.3	-1.45168	0.00218243
TMEM37	-1.44332	0.000885978
TFAP2A	-1.4417	2.52741e-16
TGFB3	-1.44105	6.68768e-13
ZEB2	-1.44096	3.87987e-13
SOX8	-1.43971	1.54953e-08
BTG2	-1.43625	7.98709e-11
AL354950.3	-1.43605	0.00223985
MAB21L3	-1.43451	1.23743e-08
HOXA13	-1.43316	1.10429e-06
AL662873.1	-1.43258	0.00276368
COL19A1	-1.4318	3.02462e-10
PRDM8	-1.43082	0.00010618
AC091133.4	-1.42564	0.00175032
LINC02197	-1.42396	5.19811e-05
PCOLCE-AS1	-1.4224	0.00120916
FZD1	-1.42078	1.36146e-19
SH2B3	-1.42066	3.83627e-18
AL031429.2	-1.42001	0.000480506
LINC02688	-1.41725	0.000148449
ARX	-1.41666	7.04814e-07
EPHA7	-1.41245	2.10792e-11
PKNOX2	-1.41158	8.58872e-07
ABTB2	-1.4104	7.86992e-17
ZIC5	-1.40774	9.86656e-15
MICAL2	-1.40757	0.00341917
NXPH3	-1.4075	8.21008e-07
FAM214B	-1.40484	7.3244e-08
ANKRD63	-1.40456	0.00224221
ZNF703	-1.40414	7.52556e-18
AL691420.1	-1.40308	0.00356186
DKK2	-1.40177	0.00025206
AL645768.1	-1.4003	0.00284296
C9orf106	-1.39845	0.00346341
ZEB2-AS1	-1.39679	0.000126753
ADAMTS10	-1.39173	4.85289e-08
CER1	-1.39043	0.000853341
NKX6-1	-1.38879	2.29217e-17
AC093908.1	-1.38742	5.60428e-05
CCR7	-1.38729	0.00278048
AC079089.1	-1.38564	4.38203e-05
NRG1	-1.38535	4.09045e-10
OR4E2	-1.3836	4.87595e-05
HOXD10	-1.3834	9.17531e-11
BAMBI	-1.38069	2.43248e-08
AC007663.2	-1.37914	0.00247454
RCOR2	-1.37695	9.44288e-09
AC135352.1	-1.37554	9.09244e-07
FAM167A	-1.37512	0.00421752
RPSAP52	-1.37494	0.00381633
IKZF2	-1.37423	4.2868e-10
GFRA2	-1.37236	9.67196e-14
S1PR3	-1.36919	4.43272e-06
DUSP26	-1.36882	7.03461e-09
TMEM75	-1.36837	0.000411553
KLF3	-1.36831	7.20149e-12
ASIC2	-1.36557	3.15683e-10
SOX12	-1.36447	1.12929e-11
CXXC5	-1.36421	4.16353e-08
RNF152	-1.36163	3.05088e-08
APELA	-1.36157	1.01649e-05
TRAV3	-1.3593	2.11405e-05
OTX2	-1.3592	1.36728e-09
SHISA9	-1.35851	1.33653e-06
SEMA6A	-1.35675	4.78274e-10
ANKRD34A	-1.3546	0.000277839
LINC02762	-1.35294	3.47828e-06
KANK3	-1.34927	4.18305e-06
JAG2	-1.34431	5.90641e-09
EGFLAM	-1.34414	4.23584e-14
DTX4	-1.3437	0.000739718
LINC01727	-1.34323	0.000938803
ADAMTS1	-1.34318	4.16874e-12
SLCO4A1	-1.34265	3.73717e-08
GASAL1	-1.33992	0.00218741
BRINP1	-1.33991	5.41589e-05
C1QTNF7-AS1	-1.33961	0.000636595
CRACR2B	-1.3385	9.99094e-06
ETV5	-1.33712	6.97234e-05
NDST3	-1.33627	4.63634e-05
FAT4	-1.3355	1.02972e-08
SLFN5	-1.33201	4.55619e-10
ACTN2	-1.33141	1.53359e-08
HR	-1.33137	1.9275e-09
KIT	-1.33106	7.74498e-12
MIR1915HG	-1.32935	0.00106361
MYLIP	-1.32598	3.56506e-12
LINC02593	-1.3258	4.12874e-10
POU4F2	-1.32504	0.000268611
VAV1	-1.32499	0.00342473
CITED2	-1.32388	3.53781e-16
TRIB2	-1.32387	3.7595e-12
GLI3	-1.32376	5.43344e-05
CHAT	-1.32331	0.00678018
C6orf141	-1.32311	2.12537e-05
KCNF1	-1.32148	0.00589642
TNS1	-1.32063	5.28304e-16
TPRG1	-1.32023	0.00184222
LINC01237	-1.31951	0.00120369
PCDH8	-1.31631	0.00239734
JAKMIP2	-1.31546	2.52957e-09
BHLHE40	-1.3153	0.00691372
AC091114.1	-1.31479	0.00389964
OTX2-AS1	-1.31467	3.24322e-06
PDGFRB	-1.31341	0.00521631
PPFIA3	-1.31333	6.57942e-11
AL137024.1	-1.31333	0.00710042
LIN7B	-1.31319	1.26311e-07
DENND2C	-1.31099	4.93079e-13
HIVEP1	-1.31086	2.59791e-10
FAM240C	-1.31055	0.00749515
C3AR1	-1.3049	2.0743e-05
TLE4	-1.30429	0.000391743
GABRB2	-1.30269	0.00220364
DIRC3	-1.3022	0.00541493
SERTAD3	-1.30202	3.52242e-09
LCNL1	-1.30148	0.00801378
CCDC171	-1.3008	1.26656e-10
LENG9	-1.30023	8.11457e-06
RIPK4	-1.29758	7.41225e-11
CAMKK1	-1.29746	6.51447e-06
SNAI1	-1.29585	8.40433e-07
AC011773.1	-1.29405	0.00169576
HOXB13	-1.29398	1.6031e-12
ZBTB7B	-1.29374	5.02854e-11
PGF	-1.29361	2.20888e-06
CDH20	-1.29053	0.00135738
JARID2	-1.28978	4.78149e-14
RAB3IL1	-1.28977	2.49441e-08
AL049647.1	-1.2872	0.00630554
NPY1R	-1.28557	1.51474e-11
SLFN12L	-1.2847	0.00233316
ID2-AS1	-1.28237	0.000145104
NOL4L	-1.28208	2.44113e-07
MNT	-1.28127	1.01131e-08
TWIST1	-1.27824	6.46572e-11
POU3F2	-1.27329	1.38222e-11
HAP1	-1.27267	1.65974e-13
ATP1A1-AS1	-1.27228	0.000161728
ARHGEF16	-1.27225	0.000249652
PRRT4	-1.27124	2.74845e-09
AC096733.3	-1.26733	0.000405068
MBD3L5	-1.26723	0.00976362
TGIF1	-1.26594	6.85159e-10
PLPP6	-1.26292	3.98086e-06
KSR1	-1.26266	2.75537e-09
KCNC4	-1.26124	4.44547e-08
MAPK15	-1.26098	6.0556e-06
LINC01249	-1.26019	9.40604e-05
LINC00963	-1.25955	3.03105e-08
DKK3	-1.25899	0.000454608
AL365209.1	-1.255	0.00478868
AC008105.3	-1.25412	0.00727078
IRF2BP2	-1.25386	4.48429e-12
MRGPRF	-1.25234	0.0107927
FERMT1	-1.25215	1.45669e-08
TOX2	-1.2504	5.72492e-10
LINC01798	-1.24973	0.00534045
EMCN	-1.2491	0.000301266
LINC01550	-1.24893	1.12804e-05
EPHB1	-1.24823	2.74224e-05
AC012349.1	-1.24594	2.17667e-09
AC027601.6	-1.24526	1.14937e-05
ATXN1	-1.24483	0.00238713
SLC29A2	-1.24391	1.07491e-06
KIFC3	-1.24257	7.823e-10
RGL1	-1.23327	1.117e-12
PCDH10	-1.23326	2.22453e-08
PRRX1	-1.23227	4.49044e-07
SLCO5A1	-1.23168	9.12395e-12
PTPN22	-1.23053	2.38964e-05
ROR1	-1.23001	6.31408e-09
NALT1	-1.22969	0.0122293
PTCH1	-1.22932	1.72358e-08
DLX3	-1.22792	6.15088e-08
AC010136.1	-1.22755	0.0111623
KIF26A	-1.22713	1.09347e-11
EMILIN1	-1.22661	3.17245e-09
SOX11	-1.22642	9.73603e-15
PCDH19	-1.22526	1.15687e-10
TP63	-1.22422	6.73192e-05
SHB	-1.22406	6.62771e-11
BEND3P2	-1.22264	0.00866193
HSD17B2	-1.22244	1.89924e-06
AL645608.2	-1.2203	4.76224e-09
TMEM171	-1.21969	0.00817481
HIVEP3	-1.21969	1.12624e-06
SMAD9	-1.21881	8.88814e-11
TMEFF2	-1.21728	4.30661e-09
CCND1	-1.21641	5.50058e-13
LINC02595	-1.2163	0.00599924
RASD2	-1.21612	0.00886058
MSX2	-1.21483	1.57443e-09
CES1P1	-1.21397	0.0121666
GJA1	-1.2131	2.5379e-14
SSBP3-AS1	-1.21282	0.00230436
AC097532.3	-1.21258	0.00409577
EMSLR	-1.21039	4.42115e-05
CCDC33	-1.21032	0.0120728
ADAMTS4	-1.20978	1.2959e-11
PRRX2	-1.20918	3.19691e-09
ARPP21	-1.20811	0.00704931
ABI3	-1.20741	3.72579e-05
HMGA2-AS1	-1.20631	0.0143194
TMCC1-AS1	-1.20606	7.94569e-06
ARID3A	-1.20596	3.44962e-08
TTLL6	-1.20493	2.85653e-06
H1-6	-1.20317	8.42128e-05
FMNL1	-1.20316	1.59314e-08
NOS1AP	-1.19995	1.14545e-05
LINC01066	-1.19935	0.0167336
PEAR1	-1.19878	0.00687195
GSE1	-1.19674	2.34407e-10
TPBG	-1.19673	7.08319e-13
PTPRVP	-1.19515	0.00409781
ARL6IP1P1	-1.19485	0.00481314
RTL1	-1.19404	0.00181956
AKNA	-1.19403	1.51858e-07
AC009299.1	-1.19345	0.0173877
AC009951.4	-1.19337	0.00605104
TUBB8P8	-1.19191	0.016327
HPDL	-1.18988	4.28917e-05
AC110285.5	-1.18963	0.0178504
MAML3	-1.18955	0.00139258
OLFML2B	-1.18939	0.0044228
TRAV6	-1.18914	0.0103473
C4orf36	-1.18822	0.000169792
DLG2-AS2	-1.18803	0.0129844
ETS2	-1.18776	4.8981e-09
AL031429.1	-1.18766	0.0178504
IRS2	-1.18761	3.29107e-13
LMO2	-1.18713	0.00260198
ZFHX4	-1.18423	6.76987e-11
PDGFC	-1.18291	2.8256e-05
SLC16A3	-1.18256	9.99094e-06
RP1	-1.18182	0.0136942
AC079089.4	-1.18169	0.0179241
SH2D2A	-1.18167	7.72802e-05
EPHA3	-1.18019	4.09635e-07
ZNF385A	-1.17907	1.85638e-06
JADE2	-1.17683	1.40416e-07
AC110285.6	-1.17663	0.00331371
PLEKHG5	-1.17654	7.17223e-05
AL031123.5	-1.17617	0.00672808
AL353152.2	-1.17571	0.00242986
FGF19	-1.17483	0.00225511
PDE4D	-1.17481	3.47808e-10
YPEL5	-1.1743	2.28953e-10
RN7SL399P	-1.17368	0.00590018
IGF1	-1.17361	1.8075e-05
AC138356.1	-1.17177	0.00212875
TMEM229A	-1.171	0.000308708
PTGER4	-1.16982	0.000277929
TEX41	-1.16873	0.0193073
PRAMEF1	-1.16857	0.0157622
PAX7	-1.16824	3.03148e-10
GABRE	-1.16811	3.237e-08
NTNG1	-1.16802	2.25319e-06
AC091133.3	-1.16665	0.0169394
LAMB3	-1.16623	0.000683163
LYPD1	-1.16491	1.20829e-06
STUM	-1.16261	5.77149e-05
AC016074.2	-1.16203	0.00235718
RARG	-1.16181	4.60352e-08
AC105118.1	-1.15985	0.0168721
WNT5A-AS1	-1.15924	0.00789236
TFAP2A-AS1	-1.15821	0.0126098
AL158800.1	-1.15729	0.0118154
PVT1	-1.15551	2.43248e-08
NAB2	-1.155	5.79517e-10
CACNB2	-1.15316	3.40375e-06
EMX2	-1.15221	0.0146972
MEIS1-AS2	-1.15145	0.000143337
AC231759.1	-1.1509	0.0203373
AP001469.3	-1.15002	0.000144479
EMX2OS	-1.14933	0.00736242
LINC01971	-1.14854	0.0234175
C1orf226	-1.14789	5.03711e-07
OR4E1	-1.14776	0.0151422
CABLES1	-1.14775	0.000308695
LRFN5	-1.14759	4.42115e-05
KIF25	-1.14725	0.00981803
BNC1	-1.14702	0.000233395
HAND1	-1.14646	0.0022497
LHFPL6	-1.14634	9.18467e-08
SMPD1	-1.14624	1.82907e-11
PLAC4	-1.14453	0.00123763
GADL1	-1.14305	0.0225878
DUSP4	-1.14264	0.0151422
SCX	-1.14219	7.87075e-09
EDNRA	-1.14197	1.2701e-07
PDE1B	-1.1418	1.06714e-07
AC074286.1	-1.13961	0.0196008
SHISA2	-1.13838	0.0131813
TLL1	-1.13771	0.024965
HSD11B2	-1.13723	0.00364669
AL121749.2	-1.1372	0.0248505
AC116565.1	-1.13561	0.00168657
PER1	-1.13461	8.50846e-09
SREBF1	-1.13336	2.2722e-07
AHNAK	-1.13251	5.19095e-06
FAM49A	-1.13185	4.40213e-05
TRAV1-2	-1.13115	7.28816e-06
NFATC4	-1.13085	0.0228249
ST3GAL1	-1.1307	8.7458e-10
ADRA2C	-1.12996	0.00106716
LIPI	-1.12867	2.14086e-06
NETO1	-1.12662	0.000616024
AC012636.1	-1.12513	0.0210436
METRNL	-1.1251	1.34141e-08
GLIS2	-1.12495	6.00923e-07
CDKN1C	-1.12363	1.03692e-05
KIF26B	-1.1231	8.49154e-05
IER2	-1.12058	1.30016e-05
MYO7B	-1.11962	0.0275625
DLG2	-1.11944	6.22078e-06
F2R	-1.11743	2.2394e-09
H2BC3	-1.11735	0.0120984
PMCHL2	-1.11623	0.0280471
EMX1	-1.11482	0.0200944
MAP3K5	-1.11433	5.34084e-10
DMRTA2	-1.11429	0.0281859
DNAH17-AS1	-1.11285	0.0074015
TMC6	-1.11212	2.39159e-06
CHST1	-1.11142	0.0288248
LBH	-1.11125	1.2944e-10
CYP1B1	-1.11088	8.33944e-07
FAM238B	-1.10889	0.000380896
Z84468.1	-1.10704	0.0129844
PRMT8	-1.10663	0.0103585
NRG1-IT1	-1.10615	0.00102074
CACNA1I	-1.10595	1.79049e-05
TEKT2	-1.10552	0.00153166
GPR20	-1.10431	0.0221645
TBC1D9	-1.10401	1.65764e-08
AL035106.1	-1.10333	0.0262077
SV2C	-1.10324	0.00192317
RAP1GAP	-1.10302	5.65667e-07
SGK1	-1.10296	1.18945e-05
STEAP2-AS1	-1.10274	0.0219589
KCND1	-1.1027	1.88544e-05
TRPM8	-1.0999	6.3554e-06
MFSD1P1	-1.09968	0.0292195
CUEDC1	-1.09958	1.92937e-08
RBM11	-1.09896	1.15236e-06
ADM	-1.09857	0.0300572
ZNF503	-1.09751	5.0528e-05
LINC01117	-1.09691	0.023442
LGR4	-1.09553	1.11056e-06
BTBD17	-1.09502	1.55774e-06
GRASP	-1.09379	6.94212e-05
VAX1	-1.0914	2.84765e-06
NKX2-4	-1.0909	4.4675e-09
SPACA6	-1.09015	0.000261447
JARID2-AS1	-1.08994	0.0228338
RUNX1T1	-1.08774	0.00500443
MIR222HG	-1.08701	0.0117394
CRYBG1	-1.08683	0.00036203
TIPARP	-1.08518	8.54222e-11
NFIA	-1.08468	1.18556e-05
RHBDF1	-1.08379	0.000453117
AC055839.2	-1.08215	8.79035e-07
L1TD1	-1.08168	0.0108296
METTL7B	-1.08164	0.00392521
KIAA1217	-1.07967	0.0220175
TIMP3	-1.0789	5.34084e-10
ZNF467	-1.07825	0.0279753
CCDC155	-1.0767	0.000551963
KCNH4	-1.07656	0.0190845
LINC01359	-1.07479	0.0229762
AC025809.2	-1.07434	0.0264994
TNRC6C-AS1	-1.07406	0.0351552
AL160412.1	-1.0734	0.0363352
TCF4	-1.07255	8.0139e-09
FAM181B	-1.07226	1.27638e-05
AC087239.1	-1.07096	0.0349732
KDM6B	-1.07063	4.5818e-09
AC245164.2	-1.07052	0.0207814
KLF16	-1.0703	4.5818e-09
DAW1	-1.06939	0.0278709
S1PR2	-1.06816	7.2133e-05
ARHGEF2	-1.06688	1.08195e-07
AC112236.2	-1.06597	0.0269984
LOXHD1	-1.0657	1.27638e-05
TOGARAM2	-1.0648	0.0294258
LCN10	-1.06283	0.0397354
IFFO2	-1.06273	3.68647e-08
COLGALT2	-1.06232	2.07708e-07
AL357033.4	-1.06229	0.0367243
INSC	-1.06161	0.0197157
TBL1XR1	-1.06156	8.81738e-07
ZMIZ1	-1.0614	1.25529e-09
AL355388.1	-1.06125	0.016318
ARL4C	-1.06116	2.8632e-08
AC008708.1	-1.06046	0.0310467
HOTAIR	-1.06036	1.92046e-06
PARM1	-1.05917	1.09141e-06
LIMA1	-1.05911	1.0649e-09
AC073316.3	-1.05902	0.0248949
LINC00896	-1.05886	0.0333931
CDH6	-1.05708	0.00597504
AC015656.1	-1.05676	0.0411712
DAPK1	-1.05624	3.42538e-10
SCNN1G	-1.05582	0.000168647
EN2	-1.05562	6.0556e-06
GPSM1	-1.05475	6.00516e-08
TBKBP1	-1.05333	5.76871e-06
SLCO4A1-AS1	-1.05332	0.0416955
SHANK1	-1.05032	1.12804e-05
H2BC6	-1.05017	0.00415292
UNC5A	-1.04878	0.00637438
LSAMP-AS1	-1.0483	0.0262104
GUSBP3	-1.04817	0.0302682
AC024588.1	-1.04734	0.0052987
VASN	-1.04691	0.000204737
IQSEC3	-1.04647	0.0414283
TES	-1.04636	0.000320468
KDSR	-1.0462	5.79517e-10
AL136090.1	-1.04542	0.0429433
STEAP2	-1.04346	0.0234175
DSEL	-1.04331	3.05319e-05
NR1D1	-1.0427	0.00101109
NAV1	-1.04243	2.8256e-05
ZCCHC12	-1.04066	0.000115007
NYNRIN	-1.04054	8.56271e-06
CDK5R2	-1.03862	0.0403228
KLHDC7A	-1.03822	0.038878
PMEPA1	-1.03788	5.58413e-05
TMEM200A	-1.03778	0.00339704
AL645608.6	-1.03698	0.00224751
DCDC2	-1.03637	2.71593e-05
AC021683.2	-1.03606	0.00699923
HOXC-AS3	-1.03517	0.035657
KIRREL1	-1.03474	3.47533e-08
PDE1A	-1.03461	0.000104245
ZNF280C	-1.03352	2.52957e-09
AL592301.1	-1.03098	0.0434582
AL772337.1	-1.03069	0.047572
ZSWIM6	-1.02968	1.97313e-09
AL358473.1	-1.02948	0.029569
AP006623.1	-1.02807	0.0212988
SOCS2	-1.02767	0.0449289
PNMA6A	-1.02754	0.000237035
LINC01238	-1.02704	0.0240545
ARHGAP23	-1.02583	1.65526e-07
CEBPA-DT	-1.02548	0.0427804
LINC02233	-1.02543	0.027563
JAKMIP2-AS1	-1.0254	0.0490159
AC104365.3	-1.02481	0.049281
SH3TC1	-1.02472	0.0497687
PLEKHA2	-1.02469	1.44423e-09
EFNB2	-1.02443	0.0074015
AC111182.1	-1.02426	0.0440133
AC003986.2	-1.02371	0.00366959
SOX4	-1.02303	8.32936e-08
HOXB9	-1.02196	0.007649
FSTL3	-1.02139	0.000121816
MAFB	-1.02077	1.2944e-10
DGKI	-1.01901	0.0225878
ABCD1	-1.01897	1.25593e-06
AC100803.3	-1.01811	0.0389366
SH2B2	-1.01718	5.66561e-05
RASGRP2	-1.01715	0.00351979
HDAC7	-1.0161	1.93942e-06
KLF11	-1.01442	3.65108e-05
DLG4	-1.01349	4.38203e-05
GABPB1-AS1	-1.0113	3.48685e-05
PIK3R1	-1.01068	4.98118e-09
AC120498.3	-1.00974	0.0486584
SNTB1	-1.00905	2.01944e-06
ISLR	-1.00719	0.00884962
FO393414.3	-1.00581	0.0481683
RCN3	-1.00545	4.00897e-06
DUSP2	-1.0048	0.0415346
LINC00173	-1.00339	0.0498252
EPOR	-1.00198	5.38633e-05
CBLN2	-1.00127	0.0269107
