# Supplementary material for: p300/CBP is an essential driver of pathogenic enhancer activity and gene expression in Ewing sarcoma
Source: EMBO Rep. 2025 Sep 1;26(19):4766–93. doi: 10.1038/s44319-025-00552-z (PMC12508431; doi:10.1038/s44319-025-00552-z)
Supplement: Supplementary file 12 — Dataset EV8 [file 44319_2025_552_MOESM12_ESM.xlsx]

## Sheet: Sheet1
Dataset EV8. Oligos used in this study
Name	Species	Sequence	Application
Gene Desert F	Human	GGCTCCTGTAACCAACCACTACC	ChIP qPCR
Gene Desert R	Human	CCTCTGGGCTGGCTTCATTC	ChIP qPCR
NKX2-2 enhancer F	Human	TGGGATTGTGCAGTTCCCAG	ChIP qPCR/RT-qPCR
NKX2-2 enhancer R	Human	ACCTGCTAGCAAACAGCCTT	ChIP qPCR/RT-qPCR
NKX2-2 gene F	Human	CAGCGACAACCCGTACAC	RT-qPCR
NKX2-2 gene R	Human	GACTTGGAGCTTGAGTCCTGA	RT-qPCR
CCND1 enhancer F	Human	ACACACCATTTAGTAAAGGCCAA	ChIP qPCR/RT-qPCR
CCND1 enhancer R	Human	AGGAATTTGGGGATTTCTCAATCAA	ChIP qPCR/RT-qPCR
CCND1 gene F	Human	TGAAGGCGGAGGAGACCTGC	RT-qPCR
CCND1 gene R	Human	GCAACAAGTTGCAGGGAAGTCT	RT-qPCR
PPP1R1A enhancer F	Human	TCAGTTGGTTTCAGAGGTAAGAA	ChIP qPCR/RT-qPCR
PPP1R1A enhancer R	Human	CAGCCTACTTCTGGGTTGACA	ChIP qPCR/RT-qPCR
PPP1R1A gene F	Human	CACAGAAGTGGAGTCAAGGCTG	RT-qPCR
PPP1R1A gene R	Human	TTGGCTCCCTTGGAATCCAGTG	RT-qPCR
GAPDH F	Human	ATTTGGTCGTATTGGGCGCCTG	RT-qPCR
GAPDH R	Human	AGCCTTGACGGTGCCATGGAATTT	RT-qPCR
Luciferase gRNA	Human	gattctaaaacggattacca	Gene editing
FLI1 gRNA 1	Human	GCCAGCTGTATCACCTGGGA	Gene editing
FLI1 gRNA 2	Human	GATCGTTTGTGCCCCTCCAA	Gene editing
GFP control gRNA	Human	GAGCTGGACGGCGACGTAAA	Gene editing
MLL3 gRNA	Human	ATTCAGACATTAGGCCATCG	Gene editing
MLL4 gRNA	Human	GTAGATTTTCTCCCGCCGGT	Gene editing
