# Supplementary material for: p300/CBP is an essential driver of pathogenic enhancer activity and gene expression in Ewing sarcoma
Source: EMBO Rep. 2025 Sep 1;26(19):4766–93. doi: 10.1038/s44319-025-00552-z (PMC12508431; doi:10.1038/s44319-025-00552-z)
Supplement: Supplementary file 13 — Source data Fig. 2 [file 44319_2025_552_MOESM13_ESM.zip]

Archive with 1 entries (1 files):
- Figure_2E_ChIP_qPCR.xlsx
