# Supplementary material for: p300/CBP is an essential driver of pathogenic enhancer activity and gene expression in Ewing sarcoma
Source: EMBO Rep. 2025 Sep 1;26(19):4766–93. doi: 10.1038/s44319-025-00552-z (PMC12508431; doi:10.1038/s44319-025-00552-z)
Supplement: Supplementary file 13 — Source data Fig. 2 [file 44319_2025_552_MOESM13_ESM.zip › Figure_2E_ChIP_qPCR.xlsx]

## Sheet: Figure 2E
A673-dHALO H3K27ac ChIP qPCR % Input
Time	NKX2-2 enhancer rep 1	NKX2-2 enhancer rep 2	NKX2-2 enhancer rep 3	Gene Desert rep 1	Gene Desert rep 2	Gene Desert rep 3
0	9.11438	17.639	11.8473	0.719955	1.0917	1.28972
3	2.04142	7.3366	6.57354	0.53568	0.696001	1.01893
6	3.11466	6.99512	6.96216	0.733111	0.589886	1.42246
24	2.21205	7.49147	4.51102	0.0815697	1.15006	0.867808
A673-dHALO H3K4me1 ChIP qPCR % Input
Time	NKX2-2 enhancer rep 1	NKX2-2 enhancer rep 2	Gene Desert rep 1	Gene Desert rep 2
0	5.50376	6.93813	0.065034	0.33326
3	3.84366	8.23578	0.0437036	0.23483
6	3.10838	7.0139	0.0500063	0.197671
24	4.03626	6.78688	0.0815697	0.609384
EWS-502 dTAG H3K27ac ChIP qPCR % Input	(Replicate 2 in Figure EV2)
Time	NKX2-2 enhancer rep 1	Gene Desert rep 1
0	8.34478	1.08372
3	7.13055	0.827322
6	4.84125	0.710217
24	3.84509	0.823893
EWS-502 dTAG H3K4me1 ChIP qPCR % Input
Time	NKX2-2 enhancer rep 1	NKX2-2 enhancer rep 2	Gene Desert rep 1	Gene Desert rep 2
0	23.6157	41.2714	0.408057	0.48208
3	30.8229	32.4598	0.335009	Undetectable
6	20.8148	33.0617	0.281953	0.175235
24	22.2956	28.7035	0.5547	0.287467
