# Supplementary material for: p300/CBP is an essential driver of pathogenic enhancer activity and gene expression in Ewing sarcoma
Source: EMBO Rep. 2025 Sep 1;26(19):4766–93. doi: 10.1038/s44319-025-00552-z (PMC12508431; doi:10.1038/s44319-025-00552-z)
Supplement: Supplementary file 15 — Source data Fig. 4 [file 44319_2025_552_MOESM15_ESM.zip]

Archive with 3 entries (3 files):
- Figure_4C_RT-qPCR.xlsx
- Figure_4E_ChIP_qPCR_.xlsx
- Figure_4L_ChIP_qPCR.xlsx
