# Supplementary material for: p300/CBP is an essential driver of pathogenic enhancer activity and gene expression in Ewing sarcoma
Source: EMBO Rep. 2025 Sep 1;26(19):4766–93. doi: 10.1038/s44319-025-00552-z (PMC12508431; doi:10.1038/s44319-025-00552-z)
Supplement: Supplementary file 15 — Source data Fig. 4 [file 44319_2025_552_MOESM15_ESM.zip › Figure_4C_RT-qPCR.xlsx]

## Sheet: Sheet1
RT-qPCR eRNA_A485_CCS1477_dCBP1 Relative gene expression/GAPDH/DMSO
	NKX2-2 eRNA rep 1	NKX2-2 eRNA rep 2	NKX2-2 eRNA rep 3
DMSO	1	1	1
A-485	0.591971	0.310336	0.149381
CCS1477	0.345024	0.385959
dCBP-1	0.183589	0.0270749	0.0883202
	CCND1 eRNA rep 1	CCND1 eRNA rep 2	CCND1 eRNA rep 3
DMSO	1	1	1
A-485	0.472633	0.412479	0.191311
CCS1477	0.353921	0.272922
dCBP-1	0.351974	0.254324	0.191311
	PPP1R1A eRNA rep 1	PPP1R1A eRNA rep 2	PPP1R1A eRNA rep 3
DMSO	1	1	1
A-485	0.446135	0.581047	0.201263
CCS1477	0.204664	0.261175
dCBP-1	0.192086	0.123015	0.0667797
