# Supplementary material for: p300/CBP is an essential driver of pathogenic enhancer activity and gene expression in Ewing sarcoma
Source: EMBO Rep. 2025 Sep 1;26(19):4766–93. doi: 10.1038/s44319-025-00552-z (PMC12508431; doi:10.1038/s44319-025-00552-z)
Supplement: Supplementary file 15 — Source data Fig. 4 [file 44319_2025_552_MOESM15_ESM.zip › Figure_4E_ChIP_qPCR_.xlsx]

## Sheet: Figure 4E
ChIP qPCR % Input RNA Polymerase II dCBP1
		NKX2-2 enhancer rep 1	NKX2-2 enhancer rep 2
	DMSO	0.065897	0.0173354
	6h	0.00464547	0.00731494
	24h	0.0231716	0.00745741
		CCND1 enhancer rep 1	CCND1 enhancer rep 2
	DMSO	0.224681	0.178564
	6h	0.0268512	0.0829107
	24h	0.0798969	0
		Gene Desert rep 1	Gene Desert rep 2
	DMSO	0.00171015	Undetectable
	6h	0	Undetectable
	24h	0.00168655	Undetectable
