# Supplementary material for: p300/CBP is an essential driver of pathogenic enhancer activity and gene expression in Ewing sarcoma
Source: EMBO Rep. 2025 Sep 1;26(19):4766–93. doi: 10.1038/s44319-025-00552-z (PMC12508431; doi:10.1038/s44319-025-00552-z)
Supplement: Supplementary file 15 — Source data Fig. 4 [file 44319_2025_552_MOESM15_ESM.zip › Figure_4L_ChIP_qPCR.xlsx]

## Sheet: Figure 4L
EWS::FLI1 ChIP qPCR % Inputs
		NKX2-2 enhancer rep 1	NKX2-2 enhancer rep 2
	DMSO	0.0229017	0.00700916
	dCBP1	0.0192737	0.00790335
		CCND1 enhancer rep 1	CCND1 enhancer rep 2
	DMSO	0.168151	0.127377
	dCBP1	0.153187	0.174082
		Gene Desert rep 1	Gene Desert rep 2
	DMSO	0.00179178	0.00183222
	dCBP1	0.00244531	0.00266753
