# Supplementary material for: p300/CBP is an essential driver of pathogenic enhancer activity and gene expression in Ewing sarcoma
Source: EMBO Rep. 2025 Sep 1;26(19):4766–93. doi: 10.1038/s44319-025-00552-z (PMC12508431; doi:10.1038/s44319-025-00552-z)
Supplement: Supplementary file 16 — Source data Fig. 5 [file 44319_2025_552_MOESM16_ESM.zip › Figure_5A_RT-qPCR.xlsx]

## Sheet: Figure 5A
RT-qPCR mRNA_A485_CCS1477_dCBP1 Relative gene expression/GAPDH/DMSO
	NKX2-2 mRNA rep 1	NKX2-2 mRNA rep 2	NKX2-2 mRNA rep 3
DMSO	1	1	1
A-485	0.482303	0.169619	0.188783
CCS1477	0.507607	0.545348
dCBP-1	0.228114	0.119432	0.188783
	CCND1 mRNA rep 1	CCND1 mRNA rep 2	CCND1 mRNA rep 3
DMSO	1	1	1
A-485	0.653081	0.617662	0.254659
CCS1477	0.614589	0.441571
dCBP-1	0.434493	0.434493	0.186688
	PPP1R1A mRNA rep 1	PPP1R1A mRNA rep 2	PPP1R1A mRNA rep 3
DMSO	1	1	1
A-485	0.580733	0.372564	0.537446
CCS1477	0.405362	0.582611
dCBP-1	0.69917	0.354628	0.494138
