# Supplementary material for: p300/CBP is an essential driver of pathogenic enhancer activity and gene expression in Ewing sarcoma
Source: EMBO Rep. 2025 Sep 1;26(19):4766–93. doi: 10.1038/s44319-025-00552-z (PMC12508431; doi:10.1038/s44319-025-00552-z)
Supplement: Supplementary file 17 — Source data Fig. 6 [file 44319_2025_552_MOESM17_ESM.zip]

Archive with 4 entries (4 files):
- Figure_6A_-_CTG_values.xlsx
- Figure_6C-D_X_tumor_volumes.xlsx
- Figure_6E_-_Western_blot.tiff
- Figure_6F_-_RT-qPCR.xlsx
