# Supplementary material for: p300/CBP is an essential driver of pathogenic enhancer activity and gene expression in Ewing sarcoma
Source: EMBO Rep. 2025 Sep 1;26(19):4766–93. doi: 10.1038/s44319-025-00552-z (PMC12508431; doi:10.1038/s44319-025-00552-z)
Supplement: Supplementary file 17 — Source data Fig. 6 [file 44319_2025_552_MOESM17_ESM.zip › Figure_6A_-_CTG_values.xlsx]

## Sheet: Figure 6A
	A673 CTG mean values/DMSO control - Day 6					SKNMC CTG mean values/DMSO control - Day 6
	A485 concentration nM	Replicate 1	Replicate 2	Replicate 3		A485 concentration nM	Replicate 1	Replicate 2	Replicate 3
	0	100	100	100		0	100	100	100
	3.907	71.8048	75.3077	109.842		3.907	72.8841		86.3355
	7.813	75.6301	74.1732	110.148		7.813	100	100
	15.625	77.1496	77.6725	115.524		15.625	80.2621	87.9264	101.46
	31.25	#DIV/0!	85.7404	123.555		31.25	107.275	97.3341	112.636
	62.5	92.6421	77.1238	134.111		62.5	103.741	97.4888	108.825
	125	87.0202	89.0878	116.705		125	107.033	99.5261	95.2097
	250	54.2753	67.3775	95.6771		250	66.7748	72.1849	66.4134
	500	32.7687	43.9592	57.6906		500	38.7738	40.9279	40.2113
	1000	9.38525	30.8414	40.0559		1000	13.3863	26.2219	24.6159
	CCS1477 concentration nM	Replicate 1	Replicate 2	Replicate 3		CCS1477 concentration nM	Replicate 1	Replicate 2	Replicate 3
	0	100	100	100		0	100	100	100
	3.907	109.674	66.6675	109.533		3.907	131.191	108.637	125.233
	7.813	109.31	73.5174	105.75		7.813	125.82	111.187	119.722
	15.625	108.694	75.9262	114.428		15.625	138.54	116.541	129.635
	31.25	102.55	63.3974	118.415		31.25	127.323	123.156	139.067
	62.5	101.563	68.3421	110.047		62.5	121.292	101.487	127.49
	125	98.9799	67.9443	106.7		125	101.786	104.865	115.596
	250	91.6973	62.155	104.915		250	81.1789	97.3201	89.7786
	500	31.7723	41.0285	48.0938		500	15.4935	25.7783	10.5273
	1000	0.486939	1.83059	1.06573		1000	0.347315	2.64459	0.597085
	A485 + CCS1477 concentration nM	Replicate 1	Replicate 2	Replicate 3		A485 + CCS1477 concentration nM	Replicate 1	Replicate 2	Replicate 3
	0	100	100	100		0	100	100	100
	3.907	71.0022	128.44	93.0773		3.907	89.1929	110.694	118.712
	7.813	67.6586	131.289	91.781		7.813	89.9191	109.055	73.3581
	15.625	71.5277	127.547	103.007		15.625	93.9795	118.94	121.992
	31.25	73.2603	141.535	111.371		31.25	88.4636	111.398	88.9965
	62.5	74.4597	129.7	100.823		62.5	86.5349	100.079	102.814
	125	67.0356	119.097	81.9674		125	48.0885	64.3754	56.2957
	250	31.7088	60.7251	41.1505		250	11.9137	21.569	17.0628
	500	2.94319	4.64697	2.34058		500	0.461216	1.07601	0.924871
	1000	0.121496	0.497595	0.322217		1000	0.0928422	0.295677	0.28359
