# Supplementary material for: p300/CBP is an essential driver of pathogenic enhancer activity and gene expression in Ewing sarcoma
Source: EMBO Rep. 2025 Sep 1;26(19):4766–93. doi: 10.1038/s44319-025-00552-z (PMC12508431; doi:10.1038/s44319-025-00552-z)
Supplement: Supplementary file 17 — Source data Fig. 6 [file 44319_2025_552_MOESM17_ESM.zip › Figure_6C-D_X_tumor_volumes.xlsx]

## Sheet: Figure 6C-D
	Day	Vehicle										A485
	1	100	100	100	100	100	100	100				100	100	100	100	100	100	100	100
	3	145.033	83.2701	135.908	124.948	128.324	100	111.942				135.06	140.411	181.1	162.788	194.838	198.751	112.247	129.795
	7	315.584	215.912	474.172	266.004	190.918	307.292	340.197				178.886	270.31	724.39	356.792	231.075	332.046	162.928	262.518
	9	187.662	266.687	498.847	736.087	211.6	306.786	438.154				338.251	506.031	862.34	362.049	371.631	683.565	189.138	279.565
	11	328.572	603.237	927.492	1238.27		617.243	586.779				599.531	477.323	971.419	516.968	422.103	672.736		297.888
	13	677.33	1506.6	1949.07	1951.19		1416.54					571.739	695.178	1182.71	767.355	714.403	613.481		321.469
	15	994.678	1941.61				2030.45					595.519	1019.61	841.289	968.128	756.479	662.478		336.325
	16	1319.29	2366.85				1772.66					789.662	1260.94	948.347	1291.05	1154.93	1030.76		533.493
	18	2092.82					1959.71					708.29		1043.63		1612.21	1555.96		646.687
	21						2959.75					718.277		1898.9			1524.48		490.11
	23						2686.59					1073.16		1610.06			2017.61		867.356
