# Supplementary material for: p300/CBP is an essential driver of pathogenic enhancer activity and gene expression in Ewing sarcoma
Source: EMBO Rep. 2025 Sep 1;26(19):4766–93. doi: 10.1038/s44319-025-00552-z (PMC12508431; doi:10.1038/s44319-025-00552-z)
Supplement: Supplementary file 17 — Source data Fig. 6 [file 44319_2025_552_MOESM17_ESM.zip › Figure_6F_-_RT-qPCR.xlsx]

## Sheet: Figure 6F
Figure 6F - Relative gene expression/GAPDH/Vehicle mouse #1
	NKX2-2 eRNA			NKX2-2 mRNA
	Vehicle	Treated		Vehicle	Treated
	1	0.209382		1	0.639588
	1	1.04542		1	0.82366
	2.0114	0.617036		1.32139	0.581796
	10.0953	0.760056		1.06044	0.806866
	3.18082			1.01477	0.732265
	1.29606			1.20448	0.718792
	1.08283			0.713696
				0.910627
	CCND1 eRNA			CCND1 mRNA
	Vehicle	Treated		Vehicle	Treated
	1	0.149649		1	0.100467
	1	0.599767		1	0.60692
	0.989507	0.44864		0.813739	0.366429
	0.953164	0.761268		1.03635	0.653498
	0.702515	0.645858		1.13361	0.246736
	0.573124			0.821457	0.771829
	0.81776			0.942207	0.296784
				0.649791
